# Supplementary material for: Examination of the Abscission-Associated Transcriptomes for Soybean, Tomato, and Arabidopsis Highlights the Conserved Biosynthesis of an Extensible Extracellular Matrix and Boundary Layer
Source: Front Plant Sci. 2015 Dec 15;6:1109. doi: 10.3389/fpls.2015.01109 (PMC4678212; doi:10.3389/fpls.2015.01109)
Supplement: Supplemental File S2 — Excel file for gene names, expression, annotation and graphs for all the soybean genes included in Figures 2A, 3A. [file DataSheet1.xlsx]

## Sheet: RNAseq summary
Summary of RNAseq results
Sample	Total Reads	rRNA	%rRNA	clean (rRNA removed)	mapped to soybean	% mapped to soybean		Notes
1AZ0	2792876	20294	0.726634	2772582	2571270	92.74		54,175 soybean genes searched for read identity
1AZ12	5949568	60081	1.00984	5889487	5350773	90.85		37,572 genes with expression >1 RPKM at one of the times between 0 and 72h in AZ and petioles
1AZ24	2110675	20333	0.963341	2090342	1813298	86.75
1AZ48	2632583	12883	0.489367	2619700	2295648	87.63
1AZ72	2963220	15771	0.532225	2947449	2729375	92.6
1P0	2503439	60607	2.42095	2442832	2217453	90.77
1P12	4850879	76933	1.58596	4773946	4234424	88.7		Genes with expression >1.0 RPKM			Genes	Expression - Means of three replicates - RPKM
1P24	4256035	52952	1.24416	4203083	3747414	89.16					all times	0h Pet	12h Pet	24h Pet	48h Pet	72h Pet	0h AZ	12h AZ	24h AZ	48h AZ	72h AZ	Mean Pet	Mean AZ	Mean AZ&Pet
1P48	6617224	53754	0.812335	6563470	6092383	92.82		B-1,4-Gluc (Cellulase)			27	131.487	108.343	89.1467	75.04	27.27	65.1533	230.737	1255.86	995.353	142.86	86.2573	537.993	312.125
1P72	2991711	16656	0.556738	2975055	2797149	94.02		PG/PL			79	407.39	221.967	137.547	138.533	112.487	616.663	235.813	1295.48	683.217	171.2	203.585	600.475	402.03
2AZ0	3689961	33026	0.895023	3656935	3340986	91.36		expansins			46	860.873	3780.99	7648.01	20131.1	20485.9	444.227	2724.2	4378.48	7782.84	11123.2	10581.4	5290.59	7935.98
2AZ12	3860255	50670	1.31261	3809585	3427827	89.98		XTH			58	2130.87	6368.94	8342.48	3964.06	1076.31	869.927	2398.48	4752.15	3426.41	1467.41	4376.53	2582.88	3479.71
2AZ24	4983606	42009	0.842944	4941597	4287253	86.76		PR			112	3603.12	12120.3	21381.6	52183.3	79520.9	2288.97	9433.14	43994.1	92645	89936.9	33761.8	47659.6	40710.7
2AZ48	2427836	10242	0.421857	2417594	2189018	90.55		PAR1-like			5	269.27	86.8667	86.7833	286.98	284.743	93.09	117.653	1604.75	995.403	281.507	202.929	618.481	410.705
2AZ72	3112401	15882	0.510281	3096519	2781939	89.84		wax & suberin			570	23015.6	12266.1	9730.48	7538.79	8378.36	21039.6	11235.8	9311.87	8330.09	7867.42	12185.9	11557	11871.4
2P0	4078524	46339	1.13617	4032185	3728453	92.47		perox & laccase			156	3147.07	14906.7	12393	8980.29	13938.2	1996.84	8901.78	10644.1	12991.7	16251.9	10673.1	10157.3	10415.2
2P12	3490512	66561	1.90691	3423951	3048504	89.03		Auxin			399	6504.91	3991.28	3981.32	3995.71	4248.78	14642.2	4476.83	3707.49	4392.64	4523.67	4544.4	6348.57	5446.49
2P24	4436738	41663	0.939046	4395075	3928081	89.37		IDA-like			7	8.02667	17.4533	19.1233	52.92	35.31	22.8933	49.6067	106.04	101.51	29.0967	26.5667	61.8293	44.198
2P48	6599824	54263	0.822189	6545561	6183286	94.47		ethylene			125	3541.56	12737	12498.5	11060	6193.96	3169.39	11503.3	9162.87	8431.8	5484.3	9206.22	7550.34	8378.28
2P72	2159530	14695	0.680472	2144835	1999779	93.24		senescence			56	1456.49	1783.89	2910.49	4234.36	4293.04	1563.55	2230.59	3165.65	3964.12	3695.03	2935.65	2923.79	2929.72
3AZ0	3805303	34447	0.905237	3770856	3508569	93.04		PCD			31	677.77	497.33	550.743	762.013	649.703	590.987	595.25	693.283	881.563	584.723	627.512	669.161	648.337
3AZ12	3843416	36004	0.936771	3807412	3290493	86.42		AGP			86	5440.87	1392.13	438.247	686.103	801.73	1888.75	375.327	504.903	2008.34	1920.9	1751.82	1339.64	1545.73
3AZ24	3450061	44106	1.27841	3405955	2939622	86.31		Pro-Gly			14	835.973	1030.84	785.557	200.683	144.79	943.247	463.673	400.033	226.31	144.753	599.568	435.603	517.586
3AZ48	5105120	19982	0.391411	5085138	4621128	90.88		extensin			18	927.45	61.6167	45.6367	27.6267	13.22	798.387	47.3467	207.953	135.483	22.0167	215.11	242.237	228.674
3AZ72	2508694	12935	0.515607	2495759	2321739	93.03		HRGP			18	613.04	693.703	444.593	201.57	163.14	558.923	439.357	375.263	306.327	190.953	423.209	374.165	398.687
3P0	3834323	61498	1.60388	3772825	3481225	92.27		cellulose syn			67	2193.63	644.237	519.153	356.633	287.51	1827.28	564.893	580.707	477.87	312.117	800.233	752.574	776.403
3P12	5003915	123106	2.46019	4880809	4334503	88.81		callose syn			25	294.987	126.897	146.943	97.83	59.12	240.413	116.2	99.1733	54.12	42.11	145.155	110.403	127.779
3P24	4670798	91122	1.95089	4579676	3947438	86.19		SUM for workbook			1899	56060.4	72836.6	82149.3	114974	140714	53660.5	56140	96240.1	148830	144192	93346.9	99812.5	96579.7
3P48	6308195	53745	0.851987	6254450	5874555	93.93		Total of expressed genes			37572	646967	675013	688407	676973	671437	634773	654793	679616	672297	661857	671759	660667	666213
3P72	2303644	19093	0.828817	2284551	2128581	93.17		% total in this workbook			5.0543	8.66512	10.7904	11.9332	16.9835	20.9572	8.45349	8.57371	14.161	22.1375	21.786	13.8959	15.1078	14.4968
								Total of all with signal peptide			4971	110032	140157	160149	182417	209576	102607	117009	180026	208975	198442	160466	161412	160939
								% total with signal peptide			13.2306	17.0073	20.7636	23.2637	26.9459	31.213	16.1644	17.8697	26.4894	31.0838	29.9827	23.8874	24.4317	24.1573
								Workbook total with signal peptide			775	27082.4	36576.8	45226.5	84074.4	114127	19091.1	24639.9	64723.8	112071	114041	61417.4	66913.3	64165.4
								% in workbook with signal peptide			2.06271	4.18606	5.41868	6.56973	12.4192	16.9974	3.00755	3.76301	9.52358	16.6698	17.2305	9.14277	10.1281	9.63136
								Percent upper leaf abscission of soybean
								time (h)	% abscisison lower LAZ	% abscission upper LAZ
								0	0	0
								12	0	0
								24	0	0
								48	100	10
								72	100	80

## Sheet: Cellulases GH9
gene	PCR primers	Heap Map pposition	Mean 0h Pet (min 0.1)	Mean 12h Pet (min 0.1)	Mean 24h Pet (min 0.1)	Mean 48h Pet (min 0.1)	Mean 72h Pet (min 0.1)	Mean 0h AZ (min 0.1)	Mean 12h AZ (min 0.1)	Mean 24h AZ (min 0.1)	Mean 48h AZ (min 0.1)	Mean 72h AZ (min 0.1)	Mean Pet	Mean AZ	Mean all	p<0.015 at any AZ/Pet	0h log2 AZ/Pet	p-value	12h log2 AZ/Pet	p-value	24h log2 AZ/Pet	p-value	48h log2 AZ/Pet	p-value	72h log2 AZ/Pet	p-value	p<0.015 at any time	log2 AZ 12h/0h	p-value	log2 AZ 24h/0h	p-value	log2 AZ 48h/0h	p-value	log2 AZ 72h/0h	p-value	best arabidopsis TAIR10 hit defline	best arabidopsis TAIR10 hit name	best arabidopsis TAIR10 hit symbol	Best Signal Pep protein version	SignalP 4.1 (default cutoff)	Cleavage between	SignalP 4.1 (ver 3.0 cutoff 0.340)	Cleavage between	Protein length with SigPep (aa)	PFAM	Panther	KOG	KEGG ec	KEGG Orthology
Glyma11g02350	GmCEL01	1	0.233333	21.65	59.9033	55.04	9.02667	0.116667	156.197	825.957	802.137	109.877	29.1707	378.857	204.014	significant	-1	0.306279	2.85092	0.0571483	3.78536	0.0107381	3.8653	0.00416299	3.60555	0.0590445	significant	10.3868	0.0352984	12.7895	0.00753344	12.7472	0.00308268	9.87928	0.0464868	glycosyl hydrolase 9B15	AT4G23560.1	AtGH9B15,GH9B15	Glyma11g02350.1	Y	17-18	Y	17-18	512	PF00759	PTHR22298
Glyma18g03470	GmCEL09	2	0.556667	0.273333	0.55	2.76333	0.13	0.1	1.67	178	73.31	8.18333	0.854667	52.2527	26.5537	significant	-2.47681	0.136972	2.61111	0.299409	8.33823	0.00108124	4.72953	0.00732239	5.97611	0.062624	significant	4.06178	0.256256	10.7977	0.00106998	9.51787	0.00608914	6.35462	0.0609419	cellulase 2	AT1G02800.1	ATCEL2,CEL2	Glyma18g03470.1	Y	32-33	Y	32-33	505	PF00759	PTHR22298
Glyma06g48140	GmCEL06a	3	0.65	0.13	0.28	0.566667	0.18	0.1	0.1	28.93	14.92	2.54667	0.361333	9.31933	4.84033	significant	-2.70044	0.0528888	-0.378512	0.502687	6.691	0.000674421	4.7186	0.011324	3.82254	0.0626789	significant	0	0.373901	8.17642	0.000652842	7.2211	0.0097062	4.67054	0.0547176	cellulase 3	AT1G71380.1	ATCEL3,ATGH9B3,CEL3	Glyma06g48140.1	Y	22-23	Y	22-23	485	PF00759	PTHR22298
Glyma04g12290	GmCEL06b	4	0.596667	0.143333	0.5	2.96667	0.65	0.173333	0.283333	83.82	54.5133	11.1367	0.971333	29.9853	15.4783	significant	-1.78338	0.0522683	0.983126	0.467605	7.38922	0.00296216	4.19969	0.00250876	4.09873	0.0708499	significant	0.708951	0.447022	8.9176	0.00290378	8.29692	0.00171774	6.00562	0.0628333	cellulase 3	AT1G71380.1	ATCEL3,ATGH9B3,CEL3	Glyma04g12290.1	Y	22-23	Y	22-23	485	PF00759	PTHR22298
Glyma08g04840	GmCEL04a	5	1.61667	0.216667	0.1	0.113333	0.1	0.396667	0.116667	1.44333	3.53	0.253333	0.429333	1.148	0.788667	significant	-2.02702	0.140116	-0.893085	0.131778	3.85133	0.0113127	4.96102	0.0240734	1.34104	0.264687		-1.76553	0.169182	1.86341	0.0406077	3.15367	0.0327506	-0.64689	0.548586	glycosyl hydrolase 9B1	AT1G70710.1	ATGH9B1,CEL1,GH9B1	Glyma08g04840.1	Y	24-25	Y	24-25	492	PF00759	PTHR22298
Glyma05g34850	GmCEL04b	6	1.23333	0.646667	0.19	0.12	0.1	0.226667	0.133333	1.11667	4.18	0.666667	0.458	1.26467	0.861333	significant	-2.44392	0.0644654	-2.27798	0.168933	2.55513	0.00376167	5.1224	0.0136455	2.73697	0.306138	significant	-0.765535	0.819237	2.30055	0.00143697	4.20486	0.0144434	1.55639	0.391983	glycosyl hydrolase 9B1	AT1G70710.1	ATGH9B1,CEL1,GH9B1	Glyma05g34850.1	Y	26-27	Y	26-27	493	PF00759	PTHR22298
Glyma14g02340	N/A	7	0.2	0.1	0.1	0.12	0.1	0.43	0.326667	10.1633	2.31667	0.416667	0.1	2.73067	1.42733	significant	1.10434	0.507576	1.70782	0.373901	6.66723	0.000476296	4.27094	0.0224772	2.05889	0.153826	significant	-0.396517	0.928235	4.56289	0.000605954	2.42964	0.0427564	-0.045443	0.95259	glycosyl hydrolase 9B8	AT2G32990.1	AtGH9B8,GH9B8	Glyma14g02340.1	N		N		533	PF00759	PTHR22298,PTHR22298:SF3
Glyma02g46320	N/A	8	0.383333	0.1	0.1	0.1	0.1	1.24667	0.196667	10.2333	1.25667	0.273333	0.1	2.64133	1.399	significant	1.7014	0.0831565	0.975752	0.373901	6.67713	0.000739146	3.65153	0.00395579	1.45066	0.393819	significant	-2.66425	0.0425432	3.03713	0.00136645	0.0115263	0.979996	-2.18934	0.0561247	glycosyl hydrolase 9B8	AT2G32990.1	AtGH9B8,GH9B8	Glyma02g46320.2	N		N		516	PF00759	PTHR22298:SF3,PTHR22298
Glyma08g02610	GmCEL08a	9	20.1	61.9833	19.6467	9.06333	0.78	7.64	53.91	86.4767	24.8233	2.79333	22.3147	35.1287	28.7217	significant	-1.39555	0.29206	-0.201327	0.731792	2.13803	0.00436021	1.45358	0.0344129	1.84044	0.168311	significant	2.81891	0.032054	3.50067	0.000780317	1.70005	0.0237621	-1.45158	0.0322004	glycosyl hydrolase 9C2	AT1G64390.1	AtGH9C2,GH9C2	Glyma08g02610.1	Y	23-24	Y	23-24	626	PF00759,PF09478	PTHR22298:SF3,PTHR22298
Glyma05g36930	GmCEL08b	10	28.69	9.21333	2.46667	1.59	0.1	6.68667	7.03	25.4633	11.0367	1.55667	8.412	10.3547	9.38333	significant	-2.10119	0.196989	-0.390199	0.427727	3.36779	0.000290085	2.79521	0.0157697	3.96039	0.115443	significant	0.0722375	0.8712	1.92906	0.000821787	0.722945	0.172857	-2.10283	0.0241545	glycosyl hydrolase 9C2	AT1G64390.1	AtGH9C2,GH9C2	Glyma05g36930.1	Y	22-23	Y	22-23	625	PF09478,PF00759	PTHR22298:SF3,PTHR22298
Glyma06g43020	N/A	11	0.1	0.646667	0.113333	0.26	0.1	0.1	1.04667	0.1	0.1	0.1	0.244	0.289333	0.266667		0	1	0.694708	0.146568	-0.180572	0.949252	-1.37851	0.260011	0	1	significant	3.38773	0.00962013	0	0.373901	0	0.373901	0	1	glycosyl hydrolase 9B1	AT1G70710.1	ATGH9B1,CEL1,GH9B1	Glyma06g43020.1	Y	23-24	Y	23-24	489	PF00759	PTHR22298
Glyma06g43020	N/A	12	0.1	0.646667	0.113333	0.26	0.1	0.1	1.04667	0.1	0.1	0.1	0.1	0.289333	0.266667		0	1	0.694708	0.146568	-0.180572	0.949252	-1.37851	0.260011	0	1	significant	3.38773	0.00962013	0	0.373901	0	0.373901	0	1	glycosyl hydrolase 9B1	AT1G70710.1	ATGH9B1,CEL1,GH9B1	Glyma06g43020.1	Y	23-24	Y	23-24	489	PF00759	PTHR22298
Glyma12g00740	N/A	13	0.126667	1.70667	0.343333	0.626667	0.1	0.1	2.69333	0.653333	0.1	0.1	0.580667	0.729333	0.655		-0.341037	0.553461	0.658211	0.357836	0.928209	0.20033	-2.6477	0.0318422	0	0.373901		4.75132	0.0345018	2.70782	0.0445359	0	0.638396	0	0.659134	glycosyl hydrolase 9B1	AT1G70710.1	ATGH9B1,CEL1,GH9B1	Glyma12g00740.2	N		N		321	PF00759	PTHR22298
Glyma02g01990	GmCEL07a	14	2.37667	0.1	0.1	0.1	0.1	2.73	0.153333	0.116667	1.33	0.133333	0.555333	0.892667	0.724		0.199961	0.83937	0.616671	0.373901	0.222392	0.373901	3.73335	0.0203553	0.415037	0.131778	significant	-4.15416	0.0114999	-4.54844	0.0105081	-1.03747	0.0959779	-4.35579	0.00995379	glycosyl hydrolase 9B13	AT4G02290.1	AtGH9B13,GH9B13	Glyma02g01990.1	Y	23-24	Y	23-24	508	PF00759	PTHR22298
Glyma10g02130	GmCEL07b	15	0.55	0.1	0.1	0.1	0.1	5.10667	0.473333	0.1	0.1	0.1	0.19	1.176	0.683	significant	3.21488	0.000384281	2.24286	0.086954	0	0.373901	0	0.373901	0	1	significant	-3.43145	0.000399906	-5.67431	0.000218216	-5.67431	0.000217554	-5.67431	0.000216956	glycosyl hydrolase 9B13	AT4G02290.1	AtGH9B13,GH9B13	Glyma10g02130.1	Y	26-27	Y	26-27	506	PF00759	PTHR22298
Glyma06g01060	N/A	16	3.11667	1.88333	0.766667	0.1	0.1	3.35667	1.66333	0.423333	0.14	0.13	1.19333	1.14267	1.168		0.107025	0.663837	-0.179211	0.808984	-0.856805	0.116504	0.485427	0.116117	0.378512	0.125937	significant	-1.01295	0.0481363	-2.98716	1.52454e-05	-4.58353	1.86191e-06	-4.69045	1.66972e-06	glycosyl hydrolase 9B18	AT4G39010.1	AtGH9B18,GH9B18	Glyma06g01060.2	Y	26-27	Y	26-27	495	PF00759	PTHR22298		3.2.1.4	K01179
Glyma06g01060	N/A	17	3.11667	1.88333	0.766667	0.1	0.1	3.35667	1.66333	0.423333	0.14	0.13	1.19333	1.14267	1.168		0.107025	0.663837	-0.179211	0.808984	-0.856805	0.116504	0.485427	0.116117	0.378512	0.125937	significant	-1.01295	0.0481363	-2.98716	1.52454e-05	-4.58353	1.86191e-06	-4.69045	1.66972e-06	glycosyl hydrolase 9B18	AT4G39010.1	AtGH9B18,GH9B18	Glyma06g01060.2	Y	26-27	Y	26-27	495	PF00759	PTHR22298		3.2.1.4	K01179
Glyma11g11910	GmCEL02	18	3.35333	0.813333	0.166667	0.1	0.1	3.56667	0.16	0.29	0.18	0.1	0.906667	0.859333	0.883		0.0889805	0.840491	-2.34577	0.135091	0.799087	0.306473	0.847997	0.250127	0	0.373901	significant	-4.47843	0.00265956	-3.62045	0.00336497	-4.30851	0.00258029	-5.1565	0.00234366	glycosyl hydrolase 9B18	AT4G39010.1	AtGH9B18,GH9B18	Glyma11g11910.3	N		Y	29-30	503	PF00759	PTHR22298		3.2.1.4	K01179
Glyma04g02740	GmCEL11a	19	13.8133	0.476667	0.366667	0.13	0.503333	5.63	0.136667	1.08333	0.34	0.196667	3.058	1.47733	2.26767		-1.29485	0.066592	-1.80232	0.0456405	1.56294	0.0339025	1.38702	0.352475	-1.35576	0.248537	significant	-5.3644	0.00259605	-2.37766	0.00575135	-4.04953	0.00317821	-4.83931	0.00268662	glycosyl hydrolase 9B7	AT1G75680.1	AtGH9B7,GH9B7	Glyma04g02740.1	N		Y	26-27	530	PF00759	PTHR22298
Glyma06g02760	GmCEL11b	20	15.53	0.423333	0.15	0.1	2.48	6.6	0.163333	0.24	0.1	0.716667	3.73667	1.564	2.65033		-1.23452	0.0373707	-1.37397	0.0569492	0.678072	0.315642	0	0.924012	-1.79097	0.0272779	significant	-5.33657	0.000508639	-4.78136	0.000530784	-6.04439	0.000497132	-3.20309	0.000866927	glycosyl hydrolase 9B7	AT1G75680.1	AtGH9B7,GH9B7	Glyma06g02760.1	N		Y	26-27	530	PF00759	PTHR22298
Glyma02g43680	N/A	21	7.53333	0.1	0.1	0.1	0.1	5.53333	0.1	0.1	0.1	0.1	1.58667	1.18667	1.38667		-0.44514	0.619349	0	0.373901	0	1	0	1	0	1		-5.79008	0.0549319	-5.79008	0.0549319	-5.79008	0.0549319	-5.79008	0.0549319	glycosyl hydrolase 9B8	AT2G32990.1	AtGH9B8,GH9B8	Glyma02g43680.1	N		Y	36-37	525	PF00759	PTHR22298:SF3,PTHR22298
Glyma02g43680	N/A	22	7.53333	0.1	0.1	0.1	0.1	5.53333	0.1	0.1	0.1	0.1	1.58667	1.18667	1.38667		-0.44514	0.619349	0	0.373901	0	1	0	1	0	1		-5.79008	0.0549319	-5.79008	0.0549319	-5.79008	0.0549319	-5.79008	0.0549319	glycosyl hydrolase 9B8	AT2G32990.1	AtGH9B8,GH9B8	Glyma02g43680.1	N		Y	36-37	525	PF00759	PTHR22298:SF3,PTHR22298
Glyma14g05200	N/A	23	1.23333	0.1	0.1	0.1	0.1	0.77	0.1	0.1	0.1	0.1	0.326667	0.1	0.280333		-0.679632	0.556631	3.20343e-16	0.211579	0	1	0	1	0	0.373901		-2.94486	0.0257327	-2.94486	0.0248837	-2.94486	0.0248837	-2.94486	0.0248837	glycosyl hydrolase 9B8	AT2G32990.1	AtGH9B8,GH9B8	Glyma14g05200.3	N		N		404	PF00759	PTHR22298
Glyma04g01030	N/A	24	6.33	2.35333	0.863333	0.1	0.1	1.38	0.48	0.113333	0.1	0.1	1.94933	0.434667	1.192		-2.19754	0.0535624	-2.2936	0.0155189	-2.92935	0.0437968	0	1	0	1	significant	-1.52356	0.0326251	-3.60602	0.00458848	-3.7866	0.00270653	-3.7866	0.00270653	glycosyl hydrolase 9B18	AT4G39010.1	AtGH9B18,GH9B18	Glyma04g01030.1	Y	23-24	Y	23-24	492	PF00759	PTHR22298		3.2.1.4	K01179
Glyma04g01030	N/A	25	6.33	2.35333	0.863333	0.1	0.1	1.38	0.48	0.113333	0.1	0.1	1.94933	0.434667	1.192		-2.19754	0.0535624	-2.2936	0.0155189	-2.92935	0.0437968	0	1	0	1	significant	-1.52356	0.0326251	-3.60602	0.00458848	-3.7866	0.00270653	-3.7866	0.00270653	glycosyl hydrolase 9B18	AT4G39010.1	AtGH9B18,GH9B18	Glyma04g01030.1	Y	23-24	Y	23-24	492	PF00759	PTHR22298		3.2.1.4	K01179
Glyma06g28630	N/A	26	2.24	0.1	0.1	0.1	5.46667	0.56	0.1	0.1	0.1	0.62	1.60133	0.1	0.948667	significant	-2	0.0604269	0	1	0	1	0	1	-3.14032	0.0124628		-2.48543	0.373901	-2.48543	0.373901	-2.48543	0.373901	0.146841	0.94299	glycosyl hydrolase 9B7	AT1G75680.1	AtGH9B7,GH9B7	Glyma06g28630.1	N		N		154	PF00759	PTHR22298
Glyma03g08040	N/A	27	3.84333	0.1	0.196667	0.12	6.25333	2.23333	0.213333	0.1	0.1	2.23	2.10267	0.975333	1.539		-0.78316	0.173978	1.09311	0.373901	-0.975752	0.373901	-0.263034	0.373901	-1.48758	0.0434306		-3.38802	0.0837838	-4.48113	0.0626666	-4.48113	0.0626666	-0.00215488	0.997397	glycosyl hydrolase 9B7	AT1G75680.1	AtGH9B7,GH9B7	Glyma03g08040.1	N		N		151	PF00759	PTHR22298
Tissue			Petiole	Petiole	Petiole	Petiole	Petiole	LAZ	LAZ	LAZ	LAZ	LAZ
Hours			0	12	24	48	72	0	12	24	48	72
all B-1,4-Gluc (Cellulase)			131.487	108.343	89.1467	75.04	27.27	65.1533	230.737	1255.86	995.353	142.86
% of total RPKM			0.0203236	0.0160506	0.0129497	0.0110846	0.00406144	0.010264	0.0352381	0.18479	0.148053	0.0215847
Total transcriptome RPKM			646967	675013	688407	676973	671437	634773	654793	679616	672297	661857
Significant and log2>3 Cellulases			3.85333	23.0433	61.6233	61.6767	10.2867	2.39333	158.907	1138.22	952.633	133.1
% of total RPKM			0.0005956	0.00341376	0.00895158	0.00911065	0.00153204	0.000377037	0.0242682	0.16748	0.141698	0.0201101
Total transcriptome RPKM			646967	675013	688407	676973	671437	634773	654793	679616	672297	661857
Glyma11g02350	GmCEL01		0.233333	21.65	59.9033	55.04	9.02667	0.116667	156.197	825.957	802.137	109.877
% of total RPKM			3.59531e-05	0.00320051	0.0086883	0.00812538	0.00134463	1.8332e-05	0.0238103	0.121398	0.119285	0.0166025
% of cellulase expression			0.177458	19.9828	67.1964	73.3475	33.1011	0.179065	67.6948	65.7682	80.5881	76.9121
SE			2.36793e-05	0.00174076	0.00683725	0.00335264	0.000247859	1.15645e-05	0.00931773	0.0297791	0.0228665	0.00712978
[truncated: 31 more columns]

## Sheet: PGs PLs 
gene	PCR primers	Heat Map position	Mean 0h Pet (min 0.1)	Mean 12h Pet (min 0.1)	Mean 24h Pet (min 0.1)	Mean 48h Pet (min 0.1)	Mean 72h Pet (min 0.1)	Mean 0h AZ (min 0.1)	Mean 12h AZ (min 0.1)	Mean 24h AZ (min 0.1)	Mean 48h AZ (min 0.1)	Mean 72h AZ (min 0.1)	Mean Pet	Mean AZ	Mean all	p<0.015 at any AZ/Pet	0h log2 AZ/Pet	p-value	12h log2 AZ/Pet	p-value	24h log2 AZ/Pet	p-value	48h log2 AZ/Pet	p-value	72h log2 AZ/Pet	p-value	p<0.015 at any time	log2 AZ 12h/0h	p-value	log2 AZ 24h/0h	p-value	log2 AZ 48h/0h	p-value	log2 AZ 72h/0h	p-value	best arabidopsis TAIR10 hit defline	best arabidopsis TAIR10 hit name	best arabidopsis TAIR10 hit symbol	Best Signal Pep protein version	SignalP 4.1 (default cutoff)	Cleavage between	SignalP 4.1 (ver 3.0 cutoff 0.340)	Cleavage between	Protein length with SigPep (aa)	PFAM	Panther	KOG	KEGG ec	KEGG Orthology
Glyma20g02840	GmPG-840	1	0.1	0.1	0.893333	9.91667	1.53	0.113333	3.51333	665.413	351.327	53.06	2.508	214.685	108.597	significant	0.180572	0.373901	5.13477	0.162441	9.54084	8.75246e-05	5.14681	0.00528739	5.11602	0.0826403	significant	4.9542	0.164151	12.5195	8.7119e-05	11.598	0.0047364	8.87091	0.077119	Pectin lyase-like superfamily protein	AT2G43870.1		Glyma20g02840.1	Y	31-32	Y	31-32	379	PF00295
Glyma19g07490	N/A	2	3.21333	0.573333	1.02	2.08667	0.1	0.18	1.57	100.977	36.73	4.58	1.39867	28.8073	15.103	significant	-4.158	0.053679	1.45332	0.142184	6.62931	1.04812e-05	4.13769	0.0356399	5.51728	0.0529685	significant	3.1247	0.0794176	9.13181	9.56512e-06	7.67282	0.0300554	4.66928	0.0587437	Pectin lyase-like superfamily protein	AT3G27400.1		Glyma19g07490.1	Y	23-24	Y	23-24	405	PF00544			4.2.2.2	K01728
Glyma10g24630	N/A	3	8.16333	0.293333	0.796667	1.93667	0.316667	1.26667	0.503333	94.5533	87.8667	10.7	2.30133	38.978	20.6397	significant	-2.68812	0.0369913	0.778973	0.438617	6.89101	2.68363e-05	5.50367	0.0309903	5.0785	0.0570603	significant	-1.33145	0.193296	6.22202	2.75821e-05	6.11621	0.0301305	3.0785	0.0742395	Pectin lyase-like superfamily protein	AT4G13710.1		Glyma10g24630.1	Y	26-27	Y	26-27	451	PF00544			4.2.2.2	K01728
Glyma20g19200	N/A	4	7.89	0.233333	1.15667	1.73667	0.206667	1.06	1.01667	86.3933	56.47	7.18	2.24467	30.424	16.3343	significant	-2.89596	0.0652964	2.12338	0.149676	6.22287	0.000174585	5.02309	0.0193897	5.11861	0.0705195	significant	-0.0602175	0.929441	6.34878	0.000171532	5.73535	0.0184076	2.75992	0.0956332	Pectin lyase-like superfamily protein	AT4G13710.1		Glyma20g19200.1	N		Y	27-28	490	PF00544			4.2.2.2	K01728
Glyma05g23950	N/A	5	5.10333	3.03667	1.83333	1.13	0.1	0.903333	5.23667	41.11	8.62	1.15667	2.24067	11.4053	6.823	significant	-2.49811	0.0542216	0.78616	0.284394	4.48695	0.00285126	2.93137	0.0166639	3.5319	0.126402	significant	2.53532	0.0704184	5.50809	0.0024318	3.25436	0.0146082	0.356643	0.685686	Pectin lyase-like superfamily protein	AT3G27400.1		Glyma05g23950.1	Y	23-24	Y	23-24	405	PF00544			4.2.2.2	K01728
Glyma06g18370	N/A	6	0.196667	0.1	0.1	0.133333	0.1	0.27	0.11	4.91	1.19333	0.143333	0.126	1.32533	0.725667	significant	0.457207	0.504906	0.137504	0.461392	5.61765	0.000593744	3.16189	0.174	0.519374	0.561438	significant	-1.29546	0.487269	4.18469	0.000722133	2.14397	0.199086	-0.913585	0.700967	Pectin lyase-like superfamily protein	AT5G63180.1		Glyma06g18370.1	Y	23-24	Y	23-24	409	PF00544			4.2.2.2	K01728
Glyma09g24470	N/A	7	0.1	0.1	0.103333	0.1	0.1	0.1	0.1	5.60667	1.90333	0.526667	0.100667	1.64733	0.874	significant	0	1	0	0.421123	5.76177	6.5365e-05	4.25046	0.00858364	2.39689	0.145685	significant	0	0.373901	5.80907	6.32262e-05	4.25046	0.00858364	2.39689	0.0859788	Pectin lyase-like superfamily protein	AT3G61490.1		Glyma09g24470.1	Y	32-33	Y	32-33	477	PF00295
Glyma02g46880	N/A	8	0.1	0.1	0.1	0.1	0.1	0.1	0.1	4.46333	1.59667	0.17	0.1	1.286	0.693	significant	0	0.373901	0	0.373901	5.48005	0.00589414	3.99699	0.113809	0.765535	0.12636	significant	0	0.778823	5.48005	0.00595117	3.99699	0.11941	0.765535	0.298754	Pectin lyase-like superfamily protein	AT5G55590.1	QRT1	Glyma02g46880.2	Y	22-23	Y	22-23	384	PF01095
Glyma07g34990	N/A	9	0.1	0.1	0.1	0.1	0.1	0.1	0.1	4.1	1.14333	0.1	0.1	1.10867	0.604333	significant	0	1	0	1	5.35755	0.00197684	3.51517	0.0466262	0	1	significant	0	1	5.35755	0.00197684	3.51517	0.0466262	0	1	Pectin lyase-like superfamily protein	AT2G43870.1		Glyma07g34990.2	Y	30-31	Y	30-31	334	PF00295
Glyma04g36520	N/A	10	0.966667	0.1	0.196667	0.713333	0.1	2.36333	0.31	22.8533	14.3933	3.11667	0.415333	8.60733	4.51133	significant	1.28973	0.101741	1.63227	0.050155	6.86051	0.00011794	4.33468	0.0214709	4.96193	0.0648703	significant	-2.93048	0.0285319	3.27351	0.000231276	2.60651	0.0319546	0.399181	0.603912	Pectin lyase-like superfamily protein	AT5G63180.1		Glyma04g36520.1	Y	23-24	Y	23-24	409	PF00544			4.2.2.2	K01728
Glyma05g02890	GmPL02	11	24.3867	0.313333	0.14	0.566667	0.1	2.96667	0.46	20.3533	15.8233	2.78333	5.10133	8.47733	6.78933	significant	-3.03918	0.119176	0.553936	0.652687	7.18369	2.69214e-07	4.80341	0.00676957	4.79874	0.0579432	significant	-2.68914	0.0119444	2.77835	7.36468e-06	2.41514	0.0120406	-0.0920291	0.878367	Pectin lyase-like superfamily protein	AT5G63180.1		Glyma05g02890.1	Y	23-24	Y	23-24	407	PF00544			4.2.2.2	K01728
Glyma16g29780	N/A	12	0.543333	0.693333	0.51	1.84667	0.823333	0.193333	0.433333	5.74	4.91	1.77667	0.883333	2.61067	1.747		-1.49075	0.0677779	-0.678072	0.481401	3.49248	0.0206631	1.4108	0.0446009	1.10962	0.254726	significant	1.16439	0.24148	4.89189	0.0170192	4.66656	0.00733127	3.20001	0.0497402	Pectin lyase-like superfamily protein	AT3G61490.1		Glyma16g29780.1	Y	32-33	Y	32-33	478	PF00295
Glyma09g35870	GmPG11b	13	0.1	1.76667	4.68	5.62333	1.64	0.1	7.54	45.0567	7.42667	1.34333	2.762	12.2933	7.52767	significant	0	0.91885	2.09353	0.0471451	3.26716	0.000927044	0.401289	0.407744	-0.287878	0.691717	significant	6.23649	0.0172611	8.8156	0.000463014	6.21464	0.0095881	3.74775	0.0262098	Pectin lyase-like superfamily protein	AT3G07970.1	QRT2	Glyma09g35870.2	Y	22-23	Y	22-23	442	PF00295
Glyma12g01480	GmPG11a	14	0.1	0.5	1.24333	1.63667	0.526667	0.1	1.9	19.07	3.41667	0.273333	0.801333	4.952	2.87667	significant	0	1	1.926	0.0571519	3.93902	1.93531e-05	1.06183	0.146748	-0.946229	0.42196	significant	4.24793	0.0127895	7.57516	2.48595e-06	5.09452	0.0210997	1.45066	0.264289	Pectin lyase-like superfamily protein	AT3G07970.1	QRT2	Glyma12g01480.1	Y	22-23	Y	22-23	441	PF00295
Glyma17g13550	GmPL01	15	14.4667	1	0.186667	0.37	0.1	2.88667	0.573333	9.04667	6.40667	1.15667	3.22467	4.014	3.61933	significant	-2.32526	0.192359	-0.802554	0.499572	5.59885	0.000171286	4.11398	0.00267623	3.5319	0.186406	significant	-2.33196	0.0176386	1.64798	0.0016086	1.15017	0.0241368	-1.31943	0.0961161	Pectin lyase-like superfamily protein	AT5G63180.1		Glyma17g13550.2	Y	23-24	Y	23-24	337	PF00544
Glyma09g05610	N/A	16	0.283333	0.1	0.22	0.226667	0.1	0.103333	0.1	1.82	0.603333	0.1	0.186	0.545333	0.365667		-1.45519	0.377202	0	0.86172	3.04836	0.0980784	1.41238	0.125326	0	0.373901		-0.0473057	0.499734	4.13856	0.0905156	2.54565	0.102877	-0.0473057	0.627193	Pectin lyase-like superfamily protein	AT4G20050.1	QRT3	Glyma09g05610.1	Y	21-22	Y	21-22	499
Glyma02g09535	N/A	17	0.1	0.35	0.533333	2.25333	0.69	0.1	0.44	2.77333	1.19667	0.516667	0.785333	1.00533	0.895333		0	1	0.330149	0.654842	2.37851	0.0957699	-0.913039	0.350504	-0.417363	0.708724		2.1375	0.205106	4.79355	0.0540017	3.58095	0.0464306	2.36923	0.203946	Pectin lyase-like superfamily protein	AT3G24130.1		Glyma02g09535.1	N		N		299	PF01095
Glyma08g15840	N/A	18	0.37	1.29333	1.03667	1.37333	1.51333	0.61	0.553333	2.04333	3.86	4.51667	1.11733	2.31667	1.717	significant	0.721284	0.311358	-1.22487	0.194755	0.978972	0.0442202	1.49092	0.00111064	1.57753	0.00726002	significant	-0.14066	0.788784	1.74404	0.018095	2.66172	0.000230636	2.88838	0.0024044	glycoside hydrolase family 28 protein / polygalacturonase (pectinase) family protein	AT2G33160.1		Glyma08g15840.1	N		N		387	PF00295
Glyma07g37320	N/A	19	1.48	1.78	2.32667	1.25333	0.446667	0.236667	1.17333	3.35667	1.66667	0.536667	1.45733	1.394	1.42567		-2.64467	0.0274848	-0.601264	0.35362	0.528765	0.445939	0.411195	0.483593	0.264828	0.902826		2.30968	0.0595941	3.8261	0.0440481	2.81604	0.0453083	1.18117	0.435842	Pectin lyase-like superfamily protein	AT3G06770.2		Glyma07g37320.1	Y	19-20	Y	19-20	450	PF00295
Glyma08g47161	N/A	20	1.37	0.623333	0.283333	0.54	0.383333	0.24	0.503333	0.823333	0.73	0.536667	0.64	0.566667	0.603333		-2.51307	0.0512542	-0.30849	0.715963	1.53898	0.0431621	0.434937	0.39733	0.485427	0.636684		1.06848	0.0488075	1.77844	0.027532	1.60486	0.0489063	1.16099	0.178188	Pectin lyase-like superfamily protein	AT4G13710.1		Glyma08g47161.1	Y	24-25	Y	24-25	452	PF00544			4.2.2.2	K01728
Glyma10g11480	N/A	21	0.1	0.33	0.53	1.23667	0.103333	0.1	1.10667	1.87	0.416667	0.1	0.46	0.718667	0.589333		0	1	1.74568	0.124351	1.81897	0.218383	-1.56949	0.18243	-0.0473057	0.373901		3.46815	0.0607259	4.22497	0.119639	2.05889	0.199516	0	1	Pectin lyase-like superfamily protein	AT3G07970.1	QRT2	Glyma10g11480.2	N		Y	25-26	439	PF00295
Glyma15g43080	N/A	22	0.12	13.4033	8.37	14.3333	5.26667	0.1	15.2767	16.3833	7.83333	2.07	8.29867	8.33267	8.31567		-0.263034	0.373901	0.188738	0.779186	0.968929	0.30378	-0.871676	0.145927	-1.34726	0.064156	significant	7.25519	0.0137366	7.35609	0.0428195	6.29155	6.79316e-05	4.37156	0.00809631	Pectin lyase-like superfamily protein	AT3G07970.1	QRT2	Glyma15g43080.3	N		Y	25-26	364	PF00295
Glyma02g09540	N/A	23	0.1	3.58667	8.29667	11.1767	2.85	0.1	3.69	18.1867	7.05	1.52667	5.202	6.11067	5.65633		0	1	0.0409771	0.962288	1.13228	0.0888808	-0.664795	0.152134	-0.900577	0.0534092	significant	5.20555	0.1045	7.50674	0.00674424	6.13955	1.09118e-05	3.93231	0.0428287	Pectin lyase-like superfamily protein	AT3G24130.1		Glyma02g09540.2	Y	24-25	Y	24-25	337	PF01095	PTHR22931,PTHR22931:SF5
Glyma06g15940	N/A	24	9.58333	8.02667	6.97667	8.3	7.40667	8.42667	21.65	22.26	11.65	7.75333	8.05867	14.348	11.2033	significant	-0.185565	0.595124	1.43149	0.0527078	1.67384	0.000262896	0.489147	0.0888798	0.0659923	0.86615	significant	1.36133	0.0628821	1.40142	0.00147587	0.467296	0.180641	-0.120145	0.759455	Pectin lyase-like superfamily protein	AT4G33440.1		Glyma06g15940.1	N		N		478	PF00295
Glyma10g01290	GmPG12a	25	0.1	2.79	6.57333	0.186667	0.1	0.1	1.00333	1.42333	0.1	0.1	1.95	0.545333	1.24767		0	0.373901	-1.47546	0.0916075	-2.20735	0.0819143	-0.900464	0.434504	0	1	significant	3.32673	0.0370337	3.8312	0.00513902	0	0.373901	0	1	Pectin lyase-like superfamily protein	AT1G02460.1		Glyma10g01290.1	Y	24-25	Y	24-25	476	PF00295
Glyma02g01230	GmPG12b	26	0.18	1.58333	2.74	0.1	0.1	0.1	0.526667	0.91	0.1	0.1	0.940667	0.347333	0.644		-0.847997	0.128353	-1.588	0.103154	-1.59024	0.151618	0	0.373901	0	0.373901	significant	2.39689	0.038536	3.18587	0.0120736	0	1	0	0.373901	Pectin lyase-like superfamily protein	AT1G02460.1		Glyma02g01230.1	Y	24-25	Y	24-25	474	PF00295
Glyma13g06470	N/A	27	0.36	0.896667	1.80333	0.166667	0.1	0.1	0.233333	0.79	0.333333	0.1	0.665333	0.311333	0.488333		-1.848	0.0228302	-1.94218	0.133801	-1.19074	0.123907	1	0.217414	0	0.373901		1.22239	0.351228	2.98185	0.103539	1.73697	0.0261739	0	0.373901	Pectin lyase-like superfamily protein	AT4G20050.1	QRT3	Glyma13g06470.1	N		Y	24-25	490
Glyma16g03680	N/A	28	5.01667	3.3	2.82333	0.216667	0.1	0.266667	0.893333	3.45	0.38	0.1	2.29133	1.018	1.65467	significant	-4.23362	0.0056768	-1.8852	0.0269058	0.289197	0.661757	0.810522	0.588014	0	1		1.74416	0.223589	3.69349	0.0442206	0.510962	0.758802	-1.41504	0.175523	Pectin lyase-like superfamily protein	AT3G61490.1		Glyma16g03680.2	N		N		490	PF00295
Glyma18g38430	N/A	29	3.59333	2.79333	2.01333	1.38333	0.976667	0.86	1.68667	0.86	1.36667	1.33	2.152	1.22067	1.68633	significant	-2.06291	0.0162835	-0.727813	0.0771462	-1.22718	0.00921737	-0.0174874	0.978411	0.445488	0.317724		0.971766	0.0195798	0	1	0.668253	0.416199	0.629018	0.182372	Pectin lyase-like superfamily protein	AT3G07010.1		Glyma18g38430.1	Y	28-29	Y	28-29	452	PF00544			4.2.2.2	K01728
Glyma15g19820	N/A	30	5.84667	2.27667	0.12	0.153333	0.133333	0.133333	0.34	0.23	1.6	0.67	1.706	0.594667	1.15033	significant	-5.4545	7.38839e-05	-2.74332	0.0371561	0.938599	0.371452	3.38333	0.0360676	2.32912	0.0605615		1.3505	0.461696	0.786596	0.811689	3.58496	0.0415626	2.32912	0.094293	Pectin lyase-like superfamily protein	AT1G19170.1		Glyma15g19820.1	N		N		490	PF00295
Glyma14g02385	N/A	31	0.1	0.1	0.1	0.163333	2.63	0.1	0.1	0.1	0.1	18.04	0.618667	3.688	2.15333	significant	0	1	0	1	0	1	-0.707819	0.210564	2.77806	0.0038063	significant	0	1	0	1	0	1	7.49506	0.00190623	Pectin lyase-like superfamily protein	AT2G47280.1		Glyma14g02385.1	Y	18-19	Y	18-19	328	PF01095
Glyma10g17550	N/A	32	0.1	0.1	0.15	10.2767	40.39	0.1	0.1	0.156667	2.09	9.83667	10.2033	2.45667	6.33		0	1	0	1	0.0627358	0.935786	-2.2978	0.149584	-2.03776	0.0900067		0	1	0.647698	0.142134	4.38543	0.0751608	6.6201	0.263824	polygalacturonase abscission zone A. thaliana	AT2G41850.1	ADPG2,PGAZAT	Glyma10g17550.1	Y	20-21	Y	20-21	429	PF00295			3.2.1.15	K01184
Glyma15g11700	N/A	33	0.186667	0.1	0.133333	0.853333	2.13667	0.1	0.1	0.1	1.44333	2.05667	0.682	0.76	0.721		-0.900464	0.172497	0	0.5177	-0.415037	0.120079	0.758223	0.534057	-0.0550539	0.917247	significant	0	0.373901	0	1	3.85133	0.199457	4.36224	0.00110637	Pectin lyase-like superfamily protein	AT1G11920.1		Glyma15g11700.1	Y	20-21	Y	20-21	374	PF00544
Glyma02g01310	N/A	34	0.1	0.1	0.1	0.693333	0.87	0.1	0.113333	0.1	0.8	1.44333	0.1	0.511333	0.442		0	1	0.180572	0.373901	0	1	0.206451	0.778653	0.730317	0.530089		0.180572	0.373901	0	1	3	0.159034	3.85133	0.118965	Pectin lyase-like superfamily protein	AT5G19730.1		Glyma02g01310.2	N		N		184	PF01095
Glyma16g09471	N/A	35	0.1	0.1	0.64	0.623333	2.18	0.36	0.68	0.146667	0.956667	1.96	0.728667	0.820667	0.774667		1.848	0.373901	2.76553	0.0614853	-2.12553	0.20991	0.618012	0.727097	-0.153474	0.801186		0.917538	0.557782	-1.29546	0.570632	1.41002	0.575292	2.44478	0.0269755	Pectin lyase-like superfamily protein	AT5G19730.1		Glyma16g09471.1	N		N		176	PF01095
Glyma01g18520	N/A	36	0.1	2.2	0.156667	0.1	0.1	0.1	0.2	0.1	0.1	0.1	0.531333	0.12	0.325667	significant	0	1	-3.45943	0.0117547	-0.647698	0.373901	0	1	0	1	significant	1	0.00281447	0	1	0	1	0	1	Pectin lyase-like superfamily protein	AT2G43890.1		Glyma01g18520.1	Y	26-27	Y	26-27	396	PF00295
Glyma10g02030	GmPG09b	37	2.31667	9.88333	2.87667	1.49333	0.123333	1.33	3.25	1.69	0.63	0.566667	3.33867	1.49333	2.416	significant	-0.800624	0.135939	-1.60456	0.00529443	-0.767375	0.30694	-1.24511	0.0952907	2.19994	0.0358999	significant	1.28901	0.00375372	0.345597	0.600151	-1.078	0.0688147	-1.23085	0.00888167	Pectin lyase-like superfamily protein	AT3G16850.1		Glyma10g02030.1	Y	21-22	Y	21-22	457	PF00295
Glyma07g07280	N/A	38	32.7067	3.71	1.54333	1.19333	0.1	2.01333	0.353333	3.11333	0.513333	0.1	7.85067	1.21867	4.53467	significant	-4.02193	0.00158825	-3.39232	0.0117882	1.01241	0.212936	-1.21703	0.263141	0	0.373901		-2.51048	0.111725	0.628874	0.449019	-1.97162	0.133907	-4.33151	0.0702103	Pectin lyase-like superfamily protein	AT3G61490.1		Glyma07g07280.1	Y	33-34	Y	33-34	483	PF00295
Glyma07g07290	N/A	39	3.54667	0.283333	0.4	0.1	0.1	0.17	0.1	0.45	0.1	0.1	0.886	0.184	0.535	significant	-4.38286	0.00642195	-1.5025	0.331687	0.169925	0.946288	0	0.373901	0	1		-0.765535	0.45957	1.40439	0.326177	-0.765535	0.373901	-0.765535	0.373901	Pectin lyase-like superfamily protein	AT3G61490.1		Glyma07g07290.2	Y	20-21	Y	20-21	473	PF00295
Glyma19g32241	N/A	40	3.04333	0.693333	0.49	1.56667	0.1	0.203333	0.1	0.1	0.1	0.1	1.17867	0.1	0.649667		-3.90373	0.0340493	-2.79355	0.0239027	-2.29278	0.0457096	-3.96963	0.301358	0	1		-1.02385	0.257772	-1.02385	0.257772	-1.02385	0.472825	-1.02385	0.257772	polygalacturonase abscission zone A. thaliana	AT2G41850.1	ADPG2,PGAZAT	Glyma19g32241.2	Y	21-22	Y	21-22	464	PF00295
Glyma09g04560	GmPG17b	41	2.29	0.616667	1.92	1.17333	0.4	2.73667	0.973333	7.16667	1.46	0.46	1.28	2.55933	1.91967	significant	0.257072	0.491864	0.658443	0.375991	1.9002	0.00224302	0.315355	0.724017	0.201634	0.746686	significant	-1.49141	0.00589757	1.38888	0.00355459	-0.906451	0.150738	-2.57271	0.000994577	Pectin lyase-like superfamily protein	AT3G16850.1		Glyma09g04560.1	Y	19-20	Y	19-20	453	PF00295
Glyma16g22488	N/A	42	4.91	2.07333	2.37	4.45667	3.71667	7.05	2.54333	1.98333	1.48	2.43667	3.50533	3.09867	3.302		0.5219	0.262878	0.294768	0.255578	-0.25696	0.745203	-1.59037	0.0377121	-0.6091	0.11007	significant	-1.4709	0.0285242	-1.8297	0.0274839	-2.25203	0.013577	-1.53271	0.029455	Pectin lyase-like superfamily protein	AT5G14650.1		Glyma16g22488.1	Y	23-24	Y	23-24	481	PF00295,PF04231	PTHR10641
Glyma14g03710	GmPG16a	43	2.65667	0.166667	0.1	0.1	0.1	14.6233	1.18333	0.1	0.1	0.1	0.624667	3.22133	1.923	significant	2.46058	0.00370164	2.82782	0.0277714	0	0.627193	0	1	0	0.373901	significant	-3.62734	0.000903548	-7.19213	0.000630243	-7.19213	0.000626679	-7.19213	0.000630882	Pectin lyase-like superfamily protein	AT4G23820.1		Glyma14g03710.1	Y	23-24	Y	23-24	447	PF00295
Glyma18g18980	N/A	44	2.51	0.233333	0.1	0.1	0.1	12.7833	0.426667	0.1	0.15	0.1	0.608667	2.712	1.66033	significant	2.3485	0.00522448	0.870717	0.411419	0	1	0.584963	0.373901	0	1	significant	-4.90501	0.00260467	-6.99812	0.00226447	-6.41316	0.0023331	-6.99812	0.00226447	polygalacturonase 2	AT1G70370.1	PG2	Glyma18g18980.1	Y	22-23	Y	22-23	623	PF03181
Glyma08g09300	GmPG07b	45	0.1	0.1	0.1	0.1	0.1	7.44	0.1	0.1	0.1	0.1	0.1	1.568	0.834	significant	6.21723	0.00574834	0	1	0	1	0	1	0	1	significant	-6.21723	0.00574834	-6.21723	0.00574834	-6.21723	0.00574834	-6.21723	0.00574834	Pectin lyase-like superfamily protein	AT1G48100.1		Glyma08g09300.3	Y	26-27	Y	26-27	485	PF00295
Glyma08g39673	N/A	46	0.27	0.1	0.1	0.1	0.1	3.56667	0.1	0.1	0.1	0.17	0.1	0.807333	0.470667		3.72355	0.394306	0	1	0	1	0	1	0.765535	0.12636		-5.1565	0.368358	-5.1565	0.368358	-5.1565	0.368358	-4.39097	0.381275	polygalacturonase 2	AT1G70370.1	PG2	Glyma08g39673.2	N		N		344
Glyma05g26390	GmPG07a	47	0.1	0.1	0.1	0.1	0.1	15.5267	0.326667	0.1	0.1	0.1	0.1	3.23067	1.66533		7.2786	0.0150278	1.70782	0.141581	0	1	0	0.373901	0	1	significant	-5.57079	0.0159089	-7.2786	0.014995	-7.2786	0.0151174	-7.2786	0.014995	Pectin lyase-like superfamily protein	AT1G48100.1		Glyma05g26390.2	Y	26-27	Y	26-27	491	PF00295
Glyma02g45080	GmPG16b	48	0.286667	0.1	0.1	0.1	0.1	6.46333	0.49	0.1	0.1	0.1	0.1	1.45067	0.794	significant	4.49483	0.00118225	2.29278	0.239924	0	1	0	1	0	1	significant	-3.72142	0.00172407	-6.01421	0.000976878	-6.01421	0.000976878	-6.01421	0.000976878	Pectin lyase-like superfamily protein	AT4G23820.1		Glyma02g45080.1	N		N		277	PF00295
Glyma18g14640	GmPG10a	49	26.7467	0.32	0.146667	0.183333	0.1	59.0767	3.54333	1.75333	1.06	0.136667	5.49933	13.114	9.30667		1.14323	0.0201793	3.46896	0.0598084	3.57949	0.177969	2.53152	0.0689674	0.450661	0.373901	significant	-4.05941	0.000461389	-5.07442	0.000391037	-5.80045	0.00035204	-8.75578	0.000329743	Pectin lyase-like superfamily protein	AT4G23820.1		Glyma18g14640.1	Y	21-22	Y	21-22	443	PF00295
Glyma15g15690	GmPG17a	50	1.66	0.47	0.903333	0.54	0.16	3.47	0.816667	3.26333	1.18333	0.106667	0.746667	1.768	1.25733	significant	1.06375	0.010088	0.797087	0.281297	1.85302	0.00143579	1.13183	0.111882	-0.584963	0.861655	significant	-2.08712	0.00143916	-0.0885893	0.603187	-1.55208	0.00383037	-5.02375	0.000145502	Pectin lyase-like superfamily protein	AT3G16850.1		Glyma15g15690.1	Y	19-20	Y	19-20	453	PF00295
Glyma20g24670	N/A	51	12.1833	57.9067	4.96	0.23	0.363333	74.27	77.6033	10.08	1.16667	0.366667	15.1287	32.6973	23.913	significant	2.60787	0.000457412	0.422389	0.00721852	1.02308	0.0803813	2.34269	0.211297	0.0131754	0.903441	significant	0.063339	0.617163	-2.88128	0.000429661	-5.99232	0.000205873	-7.66217	0.000192751	Pectin lyase-like superfamily protein	AT5G04310.1		Glyma20g24670.1	Y	22-23	Y	22-23	503	PF00544			4.2.2.2	K01728
Glyma08g02050	N/A	52	15.67	3.96667	1.04667	0.1	0.1	25.9667	0.6	0.153333	0.13	0.1	4.17667	5.39	4.78333	significant	0.728656	0.00331022	-2.72489	0.00427126	-2.77106	0.0311929	0.378512	0.787343	0	1	significant	-5.43555	8.67778e-05	-7.40385	7.80055e-05	-7.64201	7.85926e-05	-8.02052	7.68515e-05	Pectin lyase-like superfamily protein	AT4G23500.1		Glyma08g02050.2	Y	24-25	Y	24-25	472	PF00295
Glyma05g37490	N/A	53	28.65	3.32	1.27333	1.21333	0.1	85.3233	1.82667	0.1	0.29	0.1	6.91133	17.528	12.2197	significant	1.57441	0.0032343	-0.86197	0.181506	-3.67054	0.00132356	-2.06485	0.199603	0	1	significant	-5.54566	0.000674277	-9.7368	0.000610163	-8.20074	0.000616243	-9.7368	0.000609792	Pectin lyase-like superfamily protein	AT4G23500.1		Glyma05g37490.1	N		Y	45-46	493	PF00295
Glyma08g41530	GmPG10b	54	7.26333	0.893333	0.253333	0.193333	0.1	8.86	0.71	0.1	0.1	0.1	1.74067	1.974	1.85733		0.286675	0.470101	-0.33138	0.452005	-1.34104	0.442482	-0.95109	0.469137	0	1	significant	-3.64142	0.00145074	-6.46923	0.0010491	-6.46923	0.00104468	-6.46923	0.00101738	Pectin lyase-like superfamily protein	AT4G23820.1		Glyma08g41530.1	Y	22-23	Y	22-23	444	PF00295
Glyma18g47130	N/A	55	2.91	0.146667	0.43	0.1	0.1	6.55333	0.1	0.23	0.1	0.1	0.737333	1.41667	1.077		1.17121	0.15528	-0.552541	0.0488116	-0.902703	0.365228	0	1	0	1		-6.03416	0.0333068	-4.83252	0.0360878	-6.03416	0.0333068	-6.03416	0.0333068	Pectin lyase-like superfamily protein	AT3G61490.1		Glyma18g47130.1	Y	33-34	Y	33-34	485	PF00295
Glyma03g38350	N/A	56	1.53333	0.113333	0.1	0.1	0.1	2.09333	0.126667	0.1	0.1	0.1	0.389333	0.504	0.446667		0.449131	0.243768	0.160465	0.383537	0	0.373901	0	1	0	1	significant	-4.04669	0.00578533	-4.38773	0.00503089	-4.38773	0.00503089	-4.38773	0.00503089	Pectin lyase-like superfamily protein	AT3G62110.1		Glyma03g38350.3	Y	26-27	Y	26-27	468	PF00295
Glyma08g39700	N/A	57	24.6133	0.156667	0.1	0.1	0.1	57.6667	0.1	0.19	0.1	0.1	5.014	11.6313	8.32267		1.2283	0.0511947	-0.647698	0.217181	0.925999	0.116407	0	1	0	1	significant	-9.17159	0.0035233	-8.24559	0.00354848	-9.17159	0.0035203	-9.17159	0.0035203	polygalacturonase 2	AT1G70370.1	PG2	Glyma08g39700.1	Y	23-24	Y	23-24	628	PF03181
Glyma13g19670	N/A	58	38.8667	10.3567	10.1	9.3	10.4567	107.783	7.28333	12.3867	10.2867	9.01333	15.816	29.3507	22.5833		1.47153	0.0771149	-0.507889	0.0571052	0.294433	0.332525	0.145473	0.35773	-0.21429	0.392062		-3.88739	0.0247372	-3.12127	0.0292459	-3.38929	0.0272484	-3.57993	0.0261354	Pectin lyase-like superfamily protein	AT3G55140.1		Glyma13g19670.2	N		N		367	PF00544			4.2.2.2	K01728
Glyma02g03960	N/A	59	9.44	0.84	0.89	0.283333	0.34	11.6533	0.23	0.103333	0.463333	0.356667	2.35867	2.56133	2.46	significant	0.303884	0.288798	-1.86876	0.000213881	-3.1065	0.0423775	0.70955	0.150638	0.0690416	0.951889	significant	-5.66297	0.000207879	-6.81729	0.000201607	-4.65255	0.000227568	-5.03002	0.000223944	polygalacturonase 2	AT1G70370.1	PG2	Glyma02g03960.1	Y	25-26	Y	25-26	629	PF03181
Glyma01g03760	N/A	60	4.85	0.266667	0.286667	0.1	0.1	6.31667	0.1	0.126667	0.43	0.1	1.12067	1.41467	1.26767		0.381179	0.531447	-1.41504	0.255184	-1.17834	0.544958	2.10434	0.157418	0	0.373901		-5.98109	0.0286921	-5.64005	0.0295705	-3.87675	0.0337836	-5.98109	0.028243	polygalacturonase 2	AT1G70370.1	PG2	Glyma01g03760.3	Y	22-23	Y	22-23	630	PF03181
Glyma09g04640	N/A	61	0.803333	0.286667	0.226667	0.836667	0.146667	1.11	0.353333	0.183333	0.346667	0.19	0.1	0.436667	0.448333		0.466489	0.566106	0.301656	0.875735	-0.306103	0.73284	-1.2711	0.174092	0.373458	0.666587		-1.65146	0.115445	-2.59802	0.07044	-1.67894	0.126692	-2.54649	0.0721261	polygalacturonase 4	AT1G02790.1	PGA4	Glyma09g04640.2	Y	22-23	Y	22-23	423	PF00295
Glyma10g05290	N/A	62	3.96333	2.15333	1.15667	0.73	0.536667	12.7533	1.29	0.746667	0.193333	0.11	1.708	3.01867	2.36333		1.68609	0.0669005	-0.739201	0.274813	-0.631437	0.108377	-1.91681	0.17141	-2.28652	0.107409		-3.30543	0.0302398	-4.09427	0.0257774	-6.04364	0.0224951	-6.85723	0.0222048	Pectin lyase-like superfamily protein	AT3G55140.1		Glyma10g05290.2	N		N		300	PF00544
Glyma09g39200	N/A	63	0.646667	1.02	2.37	0.1	0.1	1.93	0.1	1.34667	0.1	0.1	0.847333	0.715333	0.781333		1.57751	0.0974692	-3.3505	0.0963042	-0.815494	0.264934	0	1	0	1		-4.27053	0.036076	-0.519208	0.503423	-4.27053	0.0318087	-4.27053	0.0318087	Pectin lyase-like superfamily protein	AT3G61490.1		Glyma09g39200.1	Y	33-34	Y	33-34	485	PF00295
Glyma10g27840	N/A	64	1.63667	0.93	0.46	0.36	0.16	1.44	0.346667	0.71	0.36	0.166667	0.709333	0.604667	0.657	significant	-0.184692	0.647826	-1.42368	0.00375218	0.626185	0.293113	0	1	0.0588937	0.946889	significant	-2.05445	0.00789031	-1.02018	0.0500033	-2	0.0186251	-3.11103	0.00608618	Pectin lyase-like superfamily protein	AT3G62110.1		Glyma10g27840.3	Y	26-27	Y	26-27	465	PF00295
Glyma10g42390	N/A	65	1.88667	7.90667	1.82333	0.1	0.1	3.64	7.63667	1.31	0.1	0.1	2.36333	2.55733	2.46033		0.948099	0.0419273	-0.0501266	0.891974	-0.477012	0.246275	0	0.627193	0	0.373901	significant	1.069	0.0606019	-1.47437	0.0216999	-5.18587	0.00295385	-5.18587	0.00287245	Pectin lyase-like superfamily protein	AT5G04310.1		Glyma10g42390.1	Y	22-23	Y	22-23	505	PF00544			4.2.2.2	K01728
Glyma02g01910	GmPG09a	66	10.5733	16.99	4.68667	1.59667	0.4	6.45333	8.56667	6.19667	1.23667	0.823333	6.84933	4.65533	5.75233	significant	-0.712314	0.0216891	-0.98788	0.000830469	0.40293	0.483501	-0.368606	0.358199	1.04148	0.360264	significant	0.408689	0.0365821	-0.0585522	0.852894	-2.38359	0.00110124	-2.9705	0.00105109	Pectin lyase-like superfamily protein	AT3G16850.1		Glyma02g01910.1	N		N		534	PF00295
Glyma13g17170	N/A	67	11.5033	5.06333	6.21667	3.04333	0.963333	10.92	5.85333	5.32333	2.05667	1.42667	5.358	5.116	5.237		-0.0750791	0.684498	0.209171	0.0696251	-0.223811	0.123971	-0.565344	0.21472	0.566541	0.401725	significant	-0.899643	0.00076536	-1.03657	0.00059041	-2.40859	6.25687e-05	-2.93625	9.03542e-05	Pectin lyase-like superfamily protein	AT1G19170.1		Glyma13g17170.1	N		N		492	PF00295
Glyma17g05550	N/A	68	9.20667	4.61667	4.42667	1.52333	0.39	6.47333	3.2	4.42	0.776667	0.52	4.03267	3.078	3.55533		-0.50817	0.130546	-0.52878	0.0230934	-0.00217437	0.994387	-0.971864	0.368692	0.415037	0.60057	significant	-1.01644	3.47946e-05	-0.550462	0.032496	-3.05914	0.000635254	-3.63793	1.31242e-05	Pectin lyase-like superfamily protein	AT1G19170.1		Glyma17g05550.1	N		N		493	PF00295
Glyma09g26905	N/A	69	0.396667	1.42667	0.696667	1.24667	0.383333	1.87333	1.75667	0.606667	0.723333	0.23	0.83	1.038	0.934	significant	2.23961	0.00893365	0.300192	0.636332	-0.199564	0.687183	-0.785343	0.330376	-0.736966	0.721937	significant	-0.0927672	0.820909	-1.62663	0.0113103	-1.37288	0.0741502	-3.0259	0.0072328	Pectin lyase-like superfamily protein	AT5G14650.1		Glyma09g26905.1	N		N		207	PF00295,PF04231
Glyma19g40100	N/A	70	4.69667	1.21667	0.48	0.1	0.1	0.836667	0.886667	0.1	0.1	0.1	1.31867	0.404667	0.861667	significant	-2.48891	0.000138775	-0.45647	0.38458	-2.26303	0.269504	0	0.373901	0	1	significant	0.0837389	0.747003	-3.06465	0.000263552	-3.06465	0.000263552	-3.06465	0.000263552	Pectin lyase-like superfamily protein	AT3G62110.1		Glyma19g40100.3	Y	41-42	Y	41-42	432	PF00295
Glyma05g26430	N/A	71	1.92	0.603333	0.25	0.283333	0.1	0.913333	0.423333	0.1	0.1	0.1	0.631333	0.327333	0.479333		-1.07189	0.0561846	-0.511161	0.600277	-1.32193	0.156639	-1.5025	0.311032	0	1		-1.10935	0.295038	-3.19114	0.0952694	-3.19114	0.109838	-3.19114	0.0923494	Pectin lyase-like superfamily protein	AT4G20040.1		Glyma05g26430.2	Y	18-19	Y	18-19	555
Glyma19g32760	N/A	72	6.19333	1.00667	0.116667	0.1	0.1	0.906667	0.1	0.1	0.1	0.1	1.50333	0.261333	0.882333	significant	-2.77207	0.00215962	-3.33151	0.00777415	-0.222392	0.117881	0	1	0	1		-3.18057	0.0233352	-3.18057	0.0223489	-3.18057	0.0223489	-3.18057	0.0223489	Pectin lyase-like superfamily protein	AT1G05310.1		Glyma19g32760.1	Y	19-20	Y	19-20	396	PF01095	PTHR22931,PTHR22931:SF5
Glyma19g37180	N/A	73	3.05	1.90333	0.116667	0.1	0.1	0.626667	0.336667	0.1	0.1	0.1	1.054	0.252667	0.653333	significant	-2.28304	0.00322903	-2.49914	0.052236	-0.222392	0.117881	0	0.373901	0	1	significant	-0.896377	0.209458	-2.6477	0.00315006	-2.6477	0.00315006	-2.6477	0.00315006	Pectin lyase-like superfamily protein	AT2G36710.1		Glyma19g37180.1	N		Y	32-33	411	PF01095
Glyma18g19586	GmPG04a	74	4.08667	1.67667	0.226667	0.1	0.1	0.676667	0.206667	0.1	0.1	0.1	1.238	0.1	0.737333	significant	-2.59441	0.139509	-3.02022	0.00351096	-1.18057	0.127046	0	1	0	1		-1.71114	0.211959	-2.75845	0.113305	-2.75845	0.113305	-2.75845	0.113305	Pectin lyase-like superfamily protein	AT1G23460.1		Glyma18g19586.1	N		N		882	PF00295,PF01535	PTHR24015
Glyma03g29420	N/A	75	3.96333	0.303333	0.1	0.47	0.1	0.453333	0.1	0.1	0.1	0.1	0.987333	0.1	0.579	significant	-3.12807	0.0456886	-1.6009	0.0061311	0	0.373901	-2.23266	0.373901	0	1		-2.18057	0.23896	-2.18057	0.23896	-2.18057	0.23896	-2.18057	0.23896	polygalacturonase abscission zone A. thaliana	AT2G41850.1	ADPG2,PGAZAT	Glyma03g29420.2	Y	21-22	Y	21-22	465	PF00295
Glyma09g08270	N/A	76	8.46667	0.996667	0.166667	0.1	0.383333	0.443333	0.413333	0.1	0.1	0.433333	2.02267	0.1	1.16033		-4.25533	0.0253789	-1.26981	0.192211	-0.736966	0.306809	0	0.373901	0.176878	0.960945		-0.101086	0.922532	-2.14839	0.053664	-2.14839	0.053664	-0.0329146	0.961874	Pectin lyase-like superfamily protein	AT1G19170.1		Glyma09g08270.1	N		N		495	PF00295
Glyma19g32550	N/A	77	7.78333	18.78	21.03	18.3633	11.65	13.2567	22.5933	17.67	10.09	7.23667	15.5213	14.1693	14.8453	significant	0.768258	0.00893714	0.2667	0.134788	-0.251147	0.235784	-0.863902	0.00437404	-0.686933	0.0175333	significant	0.769179	0.000982786	0.414584	0.00105799	-0.393792	0.0992736	-0.873321	0.0027174	Pectin lyase-like superfamily protein	AT3G57790.1		Glyma19g32550.1	Y	20-21	Y	20-21	467	PF00295
Glyma20g38490	N/A	78	2.57	3.32667	3.22	2.44333	3.79	3.77667	4.62667	4.94667	2.48667	2.44	3.07	3.65533	3.36267		0.555345	0.0570469	0.475896	0.207855	0.619396	0.0909646	0.0253624	0.907696	-0.635317	0.0586877	significant	0.29286	0.0622614	0.389343	0.110064	-0.6029	0.00709468	-0.630232	0.0207325	Pectin lyase-like superfamily protein	AT3G55140.1		Glyma20g38490.1	N		N		335	PF00544			4.2.2.2	K01728
Glyma02g31540	N/A	79	0.1	0.1	0.1	0.303333	1.10333	0.1	0.1	0.1	0.1	0.15	0.341333	0.1	0.225667		0	0.373901	0	0.607168	0	1	-1.6009	0.268692	-2.87883	0.233848		0	0.373901	0	1	0	1	0.584963	0.373901	polygalacturonase abscission zone A. thaliana	AT2G41850.1	ADPG2,PGAZAT	Glyma02g31540.1	Y	20-21	Y	20-21	429	PF00295
Tissue			Petiole	Petiole	Petiole	Petiole	Petiole	LAZ	LAZ	LAZ	LAZ	LAZ
Hours			0	12	24	48	72	0	12	24	48	72
all PG/PL			407.39	221.967	137.547	138.533	112.487	616.663	235.813	1295.48	683.217	171.2
% of total RPKM			0.0629692	0.0328833	0.0199804	0.0204636	0.0167531	0.097147	0.0360134	0.190619	0.101624	0.0258666
Total transcriptome RPKM			646967	675013	688407	676973	671437	634773	654793	679616	672297	661857
Significant and log2>3 PG/PL			50.52	7.31667	12.3633	25.78	5.02	9.62333	22.46	1114.86	587.91	85.1333
% of total RPKM			0.00780875	0.00108393	0.00179593	0.00380813	0.00074765	0.00151603	0.00343009	0.164043	0.087448	0.0128628
Total transcriptome RPKM			646967	675013	688407	676973	671437	634773	654793	679616	672297	661857
Glyma20g02840	GmPG-840		0.1	0.1	0.893333	9.91667	1.53	0.113333	3.51333	665.413	351.327	53.06
% of total RPKM			1.54085e-05	1.47829e-05	0.000129568	0.00146397	0.000227911	1.78082e-05	0.000535564	0.0978018	0.0522454	0.00801743
% of PG/PL expression			0.0245465	0.0450518	0.649477	7.15833	1.36016	0.0183785	1.48988	51.3642	51.4224	30.993
SE			0	1.75018e-05	8.24895e-05	0.00075485	0.000141564	2.18105e-05	0.000374638	0.00743939	0.011256	0.00413529
[truncated: 31 more columns]

## Sheet: Expansins
gene	PCR primers	Sort function	Heat Map position	Mean 0h Pet (min 0.1)	Mean 12h Pet (min 0.1)	Mean 24h Pet (min 0.1)	Mean 48h Pet (min 0.1)	Mean 72h Pet (min 0.1)	Mean 0h AZ (min 0.1)	Mean 12h AZ (min 0.1)	Mean 24h AZ (min 0.1)	Mean 48h AZ (min 0.1)	Mean 72h AZ (min 0.1)	Mean Pet	Mean AZ	Mean all	p<0.015 at any AZ/Pet	0h log2 AZ/Pet	p-value	12h log2 AZ/Pet	p-value	24h log2 AZ/Pet	p-value	48h log2 AZ/Pet	p-value	72h log2 AZ/Pet	p-value	p<0.015 at any time	log2 AZ 12h/0h	p-value	log2 AZ 24h/0h	p-value	log2 AZ 48h/0h	p-value	log2 AZ 72h/0h	p-value	best arabidopsis TAIR10 hit defline	best arabidopsis TAIR10 hit name	best arabidopsis TAIR10 hit symbol	Best Signal Pep protein version	SignalP 4.1 (default cutoff)	Cleavage between	SignalP 4.1 (ver 3.0 cutoff 0.340)	Cleavage between	Protein length with SigPep (aa)	PFAM	Panther	KOG	KEGG ec
Glyma04g40000	GmEXP8a	EXP A8	1	1.17	0.203333	0.723333	1.92667	0.1	0.736667	1.00333	82.6033	41.8633	6.20333	0.824667	26.482	13.6533	significant	-0.667425	0.451282	2.30288	0.155108	6.8354	2.67935e-05	4.44151	0.0198558	5.95497	0.0875656	significant	0.445717	0.692539	6.80904	2.70426e-05	5.82853	0.0173553	3.07396	0.115972	expansin A8	AT2G40610.1	ATEXP8,ATEXPA8,ATHEXP ALPHA 1.11,EXP8,EXPA8	Glyma04g40000.1	Y	22-23	Y	22-23	251	PF03330,PF01357
Glyma13g41160	GmEXPA4-160	EXP A4	2	16.0233	5.67	8.20667	4.91333	0.286667	2.71667	9.18	272.307	255.77	31.44	7.02	114.283	60.6513	significant	-2.56026	0.00429732	0.695145	0.326987	5.05229	9.03462e-05	5.702	0.0227515	6.77708	0.0653758	significant	1.75666	0.107043	6.64725	8.30788e-05	6.55687	0.0220607	3.53269	0.0812004	expansin A4	AT2G39700.1	ATEXP4,ATEXPA4,ATHEXP ALPHA 1.6,EXPA4	Glyma13g41160.1	Y	20-21	Y	20-21	258	PF01357,PF03330
Glyma06g14850	GmEXP8b	EXP A8	3	0.893333	0.216667	0.25	0.996667	0.1	1.85	0.863333	51.27	17.1267	2.03667	0.491333	14.6293	7.56033	significant	1.05025	0.301328	1.99444	0.074113	7.68004	4.64044e-05	4.10299	0.0125735	4.34814	0.0974204	significant	-1.09954	0.297305	4.79252	6.1523e-05	3.21065	0.014798	0.138685	0.883725	expansin A8	AT2G40610.1	ATEXP8,ATEXPA8,ATHEXP ALPHA 1.11,EXP8,EXPA8	Glyma06g14850.1	Y	22-23	Y	22-23	251	PF01357,PF03330
Glyma14g07360	N/A	EXP A4	4	2.55667	1.37	0.923333	0.22	0.136667	0.506667	1.45667	8.11333	5.64667	1.59	1.04133	3.46267	2.252	significant	-2.33516	0.100868	0.0884949	0.837304	3.13537	0.000531114	4.68182	0.00103807	3.54029	0.126847	significant	1.52356	0.128058	4.00119	0.000246333	3.47829	0.00201981	1.64992	0.253496	expansin A4	AT2G39700.1	ATEXP4,ATEXPA4,ATHEXP ALPHA 1.6,EXPA4	Glyma14g07360.1	Y	23-24	Y	23-24	261	PF03330,PF01357
Glyma15g04240	N/A	EXP A4	5	4.00667	1.75	1.92333	1.21	0.176667	0.696667	2.70333	89.85	108.44	13.7	1.81333	43.078	22.4457	significant	-2.52386	0.0310706	0.627384	0.525399	5.54584	0.000630046	6.48575	0.0193014	6.277	0.0705723	significant	1.9562	0.205543	7.01091	0.000598283	7.28221	0.0189837	4.29756	0.0775711	expansin A4	AT2G39700.1	ATEXP4,ATEXPA4,ATHEXP ALPHA 1.6,EXPA4	Glyma15g04240.1	Y	19-20	Y	19-20	257	PF01357,PF03330
Glyma15g03091	N/A	EXP A6	6	15.2367	4.20333	5.37	3.57	0.193333	3.59	4.9	135.253	108.493	14.3233	5.71467	53.312	29.5133	significant	-2.08549	0.00429083	0.221248	0.81368	4.6546	9.19276e-05	4.92554	0.00817073	6.21113	0.0688019	significant	0.448798	0.675414	5.23554	8.74091e-05	4.91748	0.00808035	1.99631	0.135769	expansin A6	AT2G28950.1	ATEXP6,ATEXPA6,ATHEXP ALPHA 1.8,EXPA6	Glyma15g03091.1	N		N		109	PF03330,PF01357
Glyma11g26240	N/A	EXP A8	7	60.97	15.0833	1.11667	0.45	0.1	10.6633	6.07667	16.2167	17.3567	2.95	15.544	10.6527	13.0983	significant	-2.51544	0.216417	-1.3116	0.0376744	3.86021	0.00310992	5.26942	0.0469859	4.88264	0.0760769	significant	-0.811306	0.0622604	0.604819	0.101839	0.702831	0.332258	-1.85387	0.0113472	expansin A8	AT2G40610.1	ATEXP8,ATEXPA8,ATHEXP ALPHA 1.11,EXP8,EXPA8	Glyma11g26240.1	Y	28-29	Y	28-29	256	PF01357,PF03330
Glyma12g06730	N/A	EXP A4	8	15.76	1.80667	1.73	0.776667	0.1	7.33	1.37333	36.1	22.97	4.01667	4.03467	14.358	9.19633	significant	-1.10438	0.210445	-0.395649	0.597765	4.38315	5.47304e-05	4.88631	0.00955949	5.32793	0.0598098	significant	-2.41613	0.0774891	2.30011	0.000703247	1.64787	0.0422883	-0.867814	0.307276	expansin A4	AT2G39700.1	ATEXP4,ATEXPA4,ATHEXP ALPHA 1.6,EXPA4	Glyma12g06730.2	Y	19-20	Y	19-20	227	PF01357,PF03330
Glyma11g14800	N/A	EXP A4	9	14.9333	2.45667	1.08	0.7	0.1	4.52333	0.966667	28.74	21.2967	3.88	3.854	11.8813	7.86767	significant	-1.72308	0.0340864	-1.34561	0.132339	4.73396	5.5995e-05	4.92713	0.00815004	5.27798	0.0519328	significant	-2.2263	0.0462414	2.6676	0.000222345	2.23517	0.0183256	-0.22133	0.738911	expansin A4	AT2G39700.1	ATEXP4,ATEXPA4,ATHEXP ALPHA 1.6,EXPA4	Glyma11g14800.2	Y	16-17	Y	16-17	221	PF03330,PF01357
Glyma02g41590	N/A	EXP A4	10	5.26	8.43667	2.79	0.81	0.21	3.14	5.80667	12.33	3.49	1.31	3.50133	5.21533	4.35833	significant	-0.744298	0.0239908	-0.538963	0.25695	2.14384	0.00574791	2.10723	0.286133	2.64111	0.16364	significant	0.886946	0.222902	1.97334	0.00148447	0.152462	0.871338	-1.2612	0.0568085	expansin A4	AT2G39700.1	ATEXP4,ATEXPA4,ATHEXP ALPHA 1.6,EXPA4	Glyma02g41590.1	Y	20-21	Y	20-21	258	PF01357,PF03330
Glyma05g05390	N/A	EXP B1	11	0.1	0.1	0.1	0.856667	1.11333	0.1	0.1	0.59	4.65333	1.72	0.454	1.43267	0.943333		0	1	0	1	2.56071	0.116907	2.44146	0.047962	0.627523	0.600891		0	1	2.56071	0.116907	5.54019	0.0229168	4.10434	0.146471	expansin-like B1	AT4G17030.1	AT-EXPR,ATEXLB1,ATEXPR1,ATHEXP BETA 3.1,EXLB1,EXPR	Glyma05g05390.1	Y	24-25	Y	24-25	245	PF01357,PF03330
Glyma04g02380	N/A	EXP 11	12	0.106667	0.1	0.1	0.1	0.1	0.1	0.1	0.11	1.57667	0.29	0.101333	0.435333	0.268333		-0.0931094	0.373901	0	1	0.137504	0.373901	3.97881	0.0522177	1.53605	0.21221		0	1	0.137504	0.373901	3.97881	0.0515443	1.53605	0.21221	expansin 11	AT1G20190.1	ATEXP11,ATEXPA11,ATHEXP ALPHA 1.14,EXP11,EXPA11	Glyma04g02380.2	Y	24-25	Y	24-25	249	PF01357,PF03330
Glyma07g35620	N/A	EXP A15	13	0.8	0.17	0.1	0.106667	0.1	1.44667	0.52	3.33	0.696667	0.506667	0.255333	1.3	0.777667	significant	0.854661	0.451857	1.61298	0.0782943	5.05745	0.00193348	2.70736	0.102304	2.34104	0.0764894		-1.47615	0.164582	1.20279	0.0517657	-1.05419	0.262853	-1.51362	0.16404	expansin A15	AT2G03090.1	ATEXP15,ATEXPA15,ATHEXP ALPHA 1.3,EXP15,EXPA15	Glyma07g35620.1	Y	20-21	Y	20-21	249	PF01357,PF03330
Glyma06g44930	N/A	EXP B3	14	0.59	0.1	0.1	0.1	0.1	0.136667	0.1	5.64333	0.1	0.186667	0.198	1.23333	0.715667	significant	-2.11005	0.125549	0	0.373901	5.81848	0.00226291	0	0.724659	0.900464	0.121004	significant	-0.450661	0.117018	5.36781	0.00233428	-0.450661	0.241982	0.449803	0.517196	expansin B3	AT4G28250.1	ATEXPB3,ATHEXP BETA 1.6,EXPB3	Glyma06g44930.1	Y	31-32	Y	31-32	268	PF01357,PF03330
Glyma04g33350	N/A	EXP A15	15	1.11	0.17	0.13	0.1	0.1	0.236667	0.406667	0.91	0.1	0.1	0.322	0.350667	0.336333		-2.22963	0.0602748	1.25831	0.167955	2.80735	0.141557	0	0.373901	0	0.373901		0.78099	0.368076	1.94301	0.17554	-1.24286	0.141291	-1.24286	0.35651	expansin A15	AT2G03090.1	ATEXP15,ATEXPA15,ATHEXP ALPHA 1.3,EXP15,EXPA15	Glyma04g33350.1	Y	20-21	Y	20-21	249	PF01357,PF03330
Glyma17g16210	N/A	EXP B1	16	3.6	485.55	344.26	107.563	27.3933	0.656667	280.717	138.13	47.6067	24.3633	193.673	98.2947	145.984	significant	-2.45476	0.401281	-0.790505	0.0886054	-1.31747	0.00617639	-1.17595	0.0151502	-0.169113	0.850868	significant	8.73974	0.0031255	7.71665	0.00457216	6.17986	0.00866716	5.21341	0.0472134	expansin-like B1	AT4G17030.1	AT-EXPR,ATEXLB1,ATEXPR1,ATHEXP BETA 3.1,EXLB1,EXPR	Glyma17g16210.1	Y	21-22	Y	21-22	252	PF03330,PF01357
Glyma17g15710	N/A	EXP B1	17	19.3867	1573.9	1740.62	679.673	56.9167	0.366667	1360.61	792.803	126.123	22.48	814.1	460.476	637.288	significant	-5.72445	0.328748	-0.210097	0.458115	-1.13457	0.000109513	-2.43001	0.00892797	-1.34021	0.114702	significant	11.8575	0.000637852	11.0783	1.39773e-06	8.42615	0.0313309	5.93803	0.0366142	expansin-like B1	AT4G17030.1	AT-EXPR,ATEXLB1,ATEXPR1,ATHEXP BETA 3.1,EXLB1,EXPR	Glyma17g15710.2	Y	24-25	Y	24-25	214	PF01357,PF03330
Glyma05g05430	N/A	EXP B1	18	4.35	311.54	538.547	222.693	21.76	0.1	156.037	149.663	34.0533	5.19667	219.778	69.01	144.394	significant	-5.44294	0.31626	-0.997532	0.0730831	-1.84735	0.0105338	-2.70919	0.00987886	-2.06602	0.0227314	significant	10.6077	0.00149244	10.5475	0.0001152	8.41165	0.0440808	5.69951	0.0309755	expansin-like B1	AT4G17030.1	AT-EXPR,ATEXLB1,ATEXPR1,ATHEXP BETA 3.1,EXLB1,EXPR	Glyma05g05430.2	Y	24-25	Y	24-25	252	PF01357,PF03330
Glyma05g05880	N/A	EXP B1	19	2.92667	304.683	291.153	140.363	18.62	0.296667	223.677	116.25	28.5533	6.97	151.549	75.1493	113.349	significant	-3.30234	0.409813	-0.445896	0.377768	-1.32455	0.0129988	-2.29744	0.021519	-1.41762	0.292017	significant	9.55836	0.00771158	8.61417	3.03493e-06	6.58867	0.0260914	4.55424	0.0727721	expansin-like B1	AT4G17030.1	AT-EXPR,ATEXLB1,ATEXPR1,ATHEXP BETA 3.1,EXLB1,EXPR	Glyma05g05880.1	Y	20-21	Y	20-21	251	PF01357,PF03330
Glyma11g04080	N/A	EXP B1	20	3.49333	387.453	359.71	47.8867	6.56333	0.1	180.467	53.8433	8.45	1.01333	161.021	48.7747	104.898	significant	-5.12653	0.258785	-1.10229	0.0144576	-2.73999	0.01134	-2.5026	0.0823337	-2.69532	0.248525	significant	10.8175	0.00260451	9.07262	0.0002143	6.40088	0.0475372	3.34104	0.0219754	expansin-like B1	AT4G17030.1	AT-EXPR,ATEXLB1,ATEXPR1,ATHEXP BETA 3.1,EXLB1,EXPR	Glyma11g04080.1	Y	24-25	Y	24-25	252	PF01357,PF03330
Glyma01g41330	N/A	EXP B1	21	4.47333	380.403	371.71	84.1	7.58	1.57	211.543	95.0433	20.8267	3.57	169.653	66.5107	118.082	significant	-1.51059	0.372317	-0.846577	0.041045	-1.96752	1.20958e-05	-2.01367	0.0204398	-1.08627	0.187492	significant	7.07404	0.00128013	5.91975	1.23735e-05	3.7296	0.0225231	1.18516	0.277122	expansin-like B1	AT4G17030.1	AT-EXPR,ATEXLB1,ATEXPR1,ATHEXP BETA 3.1,EXLB1,EXPR	Glyma01g41330.1	Y	24-25	Y	24-25	252	PF01357,PF03330
Glyma17g15690	N/A	EXP B1	22	2.64333	48.42	2979.22	12180.9	11985.4	5.38333	34.8833	1775.44	4463.6	6206.72	5439.33	2497.2	3968.27	significant	1.02614	0.0135234	-0.473065	0.122735	-0.746761	0.142234	-1.44835	0.000631858	-0.949378	0.00146149	significant	2.69597	0.00283648	8.36546	0.00124306	9.69549	0.000280509	10.1711	0.000216625	expansin-like B1	AT4G17030.1	AT-EXPR,ATEXLB1,ATEXPR1,ATHEXP BETA 3.1,EXLB1,EXPR	Glyma17g15690.1	Y	24-25	Y	24-25	248	PF01357,PF03330
Glyma05g05420	N/A	EXP B1	23	2.36	55.9033	833.85	6453.92	8208.64	2.97333	25.99	357.527	2263.75	4637.73	3110.94	1457.59	2284.26	significant	0.333294	0.630808	-1.10498	0.0240543	-1.22174	0.154134	-1.51146	0.000492565	-0.823725	0.0141701	significant	3.1278	0.00077971	6.90983	0.00736399	9.57242	0.00399737	10.6071	0.00166023	expansin-like B1	AT4G17030.1	AT-EXPR,ATEXLB1,ATEXPR1,ATHEXP BETA 3.1,EXLB1,EXPR	Glyma05g05420.3	Y	24-25	Y	24-25	193	PF03330
Glyma01g35070	N/A	EXP B1	24	1.96	34.8733	29.0267	42.9833	36.02	3	34.02	19.2567	49.3833	41.1567	28.9727	29.3633	29.168		0.614109	0.465654	-0.0357411	0.902166	-0.592021	0.275839	0.200247	0.588876	0.192328	0.257853	significant	3.50335	0.00143417	2.68232	0.0956025	4.04099	0.00290042	3.77809	0.000358673	expansin-like B1	AT4G17030.1	AT-EXPR,ATEXLB1,ATEXPR1,ATHEXP BETA 3.1,EXLB1,EXPR	Glyma01g35070.2	Y	21-22	Y	21-22	219	PF01357,PF03330
Glyma01g41050	N/A	EXP B1	25	1.29	37.5733	39.7033	51.94	45.0267	0.5	46.7333	25.9767	50.4467	40.2733	35.1067	32.786	33.9463		-1.36737	0.401271	0.314743	0.404741	-0.612044	0.1105	-0.0420871	0.908354	-0.160955	0.137805	significant	6.54638	0.00133056	5.69914	0.00878318	6.65669	0.00335368	6.33175	5.60474e-05	expansin-like B1	AT4G17030.1	AT-EXPR,ATEXLB1,ATEXPR1,ATHEXP BETA 3.1,EXLB1,EXPR	Glyma01g41050.2	Y	21-22	Y	21-22	256	PF01357,PF03330
Glyma11g04370	N/A	EXP B1	26	0.1	10.76	14.0833	28.0167	17.45	0.1	17.21	8.17667	16.7433	12.8033	14.082	11.0067	12.5443		0	1	0.677569	0.188507	-0.784404	0.0759833	-0.742699	0.0502498	-0.446708	0.365818	significant	7.4271	0.00349044	6.35344	0.00701196	7.38744	0.000826555	7.00038	0.0102428	expansin-like B1	AT4G17030.1	AT-EXPR,ATEXLB1,ATEXPR1,ATHEXP BETA 3.1,EXLB1,EXPR	Glyma11g04370.2	Y	21-22	Y	21-22	256	PF03330,PF01357
Glyma17g15680	N/A	EXP B1	27	0.1	0.266667	0.37	0.193333	1.21667	0.1	0.14	0.163333	0.503333	0.88	0.429333	0.357333	0.393333		0	1	-0.929611	0.538174	-1.17971	0.450563	1.38042	0.390003	-0.467359	0.622152		0.485427	0.19118	0.707819	0.152927	2.33151	0.223541	3.1375	0.197483	expansin-like B1	AT4G17030.1	AT-EXPR,ATEXLB1,ATEXPR1,ATHEXP BETA 3.1,EXLB1,EXPR	Glyma17g15680.1	Y	24-25	Y	24-25	249	PF03330,PF01357
Glyma17g15670	N/A	EXP B1	28	0.1	0.1	0.51	5.89667	21.9767	0.106667	0.1	0.1	0.656667	12.9133	5.71667	2.77533	4.246		0.0931094	0.710248	0	1	-2.3505	0.349835	-3.16667	0.417719	-0.767111	0.624739		-0.0931094	0.373901	-0.0931094	0.613517	2.62205	0.430335	6.91961	0.276186	expansin-like B1	AT4G17030.1	AT-EXPR,ATEXLB1,ATEXPR1,ATHEXP BETA 3.1,EXLB1,EXPR	Glyma17g15670.1	Y	24-25	Y	24-25	251	PF01357,PF03330
Glyma17g15640	N/A	EXP B1	29	0.1	0.1	0.24	0.616667	16.8533	0.116667	0.1	0.1	0.13	11.7033	3.582	2.43	3.006		0.222392	0.720585	0	1	-1.26303	0.319629	-2.24598	0.359072	-0.526114	0.783988		-0.222392	0.373901	-0.222392	0.635254	0.156119	0.921825	6.64838	0.327625	expansin-like B1	AT4G17030.1	AT-EXPR,ATEXLB1,ATEXPR1,ATHEXP BETA 3.1,EXLB1,EXPR	Glyma17g15640.1	Y	24-25	Y	24-25	251	PF01357,PF03330
Glyma14g38430	N/A	EXP A8	30	2.86333	0.1	0.1	0.1	0.1	0.1	0.1	0.1	0.1	0.1	0.652667	0.1	0.376333		-4.83962	0.233186	0	1	0	1	0	1	0	1		0	0.373901	0	0.373901	0	0.373901	0	0.373901	expansin A8	AT2G40610.1	ATEXP8,ATEXPA8,ATHEXP ALPHA 1.11,EXP8,EXPA8	Glyma14g38430.1	Y	27-28	Y	27-28	255	PF01357,PF03330
Glyma18g06063	N/A	EXP A8	31	55.7	25.51	1.67667	0.346667	0.1	66.4067	20.9733	10.78	11.2733	1.26667	16.6667	22.14	19.4033	significant	0.253651	0.743137	-0.282507	0.72606	2.68469	0.00100425	5.02322	0.0148947	3.66297	0.166474	significant	-1.66277	0.017438	-2.62297	0.000787405	-2.55841	0.00108965	-5.71222	0.00041474	expansin A8	AT2G40610.1	ATEXP8,ATEXPA8,ATHEXP ALPHA 1.11,EXP8,EXPA8	Glyma18g06063.1	Y	27-28	Y	27-28	256	PF03330,PF01357
Glyma17g37990	N/A	EXP 11	32	20.0667	0.243333	0.1	0.12	0.1	2.88667	0.1	0.43	1.33333	0.26	4.126	1.002	2.564		-2.79732	0.0706857	-1.28293	0.0372411	2.10434	0.23041	3.47393	0.24807	1.37851	0.373901	significant	-4.85133	0.0106494	-2.747	0.0221854	-1.11437	0.219559	-3.47282	0.0175693	expansin 11	AT1G20190.1	ATEXP11,ATEXPA11,ATHEXP ALPHA 1.14,EXP11,EXPA11	Glyma17g37990.1	Y	23-24	Y	23-24	256	PF01357,PF03330
Glyma14g40140	N/A	EXP 11	33	7.85333	0.246667	0.1	0.1	0.1	0.853333	0.1	0.436667	0.616667	0.1	1.68	0.1	1.05067		-3.20212	0.0773095	-1.30256	0.373901	2.12653	0.121544	2.62449	0.245883	0	1		-3.09311	0.0877525	-0.966577	0.375212	-0.468619	0.710388	-3.09311	0.0877525	expansin 11	AT1G20190.1	ATEXP11,ATEXPA11,ATHEXP ALPHA 1.14,EXP11,EXPA11	Glyma14g40140.2	N		N		179	PF01357,PF03330
Glyma09g37090	N/A	EXP A1	34	25.2933	0.33	0.113333	0.1	0.1	4.44	0.333333	0.89	0.1	0.1	5.18733	1.17267	3.18		-2.51013	0.0709234	0.0144996	0.844152	2.97323	0.0658291	0	0.373901	0	1	significant	-3.73552	0.000406545	-2.31868	0.000642575	-5.47249	3.85231e-05	-5.47249	3.85231e-05	expansin A1	AT1G69530.1	AT-EXP1,ATEXP1,ATEXPA1,ATHEXP ALPHA 1.2,EXP1,EXPA1	Glyma09g37090.2	Y	19-20	Y	19-20	242	PF01357,PF03330
Glyma18g49570	N/A	EXP A1	35	22.79	0.26	0.16	0.1	0.1	4.14	0.253333	0.446667	0.1	0.1	4.682	1.008	2.845		-2.4607	0.057666	-0.0374747	0.813637	1.48113	0.173923	0	0.373901	0	1	significant	-4.03052	0.00353728	-3.21236	0.00346421	-5.37156	0.00223928	-5.37156	0.00223928	expansin A1	AT1G69530.1	AT-EXP1,ATEXP1,ATEXPA1,ATHEXP ALPHA 1.2,EXP1,EXPA1	Glyma18g49570.2	Y	19-20	Y	19-20	242	PF01357,PF03330
Glyma11g10240	N/A	EXP A1	36	413.623	50.2067	54.2367	46.9333	6.08667	188.893	54.6333	52.97	30.1333	4.65	114.217	66.256	90.2367	significant	-1.13075	0.00208922	0.121903	0.743815	-0.034093	0.852146	-0.639253	0.480878	-0.388422	0.72218	significant	-1.78972	0.000129148	-1.83432	4.70697e-06	-2.64814	0.000158623	-5.3442	1.02758e-06	expansin-like A1	AT3G45970.1	ATEXLA1,ATEXPL1,ATHEXP BETA 2.1,EXLA1,EXPL1	Glyma11g10240.4	Y	19-20	Y	19-20	186	PF01357,PF03330
Glyma12g02550	N/A	EXP A1	37	91.52	11.56	14.3267	8.63667	1.65667	42.3367	13.8233	20.9333	8.59333	1.1	25.54	17.3573	21.4487		-1.11218	0.0170785	0.257964	0.301671	0.547099	0.0267326	-0.00725675	0.993491	-0.59078	0.472192	significant	-1.6148	0.00476603	-1.01611	0.0155734	-2.30062	0.0070383	-5.26633	0.00121584	expansin-like A1	AT3G45970.1	ATEXLA1,ATEXPL1,ATHEXP BETA 2.1,EXLA1,EXPL1	Glyma12g02550.2	Y	19-20	Y	19-20	186	PF03330,PF01357
Glyma14g39120	N/A	EXP A13	38	5.16667	4.88333	2.13667	0.243333	0.1	7.21667	2.82667	2.13667	0.16	0.106667	2.506	2.48933	2.49767		0.482099	0.168983	-0.788764	0.0444962	0	1	-0.604862	0.628287	0.0931094	0.836232	significant	-1.35223	0.00316702	-1.75597	0.0022525	-5.49519	0.000229797	-6.08015	0.000228777	expansin A13	AT3G03220.1	ATEXP13,ATEXPA13,ATHEXP ALPHA 1.22,EXP13,EXPA13	Glyma14g39120.1	Y	25-26	Y	25-26	267	PF03330,PF01357
Glyma02g40790	N/A	EXP A13	39	0.846667	0.563333	0.46	0.11	0.186667	1.29667	0.773333	0.69	0.103333	0.1	0.433333	0.592667	0.513		0.614942	0.102056	0.457102	0.714149	0.584963	0.646617	-0.0901978	0.755217	-0.900464	0.135376	significant	-0.745645	0.24143	-0.910139	0.161205	-3.64943	0.000394465	-3.69674	9.18802e-05	expansin A13	AT3G03220.1	ATEXP13,ATEXPA13,ATHEXP ALPHA 1.22,EXP13,EXPA13	Glyma02g40790.1	Y	16-17	Y	16-17	271	PF01357,PF03330
Glyma18g25160	N/A	EXP A4	40	2.42667	0.686667	0.553333	0.913333	0.1	23.0367	0.783333	1.00667	0.686667	0.436667	0.936	5.19	3.063	significant	3.24688	0.000311124	0.190016	0.82343	0.863365	0.126363	-0.411532	0.676004	2.12653	0.202056	significant	-4.87816	0.000217835	-4.51627	0.000210303	-5.06818	0.000224287	-5.72126	0.000195128	expansin A4	AT2G39700.1	ATEXP4,ATEXPA4,ATHEXP ALPHA 1.6,EXPA4	Glyma18g25160.1	Y	21-22	Y	21-22	259	PF01357,PF03330
Glyma02g12140	GmEXP1a	EXP A1	41	2.5	0.48	0.1	0.1	0.1	2.46333	0.116667	0.1	0.1	0.1	0.656	0.576	0.616		-0.0213162	0.974557	-2.04064	0.134113	0	0.373901	0	1	0	1	significant	-4.40015	0.00358783	-4.62254	0.00308498	-4.62254	0.00285684	-4.62254	0.00285684	expansin A1	AT1G69530.1	AT-EXP1,ATEXP1,ATEXPA1,ATHEXP ALPHA 1.2,EXP1,EXPA1	Glyma02g12140.1	Y	20-21	Y	20-21	251	PF01357,PF03330
Glyma01g06030	GmEXP1b	EXP A1	42	1.10333	0.1	0.1	0.1	0.1	2.64667	0.1	0.1	0.1	0.1	0.300667	0.609333	0.455		1.26231	0.046672	0	0.373901	0	1	0	1	0	1	significant	-4.7261	0.00580305	-4.7261	0.00580305	-4.7261	0.00580305	-4.7261	0.00580305	expansin A1	AT1G69530.1	AT-EXP1,ATEXP1,ATEXPA1,ATHEXP ALPHA 1.2,EXP1,EXPA1	Glyma01g06030.1	Y	20-21	Y	20-21	251	PF01357,PF03330
Glyma19g02810	N/A	EXP A15	43	3.08667	0.1	0.1	0.1	0.1	1.06333	0.1	0.1	0.1	0.1	0.697333	0.292667	0.495		-1.53746	0.317236	0	1	0	1	0	1	0	1		-3.41052	0.0683662	-3.41052	0.0683662	-3.41052	0.0683662	-3.41052	0.0683662	expansin A15	AT2G03090.1	ATEXP15,ATEXPA15,ATHEXP ALPHA 1.3,EXP15,EXPA15	Glyma19g02810.1	N		Y	36-37	260	PF03330,PF01357
Glyma18g39850	GmEXP3b	EXP A4	44	5.07	2.02	0.236667	1.46333	0.826667	14.1833	5.85	0.21	1.99	0.693333	1.92333	4.58533	3.25433		1.48414	0.111537	1.53408	0.324908	-0.172467	0.886177	0.44351	0.629669	-0.253757	0.789839		-1.27769	0.198193	-6.07766	0.0317192	-2.83336	0.0497441	-4.3545	0.0355152	expansin A4	AT2G39700.1	ATEXP4,ATEXPA4,ATHEXP ALPHA 1.6,EXPA4	Glyma18g39850.1	Y	21-22	Y	21-22	259	PF01357,PF03330
Glyma07g15910	GmEXP3a	EXP A4	45	9.01667	2.63333	0.36	6.91	1.28	8.03	2.60333	0.7	4.44667	1.23333	4.04	3.40267	3.72133		-0.167194	0.782492	-0.0165301	0.980346	0.959358	0.444144	-0.635961	0.41716	-0.053581	0.960376		-1.62504	0.134264	-3.51997	0.0569437	-0.852676	0.307791	-2.70284	0.0772817	Barwin-like endoglucanases superfamily protein	AT2G37640.1	ATEXP3,ATEXPA3,ATHEXP ALPHA 1.9,EXP3	Glyma07g15910.1	Y	21-22	Y	21-22	259	PF03330,PF01357
Glyma20g04490	N/A	EXP A15	46	5.54667	7.7	5.50667	1.12667	0.273333	21.09	12.95	10.6133	2.5	0.623333	4.03067	9.55533	6.793		1.92687	0.0150257	0.750022	0.213141	0.946627	0.0225878	1.14987	0.072752	1.18934	0.0711163	significant	-0.703607	0.136236	-0.990681	0.0548875	-3.07656	0.0076612	-5.08041	0.00525945	expansin A15	AT2G03090.1	ATEXP15,ATEXPA15,ATHEXP ALPHA 1.3,EXP15,EXPA15	Glyma20g04490.1	Y	20-21	Y	20-21	249	PF01357,PF03330
Tissue				Petiole	Petiole	Petiole	Petiole	Petiole	LAZ	LAZ	LAZ	LAZ	LAZ
Hours				0	12	24	48	72	0	12	24	48	72
all EXP				860.873	3780.99	7648.01	20131.1	20485.9	444.227	2724.2	4378.48	7782.84	11123.2
% of total RPKM				0.133063	0.560136	1.11097	2.9737	3.05105	0.0699819	0.41604	0.644258	1.15765	1.6806
Total transcriptome RPKM				646967	675013	688407	676973	671437	634773	654793	679616	672297	661857
all EXP A type				785.273	148.67	104.51	83.0633	12.9133	424.78	151.477	838.8	663.737	92.8667
% of total RPKM				0.121378	0.0220248	0.0151814	0.0122698	0.00192324	0.0669184	0.0231335	0.123423	0.0987267	0.0140312
Total transcriptome RPKM				646967	675013	688407	676973	671437	634773	654793	679616	672297	661857
all EXP B type				47.5733	3631.73	7543.2	20047.7	20472.6	15.6067	2572.42	3538.7	7115.58	11029.7
% of total RPKM				0.00735329	0.538024	1.09575	2.96138	3.04908	0.00245862	0.392861	0.520692	1.0584	1.66647
Total transcriptome RPKM				646967	675013	688407	676973	671437	634773	654793	679616	672297	661857
Significant and log2>3 EXP				136.81	41.1967	24.1133	15.5733	1.50333	35.7533	34.33	732.783	602.453	81.45
% of total RPKM				0.0211464	0.00610309	0.00350277	0.00230044	0.000223898	0.00563246	0.00524288	0.107823	0.0896112	0.0123063
Total transcriptome RPKM				646967	675013	688407	676973	671437	634773	654793	679616	672297	661857
Glyma13g41160	GmEXPA4-160			1.86129	0.149961	0.107305	0.0244066	0.00139934	0.61155	0.33698	6.21921	3.28633	0.282653
% of total RPKM				0.00246895	0.000838193	0.00119028	0.00072534	4.27023e-05	0.000426873	0.00139938	0.0400234	0.0380353	0.00475062
SE				0.000393277	0.000182487	0.000196002	0.000555144	2.7815e-05	0.000178087	0.000556296	0.00297418	0.0126778	0.00228549
[truncated: 32 more columns]

## Sheet: XTHs
gene	PCR primers	Sort function	Heat Map position	Mean 0h Pet (min 0.1)	Mean 12h Pet (min 0.1)	Mean 24h Pet (min 0.1)	Mean 48h Pet (min 0.1)	Mean 72h Pet (min 0.1)	Mean 0h AZ (min 0.1)	Mean 12h AZ (min 0.1)	Mean 24h AZ (min 0.1)	Mean 48h AZ (min 0.1)	Mean 72h AZ (min 0.1)	Mean Pet	Mean AZ	Mean all	p<0.015 at any AZ/Pet	0h log2 AZ/Pet	p-value	12h log2 AZ/Pet	p-value	24h log2 AZ/Pet	p-value	48h log2 AZ/Pet	p-value	72h log2 AZ/Pet	p-value	p<0.015 at any time	log2 AZ 12h/0h	p-value	log2 AZ 24h/0h	p-value	log2 AZ 48h/0h	p-value	log2 AZ 72h/0h	p-value	best arabidopsis TAIR10 hit defline	best arabidopsis TAIR10 hit name	best arabidopsis TAIR10 hit symbol	Best Signal Pep protein version	SignalP 4.1 (default cutoff)	Cleavage between	SignalP 4.1 (ver 3.0 cutoff 0.340)	Cleavage between	Protein length with SigPep (aa)	PFAM	Panther	KOG	KEGG ec
Glyma12g30200	N/A		1	1.67333	9.51333	51.2333	108.837	44.8867	12.87	23.8133	20.0633	29.5567	13.8433	43.2287	20.0293	31.629	significant	2.94322	0.00226468	1.32375	0.00515016	-1.35252	0.0374932	-1.88061	0.0030411	-1.6971	0.0223824		0.887758	0.0159715	0.640549	0.0255848	1.19947	0.100107	0.105179	0.85114	xyloglucan endotransglucosylase/hydrolase 32	AT2G36870.1	XTH32	Glyma12g30200.1	Y	29-30	Y	29-30	303	PF06955,PF00722			2.4.1.207
Glyma13g39710	N/A		2	0.323333	1.88667	17.75	156.503	68.02	2.54	3.85667	5.22	24.29	14.4067	48.8967	10.0627	29.4797	significant	2.97373	0.0981416	1.03151	0.0457285	-1.7657	0.121594	-2.68776	0.00986574	-2.23922	0.015249		0.602526	0.338885	1.03922	0.0844298	3.25746	0.0884985	2.50384	0.131709	xyloglucan endotransglucosylase/hydrolase 32	AT2G36870.1	XTH32	Glyma13g39710.1	N		Y	21-22	329	PF06955,PF00722			2.4.1.207
Glyma09g07070	GmXET1b		3	481.49	2026.29	2422.28	897.663	192.713	102.85	664.81	1145.32	700.147	288.807	1204.09	580.386	892.237	significant	-2.22696	0.00682723	-1.60783	0.00028847	-1.08062	0.00325981	-0.358517	0.659854	0.583648	0.172386	significant	2.6924	1.97602e-06	3.47713	0.000306335	2.76712	0.00480815	1.48956	0.00834235	xyloglucan endotransglycosylase 6	AT4G25810.1	XTH23,XTR6	Glyma09g07070.1	Y	22-23	Y	22-23	267	PF06955,PF00722	PTHR10963,PTHR10963:SF14
Glyma15g18360	GmXET1a		4	420.32	2140.89	2885.17	1623.78	353.653	60.7433	662.687	1605.34	1197.26	536.767	1484.76	812.558	1148.66	significant	-2.79069	0.00546726	-1.69181	0.0001401	-0.845779	0.00714531	-0.439624	0.558501	0.601959	0.106001	significant	3.44753	3.81659e-07	4.72401	0.000322117	4.30086	0.000509208	3.1435	0.00126665	xyloglucan endotransglycosylase 6	AT4G25810.1	XTH23,XTR6	Glyma15g18360.1	N		Y	10-11	317	PF00722,PF06955	PTHR10963:SF14,PTHR10963		2.4.1.207
Glyma07g07180	GmXTH6-7180		5	1301.19	5870.36	7991.47	3565.88	873.743	269.987	2068.4	4411.81	2983.5	1269.22	3920.53	2200.58	3060.56	significant	-2.26888	0.00942919	-1.50493	0.00027523	-0.857091	0.0196355	-0.257254	0.734179	0.538657	0.173207	significant	2.93756	2.64242e-05	4.03041	0.000587979	3.46605	0.00203434	2.23298	0.00280077	xyloglucan endotransglycosylase 6	AT4G25810.1	XTH23,XTR6	Glyma07g07180.1	N		N		81	PF00722
Glyma01g01770	N/A		6	32.1533	63.5667	76.41	82.7167	66.6833	4.89	23.1733	45.4667	60.07	59.4967	64.306	38.6193	51.4627	significant	-2.71706	0.00174387	-1.4558	0.0148488	-0.748952	0.008532	-0.461533	0.0181328	-0.164517	0.249122	significant	2.24456	0.0107377	3.2169	3.17631e-05	3.61874	0.000267287	3.6049	3.91656e-06	xyloglucan endotransglucosylase/hydrolase 30	AT1G32170.1	XTH30,XTR4	Glyma01g01770.1	N		Y	31-32	348	PF00722,PF06955
Glyma09g34140	N/A		7	115.07	188.5	177.353	168.1	105.65	22.19	74.1467	155.863	134.813	97.2667	150.935	96.856	123.895	significant	-2.37453	7.11916e-05	-1.34611	0.0109594	-0.186345	0.35443	-0.318357	0.0175278	-0.119275	0.311099	significant	1.74047	0.0228973	2.8123	0.000328344	2.60298	3.70813e-05	2.13204	3.41304e-05	xyloglucan endotransglucosylase/hydrolase 30	AT1G32170.1	XTH30,XTR4	Glyma09g34140.1	N		N		270	PF00722,PF06955
Glyma13g00280	N/A		8	149.383	263.843	317.953	706.64	207.33	31.8133	245.603	177.153	377.023	97.55	329.03	185.829	257.429	significant	-2.23132	0.00820454	-0.103351	0.843058	-0.843816	0.0130849	-0.906322	0.0653136	-1.08772	0.0169951	significant	2.94863	0.000559536	2.4773	0.00243557	3.56695	0.00100378	1.61651	0.0279197	xyloglucan endotransglycosylase 6	AT4G25810.1	XTH23,XTR6	Glyma13g00280.1	Y	20-21	Y	20-21	284	PF00722,PF06955	PTHR10963,PTHR10963:SF14		2.4.1.207
Glyma17g06350	N/A		9	46.29	50.94	58.74	124.393	31.2933	6.64	45.2667	30.7733	69.08	19.1833	62.3313	34.1887	48.26	significant	-2.80145	0.0093226	-0.17035	0.812423	-0.932663	0.0151004	-0.848569	0.0684903	-0.706002	0.0611031	significant	2.76919	0.00627114	2.21243	0.0213	3.37901	0.000267731	1.5306	0.0332471	xyloglucan endotransglycosylase 6	AT4G25810.1	XTH23,XTR6	Glyma17g06350.1	N		N		199	PF00722,PF06955
Glyma16g20730	N/A		10	4.84333	26.0933	18.2633	10.0667	8.92	3.32667	20.2433	12.9467	7.23	6.36667	13.6373	10.0227	11.83	significant	-0.541923	0.166946	-0.366234	0.0188924	-0.496369	0.0073392	-0.477518	0.0155883	-0.486505	0.227001	significant	2.6053	0.000118416	1.96043	0.000330334	1.11992	0.0195695	0.936461	0.0765096	xyloglucanase 113	AT2G35610.1	XEG113	Glyma16g20730.1	N		N		640	PF03407	PTHR10994:SF5,PTHR10994
Glyma07g08550	N/A		11	0.333333	0.443333	0.47	0.506667	0.556667	0.173333	0.346667	1.04333	0.626667	0.876667	0.1	0.613333	0.537667		-0.943416	0.226174	-0.354843	0.620705	1.15047	0.139527	0.306661	0.675944	0.655215	0.117955	significant	1	0.343253	2.58958	0.0317512	1.85415	0.223867	2.33848	0.00880838	xyloglucan endotransglucosylase/hydrolase 32	AT2G36870.1	XTH32	Glyma07g08550.2	N		N		293	PF00722,PF06839	PTHR10963,PTHR10963:SF14
Glyma16g04960	N/A		12	2.96667	0.34	0.146667	0.1	0.1	0.1	0.17	0.676667	0.1	0.1	0.730667	0.229333	0.48		-4.89077	0.0386184	-1	0.63925	2.2059	0.109937	0	1	0	1		0.765535	0.583541	2.75845	0.0974006	0	0.373901	0	0.373901	xyloglucan endotransglucosylase/hydrolase 5	AT5G13870.1	EXGT-A4,XTH5	Glyma16g04960.1	Y	23-24	Y	23-24	296	PF00722,PF06955			2.4.1.207
Glyma01g34605	N/A		13	1.12	4.33	0.403333	0.1	0.1	0.1	2.3	1.70667	0.1	0.1	1.21067	0.861333	1.036		-3.48543	0.137455	-0.912733	0.218633	2.08114	0.0934665	0	1	0	1		4.52356	0.138287	4.09311	0.0195556	0	1	0	1	endoxyloglucan transferase A3	AT2G01850.1	ATXTH27,EXGT-A3,XTH27	Glyma01g34605.1	N		N		73	PF00722
Glyma16g08350	N/A		14	18.6367	47.3733	30.0633	20.97	18.8433	14.0533	39.2	21.4567	18.8333	11.5633	27.1773	21.0213	24.0993	significant	-0.407231	0.0626376	-0.273222	0.0237276	-0.486579	0.015437	-0.155038	0.0847004	-0.704497	0.00810679	significant	1.47994	5.1869e-05	0.610514	0.02468	0.422376	0.0249155	-0.281355	0.179901	xyloglucanase 113	AT2G35610.1	XEG113	Glyma16g08350.3	N		N		589	PF03407	PTHR10994:SF5,PTHR10994
Glyma05g26960	N/A		15	42.5533	20.9333	36.5167	78.9367	85.81	47.3333	36.5567	68.49	80.9867	84.3933	52.95	63.552	58.251	significant	0.153584	0.405604	0.804332	0.0100429	0.907338	0.00219384	0.0369888	0.710929	-0.0240167	0.85604	significant	-0.372722	0.0783002	0.533037	0.00434686	0.774828	0.00531276	0.834273	0.00810038	xyloglucan endotransglucosylase/hydrolase 28	AT1G14720.1	ATXTH28,EXGT-A2,XTH28,XTR2	Glyma05g26960.1	Y	25-26	Y	25-26	339	PF06955,PF00722			2.4.1.207
Glyma08g09940	N/A		16	28.9367	13.9	18.04	35.3633	39.1733	37.4	18.3133	34.4967	42.4867	36.7	27.0827	33.8793	30.481	significant	0.37014	0.0683754	0.39781	0.00842401	0.935258	0.0115255	0.264756	0.00210448	-0.0940918	0.643518	significant	-1.03014	0.000461224	-0.116581	0.260975	0.183972	0.0396654	-0.0272582	0.879657	xyloglucan endotransglucosylase/hydrolase 28	AT1G14720.1	ATXTH28,EXGT-A2,XTH28,XTR2	Glyma08g09940.1	Y	24-25	Y	24-25	342	PF06955,PF00722			2.4.1.207
Glyma03g10046	N/A		17	3.43667	3.54333	4.06333	12.3967	12.73	14.33	5.80667	7.18	13.1467	13.9233	7.234	10.8773	9.05567	significant	2.05996	0.000224044	0.712603	0.173948	0.82132	0.000645431	0.0847448	0.679055	0.129272	0.690531	significant	-1.30326	0.00422238	-0.996983	0.000587467	-0.124342	0.473513	-0.041534	0.798161	xyloglucan endotransglucosylase/hydrolase 16	AT3G23730.1	XTH16	Glyma03g10046.1	N		N		298	PF00722
Glyma18g18931	N/A		18	23.6733	2.90667	1.38	1.33333	0.34	14.3767	11.8133	9.59667	1.44333	0.153333	5.92667	7.47667	6.70167	significant	-0.719534	0.281837	2.02298	9.1991e-05	2.79787	0.000959294	0.114367	0.816385	-1.14886	0.453653	significant	-0.283313	0.501302	-0.583124	0.249052	-3.31625	0.0204761	-6.55091	0.0149006	xyloglucan:xyloglucosyl transferase 33	AT1G10550.1	XET,XTH33	Glyma18g18931.1	N		Y	34-35	321	PF00722,PF06955			2.4.1.207
Glyma12g08520	N/A		19	5.39	0.656667	0.32	0.1	0.1	2.74333	3.41	2.17	0.23	0.1	1.31333	1.73067	1.522		-0.974355	0.198132	2.37654	0.0553988	2.76155	0.0939074	1.20163	0.319456	0	1	significant	0.313842	0.55891	-0.338235	0.553824	-3.57622	0.0038719	-4.77786	0.0024072	xyloglucan endotransglucosylase/hydrolase 32	AT2G36870.1	XTH32	Glyma12g08520.1	Y	29-30	Y	29-30	303	PF06955,PF00722			2.4.1.207
Glyma11g19920	N/A		20	7.03333	0.78	0.383333	0.1	0.1	2.44333	3.35333	0.613333	0.1	0.1	1.67933	1.322	1.50067		-1.52536	0.04257	2.10405	0.0258643	0.678072	0.575231	0	0.373901	0	1	significant	0.456745	0.278288	-1.99411	0.00651385	-4.61078	8.362e-05	-4.61078	8.03628e-05	xyloglucan endotransglucosylase/hydrolase 32	AT2G36870.1	XTH32	Glyma11g19920.1	Y	29-30	Y	29-30	303	PF00722,PF06955	PTHR10963,PTHR10963:SF14		2.4.1.207
Glyma18g00630	N/A		21	116.573	6.41	3.15333	5.56667	3.31	47.7633	3.17667	17.1133	126.103	24.68	27.0027	43.7673	35.385		-1.28726	0.0516515	-1.01281	0.0453421	2.44017	0.021647	4.50165	0.1076	2.89844	0.300376	significant	-3.91032	0.00206745	-1.48078	0.0138186	1.40063	0.252445	-0.952561	0.291826	xyloglucan endotransglucosylase/hydrolase 16	AT3G23730.1	XTH16	Glyma18g00630.3	N		N		206	PF00722,PF06955	PTHR10963:SF14,PTHR10963
Glyma17g07260	N/A		22	213.637	10.81	14.9633	40.7333	10.0433	102.787	21.1633	22.5	27.1167	13.6067	58.0373	37.4347	47.736		-1.05551	0.107836	0.9692	0.177373	0.588493	0.235038	-0.58703	0.4437	0.438076	0.709716		-2.28001	0.0530992	-2.19166	0.0536267	-1.9224	0.0764769	-2.91727	0.044332	xyloglucan endotransglycosylase 6	AT4G25810.1	XTH23,XTR6	Glyma17g07260.1	Y	21-22	Y	21-22	286	PF00722,PF06955	PTHR10963,PTHR10963:SF14		2.4.1.207
Glyma17g07240	N/A		23	194.423	9.84667	13.63	36.98	9.35333	93.3333	19.3667	20.55	24.6967	12.5	52.8467	34.0893	43.468		-1.05874	0.105451	0.975868	0.170766	0.592353	0.232331	-0.582429	0.447643	0.418376	0.71803		-2.26882	0.0522558	-2.18325	0.0527489	-1.91808	0.0754948	-2.90046	0.0436584	xyloglucan endotransglycosylase 6	AT4G25810.1	XTH23,XTR6	Glyma17g07240.1	Y	21-22	Y	21-22	286	PF00722,PF06955	PTHR10963,PTHR10963:SF14		2.4.1.207
Glyma17g07250	N/A		24	228.833	5.79667	6.70333	5.18667	1.12333	105.393	18.7567	4.77	8.36	2.58667	49.5287	27.9733	38.751		-1.11851	0.0803159	1.69411	0.0470963	-0.490889	0.1573	0.688695	0.626047	1.20331	0.253307	significant	-2.49031	0.0256126	-4.46565	0.0149083	-3.65614	0.0180725	-5.34855	0.0138902	xyloglucan endotransglycosylase 6	AT4G25810.1	XTH23,XTR6	Glyma17g07250.1	Y	20-21	Y	20-21	288	PF06955,PF00722	PTHR10963:SF14,PTHR10963		2.4.1.207
Glyma13g38040	N/A		25	81.4633	1.84	0.353333	0.223333	0.41	251.583	0.716667	1.66333	0.25	0.33	16.858	50.9087	33.8833	significant	1.62681	0.00331008	-1.36033	0.142463	2.23498	0.00498658	0.16273	0.642456	-0.313158	0.804816	significant	-8.45552	0.000325918	-7.24082	0.000330588	-9.97489	0.000323515	-9.57435	0.000323927	xyloglucan endotransglucosylase/hydrolase 9	AT4G03210.2	XTH9	Glyma13g38040.1	Y	20-21	Y	20-21	291	PF06955,PF00722	PTHR10963,PTHR10963:SF14		2.4.1.207
Glyma20g27970	N/A		26	5.82667	0.183333	0.2	0.1	0.1	8.98667	0.126667	0.493333	0.17	0.193333	1.282	1.994	1.638		0.625115	0.249978	-0.533432	0.557107	1.30256	0.570881	0.765535	0.264362	0.95109	0.373901	significant	-6.14868	0.00389924	-4.18715	0.00513391	-5.72418	0.00398239	-5.53862	0.0041485	xyloglucan endotransglucosylase/hydrolase 8	AT1G11545.1	XTH8	Glyma20g27970.1	Y	29-30	Y	29-30	302	PF00722,PF06955			2.4.1.207
Glyma16g04950	N/A		27	34.12	1.15	0.84	0.15	0.1	27.0533	0.316667	2.08333	0.233333	0.1	7.272	5.95733	6.61467		-0.334811	0.304446	-1.8606	0.238694	1.31043	0.120526	0.63743	0.522267	0	1	significant	-6.4167	0.000293053	-3.69884	0.000438126	-6.85727	0.00029121	-8.07966	0.000282963	xyloglucan endotransglucosylase/hydrolase 5	AT5G13870.1	EXGT-A4,XTH5	Glyma16g04950.1	Y	23-24	Y	23-24	297	PF00722,PF06955			2.4.1.207
Glyma12g32390	N/A		28	17.22	0.21	0.113333	0.1	0.1	114.03	0.763333	0.336667	0.296667	0.1	3.54867	23.1053	13.327	significant	2.72726	0.00319408	1.86192	0.0102723	1.57075	0.442652	1.56884	1.40653e-05	0	1	significant	-7.22288	0.00152232	-8.40388	0.00150292	-8.58635	0.00149868	-10.1552	0.0014889	xyloglucan endotransglucosylase/hydrolase 9	AT4G03210.1	XTH9	Glyma12g32390.1	Y	19-20	Y	19-20	297	PF00722,PF06955	PTHR10963:SF14,PTHR10963		2.4.1.207
Glyma01g40460	N/A		29	92.0767	0.176667	0.103333	0.1	0.1	90.9833	0.37	0.1	0.1	0.1	18.5113	18.3307	18.421		-0.0172333	0.934984	1.0665	0.421294	-0.0473057	0.373901	0	1	0	1	significant	-7.94193	0.000675638	-9.82946	0.000666428	-9.82946	0.000666428	-9.82946	0.000666428	xyloglucan endotransglucosylase/hydrolase 6	AT5G65730.1	XTH6	Glyma01g40460.1	N		Y	27-28	297	PF00722,PF06955	PTHR10963,PTHR10963:SF14		2.4.1.207
Glyma05g23170	N/A		30	12.04	0.1	0.1	0.1	0.1	5.87667	0.166667	0.1	0.1	0.1	2.488	1.26867	1.87833		-1.03477	0.287723	0.736966	0.131778	0	1	0	1	0	1	significant	-5.13996	0.00795849	-5.87693	0.00745489	-5.87693	0.00745489	-5.87693	0.00745489	xyloglucan endotransglucosylase/hydrolase 6	AT5G65730.1	XTH6	Glyma05g23170.1	Y	25-26	Y	25-26	292	PF00722,PF06955	PTHR10963,PTHR10963:SF14		2.4.1.207
Glyma17g16890	N/A		31	58.9267	1.35	0.216667	0.1	0.1	44.6033	1.37333	0.253333	0.1	0.1	12.1387	9.286	10.7123		-0.401769	0.487025	0.0247224	0.976983	0.22556	0.556351	0	1	0	0.373901	significant	-5.0214	0.00124762	-7.45997	0.00112548	-8.80101	0.00110686	-8.80101	0.00111113	xyloglucan endotransglucosylase/hydrolase 6	AT5G65730.1	XTH6	Glyma17g16890.2	Y	28-29	Y	28-29	293	PF00722,PF06955	PTHR10963:SF14,PTHR10963		2.4.1.207
Glyma10g39760	N/A		32	7.11333	0.623333	0.1	0.1	0.1	17.4267	0.51	0.146667	0.11	0.106667	1.60733	3.66	2.63367		1.2927	0.024774	-0.289507	0.799998	0.552541	0.158302	0.137504	0.373901	0.0931094	0.373901	significant	-5.09466	0.00157018	-6.89261	0.00142099	-7.30765	0.00142204	-7.35204	0.00142072	xyloglucan endotransglucosylase/hydrolase 8	AT1G11545.1	XTH8	Glyma10g39760.1	Y	30-31	Y	30-31	303	PF00722,PF06955			2.4.1.207
Glyma05g13660	N/A		33	1.46	0.19	0.103333	0.1	0.1	2.51333	0.24	0.1	0.1	0.1	0.390667	0.610667	0.500667		0.783634	0.129201	0.337035	0.930345	-0.0473057	0.373901	0	1	0	1	significant	-3.3885	0.00350149	-4.65153	0.00238038	-4.65153	0.00238038	-4.65153	0.00238038	xyloglucan endotransglucosylase/hydrolase 15	AT4G14130.1	XTH15,XTR7	Glyma05g13660.1	Y	30-31	Y	30-31	198	PF00722
Glyma17g07270	N/A		34	81.0133	3.33	3.95	6.46	0.776667	45.82	1.94	1.75333	4.12667	0.863333	19.106	10.9007	15.0033		-0.822182	0.116758	-0.779466	0.234553	-1.17175	0.362845	-0.646557	0.608487	0.152622	0.848217	significant	-4.56185	0.00694069	-4.70781	0.00680005	-3.47293	0.00929186	-5.72992	0.00630855	xyloglucan endotransglycosylase 6	AT4G25810.1	XTH23,XTR6	Glyma17g07270.1	Y	29-30	Y	29-30	293	PF00722,PF06955	PTHR10963,PTHR10963:SF14		2.4.1.207
Glyma06g45860	N/A		35	10.9367	0.246667	0.313333	0.12	0.1	4.44	0.113333	0.19	0.103333	0.1	2.34333	0.989333	1.66633	significant	-1.30054	0.000647972	-1.12199	0.15292	-0.721699	0.46906	-0.215729	0.888317	0	1	significant	-5.29192	0.00097612	-4.54649	0.00110467	-5.42518	0.00102662	-5.47249	0.000928633	xyloglucan endotransglucosylase/hydrolase 9	AT4G03210.1	XTH9	Glyma06g45860.2	N		N		355	PF00722,PF06955			2.4.1.207
Glyma11g04820	N/A		36	18.8733	0.333333	0.193333	0.12	0.1	18.87	0.1	0.1	0.1	0.1	3.924	3.854	3.889		-0.000254826	0.999076	-1.73697	0.162388	-0.95109	0.434512	-0.263034	0.373901	0	1	significant	-7.55995	4.39892e-05	-7.55995	4.43511e-05	-7.55995	4.39892e-05	-7.55995	4.39892e-05	xyloglucan endotransglucosylase/hydrolase 6	AT5G65730.1	XTH6	Glyma11g04820.1	N		N		298	PF06955,PF00722	PTHR10963,PTHR10963:SF14		2.4.1.207
Glyma13g01120	N/A		37	138.953	2.70667	2.75667	7.97333	3.01333	36.0433	2.95667	3.34	7.49333	3.07	31.0807	10.5807	20.8307		-1.9468	0.0333903	0.127454	0.851043	0.276923	0.739004	-0.0895754	0.916576	0.0268784	0.967609	significant	-3.60769	0.0149066	-3.43181	0.0151934	-2.26605	0.0310364	-3.55342	0.0153072	xyloglucan endotransglycosylase 6	AT4G25810.1	XTH23,XTR6	Glyma13g01120.1	Y	22-23	Y	22-23	286	PF06955,PF00722	PTHR10963,PTHR10963:SF14		2.4.1.207
Glyma19g36870	N/A		38	1.40333	0.143333	0.1	0.1	0.1	0.406667	0.1	0.1	0.1	0.1	0.369333	0.161333	0.265333		-1.78694	0.0964406	-0.519374	0.373901	0	1	0	1	0	1		-2.02385	0.202043	-2.02385	0.202043	-2.02385	0.202043	-2.02385	0.202043	xyloglucan endotransglucosylase/hydrolase 32	AT2G36870.1	XTH32	Glyma19g36870.1	Y	18-19	Y	18-19	294	PF00722,PF06955
Glyma19g28220	N/A		39	16.6667	0.426667	0.33	0.21	0.1	3.69	0.173333	0.546667	0.223333	0.1	3.54667	0.946667	2.24667		-2.17527	0.105936	-1.29956	0.271843	0.728195	0.564434	0.0888093	0.717741	0	1	significant	-4.412	0.000530523	-2.75489	0.00177587	-4.04635	0.000937161	-5.20555	0.000447788	xyloglucan endotransglucosylase/hydrolase 5	AT5G13870.1	EXGT-A4,XTH5	Glyma19g28220.1	Y	23-24	Y	23-24	296	PF00722,PF06955			2.4.1.207
Glyma13g01140	N/A		40	61.9	1.23	0.396667	4.63	3.21333	56.76	2.05667	1.07333	9.59667	5.65333	14.274	15.028	14.651	significant	-0.125065	0.793176	0.74165	0.271881	1.4361	0.00327184	1.05152	0.165534	0.815031	0.0468684		-4.78649	0.0237055	-5.7247	0.0223848	-2.56427	0.0394697	-3.3277	0.0294217	Xyloglucan endotransglucosylase/hydrolase family protein	AT5G57560.1	TCH4,XTH22	Glyma13g01140.1	Y	26-27	Y	26-27	288	PF00722,PF06955	PTHR10963:SF14,PTHR10963		2.4.1.207
Glyma13g01150	N/A		41	151.417	3.9	2.77667	8.43667	7.64333	74.58	3.25333	2.07333	13.0033	6.39667	34.8347	19.8613	27.348		-1.02166	0.0194408	-0.261555	0.658946	-0.421402	0.575466	0.624136	0.271934	-0.256882	0.588982	significant	-4.5188	0.00830914	-5.16876	0.00787878	-2.51991	0.0142974	-3.5434	0.00976107	Xyloglucan endotransglucosylase/hydrolase family protein	AT5G57560.1	TCH4,XTH22	Glyma13g01150.1	Y	20-21	Y	20-21	286	PF00722,PF06955	PTHR10963,PTHR10963:SF14		2.4.1.207
Glyma17g07280	N/A		42	27.8733	0.576667	0.416667	1.15	1.79333	13.4533	0.57	0.333333	1.95667	1.34	6.362	3.53067	4.94633	significant	-1.05092	0.0132137	-0.0167757	0.976072	-0.321928	0.802816	0.766764	0.11462	-0.420411	0.58946	significant	-4.56086	0.00127353	-5.33485	0.00119083	-2.78149	0.00201884	-3.32766	0.00158491	xyloglucan endotransglycosylase 6	AT4G25810.1	XTH23,XTR6	Glyma17g07280.1	N		N		294	PF00722,PF06955	PTHR10963,PTHR10963:SF14		2.4.1.207
Glyma11g36730	N/A		43	84.12	2.43667	0.626667	3.34333	2.46667	47.12	0.456667	0.72	7.76667	3.77333	18.5987	11.9673	15.283	significant	-0.836109	0.138511	-2.4157	0.0143507	0.200299	0.748615	1.21601	0.225038	0.613277	0.605266	significant	-6.68905	0.00225144	-6.0322	0.00231726	-2.60097	0.00575508	-3.64243	0.00356434	xyloglucan endotransglucosylase/hydrolase 16	AT3G23730.1	XTH16	Glyma11g36730.2	N		N		203	PF06955,PF00722	PTHR10963,PTHR10963:SF14
Glyma13g01131	N/A		44	52.4133	2.33333	5.89333	21.2133	2.71	29.7667	1.54667	3.01333	11.7567	2.08333	16.9127	9.63333	13.273		-0.816236	0.125807	-0.59323	0.544614	-0.967724	0.399549	-0.851492	0.542712	-0.379399	0.506479		-4.26646	0.0281374	-3.30427	0.0339365	-1.34022	0.181624	-3.83673	0.0293592	xyloglucan endotransglycosylase 6	AT4G25810.1	XTH23,XTR6	Glyma13g01131.1	N		N		116	PF06955,PF00722
Glyma17g07220	N/A		45	4.24667	0.89	1.12	2.32667	1.05333	9	1.18333	3.47333	2.83667	1.25333	1.92733	3.54933	2.73833		1.08359	0.044039	0.410979	0.384526	1.63282	0.0362921	0.285932	0.64573	0.250808	0.742458	significant	-2.92707	0.00438473	-1.3736	0.0227904	-1.66573	0.0205967	-2.84415	0.00585099	Xyloglucan endotransglucosylase/hydrolase family protein	AT5G57560.1	TCH4,XTH22	Glyma17g07220.1	Y	26-27	Y	26-27	292	PF00722,PF06955	PTHR10963,PTHR10963:SF14		2.4.1.207
Glyma19g16971	N/A		46	7.91	4.61667	2.31	3.63	5.36	21.99	5.59	5.96	5.07667	5.98	4.76533	8.91933	6.84233		1.4751	0.0175244	0.275997	0.634321	1.36742	0.127138	0.483912	0.0720483	0.157912	0.726699	significant	-1.97593	0.0120834	-1.88346	0.0144832	-2.11489	0.00797643	-1.87863	0.0123312	xyloglucan endotransglucosylase/hydrolase 16	AT3G23730.1	XTH16	Glyma19g16971.1	N		N		212	PF00722,PF03083	PTHR10791
Glyma05g28310	GmXET2b		47	50.3067	24.8633	8.60667	5.42667	1.85333	190.803	40.0533	30.4033	17.6567	3.34333	18.2113	56.452	37.3317	significant	1.92326	0.013544	0.687903	0.241103	1.8207	0.059291	1.70207	0.208324	0.851165	0.0990326	significant	-2.25209	0.010926	-2.64978	0.00882233	-3.4338	0.00673263	-5.83466	0.00455423	xyloglucan endotransglucosylase/hydrolase 16	AT3G23730.1	XTH16	Glyma05g28310.2	N		N		206	PF00722,PF06955	PTHR10963,PTHR10963:SF14
Glyma08g11300	GmXET2a		48	62.57	43.3433	11.5233	8.03	0.52	127.037	59.6933	28.8733	18.8033	1.7	25.1973	47.2213	36.2093		1.0217	0.0586333	0.46176	0.266276	1.32518	0.131274	1.22752	0.294402	1.70895	0.148582	significant	-1.0896	0.0374982	-2.13744	0.013369	-2.75618	0.00947001	-6.22357	0.00429815	xyloglucan endotransglucosylase/hydrolase 16	AT3G23730.1	XTH16	Glyma08g11300.2	N		N		206	PF00722,PF06955	PTHR10963,PTHR10963:SF14
Glyma02g07610	N/A		49	120.383	54.25	0.933333	0.1	0.1	10.3333	6.41333	0.226667	0.29	0.1	35.1533	3.47267	19.313		-3.54226	0.0570214	-3.08048	0.113681	-2.04182	0.160016	1.53605	0.323635	0	0.373901	significant	-0.688159	0.417823	-5.51059	0.00564828	-5.15511	0.00585995	-6.69116	0.00543693	xyloglucan endotransglucosylase/hydrolase 5	AT5G13870.1	EXGT-A4,XTH5	Glyma02g07610.1	Y	20-21	Y	20-21	293	PF00722,PF06955			2.4.1.207
Glyma16g26630	N/A		50	56.0833	5.41333	0.196667	0.1	0.1	4.73333	0.583333	0.193333	0.603333	0.213333	12.3787	1.26533	6.822	significant	-3.56664	0.0657079	-3.21412	0.132459	-0.0246621	0.980664	2.59296	0.001273	1.09311	0.373901	significant	-3.02046	0.0250617	-4.61369	0.0144441	-2.97183	0.01916	-4.47168	0.0155353	xyloglucan endotransglucosylase/hydrolase 5	AT5G13870.1	EXGT-A4,XTH5	Glyma16g26630.1	N		N		216	PF00722,PF06955
Glyma01g35690	N/A		51	1.19	1.55667	2.11	0.373333	0.1	1.39333	1.61	1.58	0.21	0.1	1.066	0.978667	1.02233		0.227579	0.479434	0.0486006	0.859827	-0.417318	0.327403	-0.830075	0.284879	0	0.717428	significant	0.20852	0.412111	0.181384	0.661826	-2.73008	0.00524328	-3.80047	0.00299907	xyloglucanase 113	AT2G35610.1	XEG113	Glyma01g35690.1	N		N		628	PF03407	PTHR10994:SF5,PTHR10994
Glyma11g09650	N/A		52	4.65	7.68667	8.04667	1.47	0.286667	3.56333	4.87667	3.50333	1.06	0.206667	4.428	2.642	3.535		-0.384003	0.0343111	-0.656463	0.0353727	-1.19966	0.0168708	-0.471752	0.575613	-0.472068	0.476347	significant	0.452668	0.137436	-0.0244992	0.933674	-1.74916	0.010633	-4.10785	0.00060874	xyloglucanase 113	AT2G35610.1	XEG113	Glyma11g09650.2	N		N		628	PF03407	PTHR10994:SF5,PTHR10994
Glyma13g01110	N/A		53	9.22333	1.85667	1.13333	4.71333	2.81667	3.02	0.91	1.16333	2.08667	1.70667	3.94867	1.77733	2.863		-1.61074	0.023037	-1.02878	0.153831	0.0376923	0.954819	-1.17555	0.0310313	-0.722808	0.0739413		-1.73061	0.032044	-1.37628	0.0436723	-0.533348	0.207738	-0.823367	0.111516	xyloglucan endotransglycosylase 6	AT4G25810.1	XTH23,XTR6	Glyma13g01110.1	Y	28-29	Y	28-29	294	PF06955,PF00722	PTHR10963:SF14,PTHR10963		2.4.1.207
Glyma03g34170	N/A		54	2.57	0.136667	0.1	0.1	0.1	0.166667	0.1	0.1	0.1	0.1	0.601333	0.113333	0.357333	significant	-3.94673	0.00210696	-0.450661	0.373901	0	1	0	1	0	1		-0.736966	0.237796	-0.736966	0.237796	-0.736966	0.237796	-0.736966	0.237796	xyloglucan endotransglucosylase/hydrolase 32	AT2G36870.1	XTH32	Glyma03g34170.1	Y	18-19	Y	18-19	294	PF00722,PF06955
Glyma18g35720	N/A		55	1.13333	2.18	0.47	0.1	0.1	0.3	0.493333	0.1	0.1	0.1	0.796667	0.218667	0.507667		-1.91754	0.0178019	-2.14369	0.128168	-2.23266	0.0521671	0	1	0	1		0.7176	0.539991	-1.58496	0.116441	-1.58496	0.116441	-1.58496	0.116441	xyloglucan endotransglucosylase/hydrolase 2	AT4G13090.1	XTH2	Glyma18g35720.1	Y	25-26	Y	25-26	290	PF00722,PF06955
Glyma12g10960	N/A		56	1.02	2.83333	0.443333	0.1	0.1	0.21	0.89	0.223333	0.1	0.1	0.899333	0.304667	0.602	significant	-2.28011	0.0140824	-1.67062	0.0627495	-0.989193	0.564125	0	1	0	1		2.08342	0.042946	0.0888093	0.930506	-1.07039	0.373901	-1.07039	0.373901	xyloglucan endotransglucosylase/hydrolase 9	AT4G03210.1	XTH9	Glyma12g10960.1	Y	23-24	Y	23-24	299	PF06955,PF00722			2.4.1.207
Glyma20g01520	N/A		57	5.59	12.7667	11.18	1.56	0.643333	3.43	11.9967	9.91333	1.1	0.98	6.348	5.484	5.916		-0.70464	0.0740775	-0.0897483	0.6709	-0.173478	0.603539	-0.504043	0.339638	0.607215	0.484063	significant	1.80635	0.00107443	1.53116	0.00108793	-1.64071	0.00592249	-1.80735	0.00105511	xyloglucan endotransglucosylase/hydrolase 28	AT1G14720.1	ATXTH28,EXGT-A2,XTH28,XTR2	Glyma20g01520.1	Y	28-29	Y	28-29	344	PF00722,PF06955
Glyma07g27990	N/A		58	2.28333	2.63	2.88333	2.10333	0.86	1.73333	2.41333	2.18333	1.27333	0.956667	2.152	1.712	1.932		-0.397592	0.334264	-0.124036	0.635622	-0.401205	0.120523	-0.724067	0.0827473	0.15368	0.848103		0.477478	0.106502	0.332983	0.23223	-0.444939	0.294943	-0.857461	0.187421	xyloglucan endotransglucosylase/hydrolase 28	AT1G14720.1	ATXTH28,EXGT-A2,XTH28,XTR2	Glyma07g27990.1	Y	24-25	Y	24-25	339	PF00722,PF06955			2.4.1.207
Tissue				Petiole	Petiole	Petiole	Petiole	Petiole	LAZ	LAZ	LAZ	LAZ	LAZ
Hours				0	12	24	48	72	0	12	24	48	72
all XTH				4725.26	10958.5	14217.8	7767.92	2171.8	2271.9	4170.39	7928.73	6036.28	2645.94
% of total RPKM				0.730372	1.62345	2.06532	1.14745	0.323455	0.357907	0.636903	1.16665	0.897859	0.399775
Total transcriptome RPKM				646967	675013	688407	676973	671437	634773	654793	679616	672297	661857
Glyma07g07180	GmXTH6-7180			27.5369	53.5692	56.2075	45.9053	40.2314	11.8837	49.5973	55.6433	49.4261	47.9685
% of total RPKM				0.200494	0.867812	1.15907	0.52642	0.130154	0.0424233	0.315303	0.648443	0.443673	0.19178
SE				0.0409807	0.055705	0.151583	0.280958	0.0342204	0.00704233	0.013841	0.0751451	0.0688887	0.0273847
[truncated: 32 more columns]

## Sheet: PR
gene	Gene ID	Sort function	Heat Map position	Mean 0h Pet (min 0.1)	Mean 12h Pet (min 0.1)	Mean 24h Pet (min 0.1)	Mean 48h Pet (min 0.1)	Mean 72h Pet (min 0.1)	Mean 0h AZ (min 0.1)	Mean 12h AZ (min 0.1)	Mean 24h AZ (min 0.1)	Mean 48h AZ (min 0.1)	Mean 72h AZ (min 0.1)	Mean Pet	Mean AZ	Mean all	p<0.015 at any AZ/Pet	0h log2 AZ/Pet	p-value	12h log2 AZ/Pet	p-value	24h log2 AZ/Pet	p-value	48h log2 AZ/Pet	p-value	72h log2 AZ/Pet	p-value	p<0.015 at any time	log2 AZ 12h/0h	p-value	log2 AZ 24h/0h	p-value	log2 AZ 48h/0h	p-value	log2 AZ 72h/0h	p-value	Sort by function	best arabidopsis TAIR10 hit defline	best arabidopsis TAIR10 hit name	best arabidopsis TAIR10 hit symbol	Best Signal Pep protein version	SignalP 4.1 (default cutoff)	Cleavage between	SignalP 4.1 (ver 3.0 cutoff 0.340)	Cleavage between	Protein length with SigPep (aa)	PFAM	Panther	KOG
Glyma15g06780	GmPR1-780	PR-1	1	1.08333	16.6067	53.0433	1801.63	3533.01	1.60667	19.66	1434.28	1584.88	1739.8	1081.07	956.046	1018.56	significant	0.568593	0.411762	0.243501	0.803541	4.75701	0.000841782	-0.184929	0.744168	-1.02197	0.0122679	significant	3.61312	0.184058	9.80204	0.000712787	9.94609	5.09531e-06	10.0806	0.00274104	Pr-1	basic pathogenesis-related protein 1	AT2G14580.1	ATPRB1,PRB1	Glyma15g06780.1	Y	26-27	Y	26-27	165	PF00188	PTHR10334	KOG3017
Glyma10g06940	GmThau-940	Thau-Osmo	2	2.83	30.27	198.97	1240.87	6438.65	4.82333	20.7567	2834.82	16154.4	14665.1	1582.32	6735.98	4159.15	significant	0.769228	0.359705	-0.544314	0.456302	3.83263	0.0110452	3.7025	1.70125e-05	1.18755	0.0210491	significant	2.10547	0.11012	9.19901	0.00860504	11.7096	4.11813e-06	11.5701	0.00191163	Thau-Osmo	Pathogenesis-related thaumatin superfamily protein	AT1G20030.2		Glyma10g06940.1	Y	21-22	Y	21-22	243	PF00314
Glyma10g06880	GmThau-880	Thau-Osmo	3	1.59333	18.1033	121.99	752.477	3901.88	2.89667	12.99	1739.89	9674.23	8737.23	959.209	4033.45	2496.33	significant	0.862346	0.325666	-0.478854	0.50897	3.83416	0.0108825	3.68443	1.80062e-05	1.163	0.021264	significant	2.16494	0.106315	9.23039	0.0084794	11.7055	4.30177e-06	11.5586	0.00182749	Thau-Osmo	Pathogenesis-related thaumatin superfamily protein	AT1G20030.2		Glyma10g06880.1	N		Y	42-43	264	PF00314
Glyma10g07050	N/A	Thau-Osmo	4	1.61667	18.9667	120.957	699.2	3482.8	2.65	12.7333	1545.98	9079.02	8053.8	864.707	3738.84	2301.77	significant	0.71297	0.355221	-0.574856	0.418592	3.67596	0.0110064	3.69876	2.61858e-05	1.20942	0.0192975	significant	2.26455	0.0866192	9.18831	0.00832528	11.7423	7.81515e-06	11.5695	0.0018855	Thau-Osmo	Pathogenesis-related thaumatin superfamily protein	AT1G20030.2		Glyma10g07050.1	N		N		262	PF00314
Glyma13g32551	GmCAP-551	PR-1	5	0.1	1.10333	1.07667	71.7367	119.793	0.1	0.1	40.2167	65.23	72.86	38.762	35.7013	37.2317	significant	0	1	-3.4638	0.00167566	5.22315	0.00156967	-0.137175	0.810121	-0.717349	0.105286	significant	0	1	8.65165	0.00139005	9.34939	7.25987e-06	9.50898	0.017612	Pr-1	CAP (Cysteine-rich secretory proteins, Antigen 5, and Pathogenesis-related 1 protein) superfamily protein	AT4G33720.1		Glyma13g32551.1	Y	25-26	Y	25-26	80	PF00188
Glyma12g25740	GmChiA-740	Chi	6	0.596667	0.856667	6.2	30.1733	3.31667	0.1	23.47	772.227	789.283	123.297	8.22867	341.675	174.952	significant	-2.57693	0.0193238	4.77594	0.148025	6.96061	0.0012884	4.7092	0.00825596	5.21626	0.0515515	significant	7.87467	0.138594	12.9148	0.00124833	12.9463	0.00715347	10.2679	0.0477827	Chi	chitinase A; type III	AT5G24090.1	ATCHIA,CHIA	Glyma12g25740.1	Y	27-28	Y	27-28	299	PF00704
Glyma11g10080	Gm1,3-Glu-080	B-1,3-Glu	7	5.81333	23.8433	176.83	298.65	150.687	1.36	83.14	1486.68	2559.04	814.85	131.165	989.013	560.089	significant	-2.09576	0.161145	1.80196	0.15995	3.07166	0.000230297	3.09907	0.0003125	2.43498	0.0522216	significant	5.93386	0.0736092	10.0943	0.000120971	10.8778	0.000158001	9.22678	0.0279327	B-1,3-Glu	Glycosyl hydrolase superfamily protein, beta-1,3-glucanase	AT4G16260.1		Glyma11g10080.1	Y	24-25	Y	24-25	341	PF00332	PTHR16631
Glyma11g08250	N/A	Thau-Osmo	8	31.36	3.52667	7.07	2.9	1.55667	29.29	10.7433	219.713	55.9167	11.6467	9.28267	65.462	37.3723	significant	-0.0985174	0.614643	1.60706	0.148863	4.95777	0.00623388	4.26915	0.01238	2.90339	0.268163	significant	-1.44697	0.0185794	2.90714	0.00926869	0.93287	0.101278	-1.33049	0.0997622	Thau-Osmo	Pathogenesis-related thaumatin superfamily protein	AT4G38660.1		Glyma11g08250.1	Y	28-29	Y	28-29	317	PF00314
Glyma15g06770	GmPR1-770	PR-1	9	12.9833	1.97667	1.04	1.37333	0.1	3.66333	8.03333	55.8433	26.0067	2.53333	3.49467	19.216	11.3553	significant	-1.82543	0.0192692	2.02293	0.0207368	5.74673	6.27734e-07	4.24313	0.00862788	4.66297	0.276801	significant	1.13284	0.0752355	3.93016	2.77921e-06	2.82765	0.0118328	-0.53212	0.644353	Pr-1	pathogenesis-related protein-1-like	AT2G19990.1	PR-1-LIKE	Glyma15g06770.1	Y	25-26	Y	25-26	162	PF00188	PTHR10334	KOG3017
Glyma13g01230	N/A	PR-1	10	1.95667	0.1	0.1	0.473333	0.1	0.33	0.166667	15.3067	7.87667	0.803333	0.546	4.89667	2.72133	significant	-2.56786	0.13449	0.736966	0.283998	7.25802	0.00606686	4.05666	0.026966	3.006	0.0869338	significant	-0.9855	0.510329	5.53555	0.00634414	4.57705	0.0246136	1.28353	0.250563	Pr-1	CAP (Cysteine-rich secretory proteins, Antigen 5, and Pathogenesis-related 1 protein) superfamily protein	AT4G30320.1		Glyma13g01230.1	Y	25-26	Y	25-26	176	PF00188	PTHR10334,PTHR10334:SF7	KOG3017
Glyma17g07350	N/A	PR-1	11	0.736667	0.1	0.1	0.486667	0.1	0.103333	0.216667	12.4367	12.6333	1.08667	0.304667	5.29533	2.8	significant	-2.83371	0.0174948	1.11548	0.116313	6.95846	0.00427037	4.69816	0.0449467	3.44184	0.207605	significant	1.06817	0.479238	6.91115	0.00436867	6.93379	0.0411794	3.39453	0.237662	Pr-1	CAP (Cysteine-rich secretory proteins, Antigen 5, and Pathogenesis-related 1 protein) superfamily protein	AT4G30320.1		Glyma17g07350.2	Y	17-18	Y	17-18	169	PF00188	PTHR10334,PTHR10334:SF7
Glyma13g32560	N/A	PR-1	12	0.223333	0.1	0.1	0.206667	0.11	0.1	0.1	7.34333	5.67333	0.746667	0.148	2.79267	1.47033	significant	-1.1592	0.398632	0	1	6.19836	0.00200273	4.77882	0.00582883	2.76296	0.237479	significant	0	0.373901	6.19836	0.00202174	5.82612	0.005142	2.90046	0.222204	Pr-1	pathogenesis-related protein-1-like	AT2G19990.1	PR-1-LIKE	Glyma13g32560.1	Y	25-26	Y	25-26	162	PF00188	PTHR10334	KOG3017
Glyma09g28310	N/A	Kunitz	13	4.9	0.11	16.2967	50.1233	52.4733	0.286667	2.18333	65.67	54.4267	46.2667	24.7807	33.7667	29.2737	significant	-4.09534	0.00700498	4.31096	0.0197334	2.01066	0.00669494	0.118831	0.732343	-0.181611	0.35163	significant	2.92909	0.0353287	7.83972	0.00110779	7.5688	0.000829069	7.33446	0.000105849	Kunitz	Kunitz family trypsin and protease inhibitor protein	AT1G17860.1		Glyma09g28310.1	Y	21-22	Y	21-22	212	PF00197
Glyma12g36320	N/A	Kunitz	14	3.94667	17.3133	600.8	3528.22	6286.72	3.85667	9.7	1562.68	5859.46	6907.1	2087.4	2868.56	2477.98	significant	-0.0332802	0.944154	-0.835827	0.0400364	1.37906	0.0857729	0.731827	0.00893747	0.135773	0.243367	significant	1.33063	0.0518205	8.66245	0.0166978	10.5692	2.09864e-06	10.8065	5.31625e-05	Kunitz	Kunitz family trypsin and protease inhibitor protein	AT1G17860.1		Glyma12g36320.1	Y	24-25	Y	24-25	197	PF00197
Glyma12g36330	N/A	Kunitz	15	20.3967	44.93	332.817	3458.74	7805	8.68	21.1767	1567.52	3471.77	6038.36	2332.38	2221.5	2276.94	significant	-1.23257	0.0291386	-1.0852	0.00345885	2.23568	0.0386244	0.00542758	0.984806	-0.370241	0.0456044	significant	1.28671	0.0396725	7.49657	0.0162752	8.64376	0.000575831	9.44225	0.000295313	Kunitz	Kunitz family trypsin and protease inhibitor protein	AT1G17860.1		Glyma12g36330.1	Y	24-25	Y	24-25	199	PF00197
Glyma08g45520	GmKunitz-520	Kunitz	16	3.59667	68.8667	3478.3	12601.6	19211.2	8.10333	70.71	6858.51	20778.1	18997.8	7072.7	9342.64	8207.67		1.17186	0.210599	0.0381084	0.967547	0.979513	0.146035	0.721457	0.0203794	-0.0161145	0.816669	significant	3.12533	0.126127	9.72516	0.0155566	11.3243	0.000260697	11.195	7.88598e-06	Kunitz	Kunitz family trypsin and protease inhibitor protein	AT1G17860.1		Glyma08g45520.1	Y	25-26	Y	25-26	208	PF00197
Glyma16g33790	N/A	Kunitz	17	0.386667	4.7	112.87	1206.48	1834.44	0.526667	5.52333	109.153	728.163	1468.69	631.775	462.412	547.094		0.4458	0.577069	0.232878	0.480028	-0.0483059	0.925549	-0.728466	0.227144	-0.320809	0.181053	significant	3.39058	0.00471155	7.69525	0.00569414	10.4332	0.00278541	11.4454	0.000276082	Kunitz	Kunitz family trypsin and protease inhibitor protein	AT1G17860.1		Glyma16g33790.1	Y	25-26	Y	25-26	215	PF00197
Glyma08g25510	N/A	Kunitz	18	0.3	2.61667	54.9167	919.737	1864.76	1.31333	1.37	254.987	1401.66	1887.97	568.465	709.461	638.963		2.1302	0.0918953	-0.933554	0.455612	2.21511	0.020869	0.607847	0.122219	0.0178485	0.827345	significant	0.0609428	0.919852	7.60104	0.00779074	10.0597	0.0015918	10.4894	5.79162e-06	Kunitz	Kunitz family trypsin and protease inhibitor protein	AT1G17860.1		Glyma08g25510.1	Y	24-25	Y	24-25	209	PF00197
Glyma13g33930	N/A	Kunitz	19	0.153333	0.913333	1.61667	12.9933	20.4867	0.1	0.166667	2.55667	11.86	31.59	7.23267	9.25467	8.24367		-0.616671	0.373901	-2.45418	0.198457	0.661242	0.324478	-0.131668	0.687999	0.624783	0.320883	significant	0.736966	0.373901	4.67619	0.00164506	6.88996	0.00277135	8.30332	0.00762882	Kunitz	kunitz trypsin inhibitor 1	AT1G73260.1	ATKTI1,KTI1	Glyma13g33930.2	N		N		135	PF00197
Glyma15g27660	N/A	Kunitz	20	1.43333	7.46	53.2333	466.11	1236.59	0.426667	3.99667	46.1767	442.037	1274.69	352.965	353.465	353.215		-1.74819	0.21826	-0.900378	0.341982	-0.205166	0.355013	-0.0765044	0.875978	0.0437793	0.762625	significant	3.22762	0.156692	6.75791	0.000311609	10.0168	0.00623206	11.5447	0.000307592	Kunitz	Kunitz family trypsin and protease inhibitor protein	AT1G17860.1		Glyma15g27660.1	Y	23-24	Y	23-24	207	PF00197
Glyma09g29340	N/A	Kunitz	21	2.57	5.88667	14.5533	67.0767	133.83	0.53	2.99333	6.57667	55.31	118.95	44.7833	36.872	40.8277	significant	-2.2777	0.130722	-0.975698	0.0210782	-1.14592	0.0145076	-0.278271	0.482249	-0.170046	0.33331	significant	2.49769	0.00478877	3.63329	0.00429165	6.7054	0.000278854	7.81015	8.50973e-06	Kunitz	Kunitz family trypsin and protease inhibitor protein	AT1G17860.1		Glyma09g29340.1	Y	22-23	Y	22-23	214	PF00197
Glyma16g33760	N/A	Kunitz	22	0.16	1.45667	4.24667	12.8367	4.66667	0.1	5.11	17.87	11.9567	4.93333	4.67333	7.994	6.33367	significant	-0.678072	0.373901	1.81065	0.202125	2.07314	0.0103834	-0.102455	0.831657	0.0801703	0.860335	significant	5.67525	0.095266	7.4814	0.00274929	6.90167	0.0011159	5.62449	0.0206204	Kunitz	Kunitz family trypsin and protease inhibitor protein	AT1G17860.1		Glyma16g33760.1	Y	18-19	Y	18-19	201	PF00197
Glyma08g45510	N/A	Kunitz	23	2.33333	198.52	1184.7	1957.03	1641.12	0.266667	92.9067	1129.37	1510.14	1089.29	996.743	764.395	880.569	significant	-3.12928	0.26518	-1.09543	0.0341259	-0.0690034	0.810712	-0.373989	0.0406263	-0.591291	0.00206096	significant	8.4446	0.00556684	12.0482	0.0018737	12.4674	5.97055e-05	11.9961	9.89153e-05	Kunitz	Kunitz family trypsin and protease inhibitor protein	AT1G17860.1		Glyma08g45510.1	Y	24-25	Y	24-25	204	PF00197
Glyma08g25520	N/A	Kunitz	24	3.38	84.43	300.107	2831.76	3528.69	2.79667	53.3667	1239.52	1252.87	2007.82	1349.67	911.275	1130.47	significant	-0.273315	0.79374	-0.661817	0.0983659	2.04624	0.00352129	-1.17646	0.0819565	-0.813503	0.00868961	significant	4.25416	0.0150983	8.79186	0.000766246	8.80731	0.00147123	9.48771	0.000984759	Kunitz	kunitz trypsin inhibitor 1	AT1G73260.1	ATKTI1,KTI1	Glyma08g25520.1	Y	23-24	Y	23-24	204	PF00197
Glyma08g45590	N/A	Kunitz	25	7.23667	28.9967	632.833	1369.69	759.643	4.10667	49.7667	845.693	768.537	511.727	559.68	435.966	497.823	significant	-0.817357	0.174007	0.779293	0.349331	0.418309	0.495364	-0.833663	0.0831294	-0.569949	0.000625181	significant	3.59914	0.0423041	7.68602	0.0143795	7.548	0.00474891	6.96126	2.62047e-07	Kunitz	kunitz trypsin inhibitor 1	AT1G73260.1	ATKTI1,KTI1	Glyma08g45590.1	Y	25-26	Y	25-26	214	PF00197
Glyma08g45560	N/A	Kunitz	26	8.02333	24.8733	542.077	1132.48	632.703	3.92333	41.58	718.93	658.153	431.383	468.032	370.794	419.413	significant	-1.03212	0.11941	0.74129	0.374368	0.407354	0.506709	-0.782994	0.0935352	-0.552559	0.000642797	significant	3.40574	0.0475884	7.51763	0.0137598	7.3902	0.00425798	6.78075	1.61322e-07	Kunitz	kunitz trypsin inhibitor 1	AT1G73260.1	ATKTI1,KTI1	Glyma08g45560.1	Y	25-26	Y	25-26	214	PF00197
Glyma15g06790	GmPR1-790	PR-1	27	5.13	64.7867	569.403	4781.92	3626.55	3.26333	28.6633	2072.41	2823.73	2118.17	1809.56	1409.25	1609.4	significant	-0.652612	0.25259	-1.17649	0.0508395	1.86379	0.0100089	-0.759989	0.0487792	-0.775783	0.00752147	significant	3.13479	0.0990713	9.31075	0.00229174	9.75704	4.50366e-07	9.34225	0.000314519	Pr-1	basic pathogenesis-related protein 1	AT2G14580.1	ATPRB1,PRB1	Glyma15g06790.1	Y	26-27	Y	26-27	165	PF00188	PTHR10334	KOG3017
Glyma15g25060	N/A	Chi	28	1.67	4.46667	60.02	841.37	1358.4	1.79	4.12333	163.027	537.297	764.287	453.185	294.105	373.645		0.100111	0.844103	-0.115388	0.763501	1.44159	0.106032	-0.647021	0.307249	-0.829719	0.0226404	significant	1.20385	0.0199094	6.509	0.022461	8.22962	0.00227339	8.73801	0.000121547	Chi	Glycosyl hydrolase family protein with chitinase insertion domain; chitinase type V	AT4G19810.1		Glyma15g25060.1	Y	27-28	Y	27-28	366	PF00704	PTHR11177:SF22,PTHR11177	KOG2806
Glyma03g40770	GmPR4-770	Chi	29	0.506667	8.35667	15.16	36.8733	74.0367	0.25	3.61333	45.35	190.677	162.237	26.9867	80.4253	53.706	significant	-1.01911	0.381582	-1.2096	0.0149595	1.58083	0.00216058	2.37048	0.00121806	1.13179	0.182584	significant	3.85333	0.000918586	7.50303	0.000373876	9.57498	0.000185826	9.34196	0.0319637	Chi	pathogenesis-related 4; chitinase type I,II	AT3G04720.1	HEL,PR-4,PR4	Glyma03g40770.1	Y	20-21	Y	20-21	143	PF00967	PTHR22595:SF1,PTHR22595
Glyma05g38110	GmOSM34-110	Thau-Osmo	30	9.05	5.01	28.6133	140.977	212.883	1.90333	7.04	40.9533	328.947	180.067	79.3067	111.782	95.5443		-2.24939	0.167359	0.490765	0.365175	0.517293	0.0742867	1.2224	0.0219549	-0.241532	0.538808	significant	1.88705	0.0743645	4.42738	0.000819063	7.43318	0.000837173	6.56386	0.00907802	Thau-Osmo	osmotin 34	AT4G11650.1	ATOSM34,OSM34	Glyma05g38110.1	Y	21-22	Y	21-22	223	PF00314
Glyma11g10091	Gm1,3-Glu 091	B-1,3-Glu	31	0.536667	0.886667	10.1233	20.8267	9.65	0.413333	4.4	52.32	95.15	31.3267	8.40467	36.722	22.5633	significant	-0.376721	0.693167	2.31104	0.15153	2.36968	0.00224222	2.19177	0.000284328	1.69879	0.0700537	significant	3.41213	0.113054	6.98391	0.000961844	7.84675	8.28434e-05	6.24394	0.0240026	B-1,3-Glu	Glycosyl hydrolase superfamily protein, beta-1,3-glucanase	AT4G16260.1		Glyma11g10091.1	N		N		237	PF00332	PTHR16631
Glyma02g04820	GmB-Chi-820	Chi	32	6.73	575.41	2116.84	3279.31	3438.6	20.29	482.943	4173.24	4124.71	3533.34	1883.38	2466.91	2175.14	significant	1.59209	0.0676685	-0.252736	0.562431	0.979255	0.00319811	0.330901	0.0577725	0.039214	0.809735	significant	4.57301	0.00319418	7.68426	6.73483e-06	7.66738	5.67622e-05	7.44412	0.000203278	Chi	basic chitinase	AT3G12500.1	ATHCHIB,B-CHI,CHI-B,HCHIB,PR-3,PR3	Glyma02g04820.3	Y	23-24	Y	23-24	314	PF00182,PF00187	PTHR22595:SF11,PTHR22595	KOG4742
Glyma01g42661	GmOSM34-661	Thau-Osmo	33	10.73	820.837	2116.22	2400.78	3079.58	5.65	1574.08	4253.03	2793.01	3900.52	1685.63	2505.26	2095.44	significant	-0.925327	0.466602	0.939339	0.0382432	1.007	0.000822857	0.218316	0.0732309	0.34093	0.0136743	significant	8.12204	0.00304969	9.55602	3.96807e-05	8.94935	4.86206e-06	9.4312	7.09714e-08	Thau-Osmo	osmotin 34	AT4G11650.1	ATOSM34,OSM34	Glyma01g42661.1	Y	23-24	Y	23-24	462	PF00314
Glyma11g02770	GmOSM34-770	Thau-Osmo	34	0.466667	13.13	143.177	739.367	1479.73	0.636667	86.01	868.597	1078.25	1572.75	475.174	721.249	598.211	significant	0.448146	0.541785	2.71164	0.086199	2.60089	0.00348012	0.54433	0.12517	0.0879554	0.504517	significant	7.07782	0.0558742	10.4139	0.00143481	10.7259	0.000332916	11.2705	2.21797e-07	Thau-Osmo	osmotin 34	AT4G11650.1	ATOSM34,OSM34	Glyma11g02770.1	Y	23-24	Y	23-24	225	PF00314
Glyma13g32520	N/A	PR-1	35	0.1	6.92667	16.4633	3.47333	8.47667	0.1	5.94333	16.91	15.86	44.7833	7.088	16.7193	11.9037	significant	0	1	-0.220889	0.879194	0.0386202	0.974495	2.191	0.0104448	2.40139	0.240781	significant	5.8932	0.164765	7.40173	0.0720034	7.30925	0.00232898	8.80682	0.158131	Pr-1	CAP (Cysteine-rich secretory proteins, Antigen 5, and Pathogenesis-related 1 protein) superfamily protein	AT3G19690.1		Glyma13g32520.1	Y	27-28	Y	27-28	175	PF00188	PTHR10334
Glyma13g32540	N/A	PR-1	36	0.1	6.76333	16.08	3.39	8.48333	0.1	5.80333	16.5167	15.49	43.7367	6.96333	16.3293	11.6463	significant	0	1	-0.220853	0.879235	0.0386552	0.974467	2.19198	0.010461	2.36614	0.24369	significant	5.85881	0.16519	7.36778	0.0719802	7.27519	0.0023384	8.7727	0.158161	Pr-1	CAP (Cysteine-rich secretory proteins, Antigen 5, and Pathogenesis-related 1 protein) superfamily protein	AT3G19690.1		Glyma13g32540.1	Y	27-28	Y	27-28	175	PF00188	PTHR10334
Glyma13g32500	N/A	PR-1	37	0.1	6.6	15.6933	3.30667	8.08	0.1	5.66333	16.1167	15.1133	42.68	6.756	15.9347	11.3453	significant	0	1	-0.220815	0.879211	0.0384016	0.974636	2.19237	0.0104848	2.40113	0.240816	significant	5.82358	0.165061	7.33241	0.0719684	7.23968	0.00234289	8.73742	0.15817	Pr-1	CAP (Cysteine-rich secretory proteins, Antigen 5, and Pathogenesis-related 1 protein) superfamily protein	AT3G19690.1		Glyma13g32500.1	Y	27-28	Y	27-28	175	PF00188	PTHR10334
Glyma13g32510	N/A	PR-1	38	0.1	6.59333	15.0467	3.06	7.58667	0.1	5.36333	14.79	14.4633	42.47	6.47733	15.4373	10.9573	significant	0	1	-0.297878	0.840585	-0.0248219	0.983849	2.2408	0.0119558	2.48491	0.240657	significant	5.74506	0.17881	7.20848	0.0895053	7.17626	0.00335575	8.7303	0.163673	Pr-1	CAP (Cysteine-rich secretory proteins, Antigen 5, and Pathogenesis-related 1 protein) superfamily protein	AT3G19690.1		Glyma13g32510.1	Y	27-28	Y	27-28	175	PF00188	PTHR10334
Glyma13g32530	N/A	PR-1	39	0.1	6.43667	15.3067	3.07667	7.87667	0.1	5.52667	14.6967	14.3633	41.1467	6.55933	15.1667	10.863	significant	0	1	-0.219904	0.881182	-0.0586712	0.962381	2.22295	0.0111867	2.38512	0.244669	significant	5.78834	0.178099	7.19935	0.0899007	7.16625	0.00323051	8.68463	0.160446	Pr-1	CAP (Cysteine-rich secretory proteins, Antigen 5, and Pathogenesis-related 1 protein) superfamily protein	AT3G19690.1		Glyma13g32530.1	Y	27-28	Y	27-28	175	PF00188	PTHR10334
Glyma19g43460	GmPR4-460	Chi	40	44.87	1855.19	2210.58	2232.86	1062.8	17.7333	1443.17	3012.91	657.623	477.593	1481.26	1121.81	1301.53	significant	-1.33929	0.17541	-0.362332	0.0871032	0.44673	0.00751768	-1.76356	0.000136247	-1.15402	0.0179643	significant	6.34663	4.82694e-05	7.40855	2.58752e-05	5.21273	0.00157869	4.75125	0.0126207	Chi	pathogenesis-related 4; chitinase type I,II	AT3G04720.1	HEL,PR-4,PR4	Glyma19g43460.1	Y	20-21	Y	20-21	212	PF00187,PF00967	PTHR22595:SF1,PTHR22595
Glyma19g43470	GmPR4-470	Chi	41	13.44	406.683	492.097	712.473	509.533	4.33667	309.647	655.78	269.283	286.527	426.845	305.115	365.98	significant	-1.63187	0.169819	-0.393283	0.0746743	0.41427	0.0120101	-1.40371	0.00257235	-0.830507	0.001618	significant	6.15789	4.02781e-05	7.24048	3.35988e-05	5.95639	0.000796122	6.04594	0.000376227	Chi	pathogenesis-related 4; chitinase type I,II	AT3G04720.1	HEL,PR-4,PR4	Glyma19g43470.1	Y	21-22	Y	21-22	195	PF00187,PF00967	PTHR22595:SF1,PTHR22595
Glyma06g12890	N/A	PR-?	42	0.85	17.86	68.0133	58.71	41.5967	0.47	12.29	31.5233	34.48	26.3167	37.406	21.016	29.211	significant	-0.854802	0.535272	-0.539247	0.398078	-1.1094	0.030762	-0.767846	0.00750451	-0.660491	0.137402	significant	4.70868	0.00222372	6.06762	2.82229e-05	6.19696	0.000458874	5.80717	0.0041377	PR	pathogenesis-related family protein	AT1G78780.2		Glyma06g12890.4	N		N		129
Glyma06g12900	N/A	PR-?	43	4.38	127.88	138.99	96.92	92.7167	4.66	138.473	131.637	137.423	67.9067	92.1773	96.02	94.0987		0.0893991	0.899012	0.114818	0.783812	-0.0784197	0.575833	0.503761	0.106133	-0.449275	0.163301	significant	4.89313	0.00470696	4.82009	4.69613e-06	4.88215	0.000861381	3.86515	0.00422522	PR	pathogenesis-related family protein	AT1G78780.2		Glyma06g12900.1	N		N		239	PF07366
Glyma09g04191	Gm1,3-Glu-191	B-1,3-Glu	44	8.47	850.02	781.743	607.593	470.41	0.48	740.99	933.72	652.527	464.753	543.647	558.494	551.071		-4.14126	0.258353	-0.198043	0.159463	0.256295	0.0261569	0.102931	0.43295	-0.0174535	0.858872	significant	10.5922	1.81341e-05	10.9257	4.82705e-08	10.4088	3.66303e-06	9.91922	6.59033e-05	B-1,3-Glu	Glycosyl hydrolase superfamily protein, beta-1,3-glucanase	AT4G16260.1		Glyma09g04191.2	N		N		332	PF00332	PTHR16631
Glyma15g15200	Gm1,3-Glu-200	B-1,3-Glu	45	5.25667	770.877	516.663	472.97	561.333	0.483333	332.813	200.727	315.3	342.867	465.42	238.438	351.929	significant	-3.44306	0.271023	-1.21179	0.0237745	-1.36399	0.0482902	-0.585024	0.15826	-0.71121	0.000618036	significant	9.42748	0.000273276	8.698	0.000393765	9.34949	0.000311134	9.47041	9.31154e-05	B-1,3-Glu	Glycosyl hydrolase superfamily protein, beta-1,3-glucanase	AT4G16260.1		Glyma15g15200.1	Y	32-33	Y	32-33	371	PF00332	PTHR16631
Glyma11g14970	N/A	Thau-Osmo	46	1.22	2.66	22.01	42.1867	45.0767	0.11	9.11333	23.0433	30.1433	31.55	22.6307	18.792	20.7113	significant	-3.47131	0.00585236	1.77655	0.118537	0.0661903	0.917364	-0.484948	0.0673917	-0.514741	0.118753	significant	6.3724	0.0486339	7.7107	0.00426319	8.09819	0.0011808	8.16399	0.0011575	Thau-Osmo	Pathogenesis-related thaumatin superfamily protein	AT2G28790.1		Glyma11g14970.1	Y	19-20	Y	19-20	249	PF00314
Glyma08g45580	N/A	Kunitz	47	38.59	10.65	90.7667	255.18	141.73	4.45333	6.80667	135.607	256.847	140.797	107.383	108.902	108.143		-3.11527	0.128252	-0.645833	0.161349	0.579194	0.458799	0.00939209	0.988028	-0.00953199	0.974306	significant	0.612063	0.329874	4.9284	0.0394532	5.84988	0.0257293	4.98258	0.00418429	Kunitz	kunitz trypsin inhibitor 1	AT1G73260.1	ATKTI1,KTI1	Glyma08g45580.1	Y	25-26	Y	25-26	213	PF00197
Glyma09g29220	N/A	Kunitz	48	0.1	0.29	10.0667	23.6033	6.46333	0.1	0.1	4.14	4.74333	2.87	8.10467	2.39067	5.24767	significant	0	1	-1.53605	0.241286	-1.28188	0.0306504	-2.31502	0.00336155	-1.17123	0.0290862	significant	0	0.373901	5.37156	0.00133982	5.56783	0.0532447	4.84298	0.00293225	Kunitz	Kunitz family trypsin and protease inhibitor protein	AT1G17860.1		Glyma09g29220.1	Y	18-19	Y	18-19	200	PF00197
Glyma09g29250	N/A	Kunitz	49	0.1	0.476667	13.99	22.65	6.2	0.1	0.463333	6.21333	5.47667	3.43667	8.68333	3.138	5.91067	significant	0	1	-0.0409303	0.871873	-1.17096	0.0270378	-2.04814	0.00380653	-0.851258	0.00465348	significant	2.21205	0.0893253	5.9573	2.3935e-05	5.77523	0.0938289	5.10294	3.42444e-05	Kunitz	Kunitz family trypsin and protease inhibitor protein	AT1G17860.1		Glyma09g29250.1	Y	18-19	Y	18-19	200	PF00197
Glyma09g29280	N/A	Kunitz	50	0.1	0.426667	8.06667	14.41	4.49333	0.1	0.34	4.00667	4.27	2.60667	5.49933	2.26467	3.882	significant	0	1	-0.327575	0.752654	-1.00957	0.0201492	-1.75476	0.0183318	-0.78558	0.00573312	significant	1.76553	0.186598	5.32433	0.00100791	5.41616	0.100786	4.70413	4.59201e-05	Kunitz	Kunitz family trypsin and protease inhibitor protein	AT1G17860.1		Glyma09g29280.1	Y	18-19	Y	18-19	200	PF00197
Glyma09g29180	N/A	Kunitz	51	0.1	0.293333	5.58333	10.0133	3.11	0.1	0.236667	2.50667	3.01333	1.80333	3.82	1.532	2.676	significant	0	1	-0.309684	0.749378	-1.15536	0.00892916	-1.73249	0.0115612	-0.786248	0.00558061	significant	1.24286	0.202043	4.6477	0.00019522	4.91329	0.0913402	4.17259	4.3445e-05	Kunitz	Kunitz family trypsin and protease inhibitor protein	AT1G17860.1		Glyma09g29180.1	Y	18-19	Y	18-19	200	PF00197
Glyma09g29200	N/A	Kunitz	52	0.1	0.1	3.33	12.67	3.8	0.1	0.1	0.923333	2.24333	1.59667	4	0.992667	2.49633	significant	0	1	0	1	-1.8506	0.0139523	-2.4977	0.00484018	-1.25094	0.0782752		0	1	3.20685	0.171509	4.48757	0.0283842	3.99699	0.0372636	Kunitz	Kunitz family trypsin and protease inhibitor protein	AT1G17860.1		Glyma09g29200.2	N		N		143	PF00197
Glyma19g40960	N/A	Chi	53	18.2867	51.41	80.4467	45.63	41.9933	5.54	25.84	29.1933	54.8467	70.1567	47.5533	37.1153	42.3343	significant	-1.72283	0.205759	-0.992443	0.0169498	-1.46239	0.00272181	0.265421	0.432769	0.74042	0.119578	significant	2.22165	0.0054522	2.39768	0.000516749	3.30745	0.00866431	3.66262	0.00576298	Chi	Chitinase family protein	AT4G01700.1		Glyma19g40960.1	Y	23-24	Y	23-24	273	PF00182	PTHR22595,PTHR22595:SF11	KOG4742
Glyma09g23136	N/A	Chi	54	0.413333	3.37	1.77	1.54667	6.17667	0.23	1.7	0.946667	1.29	6.90667	2.65533	2.21467	2.435		-0.845672	0.690372	-0.987214	0.256411	-0.902821	0.507076	-0.261791	0.754535	0.161161	0.731565	significant	2.88583	0.280665	2.04122	0.281073	2.48767	0.0974016	4.90828	0.0106833	Chi	chitinase A; type III	AT5G24090.1	ATCHIA,CHIA	Glyma09g23136.1	Y	26-27	Y	26-27	288	PF00704
Glyma12g02410	Gm1,3-Glu-410	B-1,3-Glu	55	14.99	28.92	19.2433	15.1433	22.5133	2.24	4.69333	35.3933	73.6467	20.08	20.162	27.2107	23.6863	significant	-2.74243	0.00726535	-2.62338	0.00142048	0.879119	0.025906	2.28194	0.0167773	-0.16502	0.823756	significant	1.06711	0.0876271	3.98191	0.000589302	5.03905	0.00799809	3.16419	0.0749496	B-1,3-Glu	Glycosyl hydrolase superfamily protein, beta-1,3-glucanase	AT4G16260.1		Glyma12g02410.1	Y	17-18	Y	17-18	327	PF00332	PTHR16631
Glyma05g38130	N/A	Thau-Osmo	56	34.2267	14.3067	30.36	67.2633	106.75	10.9133	9.2	25.37	143.723	82.0933	50.5813	54.26	52.4207		-1.64903	0.269372	-0.636982	0.280065	-0.259048	0.515717	1.0954	0.0219834	-0.378899	0.335341	significant	-0.246386	0.789167	1.21703	0.0727038	3.71913	0.00270537	2.91117	0.0122612	Thau-Osmo	osmotin 34	AT4G11650.1	ATOSM34,OSM34	Glyma05g38130.1	Y	22-23	Y	22-23	225	PF00314
Glyma11g10061	Gm1,3-Glu-061	B-1,3-Glu	57	1.46333	0.466667	1.14333	4.83333	3.10667	0.486667	0.3	2.12333	5.65667	2.14	2.20267	2.14133	2.172		-1.58825	0.129044	-0.63743	0.511701	0.893085	0.395697	0.226934	0.673976	-0.537757	0.383352	significant	-0.697971	0.290251	2.12533	0.101752	3.53895	0.00259164	2.1366	0.0363743	B-1,3-Glu	Glycosyl hydrolase superfamily protein, beta-1,3-glucanase	AT4G16260.1		Glyma11g10061.1	Y	16-17	Y	16-17	222	PF00332	PTHR16631
Glyma13g42210	N/A	Chi	58	5.79667	2.84333	9.56333	31.86	49.4567	0.523333	1.26333	2.88	8.98333	15.9967	19.904	5.92933	12.9167	significant	-3.46942	0.0519438	-1.17035	0.0740927	-1.73144	0.0403214	-1.82642	0.00787805	-1.62839	0.10587	significant	1.27143	0.159404	2.46027	0.00250817	4.10145	0.00300228	4.9339	0.0473887	Chi	homolog of carrot EP3-3 chitinase	AT3G54420.1	ATCHITIV,ATEP3,CHIV,EP3	Glyma13g42210.1	Y	27-28	Y	27-28	275	PF00182,PF00187	PTHR22595:SF7,PTHR22595	KOG4742
Glyma11g10070	Gm1,3-Glu-070	B-1,3-Glu	59	4.88	4.36667	14.3	7.63667	8.55667	0.223333	0.99	5.5	6.30667	6.09	7.948	3.822	5.885	significant	-4.44961	0.0122274	-2.14103	0.00023481	-1.37851	0.00118905	-0.276065	0.435357	-0.490607	0.523386	significant	2.14823	0.0176132	4.62216	0.000168578	4.81961	0.0147502	4.76917	0.0950344	B-1,3-Glu	Glycosyl hydrolase superfamily protein, beta-1,3-glucanase	AT4G16260.1		Glyma11g10070.1	Y	25-26	Y	25-26	339	PF00332	PTHR16631
Glyma19g43481	N/A	Chi	60	0.1	3.21667	6.07667	6.22667	1.17333	0.1	0.1	4.52333	10.3533	6.69667	3.35867	4.35467	3.85667		0	1	-5.00749	0.0880022	-0.425894	0.561565	0.733563	0.0754854	2.51283	0.0419506	significant	0	1	5.49931	0.122886	6.69395	0.00201529	6.06537	0.0105794	Chi	pathogenesis-related 4; chitinase type I,II	AT3G04720.1	HEL,PR-4,PR4	Glyma19g43481.1	Y	20-21	Y	20-21	86	PF00967	PTHR22595,PTHR22595:SF1
Glyma16g28970	GmChiiA-970	Chi	61	13.89	20.9733	15.43	31.3567	47.7333	4.76	21.87	12.1933	15.37	30.5033	25.8767	16.9393	21.408		-1.54501	0.0559715	0.0603971	0.898454	-0.339645	0.445494	-1.02866	0.0794762	-0.64603	0.0613276	significant	2.19992	0.0171707	1.35706	0.024572	1.69108	0.0158296	2.67993	0.00127962	Chi	chitinase A; type III	AT5G24090.1	ATCHIA,CHIA	Glyma16g28970.2	Y	25-26	Y	25-26	296	PF00704
Glyma17g33190	N/A	Chi	62	7.29	9.57	5.52333	3.60333	14.66	2.78333	3.14	2.06	4.92	13.3167	8.12933	5.244	6.68667	significant	-1.38911	0.143172	-1.60775	0.00499468	-1.42289	0.0555618	0.449326	0.30545	-0.138652	0.638594	significant	0.173951	0.774184	-0.434169	0.446849	0.821845	0.0794088	2.25835	0.0140665	Chi	Glycosyl hydrolase family protein with chitinase insertion domain; chitinase type V	AT4G19810.1		Glyma17g33190.1	Y	25-26	Y	25-26	385	PF00704	PTHR11177,PTHR11177:SF22	KOG2806
Glyma12g05301	N/A	Chi	63	0.403333	0.163333	0.1	0.403333	0.943333	0.1	0.1	0.1	0.373333	5.16	0.402667	1.16667	0.784667		-2.01197	0.252625	-0.707819	0.373901	0	0.373901	-0.111508	0.933927	2.45153	0.0252	significant	0	1	0	1	1.90046	0.285701	5.6893	0.0100654	Chi	homolog of carrot EP3-3 chitinase	AT3G54420.1	ATCHITIV,ATEP3,CHIV,EP3	Glyma12g05301.1	N		Y	30-31	115	PF00182	PTHR22595:SF7,PTHR22595
Glyma17g37800	N/A	Thau-Osmo	64	16.6	268.937	177.473	46.9567	12.6467	21.11	372.75	157.023	31.0133	12.2667	104.523	118.833	111.678		0.346743	0.370758	0.470942	0.0174282	-0.176623	0.0187098	-0.598441	0.186778	-0.0440139	0.958977	significant	4.14221	2.97919e-05	2.89498	6.23119e-06	0.554962	0.251566	-0.783183	0.228504	Thau-Osmo	Pathogenesis-related thaumatin superfamily protein	AT1G75800.1		Glyma17g37800.1	Y	20-21	Y	20-21	316	PF00314
Glyma20g36810	N/A	Chi	65	0.4	43.27	45.7333	5.87	0.766667	0.1	18.4133	21.8633	0.403333	0.1	19.208	8.176	13.692	significant	-2	0.373901	-1.23262	0.177876	-1.06473	0.213954	-3.86332	0.0135766	-2.9386	0.12527	significant	7.52461	0.0269928	7.77237	1.9245e-07	2.01197	0.373901	0	1	Chi	pathogenesis-related 4; chitinase type I,II	AT3G04720.1	HEL,PR-4,PR4	Glyma20g36810.1	Y	22-23	Y	22-23	151	PF00967	PTHR22595,PTHR22595:SF1
Glyma16g22680	GmB-Chi-680	Chi	66	14.3067	271.677	314.843	103.707	29.1	2.06333	38.6167	37.0733	12.3333	13.46	146.727	20.7093	83.718	significant	-2.79364	0.0131396	-2.8146	0.000184747	-3.08618	2.85923e-06	-3.07187	0.0233665	-1.11234	0.360539	significant	4.22617	0.00122152	4.16733	0.00115165	2.57951	0.224818	2.70563	0.286687	Chi	basic chitinase	AT3G12500.1	ATHCHIB,B-CHI,CHI-B,HCHIB,PR-3,PR3	Glyma16g22680.1	Y	23-24	Y	23-24	318	PF00182,PF00187	PTHR22595:SF11,PTHR22595	KOG4742
Glyma19g31590	Gm1,3-Glu-590	B-1,3-Glu	67	4.15667	15.69	6.78667	3.24	3.32667	1.16	3.24	2.52333	1.81333	1.25667	6.64	1.99867	4.31933	significant	-1.8413	0.052899	-2.27578	0.012908	-1.42737	0.0465727	-0.83735	0.105153	-1.40448	0.019793		1.48187	0.0362778	1.12121	0.0808734	0.644519	0.462873	0.115477	0.900194	B-1,3-Glu	beta-1,3-glucanase 1	AT3G57270.1	BG1	Glyma19g31590.2	Y	31-32	Y	31-32	359	PF00332	PTHR16631
Glyma13g02680	N/A	Thau-Osmo	68	2	1.49667	2.10333	1.38	0.24	0.163333	0.763333	0.406667	0.803333	0.443333	1.444	0.516	0.98		-3.61411	0.0167577	-0.971368	0.093107	-2.37076	0.116783	-0.780598	0.116023	0.885357	0.392977		2.22449	0.0710694	1.31603	0.16252	2.29818	0.029786	1.44057	0.228339	Thau-Osmo	Pathogenesis-related thaumatin superfamily protein	AT1G77700.1		Glyma13g02680.2	Y	27-28	Y	27-28	288	PF00314
Glyma15g06816	N/A	PR-1	69	5.53	0.1	1.27	12.1767	11.34	0.77	0.1	5.77333	7.98	5.23333	6.08333	3.97133	5.02733		-2.84435	0.183293	0	0.373901	2.18458	0.0313693	-0.609659	0.143156	-1.11562	0.0318419	significant	-2.94486	0.023176	2.90647	0.0154699	3.37346	0.000325437	2.7648	0.0306213	Pr-1	basic pathogenesis-related protein 1	AT2G14580.1	ATPRB1,PRB1	Glyma15g06816.1	Y	27-28	Y	27-28	166	PF00188	PTHR10334	KOG3017
Glyma14g13333	N/A	Chi	70	1.63	0.413333	0.436667	0.81	2.77333	1.18333	0.493333	0.873333	1.67667	3.22333	1.21267	1.49	1.35133		-0.462015	0.720514	0.255257	0.696467	1	0.217303	1.0496	0.198099	0.216932	0.657274		-1.26222	0.286188	-0.438252	0.60527	0.502739	0.496272	1.4457	0.056815	Chi	Glycosyl hydrolase family protein with chitinase insertion domain; chitinase type V	AT4G19810.1		Glyma14g13333.1	Y	22-23	Y	22-23	172	PF00704
Glyma16g33770	N/A	Kunitz	71	0.1	0.1	0.28	0.233333	0.1	0.106667	0.103333	1.78	0.1	0.1	0.162667	0.438	0.300333		0.0931094	0.373901	0.0473057	0.373901	2.66838	0.0356957	-1.22239	0.265182	0	1		-0.0458037	0.975346	4.0607	0.0244204	-0.0931094	0.373901	-0.0931094	0.373901	Kunitz	Kunitz family trypsin and protease inhibitor protein	AT1G17860.1		Glyma16g33770.1	Y	20-21	Y	20-21	202	PF00197
Glyma14g04555	N/A	Thau-Osmo	72	3.32333	0.1	0.1	0.56	0.816667	1.06	0.246667	0.573333	0.183333	0.613333	0.98	0.535333	0.757667		-1.64857	0.0167632	1.30256	0.373901	2.51937	0.373901	-1.61096	0.217721	-0.413076	0.684181		-2.10343	0.063212	-0.886618	0.506275	-2.53152	0.0317776	-0.789321	0.289643	Thau-Osmo	Pathogenesis-related thaumatin superfamily protein	AT1G20030.2		Glyma14g04555.1	N		N		128	PF00314
Glyma09g12216	N/A	Kunitz	73	0.463333	3.27333	0.533333	1.04333	0.483333	0.4	2.58333	1.87667	6.57667	1.13	1.15933	2.51333	1.83633		-0.21205	0.916164	-0.341527	0.56695	1.81506	0.0884415	2.65616	0.0286482	1.22523	0.614387	significant	2.69116	0.126565	2.2301	0.0955681	4.03928	0.0148235	1.49825	0.56212	Kunitz	Kunitz family trypsin and protease inhibitor protein	AT1G17860.1		Glyma09g12216.1	Y	27-28	Y	27-28	108	PF00197
Glyma16g33800	N/A	Kunitz	74	93.2467	95.4333	47.1167	64.5633	38.4067	124.817	99.75	184.787	313.447	81.0333	67.7533	160.767	114.26	significant	0.420687	0.322838	0.0638236	0.819635	1.97155	0.0113029	2.27943	0.00042804	1.07716	0.270685	significant	-0.323422	0.481166	0.56605	0.196356	1.32841	0.00477165	-0.623223	0.362341	Kunitz	Kunitz family trypsin and protease inhibitor protein	AT1G17860.1		Glyma16g33800.1	Y	27-28	Y	27-28	205	PF00197
Glyma08g45490	N/A	Kunitz	75	7.09333	0.79	2.60333	0.98	0.306667	0.793333	0.85	4.39	0.703333	0.12	2.35467	1.37133	1.863		-3.16046	0.166671	0.10561	0.844118	0.753861	0.20529	-0.478573	0.658672	-1.35364	0.550559		0.0995357	0.894984	2.46822	0.0360128	-0.173719	0.916262	-2.72489	0.18877	Kunitz	kunitz trypsin inhibitor 1	AT1G73260.1	ATKTI1,KTI1	Glyma08g45490.1	Y	24-25	Y	24-25	201	PF00197
Glyma09g29360	N/A	Kunitz	76	463.79	48.51	92.46	243.783	124.503	618.477	264.313	514.07	382.587	112.753	194.609	378.44	286.525	significant	0.415247	0.00984342	2.4459	0.0251594	2.47506	0.00296668	0.650187	0.0653376	-0.143014	0.851936	significant	-1.22647	0.00714348	-0.266754	0.174453	-0.692933	0.00207509	-2.45555	0.000974774	Kunitz	Kunitz family trypsin and protease inhibitor protein	AT1G17860.1		Glyma09g29360.2	N		N		245	PF00197
Glyma16g33710	N/A	Kunitz	77	15.6567	0.1	0.1	0.1	0.106667	3.80333	0.1	0.1	0.1	0.1	3.21267	0.840667	2.02667		-2.04144	0.0308446	0	1	0	1	0	1	-0.0931094	0.373901	significant	-5.24919	0.00219682	-5.24919	0.00219682	-5.24919	0.00219682	-5.24919	0.00219682	Kunitz	Kunitz family trypsin and protease inhibitor protein	AT1G17860.1		Glyma16g33710.1	Y	28-29	Y	28-29	215	PF00197
Glyma08g45600	N/A	Kunitz	78	0.276667	0.1	0.1	0.1	0.1	78.3767	10.1333	0.34	0.1	0.1	0.135333	17.81	8.97267	significant	8.14613	0.00165671	6.66297	0.00603428	1.76553	0.241095	0	1	0	1	significant	-2.95132	0.00291461	-7.84875	0.00166255	-9.61428	0.00163957	-9.61428	0.00163957	Kunitz	Kunitz family trypsin and protease inhibitor protein	AT1G73325.1		Glyma08g45600.1	Y	25-26	Y	25-26	209	PF00197
Glyma08g45610	N/A	Kunitz	79	0.1	0.1	0.1	0.1	0.1	84.1533	2.21333	0.1	0.1	0.1	0.1	17.3333	8.71667	significant	9.71688	9.585e-05	4.46815	0.012238	-1.60171e-16	0.373901	0	1	0	1	significant	-5.24873	0.000107429	-9.71688	9.59206e-05	-9.71688	9.55914e-05	-9.71688	9.55914e-05	Kunitz	kunitz trypsin inhibitor 1	AT1G73260.1	ATKTI1,KTI1	Glyma08g45610.1	Y	26-27	Y	26-27	239	PF00197
Glyma13g34420	N/A	PR-?	80	2.08667	46.1667	31.0033	5.35333	1.42333	38.7733	128.873	109.64	8.97667	1.01333	17.2067	57.4553	37.331	significant	4.21579	0.00130292	1.48103	0.00159735	1.82228	0.0021971	0.745742	0.177409	-0.490165	0.49363	significant	1.73282	0.000491511	1.49964	0.00210146	-2.11081	0.00379382	-5.25788	0.00116804	PR	pathogenesis-related family protein	AT1G78780.2		Glyma13g34420.1	N		N		236
Glyma11g08240	N/A	Thau-Osmo	81	307.913	19.79	3.98	1.88	1.11	219.663	18.1267	18.1167	4.86333	1.26667	66.9347	52.4073	59.671	significant	-0.48723	0.00369066	-0.126658	0.57725	2.18648	0.00236692	1.37121	0.0209002	0.190477	0.787489	significant	-3.59911	1.84879e-05	-3.5999	2.00132e-05	-5.4972	1.44392e-05	-7.43811	1.33565e-05	Thau-Osmo	Pathogenesis-related thaumatin superfamily protein	AT4G36010.1		Glyma11g08240.1	Y	25-26	Y	25-26	305	PF00314
Glyma08g29090	N/A	Chi	82	365.297	29.7633	22.4967	5.43667	0.863333	177.667	14.3767	24.3133	8.12667	1.56333	84.7713	45.2093	64.9903		-1.0399	0.0606661	-1.04981	0.0255488	0.112036	0.757849	0.579941	0.489355	0.856636	0.427741	significant	-3.62737	0.00146491	-2.86935	0.0019744	-4.45037	0.00129478	-6.8284	0.00108082	Chi	Chitinase family protein	AT1G05850.1	ATCTL1,CTL1,ELP,ELP1,ERH2,HOT2,POM1	Glyma08g29090.1	Y	29-30	Y	29-30	327	PF00182	PTHR22595,PTHR22595:SF9	KOG4742
Glyma18g51980	N/A	Chi	83	284.52	35.92	22.47	5.57667	0.95	198.157	17.1367	16.2467	6.40667	1.16667	69.8873	47.8227	58.855		-0.521889	0.264596	-1.0677	0.0238496	-0.467856	0.264575	0.200171	0.83187	0.296393	0.764258	significant	-3.53148	0.00207218	-3.60843	0.00208377	-4.95092	0.00169268	-7.40811	0.00149111	Chi	Chitinase family protein	AT1G05850.1	ATCTL1,CTL1,ELP,ELP1,ERH2,HOT2,POM1	Glyma18g51980.1	Y	32-33	Y	32-33	330	PF00182	PTHR22595,PTHR22595:SF9	KOG4742
Glyma08g05820	N/A	Thau-Osmo	84	10.8033	2.28	1.07667	0.61	0.293333	26.97	1.56	1.59333	2.88	0.413333	3.01267	6.68333	4.848	significant	1.31988	0.0135809	-0.547488	0.375277	0.565476	0.176471	2.23919	0.132304	0.494765	0.591564	significant	-4.11174	0.000502504	-4.08124	0.000508811	-3.22721	0.0009152	-6.02791	0.000432432	Thau-Osmo	Pathogenesis-related thaumatin superfamily protein	AT1G18250.2	ATLP-1	Glyma08g05820.1	Y	30-31	Y	30-31	254	PF00314
Glyma15g01820	N/A	Chi	85	90.9367	3.01333	2.63333	4.49	0.103333	61.2467	2.42667	1.18667	0.656667	0.126667	20.2353	13.1287	16.682		-0.570231	0.0206293	-0.312384	0.320948	-1.14998	0.296843	-2.77348	0.186485	0.293731	0.708593	significant	-4.65758	0.000404641	-5.68964	0.000371606	-6.54333	0.0003623	-8.91745	0.000343849	Chi	chitinase A; type III	AT5G24090.1	ATCHIA,CHIA	Glyma15g01820.4	Y	25-26	Y	25-26	625	PF00704,PF07714,PF08276	PTHR24420:SF430,PTHR24420
Glyma01g37040	N/A	Thau-Osmo	86	21.0033	11.4167	1.72	0.513333	0.61	25.4267	6.16333	1.25	0.43	0.936667	7.05267	6.84133	6.947		0.275724	0.336104	-0.889359	0.107131	-0.46048	0.345433	-0.255559	0.707512	0.618726	0.57562	significant	-2.04456	0.00415054	-4.34634	0.000960158	-5.88586	0.000820537	-4.76266	0.000927547	Thau-Osmo	Pathogenesis-related thaumatin superfamily protein	AT4G36010.1		Glyma01g37040.1	Y	25-26	Y	25-26	305	PF00314
Glyma12g03510	N/A	Thau-Osmo	87	2.27	0.1	0.1	0.1	0.1	2.41667	0.1	0.1	0.1	0.1	0.534	0.563333	0.548667		0.0903262	0.769352	0	0.507158	0	1	0	0.373901	0	0.373901	significant	-4.59495	0.00190055	-4.59495	0.00188988	-4.59495	0.00192448	-4.59495	0.00205715	Thau-Osmo	Pathogenesis-related thaumatin superfamily protein	AT4G38660.1		Glyma12g03510.1	Y	24-25	Y	24-25	347	PF00314
Glyma09g04330	N/A	Chi	88	138.65	22.0167	2.63	0.1	0.193333	8.07667	1.11	0.526667	0.41	0.456667	32.718	2.116	17.417	significant	-4.10154	0.000144847	-4.30996	0.00262552	-2.3201	0.0186134	2.03562	0.0403361	1.24005	0.282191		-2.8632	0.0456404	-3.9388	0.0357344	-4.30006	0.0341212	-4.14455	0.0354969	Chi	chitinase-like protein 2	AT3G16920.1	ATCTL2,CTL2	Glyma09g04330.1	Y	20-21	Y	20-21	318	PF00182	PTHR22595,PTHR22595:SF9	KOG4742
Glyma15g15360	N/A	Chi	89	145.347	12.3733	0.936667	0.1	0.1	9.00333	0.403333	0.1	0.1	0.1	31.7713	1.94133	16.8563	significant	-4.01289	1.90876e-05	-4.93912	0.00599811	-3.22754	0.00475797	0	0.373901	0	1		-4.48041	0.0556249	-6.49239	0.0499204	-6.49239	0.0495994	-6.49239	0.0495994	Chi	chitinase-like protein 2	AT3G16920.1	ATCTL2,CTL2	Glyma15g15360.1	Y	21-22	Y	21-22	319	PF00182	PTHR22595,PTHR22595:SF9	KOG4742
Glyma10g06830	N/A	Thau-Osmo	90	5.64	0.536667	0.256667	0.1	0.1	1.91667	0.32	0.1	0.22	0.273333	1.32667	0.566	0.946333		-1.5571	0.0284899	-0.745954	0.324208	-1.3599	0.421015	1.1375	0.152149	1.45066	0.373901		-2.58246	0.0280702	-4.26053	0.0201156	-3.12302	0.0248038	-2.80987	0.0401137	Thau-Osmo	Pathogenesis-related thaumatin superfamily protein	AT1G20030.2		Glyma10g06830.1	Y	21-22	Y	21-22	244	PF00314
Glyma14g40351	N/A	Thau-Osmo	91	50.9667	93.3067	35.9533	2.36	0.316667	61.2833	110.593	12.0233	1.08333	0.443333	36.5807	37.0853	36.833	significant	0.265941	0.0960498	0.245212	0.380827	-1.58029	6.12925e-05	-1.12331	0.373325	0.485427	0.63959	significant	0.851698	0.0124808	-2.34966	0.000257752	-5.82195	9.71505e-05	-7.11096	9.07948e-05	Thau-Osmo	Pathogenesis-related thaumatin superfamily protein	AT1G75800.1		Glyma14g40351.1	Y	25-26	Y	25-26	319	PF00314
Glyma11g11323	N/A	Thau-Osmo	92	1.72	0.93	1.34667	0.766667	0.236667	2.52333	1.06	1.33	0.22	0.466667	1	1.12	1.06		0.552922	0.398896	0.188762	0.722024	-0.0179665	0.965685	-1.8011	0.042666	0.979536	0.28914		-1.25127	0.0717221	-0.923905	0.143765	-3.51976	0.0168372	-2.43487	0.0243218	Thau-Osmo	Pathogenesis-related thaumatin superfamily protein	AT4G38670.1		Glyma11g11323.4	Y	24-25	Y	24-25	288	PF00314
Glyma01g36480	N/A	Chi	93	8.14	0.233333	0.1	0.15	0.1	11.17	4.88333	0.77	0.1	0.1	1.74467	3.40467	2.57467	significant	0.456528	0.632571	4.3874	0.00758853	2.94486	0.0589425	-0.584963	0.237796	0	1		-1.19369	0.102871	-3.85863	0.0216475	-6.80349	0.017461	-6.80349	0.017461	Chi	basic chitinase	AT3G12500.1	ATHCHIB,B-CHI,CHI-B,HCHIB,PR-3,PR3	Glyma01g36480.1	Y	27-28	Y	27-28	276	PF00182	PTHR22595:SF11,PTHR22595	KOG4742
Glyma01g37020	N/A	Thau-Osmo	94	95.45	4.58	6.08	1.5	0.576667	74.7867	4.10333	23.9967	11.86	2.17667	21.6373	23.3847	22.511	significant	-0.351964	0.252396	-0.158551	0.714986	1.98069	0.0128314	2.98307	0.00474619	1.91631	0.104955	significant	-4.18791	0.000211052	-1.63995	0.00173857	-2.65668	0.000381144	-5.10259	0.00018717	Thau-Osmo	Pathogenesis-related thaumatin superfamily protein	AT4G38660.1		Glyma01g37020.1	Y	30-31	Y	30-31	319	PF00314
Glyma05g33860	N/A	Thau-Osmo	95	10.4467	6.56333	4.57667	3.05333	2.13667	17.0833	4.95667	8.32	9.86	1.66667	5.35533	8.37733	6.86633		0.709547	0.0577827	-0.405058	0.248439	0.862286	0.0213939	1.6912	0.170075	-0.358396	0.604271	significant	-1.78515	0.00202176	-1.03793	0.0101532	-0.79293	0.173363	-3.35755	0.0011688	Thau-Osmo	Pathogenesis-related thaumatin superfamily protein	AT1G73620.1		Glyma05g33860.1	Y	22-23	Y	22-23	246	PF00314
Glyma11g34190	N/A	Thau-Osmo	96	0.243333	0.1	0.1	0.293333	0.1	1.66333	0.1	0.403333	0.583333	0.1	0.167333	0.57	0.368667	significant	2.77307	0.0132911	0	1	2.01197	0.232473	0.991779	0.360223	0	1	significant	-4.05601	0.00768798	-2.04403	0.0362134	-1.51168	0.0748461	-4.05601	0.00768798	Thau-Osmo	Pathogenesis-related thaumatin superfamily protein	AT5G02140.1		Glyma11g34190.2	Y	22-23	Y	22-23	252	PF00314
Glyma04g02580	N/A	Thau-Osmo	97	20.8567	0.92	0.536667	1.88	0.29	10.5667	2.46333	8.68333	3.12667	0.353333	4.89667	5.03867	4.96767	significant	-0.980988	0.0709008	1.42091	0.00184991	4.01615	0.000444321	0.733893	0.557858	0.284977	0.771469	significant	-2.10084	0.00414222	-0.283199	0.287773	-1.75682	0.0283333	-4.90235	0.00181988	Thau-Osmo	Pathogenesis-related thaumatin superfamily protein	AT1G75800.1		Glyma04g02580.1	Y	23-24	Y	23-24	330	PF00314
Glyma06g02630	N/A	Thau-Osmo	98	6.15667	0.426667	0.1	0.45	0.1	2.06333	0.19	1.42	0.1	0.1	1.44667	0.774667	1.11067	significant	-1.57717	0.0241662	-1.16711	0.358423	3.82782	0.0234267	-2.16993	0.00437672	0	1		-3.44091	0.0252774	-0.539086	0.356354	-4.36691	0.0165281	-4.36691	0.0165281	Thau-Osmo	Pathogenesis-related thaumatin superfamily protein	AT1G75800.1		Glyma06g02630.2	Y	23-24	Y	23-24	329	PF00314
Glyma12g06950	N/A	Thau-Osmo	99	4.23	1.32333	0.203333	0.133333	0.19	2.38	1.17667	0.566667	0.356667	0.97	1.216	1.09	1.153		-0.829696	0.293366	-0.169471	0.668855	1.47865	0.188649	1.41954	0.0173238	2.35199	0.193411		-1.01626	0.145505	-2.07039	0.0622823	-2.73831	0.0352874	-1.2949	0.156005	Thau-Osmo	Pathogenesis-related thaumatin superfamily protein	AT2G28790.1		Glyma12g06950.1	Y	19-20	Y	19-20	249	PF00314
Glyma17g08400	N/A	Chi	100	16.4933	0.856667	0.116667	0.223333	1.59	1.50667	1.00667	0.533333	0.633333	1.58	3.856	1.052	2.454	significant	-3.45245	0.00766848	0.23278	0.773289	2.19265	0.112647	1.50377	0.221015	-0.00910221	0.995093		-0.581774	0.572293	-1.49825	0.243043	-1.25032	0.321723	0.0685643	0.96294	Chi	Glycosyl hydrolase family protein with chitinase insertion domain; chitinase type V	AT4G19810.1		Glyma17g08400.1	Y	28-29	Y	28-29	375	PF00704	PTHR11177:SF22,PTHR11177	KOG2806
Glyma03g28850	Gm1,3-Glu-850	B-1,3-Glu	101	774.37	4078.45	2471.66	71.02	33.76	156.353	2261.55	1147.93	36.54	34.79	1485.85	727.434	1106.64	significant	-2.30821	0.010925	-0.850708	0.00131902	-1.10644	0.0324108	-0.958749	0.135166	0.0433578	0.981353	significant	3.85443	0.000261562	2.87616	0.00113355	-2.09726	0.0108219	-2.16807	0.0315143	B-1,3-Glu	beta-1,3-glucanase 1	AT3G57270.1	BG1	Glyma03g28850.1	Y	32-33	Y	32-33	348	PF00332	PTHR16631
Glyma19g31580	Gm1,3-Glu-580	B-1,3-Glu	102	34.97	195.47	119.963	2.64333	0.77	7.31	85.4433	41.0933	1.00667	1.04667	70.7633	27.18	48.9717	significant	-2.25817	0.0190783	-1.19391	0.000429124	-1.54562	0.0138809	-1.39277	0.160978	0.442872	0.80743	significant	3.54702	0.001202	2.49096	0.0045521	-2.86029	0.0382964	-2.80407	0.0424176	B-1,3-Glu	beta-1,3-glucanase 1	AT3G57270.1	BG1	Glyma19g31580.1	Y	33-34	Y	33-34	349	PF00332	PTHR16631
Glyma03g28870	Gm1,3-Glu-870	B-1,3-Glu	103	81.2867	442.223	222.337	6.77	1.44667	16.8633	101.643	32.63	1.69	0.966667	150.813	30.7587	90.7857	significant	-2.26913	0.0631483	-2.12126	0.00555634	-2.76847	0.00345154	-2.00213	0.0231552	-0.581642	0.738968	significant	2.59155	0.000525466	0.952309	0.0808273	-3.31879	0.0643174	-4.12473	0.0578351	B-1,3-Glu	beta-1,3-glucanase 1	AT3G57270.1	BG1	Glyma03g28870.1	Y	31-32	Y	31-32	345	PF00332	PTHR16631
Glyma20g30480	N/A	Chi	104	19.08	9.95333	11.9667	2.4	0.216667	2.98667	1.86333	0.98	0.233333	0.1	8.72333	1.23267	4.978	significant	-2.67545	0.0118745	-2.41729	0.0130392	-3.6101	0.0110995	-3.36257	0.126866	-1.11548	0.131778	significant	-0.68065	0.0422612	-1.60768	0.0665578	-3.67807	9.44659e-06	-4.90046	4.74057e-07	Chi	chitinase A; type III	AT5G24090.1	ATCHIA,CHIA	Glyma20g30480.1	Y	27-28	Y	27-28	300	PF00704
Glyma19g02160	N/A	Thau-Osmo	105	20.6433	13.8533	2.05333	2.24333	0.506667	4.18	1.78	0.416667	1.00333	0.113333	7.86	1.49867	4.67933	significant	-2.3041	0.00218782	-2.96028	0.000738157	-2.301	0.018386	-1.16084	0.155987	-2.16046	0.209702	significant	-1.23163	0.0600509	-3.32654	0.0139103	-2.0587	0.0214721	-5.20486	0.00751736	Thau-Osmo	Pathogenesis-related thaumatin superfamily protein	AT5G40020.1		Glyma19g02160.1	Y	27-28	Y	27-28	262	PF00314
Glyma20g30450	N/A	Chi	106	1.21333	1.01	2.20667	0.64	0.493333	0.706667	1.05333	0.703333	0.156667	0.27	1.11267	0.578	0.845333		-0.779874	0.476565	0.0606068	0.948501	-1.64959	0.319227	-2.03037	0.0263446	-0.869603	0.475868		0.57586	0.294592	-0.00682127	0.9534	-2.17333	0.0347891	-1.38807	0.131796	Chi	chitinase A; type III	AT5G24090.1	ATCHIA,CHIA	Glyma20g30450.1	Y	27-28	Y	27-28	302	PF00704
Glyma10g37200	N/A	Chi	107	31.54	8.30667	7.12333	9.83667	18.8033	11.51	4.28333	1.84667	9.90667	16.3133	15.122	8.772	11.947		-1.45429	0.153197	-0.955536	0.119722	-1.94763	0.193739	0.0102302	0.971994	-0.204937	0.726347	significant	-1.42608	0.0281254	-2.63989	0.00685012	-0.216416	0.514626	0.503164	0.359261	Chi	chitinase A; type III	AT5G24090.1	ATCHIA,CHIA	Glyma10g37200.1	Y	28-29	Y	28-29	305	PF00704
Glyma02g01020	N/A	Chi	108	42.69	5.30667	4.73667	10.0033	8.30333	14.4233	2.19667	0.653333	4.81	6.13667	14.208	5.644	9.926		-1.56549	0.0286835	-1.27249	0.0760698	-2.85798	0.0210226	-1.05637	0.0357571	-0.436235	0.662459	significant	-2.71502	0.000399826	-4.46444	0.000101986	-1.5843	0.00214336	-1.23288	0.0454564	Chi	Chitinase family protein	AT1G02360.1		Glyma02g01020.1	Y	29-30	Y	29-30	282	PF00182	PTHR22595,PTHR22595:SF11	KOG4742
Glyma12g03501	N/A	Thau-Osmo	109	2.23	3.04	6.01333	5.53333	3.07	3.13333	1.4	1.68	3.44333	1.76	3.97733	2.28333	3.13033	significant	0.490655	0.288132	-1.11864	0.0140812	-1.8397	2.37948e-05	-0.684343	0.020454	-0.802663	0.181974		-1.16227	0.0530389	-0.899237	0.0724858	0.136108	0.627301	-0.832123	0.090229	Thau-Osmo	Pathogenesis-related thaumatin superfamily protein	AT4G38670.1		Glyma12g03501.3	Y	24-25	Y	24-25	288	PF00314
Glyma02g05320	N/A	Thau-Osmo	110	0.766667	1.97667	0.916667	0.1	0.1	0.18	0.276667	0.1	0.1	0.193333	0.772	0.17	0.471		-2.0906	0.0640377	-2.83685	0.0222001	-3.1964	0.318086	0	0.373901	0.95109	0.373901		0.620152	0.582377	-0.847997	0.137654	-0.847997	0.241332	0.103093	0.798781	Thau-Osmo	Pathogenesis-related thaumatin superfamily protein	AT4G38660.1		Glyma02g05320.1	Y	31-32	Y	31-32	310	PF00314
Glyma14g36740	N/A	Thau-Osmo	111	0.933333	1.03667	0.7	0.523333	0.1	0.283333	0.1	0.223333	0.27	0.103333	0.658667	0.196	0.427333	significant	-1.71989	0.0835148	-3.37388	0.00801958	-1.64816	0.225007	-0.954771	0.0172564	0.0473057	0.373901		-1.5025	0.373901	-0.343302	0.754591	-0.0695409	0.77027	-1.45519	0.526255	Thau-Osmo	Pathogenesis-related thaumatin superfamily protein	AT5G24620.1		Glyma14g36740.2	Y	26-27	Y	26-27	314	PF00314
Glyma02g38550	N/A	Thau-Osmo	112	1.20667	1.15333	0.6	0.346667	0.1	0.296667	0.18	0.1	0.206667	0.1	0.681333	0.176667	0.429		-2.02411	0.0360653	-2.67974	0.0932553	-2.58496	0.164093	-0.746243	0.324028	0	1		-0.720846	0.388346	-1.56884	0.315847	-0.521537	0.621407	-1.56884	0.20739	Thau-Osmo	Pathogenesis-related thaumatin superfamily protein	AT5G24620.1		Glyma02g38550.2	N		Y	26-27	314	PF00314
Tissue				Petiole	Petiole	Petiole	Petiole	Petiole	LAZ	LAZ	LAZ	LAZ	LAZ
Hours				0	12	24	48	72	0	12	24	48	72
all PR				3603.12	12120.3	21381.6	52183.3	79520.9	2288.97	9433.14	43994.1	92645	89936.9
% of total RPKM				0.556925	1.79557	3.10595	7.70832	11.8434	0.360596	1.44063	6.47337	13.7804	13.5886
Total transcriptome RPKM				646967	675013	688407	676973	671437	634773	654793	679616	672297	661857
B-1,3-Glu				936.193	6411.22	4340.8	1511.33	1265.56	187.373	3619.21	3940.64	3748.67	1720.17
% of total RPKM				0.144253	0.947767	0.629583	0.223112	0.18852	0.0294422	0.551703	0.579191	0.557462	0.259919
Total transcriptome RPKM				646967	675013	688407	676973	671437	634773	654793	679616	672297	661857
Chitin associated				1274.24	3386.63	5458.24	7403.03	6673.17	558.337	2429.24	8982.1	6710.96	5540.72
% of total RPKM				0.19634	0.500643	0.791656	1.09289	0.994045	0.087732	0.370308	1.32018	0.99798	0.837209
Total transcriptome RPKM				646967	675013	688407	676973	671437	634773	654793	679616	672297	661857
Kunitz				678.633	651.717	7604.46	30264.3	45342.2	950.897	748.643	15286	37984.8	41165.1
% of total RPKM				0.104567	0.0963429	1.10294	4.46782	6.75424	0.149415	0.114121	2.24673	5.64868	6.2201
Total transcriptome RPKM				646967	675013	688407	676973	671437	634773	654793	679616	672297	661857
PR-?				7.31667	191.907	238.007	160.983	135.737	43.9033	279.637	272.8	180.88	95.2367
% of total RPKM				0.00113092	0.0284301	0.0345735	0.0237799	0.0202158	0.00691638	0.0427061	0.0401403	0.0269048	0.0143893
Total transcriptome RPKM				646967	675013	688407	676973	671437	634773	654793	679616	672297	661857
PR1-like				28.2433	118.193	704.723	6686.31	7331.61	10.4367	85.34	3722.64	4609.3	4156.05
% of total RPKM				0.00435186	0.0174725	0.102212	0.987079	1.09213	0.00163992	0.013009	0.54715	0.685444	0.627985
Total transcriptome RPKM				646967	675013	688407	676973	671437	634773	654793	679616	672297	661857
Thau/Osmotin				678.497	1360.68	3035.35	6157.31	18772.6	538.023	2271.07	11789.8	39410.4	37259.6
% of total RPKM				0.104546	0.201148	0.440244	0.908983	2.7964	0.0845402	0.346197	1.73285	5.86068	5.62997
Total transcriptome RPKM				646967	675013	688407	676973	671437	634773	654793	679616	672297	661857
Significant and log2>3 all PR				65.7933	115.663	703.773	4950.3	17684.6	47.31	194.293	10230.4	40068.7	34270
% of total RPKM				0.0101695	0.017135	0.102232	0.731241	2.63384	0.00745305	0.0296725	1.50532	5.95996	5.17786
Total transcriptome RPKM				646967	675013	688407	676973	671437	634773	654793	679616	672297	661857
Significant and log2>3 B-1,3-Glu				5.81333	23.8433	176.83	298.65	150.687	1.36	83.14	1486.68	2559.04	814.85
% of total RPKM				0.000898552	0.00353228	0.0256868	0.0441155	0.0224424	0.00021425	0.0126971	0.218753	0.380641	0.123116
Total transcriptome RPKM				646967	675013	688407	676973	671437	634773	654793	679616	672297	661857
Significant and log2>3 Chitin associated				0.596667	0.856667	6.2	30.1733	3.31667	0.1	23.47	772.227	789.283	123.297
% of total RPKM				9.22252e-05	0.000126911	0.00090063	0.0044571	0.000493965	1.57537e-05	0.00358434	0.113627	0.117401	0.0186289
Total transcriptome RPKM				646967	675013	688407	676973	671437	634773	654793	679616	672297	661857
Significant and log2>3 Kunitz				4.9	0.11	16.2967	50.1233	52.4733	0.286667	2.18333	65.67	54.4267	46.2667
% of total RPKM				0.00075738	1.6296e-05	0.0023673	0.00740404	0.00781508	4.51605e-05	0.000333439	0.00966281	0.00809563	0.00699043
Total transcriptome RPKM				646967	675013	688407	676973	671437	634773	654793	679616	672297	661857
Significant and log2>3 PR1-like				17.0833	19.9867	55.46	1875.91	3653.21	5.90333	28.2767	1565.43	1702.3	1817.83
% of total RPKM				0.00264053	0.00296093	0.00805628	0.277102	0.544088	0.000929991	0.00431841	0.23034	0.253207	0.274657
Total transcriptome RPKM				646967	675013	688407	676973	671437	634773	654793	679616	672297	661857
Significant and log2>3 Thau/Osmotin				37.4	70.8667	448.987	2695.45	13824.9	39.66	57.2233	6340.4	34963.6	31467.8
% of total RPKM				0.00578082	0.0104986	0.0652211	0.398162	2.059	0.0062479	0.00873915	0.932939	5.20062	4.75446
Total transcriptome RPKM				646967	675013	688407	676973	671437	634773	654793	679616	672297	661857
[truncated: 33 more columns]

## Sheet: PAR1
gene	PCR primers	Heat Map position	Mean 0h Pet (min 0.1)	Mean 12h Pet (min 0.1)	Mean 24h Pet (min 0.1)	Mean 48h Pet (min 0.1)	Mean 72h Pet (min 0.1)	Mean 0h AZ (min 0.1)	Mean 12h AZ (min 0.1)	Mean 24h AZ (min 0.1)	Mean 48h AZ (min 0.1)	Mean 72h AZ (min 0.1)	Mean Pet	Mean AZ	Mean all	p<0.015 at any AZ/Pet	0h log2 AZ/Pet	p-value	12h log2 AZ/Pet	p-value	24h log2 AZ/Pet	p-value	48h log2 AZ/Pet	p-value	72h log2 AZ/Pet	p-value	p<0.015 at any time	log2 AZ 12h/0h	p-value	log2 AZ 24h/0h	p-value	log2 AZ 48h/0h	p-value	log2 AZ 72h/0h	p-value	best arabidopsis TAIR10 hit defline	best arabidopsis TAIR10 hit name	best arabidopsis TAIR10 hit symbol	Best Signal Pep protein version	SignalP 4.1 (default cutoff)	Cleavage between	SignalP 4.1 (ver 3.0 cutoff 0.340)	Cleavage between	Protein length with SigPep (aa)	PFAM	Panther	KOG	KEGG ec	KEGG Orthology
Glyma09g25420	GmPAR1a	1	0.166667	0.1	5.08333	15.9567	6.61667	0.116667	0.366667	192.127	130.237	36.1367	5.58467	71.7967	38.6907	significant	-0.514573	0.87238	1.87447	0.426311	5.24014	0.000683166	3.0289	0.00340719	2.44929	0.0586168	significant	1.65208	0.507158	10.6854	0.000605135	10.1245	0.00203408	8.27493	0.0305532	PAR1 protein	AT5G52390.1		Glyma09g25420.1	Y	26-27	Y	26-27	200	PF06521
Glyma10g37940	GmPAR1b	2	3.31	1.09	12.9667	36.21	9.08333	0.59	28.7667	353.74	136.117	18.0533	12.532	107.453	59.9927	significant	-2.48804	0.127523	4.722	0.0904208	4.76981	0.000381908	1.91038	0.0260722	0.990972	0.156264	significant	5.60754	0.0863544	9.22776	0.000307646	7.84991	0.00729942	4.93541	0.022043	PAR1 protein	AT5G52390.1		Glyma10g37940.1	Y	26-27	Y	26-27	195	PF06521
Glyma20g29860	GmPAR1c	3	3.67333	0.91	13.7967	27.9867	2.48667	0.666667	28.84	1009.41	605.22	53.8867	9.77067	339.605	174.688	significant	-2.46205	0.174986	4.98606	0.165468	6.19305	0.000885718	4.43465	0.00940081	4.43764	0.0640146	significant	5.43496	0.162575	10.5643	0.000835752	9.82628	0.00782689	6.33682	0.0581793	PAR1 protein	AT5G52390.1		Glyma20g29860.1	Y	26-27	Y	26-27	195	PF06521
Glyma01g26840	GmPAR1d	4	203.133	71.1833	40.3933	120.65	158.163	68.5733	43.6467	38.9167	70.2067	98.57	118.705	63.9827	91.3437	significant	-1.56671	0.00119749	-0.705668	0.279566	-0.0537291	0.904457	-0.781148	0.019363	-0.682195	0.245813		-0.651776	0.251654	-0.81726	0.0210055	0.0339604	0.914842	0.523501	0.357649	PAR1 protein	AT3G54040.1		Glyma01g26840.2	Y	23-24	Y	23-24	181	PF06521
Glyma03g15130	GmPAR1e	5	58.9867	13.5833	14.5433	86.1767	108.393	23.1433	16.0333	10.5567	53.6233	74.86	56.3367	35.6433	45.99		-1.34979	0.0232526	0.239237	0.784335	-0.462204	0.430404	-0.684436	0.0326764	-0.534009	0.447865	significant	-0.529522	0.490145	-1.13244	0.0761776	1.21226	0.0128445	1.6936	0.146359	PAR1 protein	AT3G54040.1		Glyma03g15130.1	Y	23-24	Y	23-24	182	PF06521
Tissue			Petiole	Petiole	Petiole	Petiole	Petiole	LAZ	LAZ	LAZ	LAZ	LAZ
Hours			0	12	24	48	72	0	12	24	48	72
all PAR1-like			269.27	86.8667	86.7833	286.98	284.743	93.09	117.653	1604.75	995.403	281.507
% of total RPKM			0.0416204	0.0128689	0.0126064	0.0423916	0.042408	0.0146651	0.017968	0.236126	0.14806	0.0425329
Total transcriptome RPKM			646967	675013	688407	676973	671437	634773	654793	679616	672297	661857
Glyma20g29860	GmPAR1c		1.36418	1.04758	15.8978	9.75213	0.873301	0.716153	24.5127	62.9014	60.8015	19.1422
% of total RPKM			0.000566004	0.000134525	0.00200105	0.00413158	0.000370417	0.000104754	0.0043963	0.148362	0.0900017	0.00814235
SE			1.57639e-05	1.26737e-05	0.00036713	0.000450687	0.000460945	2.2452e-05	6.84557e-05	0.00352184	0.00331697	0.00202959
[truncated: 31 more columns]

## Sheet: Wax+Suberin
gene	Gene ID	Sort Funtion	Heat Map position	Mean 0h Pet (min 0.1)	Mean 12h Pet (min 0.1)	Mean 24h Pet (min 0.1)	Mean 48h Pet (min 0.1)	Mean 72h Pet (min 0.1)	Mean 0h AZ (min 0.1)	Mean 12h AZ (min 0.1)	Mean 24h AZ (min 0.1)	Mean 48h AZ (min 0.1)	Mean 72h AZ (min 0.1)	Mean Pet	Mean AZ	Mean all	p<0.015 at any AZ/Pet	0h log2 AZ/Pet	p-value	12h log2 AZ/Pet	p-value	24h log2 AZ/Pet	p-value	48h log2 AZ/Pet	p-value	72h log2 AZ/Pet	p-value	p<0.015 at any time	log2 AZ 12h/0h	p-value	log2 AZ 24h/0h	p-value	log2 AZ 48h/0h	p-value	log2 AZ 72h/0h	p-value	Sort Funtion	best arabidopsis TAIR10 hit defline	best arabidopsis TAIR10 hit name	best arabidopsis TAIR10 hit symbol	In Cutin (wax) list	In Suberin list	GO Process includes key word cuticle, suberin, lipid or fatty acid	Best Signal Pep protein version	SignalP 4.1 (default cutoff)	Cleavage between	SignalP 4.1 (ver 3.0 cutoff 0.340)	Cleavage between	Protein length with SigPep (aa)
Glyma18g44300	#N/A	transport lipid	1	17.2467	5.60333	1.09333	4.24333	0.1	11.1867	19.2533	40.78	115.753	9.65667	5.65733	39.326	22.4917	significant	-0.624537	0.265372	1.78075	0.0227989	5.22106	0.0112337	4.76971	0.0114141	6.59345	0.0657114	significant	0.783328	0.107218	1.86608	0.0323387	3.3712	0.013865	-0.212183	0.747707	Transport lipid	lipid transfer protein 1	AT2G38540.1	ATLTP1,LP1,LTP1	FALSE	FALSE	TRUE	Glyma18g44300.1	Y	19-20	Y	19-20	118
Glyma20g25520	#N/A	transport lipid	2	0.66	1.08333	0.226667	0.38	0.1	3.14	18.5167	52.6867	16.2	1.45	0.49	18.3987	9.44433	significant	2.25023	0.0144817	4.09528	0.0776301	7.86072	0.000290957	5.41385	0.0748713	3.85798	0.159859	significant	2.55999	0.104519	4.0686	0.000369406	2.36716	0.118596	-1.11471	0.154049	Transport lipid	Bifunctional inhibitor/lipid-transfer protein/seed storage 2S albumin superfamily protein	AT3G18280.1	0	FALSE	FALSE	TRUE	Glyma20g25520.1	Y	26-27	Y	26-27	96
Glyma03g04920	GmLTP-920	transport lipid	3	0.53	0.11	0.1	8.46667	0.166667	0.316667	0.143333	81.8867	553.683	80.0233	1.87467	143.211	72.5427	significant	-0.743027	0.583904	0.381871	0.815908	9.67748	0.00476096	6.03112	0.0062215	8.90731	0.0595343	significant	-1.14359	0.461462	8.01452	0.00481489	10.7719	0.00585842	7.98131	0.0597734	Transport lipid	lipid transfer protein 1	AT2G38540.1	ATLTP1,LP1,LTP1	FALSE	FALSE	TRUE	Glyma03g04920.1	Y	28-29	Y	28-29	123
Glyma03g04960	#N/A	transport lipid	4	0.303333	0.1	0.1	4.11667	0.126667	0.14	0.1	41.9567	361.22	49.8033	0.949333	90.644	45.7967	significant	-1.11548	0.522305	0	0.373901	8.71276	0.000643709	6.45526	0.00602966	8.61906	0.0671979	significant	-0.485427	0.373901	8.22733	0.000650845	11.3332	0.00577694	8.47467	0.0672467	Transport lipid	lipid transfer protein 1	AT2G38540.1	ATLTP1,LP1,LTP1	FALSE	FALSE	TRUE	Glyma03g04960.1	Y	28-29	Y	28-29	123
Glyma13g39450	#N/A	Syn Wax Sub	5	0.103333	0.1	0.1	0.473333	0.1	0.113333	0.1	5.34667	15.16	4.20667	0.175333	4.98533	2.58033	significant	0.133267	0.625653	0	0.373901	5.74057	0.000164441	5.00127	0.00143907	5.39461	0.0402795	significant	-0.180572	0.648233	5.56	0.000187714	7.06355	0.00123257	5.21403	0.0411884	Synthesis	Jojoba acyl CoA reductase-related male sterility protein	AT4G33790.1	CER4,FAR3,G7	TRUE	FALSE	FALSE	Glyma13g39450.2	N		N		350
Glyma20g38610	#N/A	transport ABC2	6	0.82	1.36667	0.643333	0.37	0.16	0.183333	0.323333	5.82333	12.3467	2.11	0.672	4.15733	2.41467	significant	-2.16115	0.00790085	-2.07957	0.0485327	3.17821	1.51123e-06	5.06045	0.0262621	3.7211	0.120907	significant	0.818553	0.338592	4.9893	1.19372e-07	6.07351	0.0249738	3.5247	0.124248	Transport ABC2	ABC-2 type transporter family protein	AT2G39350.1	0	TRUE	FALSE	FALSE	Glyma20g38610.1	N		N		751
Glyma20g38610	#N/A	transport ABC2	7	0.82	1.36667	0.643333	0.37	0.16	0.183333	0.323333	5.82333	12.3467	2.11	0.672	4.15733	2.41467	significant	-2.16115	0.00790085	-2.07957	0.0485327	3.17821	1.51123e-06	5.06045	0.0262621	3.7211	0.120907	significant	0.818553	0.338592	4.9893	1.19372e-07	6.07351	0.0249738	3.5247	0.124248	Transport ABC2	ABC-2 type transporter family protein	AT2G39350.1	0	TRUE	FALSE	FALSE	Glyma20g38610.1	N		N		751
Glyma11g03310	#N/A	transport lipid	8	0.7	0.1	0.1	0.28	0.1	0.116667	0.1	6.34	12.83	1.09	0.256	4.09533	2.17567		-2.58496	0.235377	0	1	5.98641	0.0355271	5.51795	0.102227	3.44626	0.276746		-0.222392	0.373901	5.76402	0.0370882	6.78098	0.0996632	3.22386	0.314315	Transport lipid	Bifunctional inhibitor/lipid-transfer protein/seed storage 2S albumin superfamily protein	AT1G62790.1	0	TRUE	FALSE	TRUE	Glyma11g03310.1	Y	27-28	Y	27-28	146
Glyma11g19600	#N/A	Syn Wax Sub	9	0.67	0.153333	0.1	0.126667	0.1	0.1	0.1	3.14333	5.47	0.36	0.23	1.83467	1.03233	significant	-2.74416	0.0880497	-0.616671	0.168798	4.97422	0.00198769	5.43243	0.0533103	1.848	0.119393	significant	0	0.373901	4.97422	0.00220518	5.77347	0.0532512	1.848	0.210667	Synthesis	GDSL-like Lipase/Acylhydrolase superfamily protein	AT5G22810.1	0	FALSE	TRUE	TRUE	Glyma11g19600.3	Y	25-26	Y	25-26	354
Glyma16g07230	#N/A	Syn Wax Sub	10	0.18	0.373333	0.1	0.1	0.1	0.1	0.743333	2.15333	1.85	0.516667	0.170667	1.07267	0.621667		-0.847997	0.373901	0.993545	0.219536	4.4285	0.0808446	4.20945	0.0669242	2.36923	0.373901		2.89401	0.0206263	4.4285	0.0808446	4.20945	0.0633528	2.36923	0.373901	Synthesis	GDSL-motif lipase 2	AT1G53940.1	GLIP2	FALSE	FALSE	TRUE	Glyma16g07230.2	Y	20-21	Y	20-21	278
Glyma12g09270	#N/A	Syn Wax Sub	11	0.1	0.253333	0.133333	0.226667	0.1	0.343333	0.566667	6.25667	9.37	1.95	0.162667	3.69733	1.93		1.77961	0.285509	1.16146	0.281473	5.55228	0.0385384	5.3694	0.0876423	4.2854	0.107445		0.72289	0.444813	4.18771	0.0422706	4.77037	0.0903981	2.50579	0.150202	Synthesis	Jojoba acyl CoA reductase-related male sterility protein	AT4G33790.1	CER4,FAR3,G7	TRUE	FALSE	FALSE	Glyma12g09270.1	N		N		494
Glyma12g02290	#N/A	transport ABC2	12	0.1	0.1	0.1	0.1	0.1	0.216667	0.1	2.49333	2	0.536667	0.1	1.06933	0.584667	significant	1.11548	0.208614	0	0.373901	4.64	0.00455904	4.32193	0.00383692	2.42403	0.0309992	significant	-1.11548	0.21719	3.52453	0.0063708	3.20645	0.00615152	1.30855	0.161518	Transport ABC2	ABC-2 type transporter family protein	AT3G21090.1	0	FALSE	FALSE	TRUE	Glyma12g02290.4	N		N		572
Glyma12g02290	#N/A	transport ABC2	13	0.1	0.1	0.1	0.1	0.1	0.216667	0.1	2.49333	2	0.536667	0.1	1.06933	0.584667	significant	1.11548	0.208614	0	0.373901	4.64	0.00455904	4.32193	0.00383692	2.42403	0.0309992	significant	-1.11548	0.21719	3.52453	0.0063708	3.20645	0.00615152	1.30855	0.161518	Transport ABC2	ABC-2 type transporter family protein	AT3G21090.1	0	FALSE	FALSE	TRUE	Glyma12g02290.4	N		N		572
Glyma11g19150	#N/A	Syn Wax Sub	14	0.143333	0.156667	0.176667	0.113333	0.1	0.28	0.57	1.76333	2.75667	0.416667	0.138	1.15733	0.647667		0.966053	0.327047	1.86326	0.220477	3.3192	0.0429718	4.60428	0.0961463	2.05889	0.200654		1.02554	0.316686	2.65481	0.0528981	3.29943	0.108485	0.573467	0.517605	Synthesis	Jojoba acyl CoA reductase-related male sterility protein	AT4G33790.1	CER4,FAR3,G7	TRUE	FALSE	FALSE	Glyma11g19150.1	N		N		494
Glyma18g06950	#N/A	Syn Wax Sub	15	0.44	0.1	0.1	0.786667	0.3	0.47	0.1	10.3767	3.38	0.403333	0.345333	2.946	1.64567		0.0951572	0.84473	0	0.373901	6.6972	0.135885	2.1032	0.056512	0.42701	0.761429	significant	-2.23266	0.223393	4.46454	0.147608	2.84629	0.0148547	-0.220688	0.871105	Synthesis	fatty acid desaturase 8	AT5G05580.1	FAD8	FALSE	FALSE	TRUE	Glyma18g06950.2	N		N		268
Glyma02g05150	#N/A	Syn Wax Sub	16	0.1	0.1	0.1	0.1	0.1	0.1	0.1	4.21	1.93	0.1	0.1	1.288	0.694	significant	0	1	0	0.373901	5.39575	0.000135942	4.27053	0.0626974	-1.60171e-16	0.373901	significant	0	0.373901	5.39575	0.000135942	4.27053	0.0580656	-1.60171e-16	0.373901	Synthesis	GDSL-like Lipase/Acylhydrolase superfamily protein	AT1G75900.1	0	FALSE	FALSE	TRUE	Glyma02g05150.1	N		Y	27-28	366
Glyma12g30975	#N/A	Syn Wax Sub	17	0.1	0.363333	0.11	0.216667	0.1	0.1	1.01	0.1	12.0233	1.23667	0.178	2.894	1.536		0	1	1.47499	0.564994	-0.137504	0.487048	5.79422	0.186746	3.62838	0.211883		3.33628	0.352164	0	0.373901	6.90969	0.182988	3.62838	0.211883	Synthesis	alpha/beta-Hydrolases superfamily protein	AT3G44510.2	0	FALSE	FALSE	TRUE	Glyma12g30975.1	N		Y	19-20	645
Glyma01g09190	#N/A	Syn Wax Sub	18	0.1	0.1	0.1	0.1	0.1	0.1	0.1	0.1	1.76333	0.18	0.1	0.448667	0.274333		0	0.373901	0	1	0	0.705272	4.14023	0.129256	0.847997	0.121593		0	0.373901	0	0.863763	4.14023	0.134021	0.847997	0.296872	Synthesis	GDSL-like Lipase/Acylhydrolase superfamily protein	AT2G03980.1	0	FALSE	FALSE	TRUE	Glyma01g09190.1	Y	23-24	Y	23-24	359
Glyma08g07530	#N/A	transport ABC2	19	1.42667	27.13	166.127	255.463	170.653	18.59	106.987	205.293	174.14	130.89	124.16	127.18	125.67	significant	3.70381	2.58812e-05	1.97947	0.0223541	0.305403	0.54258	-0.552869	0.194228	-0.382714	0.111879	significant	2.52483	0.015192	3.46509	0.0043309	3.22765	0.00557512	2.81576	0.000815607	Transport ABC2	white-brown complex homolog protein 11	AT1G17840.1	ABCG11,ATWBC11,COF1,DSO,WBC11	TRUE	FALSE	TRUE	Glyma08g07530.2	N		N		677
Glyma13g08000	#N/A	transport ABC2	20	0.24	3.65333	25.92	46.31	53.47	2.66667	15.93	35.5333	53.5033	48.66	25.9187	31.2587	28.5887	significant	3.47393	0.00167284	2.12446	0.0310797	0.455107	0.477005	0.208305	0.610308	-0.135993	0.303853	significant	2.57864	0.0221704	3.73606	0.016994	4.32652	0.00783762	4.18963	7.02463e-06	Transport ABC2	white-brown complex homolog protein 11	AT1G17840.1	ABCG11,ATWBC11,COF1,DSO,WBC11	TRUE	FALSE	TRUE	Glyma13g08000.2	N		N		646
Glyma14g23780	#N/A	Syn Wax Sub	21	0.38	5.47	5.03667	6.06	14.8633	5.38333	20.5	19.6733	57.35	41.68	6.362	28.9173	17.6397	significant	3.82443	0.000689238	1.90601	0.00334846	1.9657	0.0236634	3.2424	0.112284	1.4876	0.0269829	significant	1.92905	0.00271416	1.86967	0.0250504	3.41322	0.108714	2.95278	0.00926473	Synthesis	GDSL-like Lipase/Acylhydrolase superfamily protein	AT3G26430.1	0	FALSE	FALSE	TRUE	Glyma14g23780.1	N		N		425
Glyma15g41840	#N/A	Syn Wax Sub	22	0.206667	1.11	2.30667	6.94	29.3733	2.73	3.13333	7.48667	10.3567	36.31	7.98733	12.0033	9.99533		3.72352	0.216602	1.49714	0.0249415	1.69851	0.0154239	0.577552	0.221925	0.30586	0.794718		0.198797	0.830588	1.45542	0.0746242	1.92359	0.0550782	3.73339	0.175748	Synthesis	GDSL-motif lipase 5	AT1G53920.1	GLIP5	FALSE	FALSE	TRUE	Glyma15g41840.2	Y	24-25	Y	24-25	139
Glyma15g41850	#N/A	Syn Wax Sub	23	0.213333	1.32	2.31667	5.84667	26.6033	3.56333	3.74667	6.86667	8.25333	31.7767	7.26	10.8413	9.05067		4.06205	0.167924	1.50507	0.0164567	1.56756	0.0234412	0.497363	0.319124	0.256361	0.827769		0.0723802	0.932233	0.946382	0.203767	1.21175	0.177821	3.15667	0.195864	Synthesis	GDSL-motif lipase 5	AT1G53920.1	GLIP5	FALSE	FALSE	TRUE	Glyma15g41850.1	Y	24-25	Y	24-25	370
Glyma20g29090	#N/A	Syn Wax Sub	24	0.17	0.2	5.52667	9.04333	3.50667	0.1	3.28333	21.7267	19.7767	4.11	3.68933	9.79933	6.74433	significant	-0.765535	0.373901	4.03709	0.0184555	1.97499	0.000604723	1.12887	0.0404612	0.229038	0.744711	significant	5.03709	0.0165495	7.76332	0.000139076	7.62766	0.0039649	5.36107	0.0389109	Synthesis	3-ketoacyl-CoA synthase 6	AT1G68530.1	CER6,CUT1,G2,KCS6,POP1	TRUE	FALSE	TRUE	Glyma20g29090.2	N		N		484
Glyma09g17170	#N/A	Syn Wax Sub	25	0.703333	0.356667	3.36333	9.69333	8.44333	0.596667	3.14	99.8633	49.8667	11.2967	4.512	32.9527	18.7323	significant	-0.237283	0.873114	3.13812	0.132932	4.89199	0.00809358	2.36301	0.00122517	0.420013	0.450427	significant	2.39577	0.173219	7.38689	0.00729807	6.38501	0.000265353	4.24283	0.0348677	Synthesis	fatty acid desaturase 2	AT3G12120.1	FAD2	FALSE	FALSE	TRUE	Glyma09g17170.1	N		N		387
Glyma18g43053	#N/A	Syn Wax Sub	26	1.74	0.1	6.98667	49.97	127.127	0.1	1.00333	30.82	31.43	44.5233	37.1847	21.5753	29.38	significant	-4.12102	0.0466725	3.32673	0.373901	2.14119	0.0128394	-0.66892	0.0958143	-1.51363	0.00205389	significant	3.32673	0.373901	8.26772	0.00201059	8.296	0.000567415	8.79842	0.000531737	Synthesis	SGNH hydrolase-type esterase superfamily protein	AT3G11210.1	0	FALSE	FALSE	TRUE	Glyma18g43053.1	N		N		89
Glyma01g31820	#N/A	Syn Wax Sub	27	7.04667	3.48667	10.8233	39.6867	53.7867	5.56667	14.23	14.6333	33.6233	56.6433	22.966	24.9393	23.9527	significant	-0.340127	0.357395	2.02902	0.00341991	0.435114	0.546367	-0.239192	0.598093	0.0746576	0.853544	significant	1.35405	0.012179	1.39437	0.176544	2.59458	0.0240788	3.34702	0.0133097	Synthesis	alpha/beta-Hydrolases superfamily protein	AT5G11650.1	0	TRUE	FALSE	FALSE	Glyma01g31820.1	N		N		58
Glyma03g41800	#N/A	transport lipid	28	0.1	0.1	0.64	0.2	0.1	0.1	1.03667	1.62	0.1	0.1	0.228	0.591333	0.409667		0	1	3.37388	0.0657095	1.33985	0.114513	-1	0.373901	0	1		3.37388	0.0657095	4.01792	0.0301391	0	1	0	1	Transport lipid	Bifunctional inhibitor/lipid-transfer protein/seed storage 2S albumin superfamily protein	AT2G18370.1	0	FALSE	FALSE	TRUE	Glyma03g41800.1	Y	21-22	Y	21-22	119
Glyma13g33620	#N/A	Syn Wax Sub	29	95.1967	28.6167	20.6567	51.1533	4.81	60.6433	262.42	182.403	29.85	1.73667	40.0867	107.411	73.7487	significant	-0.650562	0.0214745	3.19695	0.000255982	3.14245	0.00956342	-0.777097	0.399519	-1.46972	0.138837	significant	2.11346	0.00065555	1.58871	0.0273564	-1.02262	0.105035	-5.12596	0.00303901	Synthesis	cytochrome P450, family 72, subfamily A, polypeptide 7	AT3G14610.1	CYP72A7	FALSE	TRUE	FALSE	Glyma13g33620.3	N		Y	10-11	398
Glyma15g39290	#N/A	Syn Wax Sub	30	4.42667	1.03333	0.733333	1.91	0.25	2.12667	8.01	4.29333	1.43	0.206667	1.67067	3.21333	2.442	significant	-1.05763	0.00503881	2.9545	0.00537995	2.54956	0.0627325	-0.417557	0.633731	-0.274622	0.757967	significant	1.91321	0.00941326	1.0135	0.197327	-0.572579	0.376086	-3.36322	0.00114109	Synthesis	cytochrome P450, family 72, subfamily A, polypeptide 15	AT3G14690.1	CYP72A15	FALSE	TRUE	FALSE	Glyma15g39290.2	N		N		462
Glyma15g39250	#N/A	Syn Wax Sub	31	2.45667	0.43	0.14	0.586667	0.1	0.756667	2.89	1.56	0.656667	0.1	0.742667	1.19267	0.967667	significant	-1.69897	0.0277834	2.74866	0.0115156	3.47805	0.0277255	0.16262	0.828614	0	0.809488		1.93334	0.0218297	1.04382	0.146851	-0.204497	0.785982	-2.91966	0.0311499	Synthesis	cytochrome P450, family 72, subfamily A, polypeptide 15	AT3G14690.1	CYP72A15	FALSE	TRUE	FALSE	Glyma15g39250.2	N		N		471
Glyma10g38660	#N/A	Syn Wax Sub	32	0.1	0.1	0.236667	0.386667	0.116667	0.1	0.343333	1.98	0.556667	0.563333	0.188	0.708667	0.448333		0	1	1.77961	0.145717	3.06457	0.0506257	0.525723	0.453558	2.2716	0.277455		1.77961	0.145717	4.30743	0.035844	2.47681	0.0222753	2.49399	0.193741	Synthesis	3-ketoacyl-CoA synthase 6	AT1G68530.1	CER6,CUT1,G2,KCS6,POP1	TRUE	FALSE	TRUE	Glyma10g38660.2	N		N		482
Glyma02g01720	#N/A	Syn Wax Sub	33	31.4333	24.8333	37.31	43.7	49.9133	30.4533	31.2833	45.1233	36.4233	50.7167	37.438	38.8	38.119		-0.0456951	0.890857	0.333116	0.0324105	0.274311	0.0553039	-0.26277	0.0369569	0.0230347	0.917492		0.0387941	0.899674	0.567273	0.0748715	0.258263	0.394535	0.73586	0.0494893	Synthesis	alpha/beta-Hydrolases superfamily protein	AT1G02660.1	0	FALSE	FALSE	TRUE	Glyma02g01720.1	N		N		705
Glyma13g28710	#N/A	Syn Wax Sub	34	9.03667	11.4333	27.5433	93.03	175.64	17.89	28.37	75.0333	113.937	165.54	63.3367	80.154	71.7453	significant	0.985291	0.0270883	1.31112	0.00254359	1.44583	0.00405701	0.292464	0.334837	-0.0854416	0.755098	significant	0.665213	0.0368179	2.06838	0.00153484	2.67101	0.00492001	3.20995	0.00208864	Synthesis	alpha/beta-Hydrolases superfamily protein	AT5G18640.1	0	FALSE	FALSE	TRUE	Glyma13g28710.2	Y	24-25	Y	24-25	360
Glyma03g28483	GmCYP86-483	Syn Wax Sub	35	2.82667	17.8933	26.77	42.38	33.7867	1.89	31.4933	54.9633	94.4967	55.3	24.7313	47.6287	36.18	significant	-0.580716	0.207581	0.815624	0.041607	1.03785	0.0114599	1.15688	0.00170785	0.710825	0.0255262	significant	4.05859	0.00287207	4.86201	0.000321702	5.64381	6.19213e-05	4.87082	0.000906565	Synthesis	cytochrome P450, family 86, subfamily A, polypeptide 1	AT5G58860.1	CYP86,CYP86A1	FALSE	TRUE	TRUE	Glyma03g28483.1	Y	19-20	Y	19-20	192
Glyma20g28200	#N/A	Syn Wax Sub	36	10.8033	81.0367	82.2233	79.1833	91.1633	8.06	73.5367	87.0367	106.627	110.84	68.882	77.22	73.051		-0.422625	0.0976777	-0.140111	0.0361989	0.0820754	0.56194	0.4293	0.0232399	0.281953	0.171533	significant	3.18961	8.97738e-06	3.43277	0.000267866	3.72564	0.000139644	3.78155	0.000696898	Synthesis	long-chain acyl-CoA synthetase 7	AT5G27600.1	ATLACS7,LACS7	FALSE	FALSE	TRUE	Glyma20g28200.1	N		N		699
Glyma10g39540	#N/A	Syn Wax Sub	37	4.20333	28.8933	23.82	26.14	26.0633	4.83	28.44	29.0267	32.1067	29.31	21.824	24.7427	23.2833		0.200489	0.298556	-0.0228152	0.831868	0.285205	0.0389936	0.296614	0.215894	0.169371	0.327742	significant	2.55783	0.000143634	2.58728	4.11627e-05	2.73278	0.00239101	2.6013	6.16519e-05	Synthesis	long-chain acyl-CoA synthetase 6	AT3G05970.1	ATLACS6,LACS6	FALSE	FALSE	TRUE	Glyma10g39540.1	N		N		697
Glyma15g10380	#N/A	Syn Wax Sub	38	7.86667	17.3433	39.2233	109.673	203.523	13.3633	42.7167	85.86	156.383	226.753	75.526	105.015	90.2707	significant	0.764456	0.0387122	1.30042	0.000104395	1.13027	0.00229762	0.511874	0.0861421	0.15593	0.464576	significant	1.67652	0.000124604	2.68371	0.000190719	3.54873	0.00159383	4.08477	0.00107297	Synthesis	alpha/beta-Hydrolases superfamily protein	AT5G18640.1	0	FALSE	FALSE	TRUE	Glyma15g10380.4	Y	22-23	Y	22-23	358
Glyma08g14900	GmFAH1-900	Syn Wax Sub	39	0.903333	5.90333	86.2533	409.68	848.257	0.893333	20.2233	218.193	692.097	927.723	270.199	371.826	321.013		-0.0160599	0.978885	1.77642	0.0179455	1.33895	0.0162164	0.756476	0.0771089	0.129194	0.325078	significant	4.50068	0.00496269	7.93219	0.000871562	9.59756	0.00115455	10.0203	7.37518e-05	Synthesis	ferulic acid 5-hydroxylase 1	AT4G36220.1	CYP84A1,FAH1	FALSE	TRUE	FALSE	Glyma08g14900.1	Y	23-24	Y	23-24	499
Glyma13g33690	#N/A	Syn Wax Sub	40	7.46667	25.74	38.5467	54.33	76.05	9.32	35.2767	54.3967	67.5633	78.3833	40.4267	48.988	44.7073		0.319866	0.277193	0.454702	0.0676102	0.496912	0.0246093	0.314491	0.0195076	0.0435987	0.789699	significant	1.92031	0.000212121	2.54512	0.000141617	2.85784	3.48657e-06	3.07215	0.000287919	Synthesis	cytochrome P450, family 72, subfamily A, polypeptide 15	AT3G14690.1	CYP72A15	FALSE	TRUE	FALSE	Glyma13g33690.1	N		N		538
Glyma07g34730	#N/A	Syn Wax Sub	41	29.5867	51.4367	66.1133	100.43	103.14	30.5633	61.21	90.14	88.1467	110.5	70.1413	76.112	73.1267	significant	0.0468547	0.691234	0.25097	0.080419	0.447226	0.00250654	-0.188212	0.0716549	0.0994424	0.243957	significant	1.00197	0.00106244	1.56037	1.66487e-05	1.5281	0.000162257	1.85417	9.17444e-05	Synthesis	alpha/beta-Hydrolases superfamily protein	AT4G19860.1	0	FALSE	FALSE	TRUE	Glyma07g34730.1	N		N		536
Glyma20g02570	#N/A	Syn Wax Sub	42	21.9533	30.8167	34.4633	67.8567	94.12	19.5967	30.1067	42.2067	70.73	94.98	49.842	51.524	50.683		-0.163832	0.0372057	-0.0336278	0.864495	0.292409	0.0174368	0.0598317	0.597418	0.0131224	0.941375	significant	0.619475	0.0151933	1.10686	0.00032251	1.85171	0.000426212	2.27702	0.000148832	Synthesis	alpha/beta-Hydrolases superfamily protein	AT4G19860.1	0	FALSE	FALSE	TRUE	Glyma20g02570.2	N		N		449
Glyma17g31730	#N/A	Syn Wax Sub	43	19.7367	23.7833	41.5133	71.11	125.943	20.2067	38.7633	58.53	132.963	147.187	56.4173	79.53	67.9737	significant	0.033953	0.893767	0.704742	0.00310864	0.495602	0.0347543	0.902904	0.0130371	0.224872	0.35898	significant	0.939861	0.000346461	1.53434	0.0009028	2.71813	0.00113456	2.86474	0.00103417	Synthesis	12-oxophytodienoate reductase 1	AT1G76680.1	ATOPR1,OPR1	FALSE	FALSE	TRUE	Glyma17g31730.2	N		N		351
Glyma04g09040	#N/A	Syn Wax Sub	44	18.8533	20.1533	38.23	124.793	210.693	15.3733	40.96	56.2067	151.557	270	82.5447	106.819	94.682	significant	-0.29439	0.130343	1.0232	0.000431999	0.556036	0.0886884	0.280316	0.050527	0.357815	0.0898247	significant	1.41379	5.40407e-05	1.87031	0.00370208	3.30136	6.00914e-05	4.13446	0.000402047	Synthesis	alpha/beta-Hydrolases superfamily protein	AT5G11650.1	0	TRUE	FALSE	FALSE	Glyma04g09040.1	N		N		379
Glyma03g37660	#N/A	Syn Wax Sub	45	0.286667	0.336667	1.97	8.81667	35.1733	0.326667	0.983333	2.99333	19.61	47.1967	9.31667	14.222	11.7693		0.188445	0.788527	1.54636	0.0290388	0.603557	0.266732	1.15328	0.0515371	0.424203	0.283512	significant	1.58986	0.0352341	3.19586	0.006602	5.90763	0.00517281	7.17472	0.00105888	Synthesis	alpha/beta-Hydrolases superfamily protein	AT1G02660.1	0	FALSE	FALSE	TRUE	Glyma03g37660.1	N		N		702
Glyma03g38570	#N/A	Syn Wax Sub	46	0.1	0.44	18.2533	124.923	230.797	0.17	0.52	46.2633	134.6	197.657	74.9027	75.842	75.3723		0.765535	0.367854	0.241008	0.624775	1.34171	0.0563199	0.107635	0.742142	-0.223626	0.460144	significant	1.61298	0.0571563	8.08819	0.00615033	9.62893	0.00300421	10.1832	0.0014019	Synthesis	cytochrome P450, family 72, subfamily A, polypeptide 15	AT3G14690.1	CYP72A15	FALSE	TRUE	FALSE	Glyma03g38570.1	N		N		367
Glyma07g18200	#N/A	Syn Wax Sub	47	4.50333	2.38	53.5333	352.34	797.28	0.566667	3.47	224.657	494.257	752.477	242.007	295.085	268.546	significant	-2.99042	0.00049198	0.543974	0.397847	2.06921	0.0191826	0.488292	0.117524	-0.0834396	0.427011	significant	2.61436	0.0647469	8.63101	0.00419892	9.76854	0.000748204	10.3749	9.87879e-06	Synthesis	SGNH hydrolase-type esterase superfamily protein	AT3G11210.1	0	FALSE	FALSE	TRUE	Glyma07g18200.2	N		N		255
Glyma08g10600	#N/A	Syn Wax Sub	48	0.153333	0.24	0.573333	8.37333	3.05333	0.1	0.29	1.45667	7.23667	3.06333	2.47867	2.42933	2.454		-0.616671	0.183463	0.273018	0.539464	1.34522	0.386111	-0.210477	0.311638	0.00471726	0.996001	significant	1.53605	0.00265961	3.8646	0.1838	6.17725	0.0015083	4.93703	0.0929684	Synthesis	alpha/beta-Hydrolases superfamily protein	AT1G30370.1	0	FALSE	FALSE	TRUE	Glyma08g10600.2	N		N		498
Glyma01g43470	#N/A	Syn Wax Sub	49	27.58	29.8233	38.6967	63.5067	62.1933	19.4167	34.1567	44.7933	46.3333	45.1333	44.36	37.9667	41.1633		-0.506327	0.0697504	0.195726	0.132007	0.211075	0.434456	-0.454858	0.0507059	-0.462567	0.0194501	significant	0.814872	0.00231249	1.20599	0.0196454	1.25475	0.00552101	1.2169	0.001946	Synthesis	AMP-dependent synthetase and ligase family protein	AT4G23850.1	LACS4	FALSE	FALSE	TRUE	Glyma01g43470.6	N		N		663
Glyma11g36690	#N/A	Syn Wax Sub	50	15.13	20.7733	26.6533	47.67	50.0467	8.37	22.81	27.4233	41.31	38.6433	32.0547	27.7113	29.883		-0.854112	0.0265854	0.134934	0.243834	0.041088	0.669032	-0.206591	0.196804	-0.373054	0.0706789	significant	1.44637	0.000271618	1.7121	4.0666e-05	2.30319	0.0013585	2.20692	0.00265295	Synthesis	AMP-dependent synthetase and ligase family protein	AT3G23790.1	AAE16	TRUE	FALSE	FALSE	Glyma11g36690.2	N		N		721
Glyma17g14620	#N/A	transport lipid	51	89.8533	91.7733	176.803	360.287	397.437	46.7333	266.13	555.097	552.517	433.297	223.231	370.755	296.993	significant	-0.94312	0.00112549	1.53598	0.0655099	1.65059	0.00220338	0.616873	0.0319288	0.12463	0.738257	significant	2.50961	0.030954	3.57022	0.0004554	3.56349	0.000179556	3.21283	0.00520336	Transport lipid	Bifunctional inhibitor/lipid-transfer protein/seed storage 2S albumin superfamily protein	AT1G62790.1	0	TRUE	FALSE	TRUE	Glyma17g14620.1	Y	26-27	Y	26-27	152
Glyma18g11620	#N/A	Syn Wax Sub	52	5.25333	7.46	9.21	18.4267	17.8133	5.01667	10.49	18.6933	33.63	19.2833	11.6327	17.4227	14.5277	significant	-0.066504	0.915801	0.491767	0.232622	1.02125	0.00743417	0.867954	0.212254	0.114397	0.686184	significant	1.06421	0.0986014	1.89772	0.00260956	2.74495	0.0473576	1.94255	0.011082	Synthesis	fatty acid desaturase A	AT4G27030.1	FAD4,FADA	FALSE	FALSE	TRUE	Glyma18g11620.1	N		N		310
Glyma11g01000	#N/A	transport lipid	53	1.86	2.62667	2.34667	3.57333	3.35667	1.87	3.99	4.77	8.05667	5.89	2.75267	4.91533	3.834		0.00773565	0.983575	0.603156	0.191695	1.02338	0.123989	1.17291	0.0323938	0.811238	0.311505	significant	1.09335	0.0531319	1.35095	0.0879014	2.10714	0.0062542	1.65523	0.142691	Transport lipid	Bifunctional inhibitor/lipid-transfer protein/seed storage 2S albumin superfamily protein	AT3G22620.1	0	FALSE	FALSE	TRUE	Glyma11g01000.1	Y	24-25	Y	24-25	203
Glyma18g04540	#N/A	Syn Wax Sub	54	11.7967	106.34	102.737	100.757	143.173	4.39333	70.4267	45.0667	64.1067	114.223	92.9607	59.6433	76.302	significant	-1.42499	0.0046881	-0.594491	0.344392	-1.18882	0.00126483	-0.652329	0.0708899	-0.325905	0.203356	significant	4.00273	0.0393816	3.35867	0.00231947	3.86709	0.000111589	4.7004	0.000790108	Synthesis	alpha/beta-Hydrolases superfamily protein	AT5G37710.1	0	FALSE	FALSE	TRUE	Glyma18g04540.1	N		Y	17-18	457
Glyma15g12620	#N/A	transport lipid	55	0.643333	44.3867	157.06	72.0133	34.9033	0.123333	10.22	41.6767	15.6367	17.6267	61.8013	17.0567	39.429	significant	-2.383	0.121508	-2.11873	0.0452469	-1.914	0.00154683	-2.20333	0.00278597	-0.985605	0.367684	significant	6.37269	0.0373047	8.40053	0.00232762	6.98623	0.0546094	7.15905	0.239628	Transport lipid	Bifunctional inhibitor/lipid-transfer protein/seed storage 2S albumin superfamily protein	AT2G45180.1	0	FALSE	FALSE	TRUE	Glyma15g12620.2	Y	24-25	Y	24-25	120
Glyma20g31990	#N/A	Syn Wax Sub	56	13.09	37.2767	32.93	28.3633	19.9867	8.54	21.0833	31.81	25.31	26.1067	26.3293	22.57	24.4497	significant	-0.616157	0.0450333	-0.82217	0.00168795	-0.0499221	0.705289	-0.16432	0.143039	0.38538	0.150148	significant	1.3038	0.00420161	1.89717	0.000659062	1.5674	0.00149706	1.61211	0.00490179	Synthesis	PATATIN-like protein 6	AT2G39220.1	PLA IIB,PLP6	FALSE	FALSE	TRUE	Glyma20g31990.5	N		N		463
Glyma10g35550	#N/A	Syn Wax Sub	57	37.0933	102.613	122.11	101.183	63.5967	25.2433	116.13	178.683	101.69	65.1967	85.3193	97.3887	91.354	significant	-0.555257	0.0345112	0.178523	0.359223	0.549224	0.00665074	0.00720614	0.902948	0.0358471	0.848264	significant	2.20177	0.00124876	2.82343	9.56974e-05	2.0102	5.93365e-05	1.3689	0.00825701	Synthesis	PATATIN-like protein 6	AT2G39220.1	PLA IIB,PLP6	FALSE	FALSE	TRUE	Glyma10g35550.1	N		N		464
Glyma02g47940	#N/A	Syn Wax Sub	58	1.84667	15.8133	20.6533	11.2667	4.66333	0.803333	28.08	23.4733	7.69667	5.01333	10.8487	13.0133	11.931		-1.20085	0.189598	0.828401	0.125014	0.184648	0.566132	-0.549755	0.0162402	0.104409	0.925227	significant	5.1274	0.00694428	4.86888	0.0017934	3.26016	0.00036356	2.6417	0.258499	Synthesis	PHE ammonia lyase 1	AT2G37040.1	ATPAL1,PAL1	FALSE	TRUE	FALSE	Glyma02g47940.1	N		N		704
Glyma07g00886	#N/A	Syn Wax Sub	59	0.1	9.80667	221.47	136.947	13.1933	0.243333	9.04333	127.217	42.89	5.14	76.3033	36.9067	56.605	significant	1.28293	0.34827	-0.116908	0.879925	-0.799824	0.335369	-1.6749	0.00433007	-1.35997	0.233382		5.21585	0.0396223	9.03014	0.0392808	7.46156	0.0229953	4.40076	0.0596583	Synthesis	PLAT/LH2 domain-containing lipoxygenase family protein	AT3G22400.1	LOX5	FALSE	TRUE	TRUE	Glyma07g00886.1	N		Y	23-24	171
Glyma07g00873	#N/A	Syn Wax Sub	60	0.156667	10.1767	276.783	166.69	19.0667	0.1	14.0533	185.143	60.59	7.89667	94.5747	53.5567	74.0657	significant	-0.647698	0.4547	0.465647	0.616839	-0.580114	0.455336	-1.46002	0.00746277	-1.27174	0.188302		7.13477	0.0646317	10.8544	0.0353923	9.24294	0.0189055	6.30317	0.0177283	Synthesis	lipoxygenase 1	AT1G55020.1	ATLOX1,LOX1	TRUE	TRUE	TRUE	Glyma07g00873.1	N		N		571
Glyma08g20220	#N/A	Syn Wax Sub	61	0.1	12.2067	100.947	75.9967	19.9567	0.1	7.22667	59.2333	21.03	8.09	41.8413	19.136	30.4887	significant	0	0.373901	-0.756267	0.450751	-0.769112	0.404952	-1.85349	0.011996	-1.30266	0.0544996	significant	6.17526	0.0674271	9.21027	0.0552247	7.71631	0.0471803	6.33807	0.00550641	Synthesis	lipoxygenase 1	AT1G55020.1	ATLOX1,LOX1	TRUE	TRUE	TRUE	Glyma08g20220.2	N		N		618
Glyma01g44530	#N/A	transport lipid	62	2.23333	6.33667	45.7533	33.7433	11.73	0.68	9.37333	60.3433	21.0767	5.07	19.9593	19.3087	19.634		-1.71559	0.0719641	0.564838	0.338997	0.399318	0.270192	-0.678956	0.17307	-1.21015	0.185096	significant	3.78496	0.0269106	6.47152	0.00632073	4.95397	0.0343866	2.89838	0.0917741	Transport lipid	Bifunctional inhibitor/lipid-transfer protein/seed storage 2S albumin superfamily protein	AT3G22600.1	0	FALSE	FALSE	TRUE	Glyma01g44530.1	Y	24-25	Y	24-25	169
Glyma03g39730	#N/A	Syn Wax Sub	63	0.123333	0.243333	1.43667	3.64	1.47667	0.1	0.273333	1.85333	2.26667	0.696667	1.384	1.038	1.211		-0.302563	0.373901	0.167727	0.795161	0.367397	0.375557	-0.683366	0.100804	-1.0838	0.0240709	significant	1.45066	0.0336507	4.21205	0.00244283	4.5025	0.0189256	2.80047	0.00156615	Synthesis	lipoxygenase 1	AT1G55020.1	ATLOX1,LOX1	TRUE	TRUE	TRUE	Glyma03g39730.1	N		N		859
Glyma10g07210	#N/A	Syn Wax Sub	64	2.66333	7.74	10.2433	10.4633	4.06333	2.80333	8.48	10.6	9.62667	4.05	7.03467	7.112	7.07333		0.0739103	0.890109	0.131731	0.326481	0.049379	0.350779	-0.120234	0.61126	-0.00474181	0.991334	significant	1.59692	0.00216224	1.91885	0.00058549	1.77989	0.0140981	0.530779	0.28352	Synthesis	Cytochrome P450 superfamily protein	AT3G53130.1	CYP97C1,LUT1	FALSE	FALSE	TRUE	Glyma10g07210.1	N		N		538
Glyma15g34636	#N/A	Syn Wax Sub	65	0.58	5.04	4.81667	5.98667	3.78667	0.59	5.16	3.68	3.16	2.78667	4.042	3.07533	3.55867		0.0246621	0.971835	0.0339473	0.907932	-0.388329	0.406002	-0.921828	0.0844599	-0.442388	0.314625	significant	3.12858	0.00553516	2.64092	0.0248369	2.42114	0.0775013	2.23975	0.00259478	Synthesis	long-chain acyl-CoA synthetase 7	AT5G27600.1	ATLACS7,LACS7	FALSE	FALSE	TRUE	Glyma15g34636.1	N		N		626
Glyma02g34544	#N/A	Syn Wax Sub	66	0.856667	0.943333	2.50667	2.45333	2.65667	0.96	3.54333	3.43333	6.64667	5.54333	1.88333	4.02533	2.95433	significant	0.1643	0.947175	1.90927	0.0147549	0.45384	0.585895	1.43789	0.0917417	1.06114	0.166281		1.884	0.0304186	1.8385	0.18135	2.79152	0.0445643	2.52965	0.0211122	Synthesis	AMP-dependent synthetase and ligase family protein	AT4G11030.1	0	FALSE	FALSE	TRUE	Glyma02g34544.1	N		N		101
Glyma01g42431	#N/A	Syn Wax Sub	67	3.12333	17.3567	6.89333	3.30333	2.78667	1.7	12.4433	4.26667	4.05333	4.37	6.69267	5.36667	6.02967		-0.877552	0.343455	-0.480117	0.186971	-0.692092	0.2581	0.295186	0.169824	0.649093	0.473318	significant	2.87177	0.00633568	1.32757	0.177169	1.25357	0.0294478	1.3621	0.118539	Synthesis	phospholipase D gamma 1	AT4G11850.1	MEE54,PLDGAMMA1	TRUE	FALSE	TRUE	Glyma01g42431.1	N		N		201
Glyma12g09410	#N/A	Syn Wax Sub	68	1.53667	2.21333	1.95	2.94333	0.92	0.83	2.43	1.80667	2.74667	1.18667	1.91267	1.8	1.85633		-0.888621	0.427957	0.134736	0.788368	-0.110144	0.750059	-0.0997691	0.78406	0.367209	0.679041		1.54977	0.0526456	1.12215	0.0635877	1.7265	0.0212558	0.515731	0.600938	Synthesis	alpha/beta-Hydrolases superfamily protein	AT3G44510.2	0	FALSE	FALSE	TRUE	Glyma12g09410.4	N		N		288
Glyma11g02860	#N/A	Syn Wax Sub	69	0.1	2.10333	1.68333	0.25	0.35	0.1	2.25333	1.22667	1.16667	0.396667	0.897333	1.02867	0.963		0	0.791778	0.0993832	0.738247	-0.456578	0.296255	2.22239	0.0458968	0.180572	0.820504	significant	4.49399	0.000326113	3.61667	0.0150613	3.54432	0.0293469	1.98793	0.0509563	Synthesis	cytochrome P450, family 87, subfamily A, polypeptide 2	AT1G12740.1	CYP87A2	FALSE	TRUE	FALSE	Glyma11g02860.1	N		Y	20-21	478
Glyma11g01010	#N/A	transport lipid	70	4.11333	7.82667	11.0233	9.61	4.25667	1.15333	5.77	22.0067	28.2133	2.23	7.366	11.8747	9.62033	significant	-1.8345	0.016843	-0.439827	0.487835	0.99738	0.00305825	1.55377	0.129986	-0.93268	0.348352	significant	2.32276	0.145875	4.25406	0.000144811	4.6125	0.0503581	0.951234	0.367027	Transport lipid	Bifunctional inhibitor/lipid-transfer protein/seed storage 2S albumin superfamily protein	AT3G22600.1	0	FALSE	FALSE	TRUE	Glyma11g01010.1	Y	24-25	Y	24-25	171
Glyma11g02030	#N/A	Syn Wax Sub	71	6.48	8.02333	10.72	15.1433	13.33	7.17333	11.88	13.59	12.25	10.18	10.7393	11.0147	10.877		0.14665	0.26623	0.566261	0.0938066	0.342241	0.247771	-0.305901	0.161207	-0.388939	0.107547		0.727819	0.0468834	0.92183	0.0299364	0.772066	0.0413064	0.505022	0.114846	Synthesis	AMP-dependent synthetase and ligase family protein	AT4G23850.1	LACS4	FALSE	FALSE	TRUE	Glyma11g02030.2	N		N		664
Glyma07g04930	#N/A	Syn Wax Sub	72	0.1	0.213333	0.933333	0.4	0.293333	0.1	1.65	0.996667	0.466667	0.333333	0.388	0.709333	0.548667		0	0.373901	2.95128	0.117132	0.0947187	0.893812	0.222392	0.432403	0.184425	0.830367	significant	4.04439	0.0904331	3.31711	0.104571	2.22239	0.00402948	1.73697	0.373901	Synthesis	GDSL-motif lipase 5	AT1G53920.1	GLIP5	FALSE	FALSE	TRUE	Glyma07g04930.1	Y	21-22	Y	21-22	367
Glyma08g42660	#N/A	Syn Wax Sub	73	0.15	0.21	0.55	0.403333	0.123333	0.1	1.07333	0.863333	1.09333	0.1	0.287333	0.646	0.466667		-0.584963	0.587372	2.35364	0.0430557	0.650486	0.415171	1.43869	0.25128	-0.302563	0.373901		3.42403	0.0281199	3.10992	0.0373799	3.45066	0.0630974	0	0.373901	Synthesis	fatty acid desaturase A	AT4G27030.1	FAD4,FADA	FALSE	FALSE	TRUE	Glyma08g42660.2	N		N		316
Glyma18g03180	#N/A	transport ABC2	74	1.52667	2.93667	2.77	2.28	2	1.69	4.34333	5.47333	2.61333	2.14	2.30267	3.252	2.77733	significant	0.146638	0.73983	0.564623	0.0036387	0.982534	0.0520807	0.196857	0.542982	0.0976108	0.636276	significant	1.36178	0.00329416	1.6954	0.00889885	0.628868	0.198351	0.340588	0.389793	Transport ABC2	ABC2 homolog 9	AT2G40090.1	ATATH9,ATH9	FALSE	TRUE	FALSE	Glyma18g03180.1	Y	24-25	Y	24-25	542
Glyma16g03210	#N/A	Syn Wax Sub	75	0.1	0.24	0.873333	0.28	0.1	0.1	0.316667	1.57333	0.28	0.153333	0.318667	0.484667	0.401667		0	0.373901	0.399931	0.5427	0.84922	0.0161277	0	0.849722	0.616671	0.116117	significant	1.66297	0.146317	3.97575	0.000198966	1.48543	0.186153	0.616671	0.116117	Synthesis	GDSL-like Lipase/Acylhydrolase superfamily protein	AT4G01130.1	0	FALSE	FALSE	TRUE	Glyma16g03210.1	N		Y	32-33	389
Glyma10g01770	#N/A	Syn Wax Sub	76	24.5767	19.1267	29.8	40.62	56.9	28.7267	26.1433	37.94	46.3233	69.33	34.2047	41.6927	37.9487		0.225101	0.635251	0.450858	0.151291	0.348407	0.171543	0.189549	0.183264	0.285051	0.189487	significant	-0.135947	0.753158	0.401329	0.302672	0.689348	0.0939529	1.27109	0.0122239	Synthesis	alpha/beta-Hydrolases superfamily protein	AT3G62590.1	0	FALSE	FALSE	TRUE	Glyma10g01770.1	N		N		756
Glyma06g09150	#N/A	Syn Wax Sub	77	48.4	23.7467	31.49	75.2633	116.087	45.0367	33.2	31.2733	76.3467	134.487	58.9973	64.0687	61.533		-0.103907	0.5896	0.483458	0.0637321	-0.00996076	0.966246	0.020618	0.873211	0.212261	0.0963851	significant	-0.439917	0.0258376	-0.526167	0.0196543	0.761465	0.00927354	1.57829	0.000361144	Synthesis	alpha/beta-Hydrolases superfamily protein	AT5G11650.1	0	TRUE	FALSE	FALSE	Glyma06g09150.2	N		N		366
Glyma20g31341	#N/A	Syn Wax Sub	78	5.58333	3.68333	3.93333	8.64667	11.27	5.95333	5.33	5.26	9.21667	10.2267	6.62333	7.19733	6.91033	significant	0.092571	0.628206	0.533124	0.0852851	0.41931	0.00453706	0.092101	0.699138	-0.140152	0.489279		-0.159562	0.478498	-0.178635	0.248961	0.630547	0.0871111	0.780566	0.0294162	Synthesis	FORMS APLOID AND BINUCLEATE CELLS 1A	AT1G34260.1	FAB1D	TRUE	FALSE	FALSE	Glyma20g31341.2	N		N		1598
Glyma10g36251	#N/A	Syn Wax Sub	79	3.37	2.44667	3.13333	7.21667	9.63	4.91667	2.84667	4.18333	11.56	9.65	5.15933	6.63133	5.89533		0.544932	0.0915622	0.218456	0.361886	0.416955	0.0638131	0.679737	0.0333992	0.00299314	0.994742	significant	-0.788407	0.0163459	-0.233028	0.210848	1.23339	0.00790626	0.972848	0.109002	Synthesis	FORMS APLOID AND BINUCLEATE CELLS 1A	AT1G34260.1	FAB1D	TRUE	FALSE	FALSE	Glyma10g36251.2	N		N		1607
Glyma19g02150	#N/A	Syn Wax Sub	80	7.48667	7.54	14.9433	27.3467	20.64	4.10667	2.42667	6.78667	21.5133	28.6	15.5913	12.6867	14.139		-0.866356	0.0974576	-1.63559	0.0446129	-1.13873	0.0193812	-0.346134	0.0408853	0.470572	0.0175939	significant	-0.758992	0.105683	0.724735	0.0306262	2.38919	9.59835e-05	2.79998	5.81823e-06	Synthesis	ferulic acid 5-hydroxylase 1	AT4G36220.1	CYP84A1,FAH1	FALSE	TRUE	FALSE	Glyma19g02150.1	N		N		485
Glyma01g37430	#N/A	Syn Wax Sub	81	5.59333	6.27667	11.25	20.5467	15.7867	3.09333	1.86667	5.1	15.6767	21.67	11.8907	9.48133	10.686	significant	-0.854546	0.0816994	-1.74953	0.0276748	-1.14136	0.0214276	-0.390286	0.0287026	0.456993	0.00409569	significant	-0.728698	0.113648	0.721335	0.0477911	2.34138	5.50689e-05	2.80846	7.0444e-06	Synthesis	ferulic acid 5-hydroxylase 1	AT4G36220.1	CYP84A1,FAH1	FALSE	TRUE	FALSE	Glyma01g37430.1	N		N		516
Glyma05g04180	#N/A	transport lipid	82	57.3833	20.0567	18.0133	51.93	274.267	15.3467	13.8733	10.7533	71.6533	324.443	84.33	87.214	85.772	significant	-1.90271	0.000206668	-0.531767	0.265787	-0.744281	0.0121251	0.464466	0.129551	0.242387	0.443286	significant	-0.145611	0.752901	-0.513141	0.0155202	2.22311	9.34587e-05	4.40197	0.00327927	Transport lipid	Bifunctional inhibitor/lipid-transfer protein/seed storage 2S albumin superfamily protein	AT1G62790.1	0	TRUE	FALSE	TRUE	Glyma05g04180.2	Y	23-24	Y	23-24	147
Glyma15g35410	#N/A	Syn Wax Sub	83	1.03333	3.36333	2.48	99.47	645.217	0.99	1.99333	0.676667	46.9167	309.58	150.313	72.0313	111.172	significant	-0.0618053	0.909344	-0.754709	0.390905	-1.87382	0.0286971	-1.08416	0.284353	-1.05947	0.00638772	significant	1.00968	0.338695	-0.548983	0.497308	5.56653	0.0059419	8.28867	0.00130236	Synthesis	12-oxophytodienoate reductase 2	AT1G76690.1	ATOPR2,OPR2	TRUE	FALSE	FALSE	Glyma15g35410.1	N		N		362
Glyma16g01590	#N/A	Syn Wax Sub	84	14.1867	14.8033	17.0167	31.7333	50.3933	13.8567	14.6867	15.2633	25.5533	43.6233	25.6267	22.5967	24.1117		-0.0339554	0.801695	-0.0114151	0.933326	-0.156878	0.37317	-0.312488	0.103432	-0.208133	0.107611	significant	0.0839267	0.525941	0.13949	0.36228	0.882931	0.00478701	1.65452	0.000101781	Synthesis	phosphatidylinositol-4-phosphate 5-kinase family protein	AT3G14270.1	FAB1B	TRUE	FALSE	FALSE	Glyma16g01590.3	N		N		1816
Glyma15g13750	#N/A	transport lipid	85	0.1	0.1	0.113333	5.05333	13.9667	0.133333	0.1	0.1	4.74667	27.2767	3.86667	6.47133	5.169		0.415037	0.373901	0	1	-0.180572	0.373901	-0.0903206	0.90245	0.96568	0.193982		-0.415037	0.373901	-0.415037	0.373901	5.15381	0.0714637	7.67649	0.0313155	Transport lipid	Bifunctional inhibitor/lipid-transfer protein/seed storage 2S albumin superfamily protein	AT5G46890.1	0	FALSE	FALSE	TRUE	Glyma15g13750.1	Y	25-26	Y	25-26	120
Glyma19g40270	#N/A	Syn Wax Sub	86	0.1	0.1	0.136667	1.00667	10.3867	0.1	0.1	0.166667	1.60667	16.6167	2.346	3.718	3.032		0	0.373901	0	0.373901	0.286304	0.661276	0.674485	0.472166	0.677898	0.198025	significant	0	0.373901	0.736966	0.131778	4.006	0.0779654	7.37649	0.00377136	Synthesis	alpha/beta-Hydrolases superfamily protein	AT1G02660.1	0	FALSE	FALSE	TRUE	Glyma19g40270.1	N		N		668
Glyma15g13760	#N/A	transport lipid	87	0.1	0.17	0.23	1.49667	5.33333	0.1	0.1	0.103333	1.43	13.88	1.466	3.12267	2.29433		0	0.373901	-0.765535	0.595244	-1.15433	0.576753	-0.0657378	0.949587	1.3799	0.0731148	significant	0	0.373901	0.0473057	0.373901	3.83794	0.154476	7.11686	0.0110871	Transport lipid	Bifunctional inhibitor/lipid-transfer protein/seed storage 2S albumin superfamily protein	AT5G46900.1	0	FALSE	FALSE	TRUE	Glyma15g13760.1	Y	25-26	Y	25-26	129
Glyma13g30500	#N/A	Syn Wax Sub	88	0.1	0.55	2.34333	13.46	50.43	0.1	0.24	0.71	9.72667	38.2133	13.3767	9.798	11.5873		0	1	-1.1964	0.253572	-1.72267	0.117018	-0.468661	0.239243	-0.400206	0.336831	significant	1.26303	0.00219213	2.82782	0.156655	6.60387	0.00714595	8.57793	0.00590892	Synthesis	GDSL-like Lipase/Acylhydrolase superfamily protein	AT1G28580.1	0	FALSE	FALSE	TRUE	Glyma13g30500.1	N		N		385
Glyma20g11680	#N/A	Syn Wax Sub	89	0.1	0.1	0.23	4.98	22	0.1	0.1	0.31	3.74	13.0867	5.482	3.46733	4.47467		0	1	0	1	0.430634	0.815759	-0.413107	0.64586	-0.749406	0.352482		0	1	1.63227	0.195528	5.22497	0.090212	7.03195	0.0267956	Synthesis	lipoxygenase 2	AT3G45140.1	ATLOX2,LOX2	FALSE	FALSE	TRUE	Glyma20g11680.2	N		N		608
Glyma09g37840	#N/A	Syn Wax Sub	90	0.1	0.27	0.133333	2.51	6.36333	0.1	0.1	0.293333	1.51	3.21667	1.87533	1.044	1.45967		0	1	-1.43296	0.125937	1.1375	0.190039	-0.733139	0.421058	-0.984216	0.158729	significant	0	0.373901	1.55254	0.0573058	3.91648	0.0316006	5.00749	0.00306085	Synthesis	alpha/beta-Hydrolases superfamily protein	AT2G44810.1	DAD1	FALSE	FALSE	TRUE	Glyma09g37840.2	N		N		424
Glyma20g07060	#N/A	Syn Wax Sub	91	1.23333	6.91	4.99	6.87333	16.9267	0.693333	4.44	1.72667	3.62333	13.5567	7.38667	4.808	6.09733	significant	-0.830942	0.118757	-0.638126	0.0693246	-1.53105	0.00189372	-0.923692	0.134813	-0.320295	0.0945853	significant	2.67894	0.00512923	1.31637	0.0337114	2.3857	0.0592894	4.28931	0.000665997	Synthesis	AMP-dependent synthetase and ligase family protein	AT2G04350.1	LACS8	FALSE	FALSE	TRUE	Glyma20g07060.1	N		N		675
Glyma04g06250	#N/A	Syn Wax Sub	92	20.3967	18.4667	14.8467	21.9733	24.0967	13.2133	17.8567	16.4767	19.8467	24.0933	19.956	18.2973	19.1267		-0.626339	0.0154074	-0.0484607	0.704382	0.150285	0.303874	-0.146857	0.140225	-0.000199584	0.998374	significant	0.434468	0.00898179	0.31843	0.0338758	0.586902	0.00463323	0.86664	0.00255416	Synthesis	HOPW1-1-interacting 2	AT4G31750.1	WIN2	FALSE	TRUE	FALSE	Glyma04g06250.3	N		N		313
Glyma16g01490	#N/A	Syn Wax Sub	93	0.89	0.66	0.703333	1.48667	1.78667	0.33	0.676667	0.573333	1.08667	3.70333	1.10533	1.274	1.18967		-1.43134	0.260044	0.0359793	0.968008	-0.294834	0.554056	-0.452172	0.374422	1.05155	0.190182		1.03598	0.377108	0.796908	0.366585	1.71937	0.104323	3.48829	0.0460133	Synthesis	GDSL-motif lipase 5	AT1G53920.1	GLIP5	FALSE	FALSE	TRUE	Glyma16g01490.1	Y	27-28	Y	27-28	377
Glyma15g13785	#N/A	transport lipid	94	0.163333	0.336667	0.466667	0.196667	0.52	0.1	0.226667	0.1	0.526667	9.29333	0.336667	2.04933	1.193		-0.707819	0.373901	-0.570749	0.766176	-2.22239	0.166625	1.42114	0.559924	4.15961	0.395579		1.18057	0.373901	0	1	2.39689	0.373901	6.53812	0.373901	Transport lipid	Bifunctional inhibitor/lipid-transfer protein/seed storage 2S albumin superfamily protein	AT5G46890.1	0	FALSE	FALSE	TRUE	Glyma15g13785.1	Y	25-26	Y	25-26	162
Glyma07g04940	#N/A	Syn Wax Sub	95	6.86667	5.92333	4.76333	6.27667	9.9	1.89667	2.93667	1.84333	4.95	9.35	6.746	4.19533	5.47067	significant	-1.85614	0.0608858	-1.01223	0.0488735	-1.36965	0.0140386	-0.34257	0.104538	-0.0824622	0.908886		0.630713	0.273775	-0.0411492	0.944048	1.38396	0.0203768	2.3015	0.15592	Synthesis	GDSL-motif lipase 5	AT1G53920.1	GLIP5	FALSE	FALSE	TRUE	Glyma07g04940.1	Y	27-28	Y	27-28	377
Glyma07g01220	#N/A	Syn Wax Sub	96	1.63667	1.29	14.81	24.9133	6.29667	0.593333	0.79	3.95	5.54667	2.90667	9.78933	2.75733	6.27333	significant	-1.46385	0.0991018	-0.707447	0.349325	-1.90665	0.0147814	-2.16723	0.0370137	-1.11522	0.101335	significant	0.41301	0.623171	2.73494	0.00356086	3.22471	0.074537	2.29245	0.108668	Synthesis	Glucose-methanol-choline (GMC) oxidoreductase family protein	AT1G72970.1	EDA17,HTH	TRUE	FALSE	TRUE	Glyma07g01220.2	Y	28-29	Y	28-29	592
Glyma08g20210	#N/A	Syn Wax Sub	97	0.1	0.13	1.07333	0.95	0.1	0.113333	0.1	0.463333	0.286667	0.1	0.470667	0.212667	0.341667	significant	0.180572	0.277069	-0.378512	0.373901	-1.21198	0.223438	-1.72855	0.00787845	0	0.373901		-0.180572	0.277069	2.03148	0.149388	1.3388	0.30007	-0.180572	0.277069	Synthesis	lipoxygenase 1	AT1G55020.1	ATLOX1,LOX1	TRUE	TRUE	TRUE	Glyma08g20210.1	N		N		847
Glyma18g01500	#N/A	Syn Wax Sub	98	3.34333	3.15333	3.66333	7.82333	8.02667	5.66	6.43333	9.23667	15.6567	6.80667	5.202	8.75867	6.98033	significant	0.759515	0.00572707	1.02869	0.0171188	1.33422	0.00175605	1.00092	0.00963949	-0.237853	0.604328	significant	0.184764	0.152954	0.70657	0.000222489	1.4679	0.00202538	0.266146	0.589866	Synthesis	beta-ketoacyl reductase 1	AT1G67730.1	ATKCR1,KCR1,YBR159	TRUE	TRUE	TRUE	Glyma18g01500.1	N		N		330
Glyma08g08580	#N/A	Syn Wax Sub	99	4.08	4.06333	4.20333	4.36667	4.12	3.86667	4.03333	5.44333	5.07	3.96667	4.16667	4.476	4.32133		-0.0774788	0.766658	-0.0106911	0.981546	0.372957	0.415173	0.215453	0.401988	-0.0547172	0.767944		0.0608822	0.799093	0.4934	0.308271	0.390895	0.232399	0.0368368	0.844289	Synthesis	fatty acid hydroxylase 1	AT2G34770.1	ATFAH1,FAH1	FALSE	FALSE	TRUE	Glyma08g08580.2	N		N		206
Glyma17g36940	#N/A	Syn Wax Sub	100	16.7267	19.9167	19.9833	19.52	17.8733	26.4467	30.71	20.8	28.0333	26.53	18.804	26.504	22.654	significant	0.660936	0.00405309	0.624732	0.00745806	0.0577863	0.230491	0.52219	0.000438253	0.569816	0.0324905		0.215623	0.147149	-0.346502	0.02234	0.0840574	0.364212	0.00453878	0.962039	Synthesis	3-ketoacyl-CoA synthase 4	AT1G19440.1	KCS4	FALSE	FALSE	TRUE	Glyma17g36940.3	N		N		384
Glyma10g38790	#N/A	Syn Wax Sub	101	1.77333	1.30333	3.80333	3.46	1.59333	2.38	2.53	3.77333	3.21667	2.95333	2.38667	2.97067	2.67867		0.424498	0.462093	0.956931	0.352175	-0.0114248	0.984029	-0.105206	0.798081	0.890296	0.177312		0.0881758	0.89013	0.664878	0.178041	0.434605	0.43533	0.311383	0.592239	Synthesis	Fatty acid hydroxylase superfamily	AT1G02205.3	CER1	TRUE	FALSE	TRUE	Glyma10g38790.1	N		N		160
Glyma02g26160	#N/A	Syn Wax Sub	102	27.1633	174.887	102.5	110.053	149.953	42.2767	156.057	73.0233	76.2567	91.5633	112.911	87.8353	100.373	significant	0.638201	0.188131	-0.16435	0.141768	-0.489194	0.00419079	-0.529267	0.105758	-0.711672	0.0120259	significant	1.88414	0.000210379	0.788496	0.0140817	0.851002	0.0495536	1.11491	0.0114753	Synthesis	lipoxygenase 2	AT3G45140.1	ATLOX2,LOX2	FALSE	FALSE	TRUE	Glyma02g26160.1	N		N		919
Glyma14g24675	#N/A	Syn Wax Sub	103	1.80667	4.46667	4.01667	2.93333	1.37333	2.12333	4.94	2.37	2.42	2.53333	2.91933	2.87733	2.89833		0.233001	0.438184	0.145312	0.567878	-0.761112	0.109129	-0.277534	0.706547	0.883355	0.29016	significant	1.21818	0.0106751	0.158556	0.605945	0.188676	0.521545	0.254706	0.700241	Synthesis	GDSL-like Lipase/Acylhydrolase superfamily protein	AT4G16230.1	0	FALSE	FALSE	TRUE	Glyma14g24675.1	N		N		128
Glyma18g01510	GmKCR1-510	Syn Wax Sub	104	14.8033	31.15	26.5533	19.5367	9.68333	15.66	57.7367	90.88	18.4067	4.95333	20.3453	37.5273	28.9363	significant	0.0811621	0.676956	0.890256	0.119193	1.77507	0.00089134	-0.0859559	0.758472	-0.967104	0.0170951	significant	1.8824	0.0277756	2.53688	0.000137341	0.233144	0.275351	-1.66061	0.0020221	Synthesis	beta-ketoacyl reductase 1	AT1G67730.1	ATKCR1,KCR1,YBR159	TRUE	TRUE	TRUE	Glyma18g01510.1	N		N		321
Glyma08g02710	#N/A	Syn Wax Sub	105	2	3.95	3.52	3.09	1.67667	2.75	7.08333	5.8	3.79667	1.24667	2.84733	4.13533	3.49133	significant	0.459432	0.458759	0.842576	0.00276589	0.720477	0.000119339	0.297127	0.603941	-0.42752	0.409374	significant	1.365	0.0066945	1.07662	0.0163116	0.465302	0.485267	-1.14136	0.155849	Synthesis	alpha/beta-Hydrolases superfamily protein	AT4G10955.1	0	FALSE	FALSE	TRUE	Glyma08g02710.1	N		N		344
Glyma11g08420	#N/A	Syn Wax Sub	106	1.11	0.393333	2.85333	1.50333	0.373333	1.14333	2.81667	10.7633	2.30333	0.1	1.24667	3.42533	2.336	significant	0.0426864	0.958596	2.84016	0.104263	1.9154	0.00404389	0.615558	0.215664	-1.90046	0.290221	significant	1.30074	0.235336	3.23481	0.00172165	1.01048	0.14856	-3.51517	0.0759082	Synthesis	GDSL-like Lipase/Acylhydrolase superfamily protein	AT1G75900.1	0	FALSE	FALSE	TRUE	Glyma11g08420.3	N		Y	26-27	367
Glyma18g03161	#N/A	Syn Wax Sub	107	1.9	1.06667	0.1	0.1	0.1	0.5	2.61	0.383333	0.1	0.1	0.653333	0.738667	0.696		-1.926	0.141193	1.29094	0.128905	1.9386	0.307506	0	0.373901	0	1		2.38405	0.0359615	-0.383329	0.81359	-2.32193	0.158603	-2.32193	0.158603	Synthesis	SGNH hydrolase-type esterase superfamily protein	AT3G11210.1	0	FALSE	FALSE	TRUE	Glyma18g03161.1	N		N		257
Glyma05g36830	#N/A	Syn Wax Sub	108	3.03667	5.24333	5.93	3.69667	1.84667	3.63333	7.01	5.66667	3.26	1.04333	3.95067	4.12267	4.03667		0.258805	0.307052	0.41893	0.0249984	-0.0655318	0.696532	-0.181353	0.806315	-0.823723	0.235528	significant	0.948121	0.00480866	0.641207	0.0156977	-0.156422	0.810334	-1.80009	0.00816094	Synthesis	alpha/beta-Hydrolases superfamily protein	AT4G10955.1	0	FALSE	FALSE	TRUE	Glyma05g36830.4	N		N		344
Glyma13g33700	#N/A	Syn Wax Sub	109	2.02333	5.13333	5.11	4.61	2.51667	2.98667	5.07	4.37333	3.14333	1.88	3.87867	3.49067	3.68467	significant	0.561802	0.0665306	-0.0179102	0.932684	-0.22459	0.591337	-0.552471	0.00860712	-0.420781	0.33717	significant	0.76345	0.00669068	0.550197	0.0179094	0.073759	0.638947	-0.667804	0.140902	Synthesis	cytochrome P450, family 72, subfamily A, polypeptide 7	AT3G14610.1	CYP72A7	FALSE	TRUE	FALSE	Glyma13g33700.1	N		N		520
Glyma02g40290	#N/A	Syn Wax Sub	110	201.103	601.177	339.89	110.193	45.7433	92.55	665.847	350.233	85.47	36.6933	259.621	246.159	252.89		-1.11963	0.0160013	0.147401	0.527885	0.0432485	0.830472	-0.366547	0.128359	-0.318044	0.568818	significant	2.84689	0.00278837	1.92001	0.00110087	-0.114815	0.671243	-1.33472	0.0218328	Synthesis	cinnamate-4-hydroxylase	AT2G30490.1	ATC4H,C4H,CYP73A5,REF3	FALSE	TRUE	FALSE	Glyma02g40290.1	N		N		507
Glyma13g44950	#N/A	Syn Wax Sub	111	117.167	46.7467	57.15	9.01667	3.86667	26.22	59.6567	103.477	9.95333	4.37	46.7893	40.7353	43.7623	significant	-2.15982	0.0010404	0.35182	0.570528	0.85648	0.174037	0.142586	0.712715	0.176543	0.836461	significant	1.18602	0.139459	1.98057	0.0334792	-1.39742	0.00599573	-2.58496	0.00105381	Synthesis	4-coumarate:CoA ligase 2	AT3G21240.1	4CL2,AT4CL2	FALSE	TRUE	FALSE	Glyma13g44950.1	N		N		548
Glyma15g00390	#N/A	Syn Wax Sub	112	59	39.3	35.9833	6.04333	2.22	13.94	47.5733	64.4267	7.63	2.79333	28.5093	27.2727	27.891	significant	-2.08148	0.00261577	0.275624	0.589814	0.840329	0.118121	0.336339	0.293	0.331428	0.643542	significant	1.77092	0.0427682	2.20843	0.0168482	-0.869476	0.00530622	-2.31917	0.000154699	Synthesis	4-coumarate:CoA ligase 2	AT3G21240.1	4CL2,AT4CL2	FALSE	TRUE	FALSE	Glyma15g00390.1	N		N		539
Glyma14g38580	#N/A	Syn Wax Sub	113	88.54	148.567	84.85	21.5433	11.8667	42.5267	139.07	66.6033	20.53	10.78	71.0733	55.902	63.4877		-1.05796	0.0275916	-0.0952992	0.778039	-0.34932	0.310443	-0.0695079	0.826065	-0.138558	0.847353	significant	1.70937	0.0158323	0.647227	0.0857575	-1.05063	0.0268433	-1.98001	0.0100744	Synthesis	cinnamate-4-hydroxylase	AT2G30490.1	ATC4H,C4H,CYP73A5,REF3	FALSE	TRUE	FALSE	Glyma14g38580.1	N		N		506
Glyma14g36500	#N/A	Syn Wax Sub	114	69.43	103.557	58.3733	21.0233	7.31667	29.72	112.533	50.8233	14.7967	5.95667	51.94	42.766	47.353	significant	-1.22413	0.00836628	0.119932	0.669966	-0.199818	0.648914	-0.506719	0.295373	-0.296681	0.749396	significant	1.92085	0.00347828	0.774057	0.116291	-1.00616	0.0613575	-2.31886	0.011547	Synthesis	cinnamate-4-hydroxylase	AT2G30490.1	ATC4H,C4H,CYP73A5,REF3	FALSE	TRUE	FALSE	Glyma14g36500.1	N		N		121
Glyma06g42400	#N/A	Syn Wax Sub	115	1.60333	2.58333	1.49	0.606667	0.23	0.646667	2.08333	1.38333	0.4	0.1	1.30267	0.922667	1.11267		-1.30998	0.0924097	-0.31034	0.564756	-0.107163	0.712795	-0.600904	0.429384	-1.20163	0.340143		1.6878	0.0343991	1.09705	0.0588321	-0.693022	0.451048	-2.69302	0.0572222	Synthesis	fatty alcohol oxidase 3	AT3G23410.1	ATFAO3,FAO3	TRUE	FALSE	FALSE	Glyma06g42400.2	N		N		750
Glyma14g02570	#N/A	Syn Wax Sub	116	7.93667	12.1333	9.25333	4.75667	0.56	3.25	11.8533	10.23	2.97	0.546667	6.928	5.77	6.349		-1.28809	0.153435	-0.0336831	0.809856	0.144761	0.526932	-0.679488	0.493345	-0.0347654	0.959612	significant	1.86678	0.000960532	1.65429	0.00349192	-0.129977	0.867805	-2.57171	0.00216526	Synthesis	GDSL-like Lipase/Acylhydrolase superfamily protein	AT5G55050.1	0	FALSE	FALSE	TRUE	Glyma14g02570.1	Y	23-24	Y	23-24	363
Glyma09g25186	#N/A	Syn Wax Sub	117	5.22667	4.96667	4.62333	4.28667	3.06667	3.60667	5.20333	5.67333	4.10333	2.1	4.434	4.13733	4.28567		-0.535225	0.188796	0.0671582	0.826911	0.295263	0.330158	-0.0630599	0.775769	-0.546282	0.476779		0.52877	0.218559	0.653531	0.111016	0.18613	0.54901	-0.780277	0.0829695	Synthesis	alpha/beta-Hydrolases superfamily protein	AT3G49050.1	0	FALSE	FALSE	TRUE	Glyma09g25186.2	N		Y	19-20	445
Glyma08g07540	#N/A	transport ABC2	118	74.6333	330.19	283.76	59.57	12.3567	56.1933	185.5	84.4667	16.82	7.26333	152.102	70.0487	111.075	significant	-0.409421	0.205733	-0.831877	0.00808229	-1.74822	0.0026496	-1.82441	0.0373721	-0.766586	0.483924	significant	1.72295	0.000416292	0.587983	0.0340017	-1.74022	0.0105868	-2.9517	0.00231049	Transport ABC2	white-brown complex homolog protein 11	AT1G17840.1	ABCG11,ATWBC11,COF1,DSO,WBC11	TRUE	FALSE	TRUE	Glyma08g07540.3	N		N		624
Glyma13g20800	#N/A	Syn Wax Sub	119	405.363	553.703	522.32	108.71	48.0367	219.483	419.04	285.367	46.8367	34.89	327.627	201.123	264.375	significant	-0.885104	0.0105537	-0.402025	0.473795	-0.872117	0.0117266	-1.21477	0.025998	-0.461322	0.586067	significant	0.932977	0.169784	0.378705	0.124704	-2.2284	0.000755453	-2.65323	0.000928633	Synthesis	PHE ammonia lyase 1	AT2G37040.1	ATPAL1,PAL1	FALSE	TRUE	FALSE	Glyma13g20800.1	N		N		717
Glyma19g09320	#N/A	Syn Wax Sub	120	11.9333	20.28	9.76333	3.82	0.893333	5.35667	18.69	5.42333	1.39667	0.743333	9.338	6.322	7.83	significant	-1.15559	0.0488202	-0.117791	0.67966	-0.848194	0.0812235	-1.45158	0.0107996	-0.265189	0.765052	significant	1.80286	0.0225402	0.0178443	0.961949	-1.93935	0.015595	-2.84925	0.009369	Synthesis	12-oxophytodienoate reductase 2	AT1G76690.1	ATOPR2,OPR2	TRUE	FALSE	FALSE	Glyma19g09320.2	N		N		366
Glyma13g29500	#N/A	Syn Wax Sub	121	6.34333	4.95333	3.36	4.41667	2.38667	3.93	6.84333	2.75333	2.86	2.12667	4.292	3.70267	3.99733	significant	-0.690712	0.0436842	0.4663	0.362037	-0.287282	0.474512	-0.626943	0.00835758	-0.166403	0.759242		0.80017	0.174328	-0.51335	0.201408	-0.458514	0.172717	-0.885935	0.103613	Synthesis	GDSL-like Lipase/Acylhydrolase superfamily protein	AT1G29670.1	0	FALSE	FALSE	TRUE	Glyma13g29500.1	Y	27-28	Y	27-28	376
Glyma10g11200	#N/A	Syn Wax Sub	122	2.19667	1.53	1.4	1.12	0.68	1.08333	1.8	0.773333	0.536667	0.526667	1.38533	0.944	1.16467		-1.01984	0.045821	0.234465	0.644412	-0.856265	0.410369	-1.0614	0.0511847	-0.368645	0.683556		0.73252	0.232815	-0.486315	0.371931	-1.01338	0.105024	-1.04052	0.19683	Synthesis	ascorbate peroxidase 2	AT3G09640.1	APX1B,APX2	FALSE	TRUE	FALSE	Glyma10g11200.1	N		N		221
Glyma04g11550	#N/A	Syn Wax Sub	123	32.33	164.093	58.3333	20.35	11.3567	17.7133	125.307	24.49	8.19	6.83	57.2927	36.506	46.8993	significant	-0.868038	0.00355612	-0.389053	0.0660955	-1.25213	0.0220034	-1.31309	0.00750846	-0.733582	0.325925	significant	2.82256	1.23564e-05	0.467357	0.281298	-1.1129	0.0257545	-1.37488	0.0448434	Synthesis	acetyl-CoA carboxylase 1	AT1G36160.1	ACC1,AT-ACC1,EMB22,GK,PAS3	TRUE	FALSE	TRUE	Glyma04g11550.1	N		N		2278
Glyma06g11120	#N/A	Syn Wax Sub	124	39.91	160.137	73.57	20.1	7.35	20.1967	112.293	35.5367	7.68333	5.12333	60.2133	36.1667	48.19	significant	-0.982633	0.0135321	-0.512031	0.0196423	-1.04981	0.0151613	-1.38739	0.0218569	-0.520661	0.544382	significant	2.47508	0.00045822	0.815191	0.0828986	-1.39431	0.0312773	-1.97896	0.0211353	Synthesis	acetyl-CoA carboxylase 1	AT1G36160.1	ACC1,AT-ACC1,EMB22,GK,PAS3	TRUE	FALSE	TRUE	Glyma06g11120.1	N		N		2261
Glyma07g16521	#N/A	Syn Wax Sub	125	4.49333	11.0233	3.93	1.39667	0.376667	0.646667	10.27	1.38333	0.1	0.13	4.244	2.506	3.375	significant	-2.79669	0.0114646	-0.102124	0.734966	-1.50638	0.0279248	-3.80392	0.0402357	-1.53478	0.527258	significant	3.98927	0.0023102	1.09705	0.217454	-2.69302	0.0181778	-2.31451	0.0585863	Synthesis	acetyl-CoA carboxylase 2	AT1G36180.1	ACC2	FALSE	FALSE	TRUE	Glyma07g16521.1	N		N		107
Glyma10g06600	#N/A	Syn Wax Sub	126	265.607	597.92	934.537	238.193	97.1833	105.703	459.933	509.333	86.3333	64.9933	426.688	245.259	335.974	significant	-1.32927	0.00413515	-0.378528	0.535718	-0.875641	0.00571147	-1.46414	0.0271499	-0.580417	0.503011	significant	2.1214	0.0656321	2.26859	0.00167185	-0.292031	0.554267	-0.701657	0.265783	Synthesis	PHE ammonia lyase 1	AT2G37040.1	ATPAL1,PAL1	FALSE	TRUE	FALSE	Glyma10g06600.1	N		N		718
Glyma10g15062	#N/A	Syn Wax Sub	127	4.02333	11.1867	3.79333	1.13667	0.493333	0.206667	9.37	1.30333	0.1	0.1	4.12667	2.216	3.17133	significant	-4.28301	0.00780423	-0.255659	0.553261	-1.54126	0.238999	-3.50674	0.322026	-2.30256	0.373901	significant	5.50267	0.000742807	2.65683	0.375209	-1.04731	0.373901	-1.04731	0.373901	Synthesis	acetyl-CoA carboxylase 1	AT1G36160.1	ACC1,AT-ACC1,EMB22,GK,PAS3	TRUE	FALSE	TRUE	Glyma10g15062.2	N		N		123
Glyma14g08350	#N/A	Syn Wax Sub	128	3.28667	2.57667	4.62333	4.07667	1.67667	2.15667	3.99	3.64	1.64667	1.38	3.248	2.56267	2.90533	significant	-0.607822	0.18688	0.630883	0.0098554	-0.344995	0.247797	-1.30784	0.00451192	-0.280928	0.0711763	significant	0.887586	0.00595314	0.755135	0.115162	-0.389255	0.296194	-0.644135	0.086323	Synthesis	metalloendopeptidases;zinc ion binding	AT5G42620.2	0	FALSE	TRUE	FALSE	Glyma14g08350.1	N		N		861
Glyma17g19973	#N/A	Syn Wax Sub	129	3.81667	2.27	2.80333	1.61667	0.183333	0.48	0.816667	0.69	0.26	0.223333	2.138	0.494	1.316	significant	-2.99121	0.0117647	-1.47487	0.097441	-2.02248	0.161781	-2.63644	0.0311803	0.284729	0.868051		0.766713	0.3656	0.523562	0.379506	-0.884523	0.470544	-1.10384	0.273768	Synthesis	alpha/beta-Hydrolases superfamily protein	AT5G42930.1	0	FALSE	FALSE	TRUE	Glyma17g19973.1	N		N		478
Glyma16g05770	#N/A	Syn Wax Sub	130	1.93333	2.85	1.15667	0.453333	0.203333	0.353333	1.01333	0.583333	0.186667	0.146667	1.31933	0.456667	0.888	significant	-2.45199	0.00452429	-1.49185	0.00337139	-0.987581	0.0473103	-1.28011	0.237107	-0.471306	0.873538		1.52001	0.126204	0.723291	0.291615	-0.920566	0.425822	-1.26849	0.406759	Synthesis	HXXXD-type acyl-transferase family protein	AT5G41040.1	0	FALSE	TRUE	TRUE	Glyma16g05770.2	N		N		435
Glyma19g26660	#N/A	Syn Wax Sub	131	1.40333	1.68	0.896667	0.343333	0.27	0.29	0.87	0.53	0.1	0.14	0.918667	0.386	0.652333		-2.27473	0.0536713	-0.949374	0.0505186	-0.758579	0.174955	-1.77961	0.217972	-0.947533	0.408081		1.58496	0.0777192	0.869939	0.256753	-1.53605	0.168027	-1.05063	0.241444	Synthesis	HXXXD-type acyl-transferase family protein	AT5G41040.1	0	FALSE	TRUE	TRUE	Glyma19g26660.1	N		N		433
Glyma03g22610	#N/A	Syn Wax Sub	132	1.09	1.19667	1.13	0.496667	0.276667	0.22	0.48	0.37	0.13	0.1	0.838	0.26	0.549	significant	-2.30875	0.026664	-1.31792	0.138687	-1.61073	0.146721	-1.93377	0.00193574	-1.46815	0.0881256		1.12553	0.0644366	0.750022	0.196739	-0.758992	0.609889	-1.1375	0.315388	Synthesis	PLAT/LH2 domain-containing lipoxygenase family protein	AT3G22400.1	LOX5	FALSE	TRUE	TRUE	Glyma03g22610.1	N		N		867
Glyma13g29490	#N/A	Syn Wax Sub	133	1.58333	1.27	2.61333	0.503333	0.1	0.1	0.453333	0.27	0.1	0.1	1.214	0.204667	0.709333	significant	-3.98489	0.0600384	-1.48618	0.0607567	-3.27486	0.0107927	-2.33151	0.357648	-1.60171e-16	0.373901		2.18057	0.259403	1.43296	0.225544	0	0.373901	-1.60171e-16	0.71348	Synthesis	GDSL-like Lipase/Acylhydrolase superfamily protein	AT1G29670.1	0	FALSE	FALSE	TRUE	Glyma13g29490.2	Y	19-20	Y	19-20	298
Glyma20g28290	#N/A	Syn Wax Sub	134	5.24333	2.56333	1.75667	1.77667	0.68	1.82333	2.11333	1.65	1.63	0.193333	2.404	1.482	1.943	significant	-1.52391	0.0136073	-0.278501	0.38002	-0.0903744	0.835228	-0.124301	0.792135	-1.81444	0.104119		0.212942	0.648296	-0.144112	0.807227	-0.161706	0.783827	-3.23742	0.035043	Synthesis	PLAT/LH2 domain-containing lipoxygenase family protein	AT3G22400.1	LOX5	FALSE	TRUE	TRUE	Glyma20g28290.3	N		N		859
Glyma05g36910	#N/A	Syn Wax Sub	135	1.25667	0.286667	0.59	0.59	0.536667	0.273333	0.433333	0.39	0.503333	0.1	0.652	0.34	0.496	significant	-2.20087	0.0752881	0.596103	0.272711	-0.597241	0.138571	-0.229201	0.817999	-2.42403	0.0111167		0.664816	0.102606	0.512813	0.14295	0.880853	0.534702	-1.45066	0.0644351	Synthesis	AMP-dependent synthetase and ligase family protein	AT4G23850.1	LACS4	FALSE	FALSE	TRUE	Glyma05g36910.1	N		N		666
Glyma19g23446	#N/A	Syn Wax Sub	136	4.40333	9.29333	8.17667	3.56	5.43	3.30667	7.94667	4.99333	2.47333	4.66667	6.17267	4.67733	5.425		-0.413218	0.426041	-0.225846	0.642292	-0.71151	0.40477	-0.525421	0.402025	-0.21856	0.649135		1.26497	0.14049	0.594626	0.286102	-0.418921	0.415107	0.497015	0.362905	Synthesis	GDSL-motif lipase 5	AT1G53920.1	GLIP5	FALSE	FALSE	TRUE	Glyma19g23446.1	Y	25-26	Y	25-26	366
Glyma01g44540	#N/A	transport lipid	137	1.06667	2.57667	0.813333	0.106667	0.78	0.266667	0.843333	0.496667	0.1	0.536667	1.06867	0.448667	0.758667		-2	0.110643	-1.61133	0.0512491	-0.711569	0.584679	-0.0931094	0.645547	-0.539448	0.800355		1.66107	0.355743	0.89724	0.677219	-1.41504	0.443939	1.00899	0.651953	Transport lipid	Bifunctional inhibitor/lipid-transfer protein/seed storage 2S albumin superfamily protein	AT3G22620.1	0	FALSE	FALSE	TRUE	Glyma01g44540.1	N		N		171
Glyma15g12140	#N/A	Syn Wax Sub	138	2.84	12.11	9.64667	7.21	2.71	3.61	7.81	15.1333	8.66667	2.86	6.90333	7.616	7.25967		0.346108	0.625452	-0.632804	0.0704448	0.649627	0.0550023	0.265478	0.543537	0.0777223	0.897401	significant	1.11332	0.0755464	2.06766	0.00215593	1.26348	0.0488047	-0.335984	0.571264	Synthesis	acyl-CoA sterol acyl transferase 1	AT3G51970.1	ASAT1,ATASAT1,ATSAT1	TRUE	FALSE	FALSE	Glyma15g12140.1	N		N		358
Glyma13g31440	#N/A	Syn Wax Sub	139	0.576667	1.44667	2.47	1.85667	0.46	1.05	1.82333	3.49667	2.49	0.426667	1.362	1.85733	1.60967		0.86458	0.303774	0.333846	0.304398	0.501469	0.11118	0.423431	0.123641	-0.108524	0.945442	significant	0.796189	0.111128	1.73559	0.00652816	1.24576	0.010002	-1.29921	0.221653	Synthesis	fatty acid desaturase family protein	AT4G04930.1	DES-1-LIKE	FALSE	FALSE	TRUE	Glyma13g31440.1	N		N		325
Glyma14g23820	#N/A	Syn Wax Sub	140	29.26	114.793	100.183	74.22	56	28.2767	151.007	90.0933	47.1367	46.2133	74.8913	72.5453	73.7183	significant	-0.0493177	0.81449	0.395573	0.0302303	-0.15315	0.356059	-0.654958	0.00190445	-0.277118	0.00751797	significant	2.41693	7.84424e-05	1.67181	0.000621286	0.737238	0.00070172	0.708697	0.00114627	Synthesis	GDSL-like Lipase/Acylhydrolase superfamily protein	AT3G26430.1	0	FALSE	FALSE	TRUE	Glyma14g23820.2	Y	32-33	Y	32-33	305
Glyma20g24810	#N/A	Syn Wax Sub	141	2.18333	32.9033	46.1933	1.63	4.64333	1.34333	76.9667	22.9033	1.21667	3.88333	17.5107	21.2627	19.3867		-0.700715	0.281843	1.226	0.0546163	-1.01213	0.279006	-0.421938	0.683887	-0.257865	0.900087	significant	5.84034	0.00822502	4.09167	0.0720984	-0.142883	0.875855	1.53148	0.49541	Synthesis	cinnamate-4-hydroxylase	AT2G30490.1	ATC4H,C4H,CYP73A5,REF3	FALSE	TRUE	FALSE	Glyma20g24810.1	N		N		540
Glyma18g43066	#N/A	Syn Wax Sub	142	0.576667	5.59333	11.8367	2.53333	0.31	0.7	5.93667	9.17	1.17333	0.47	4.17	3.49	3.83		0.279617	0.806154	0.0859448	0.874495	-0.368269	0.23017	-1.11042	0.235673	0.600393	0.453282	significant	3.08423	0.0287977	3.71149	0.00393827	0.745186	0.433615	-0.574694	0.576276	Synthesis	SGNH hydrolase-type esterase superfamily protein	AT3G11210.1	0	FALSE	FALSE	TRUE	Glyma18g43066.1	N		N		178
Glyma10g11680	#N/A	Syn Wax Sub	143	19.1567	80.5267	142.683	109.507	35.0433	16.3567	103.003	261.937	56.95	12.49	77.3833	90.1473	83.7653	significant	-0.227968	0.523536	0.355153	0.250206	0.876401	0.00113881	-0.943251	0.0477372	-1.48837	0.12675	significant	2.65474	0.00495867	4.00127	1.59735e-08	1.79982	0.0223606	-0.389105	0.48766	Synthesis	Copper amine oxidase family protein	AT4G12290.1	0	FALSE	TRUE	FALSE	Glyma10g11680.4	Y	30-31	Y	30-31	670
Glyma15g43210	#N/A	Syn Wax Sub	144	4.03	15.0433	22.88	18.3633	5.39667	3.51	18.6867	51.9967	8.07	2.28	13.1427	16.9087	15.0257	significant	-0.199309	0.514961	0.312885	0.347428	1.18433	0.000213574	-1.18619	0.020159	-1.24303	0.14792	significant	2.41247	0.00735281	3.88888	7.2827e-07	1.2011	0.0318843	-0.622437	0.208374	Synthesis	Copper amine oxidase family protein	AT4G12290.1	0	FALSE	TRUE	FALSE	Glyma15g43210.4	Y	30-31	Y	30-31	733
Glyma10g37820	#N/A	Syn Wax Sub	145	0.326667	0.503333	0.766667	0.65	0.22	0.256667	0.716667	1.00333	0.59	0.21	0.493333	0.555333	0.524333		-0.347923	0.668753	0.509788	0.327018	0.38813	0.445454	-0.139725	0.637991	-0.0671142	0.720964		1.48141	0.0570442	1.96683	0.0301996	1.20082	0.0488383	-0.289507	0.561438	Synthesis	alpha/beta-Hydrolases superfamily protein	AT3G49050.1	0	FALSE	FALSE	TRUE	Glyma10g37820.1	Y	19-20	Y	19-20	448
Glyma03g37970	#N/A	Syn Wax Sub	146	4.04667	13.87	7.60333	4.57	1.33	1.11667	9.86	17.3933	3.80333	0.49	6.284	6.53267	6.40833	significant	-1.85754	0.0894536	-0.492308	0.221222	1.19383	0.00469606	-0.26493	0.510297	-1.44057	0.0688505	significant	3.14239	0.032252	3.96126	0.000640864	1.76807	0.00240591	-1.18834	0.166068	Synthesis	glycerol-3-phosphate acyltransferase 2	AT1G02390.1	ATGPAT2,GPAT2	TRUE	FALSE	FALSE	Glyma03g37970.1	N		N		540
Glyma03g37990	#N/A	Syn Wax Sub	147	1.04667	2.91	1.32667	0.813333	0.42	0.223333	1.37333	2.61667	0.783333	0.1	1.30333	1.01933	1.16133	significant	-2.22853	0.0819819	-1.08334	0.0391265	0.979924	0.0672689	-0.0542204	0.854148	-2.07039	0.0130172	significant	2.62041	0.0983632	3.55046	0.00222323	1.81043	0.0606761	-1.1592	0.373901	Synthesis	glycerol-3-phosphate acyltransferase 2	AT1G02390.1	ATGPAT2,GPAT2	TRUE	FALSE	FALSE	Glyma03g37990.1	N		N		510
Glyma13g35230	#N/A	Syn Wax Sub	148	7.51333	11.0567	15.7633	14.3667	8.82	4.84	9.67667	13.98	7.21	4.75	11.504	8.09133	9.79767	significant	-0.634446	0.114886	-0.192334	0.0152502	-0.173208	0.21999	-0.994654	0.00737842	-0.892851	0.0198732	significant	0.999503	0.00103159	1.53029	0.000409255	0.574992	0.0354633	-0.0270795	0.88713	Synthesis	cytochrome P450, family 72, subfamily A, polypeptide 15	AT3G14690.1	CYP72A15	FALSE	TRUE	FALSE	Glyma13g35230.1	N		N		524
Glyma0428s00200	#N/A	Syn Wax Sub	149	2.29333	6.70333	4.67	4.66667	2.99	0.723333	2.34	4.41333	1.42	0.806667	4.26467	1.94067	3.10267	significant	-1.66471	0.20396	-1.51837	0.00945832	-0.0815538	0.85525	-1.7165	0.0104631	-1.8901	0.0395315		1.69378	0.0290446	2.60914	0.0334839	0.973158	0.361773	0.157312	0.899884	Synthesis	PLAT/LH2 domain-containing lipoxygenase family protein	AT3G22400.1	LOX5	FALSE	TRUE	TRUE	Glyma0428s00200.3	N		N		410
Glyma10g39470	#N/A	Syn Wax Sub	150	2.51667	5.56333	5.82	3.28	3.17	0.24	1.79333	5.22	0.75	0.463333	4.07	1.69333	2.88167	significant	-3.39041	0.0054456	-1.63331	0.00181043	-0.156969	0.510544	-2.12873	0.00432713	-2.77436	0.00141337	significant	2.90154	0.0376703	4.44294	0.00182671	1.64386	0.10579	0.949016	0.558447	Synthesis	PLAT/LH2 domain-containing lipoxygenase family protein	AT3G22400.1	LOX5	FALSE	TRUE	TRUE	Glyma10g39470.1	N		N		449
Glyma13g03332	#N/A	Syn Wax Sub	151	0.593333	23.4367	19.1533	1.73667	0.19	0.106667	4.61667	3.30333	0.49	0.136667	9.022	1.73067	5.37633	significant	-2.47573	0.117384	-2.34384	0.000483439	-2.5356	0.0256077	-1.82547	0.233868	-0.475338	0.790378	significant	5.43567	0.00581856	4.95274	0.0271383	2.19967	0.453809	0.357552	0.824474	Synthesis	GDSL-like Lipase/Acylhydrolase superfamily protein	AT5G14450.1	0	FALSE	FALSE	TRUE	Glyma13g03332.1	Y	27-28	Y	27-28	295
Glyma05g00990	#N/A	Syn Wax Sub	152	1.19667	1.49667	1.03	0.206667	0.1	0.1	0.343333	0.81	0.1	0.1	0.806	0.290667	0.548333	significant	-3.58095	0.00018896	-2.12407	0.0458891	-0.346651	0.538441	-1.04731	0.168798	3.20343e-16	0.78377		1.77961	0.0411309	3.01792	0.0496807	0	1	0	0.373901	Synthesis	GDSL-like Lipase/Acylhydrolase superfamily protein	AT1G74460.1	0	FALSE	TRUE	TRUE	Glyma05g00990.1	Y	24-25	Y	24-25	369
Glyma13g30430	#N/A	Syn Wax Sub	153	2.1	1.52667	0.763333	0.463333	0.173333	0.306667	0.853333	2.03667	0.776667	0.1	1.00533	0.814667	0.91	significant	-2.77565	0.000452033	-0.839204	0.00270508	1.41582	0.246656	0.745245	0.351298	-0.793549	0.499734	significant	1.47644	0.00691	2.73147	0.129176	1.34062	0.0653661	-1.61667	0.112772	Synthesis	alpha/beta-Hydrolases superfamily protein	AT4G18550.1	0	FALSE	FALSE	TRUE	Glyma13g30430.2	N		N		428
Glyma16g26480	#N/A	transport lipid	154	0.936667	0.626667	0.506667	0.1	0.1	0.15	0.45	1.01	0.216667	0.1	0.454	0.385333	0.419667		-2.64257	0.162627	-0.477773	0.713675	0.995246	0.391307	1.11548	0.53333	0	1		1.58496	0.36667	2.75132	0.115526	0.530515	0.774313	-0.584963	0.373901	Transport lipid	Bifunctional inhibitor/lipid-transfer protein/seed storage 2S albumin superfamily protein	AT5G13900.1	0	FALSE	FALSE	TRUE	Glyma16g26480.1	Y	25-26	Y	25-26	143
Glyma17g07190	#N/A	Syn Wax Sub	155	54.3933	11.8833	65.8767	114.267	47.1267	31.6367	11.9333	41.0333	42.9633	19.0433	58.7093	29.322	44.0157	significant	-0.781832	0.0880053	0.00605751	0.993055	-0.682971	0.188851	-1.41123	0.0516757	-1.30726	0.0120371	significant	-1.4066	0.00862021	0.375199	0.11789	0.441508	0.301604	-0.732312	0.11419	Synthesis	4-coumarate:CoA ligase 2	AT3G21240.1	4CL2,AT4CL2	FALSE	TRUE	FALSE	Glyma17g07190.2	N		N		565
Glyma17g36690	#N/A	Syn Wax Sub	156	5.26667	3.48	10.5133	12.5233	6.74667	7.01667	3.7	7.01667	3.97333	3.57	7.706	5.05533	6.38067	significant	0.413896	0.317829	0.088438	0.563229	-0.583362	0.26391	-1.6562	0.00130258	-0.918251	0.000873942		-0.923261	0.0917053	0	1	-0.820436	0.130358	-0.974862	0.0873259	Synthesis	metalloendopeptidases;zinc ion binding	AT5G42620.2	0	FALSE	TRUE	FALSE	Glyma17g36690.2	N		N		688
Glyma01g27385	#N/A	Syn Wax Sub	157	1.30333	0.46	0.52	3.36333	1.29	0.553333	0.18	0.886667	1.89667	0.356667	1.38733	0.774667	1.081		-1.23599	0.613768	-1.35364	0.56847	0.76988	0.675224	-0.826426	0.286004	-1.85472	0.0672613		-1.62015	0.52758	0.680243	0.713583	1.77725	0.286878	-0.633572	0.764156	Synthesis	choline kinase 1	AT1G71697.1	ATCK1,CK,CK1	TRUE	FALSE	FALSE	Glyma01g27385.1	N		N		108
Glyma15g04760	#N/A	Syn Wax Sub	158	1.08667	1.25333	7.39	5.71667	0.293333	2.04333	0.863333	5.72	4.24333	0.93	3.148	2.76	2.954		0.911015	0.0947706	-0.537781	0.419433	-0.369559	0.335242	-0.429976	0.616028	1.66469	0.234439		-1.24293	0.0281455	1.48509	0.0319307	1.05427	0.181043	-1.13562	0.109617	Synthesis	3-ketoacyl-CoA synthase 12	AT2G28630.1	KCS12	TRUE	FALSE	TRUE	Glyma15g04760.1	N		N		471
Glyma08g20190	#N/A	Syn Wax Sub	159	0.606667	0.29	2.37667	2.42667	0.763333	0.57	0.1	1.65667	1.70333	1.08333	1.29267	1.02267	1.15767		-0.0899421	0.842979	-1.53605	0.0432349	-0.520656	0.371858	-0.510615	0.196522	0.505092	0.345643	significant	-2.51096	0.0078901	1.53925	0.00912346	1.57933	0.0611748	0.926443	0.0749824	Synthesis	lipoxygenase 1	AT1G55020.1	ATLOX1,LOX1	TRUE	TRUE	TRUE	Glyma08g20190.1	N		N		861
Glyma13g25570	#N/A	Syn Wax Sub	160	6.15667	19.34	4.14	10.81	15.2333	7.31333	22.7333	2.56333	4.06	9.32333	11.136	9.19867	10.1673		0.24838	0.767551	0.233221	0.253614	-0.69161	0.53629	-1.41281	0.0869566	-0.708314	0.115298	significant	1.63621	0.00328175	-1.51251	0.0869106	-0.849049	0.119931	0.350317	0.472767	Synthesis	12-oxophytodienoate reductase 2	AT1G76690.1	ATOPR2,OPR2	TRUE	FALSE	FALSE	Glyma13g25570.1	N		N		368
Glyma04g35801	#N/A	Syn Wax Sub	161	2.31333	10.8067	3.43333	3.37667	15.2	4.42	11.6533	1.75333	2.36	5.19333	7.026	5.076	6.051		0.934073	0.214576	0.108821	0.749836	-0.96951	0.258178	-0.516813	0.400178	-1.54934	0.0858483	significant	1.39862	0.0107017	-1.33395	0.0479355	-0.90526	0.138902	0.232614	0.736348	Synthesis	12-oxophytodienoate reductase 1	AT1G76680.1	ATOPR1,OPR1	FALSE	FALSE	TRUE	Glyma04g35801.1	N		N		78
Glyma09g15403	#N/A	Syn Wax Sub	162	0.1	3.55667	5.03333	5.75667	6.68	1.35333	2.72333	3.74333	2.40333	2.20667	4.22533	2.486	3.35567	significant	3.75845	0.000737172	-0.385152	0.720426	-0.427191	0.598093	-1.2602	0.253784	-1.59798	0.00775166		1.00886	0.313539	1.46781	0.218156	0.82852	0.662565	0.705351	0.292559	Synthesis	cytochrome P450, family 72, subfamily A, polypeptide 14	AT3G14680.1	CYP72A14	FALSE	TRUE	FALSE	Glyma09g15403.1	N		N		80
Glyma15g13770	#N/A	transport lipid	163	0.59	0.746667	1.31333	0.836667	1.76	0.93	0.276667	0.53	0.243333	8.24333	1.04933	2.04467	1.547	significant	0.656516	0.645159	-1.43232	0.123046	-1.30917	0.0118704	-1.78172	0.0117207	2.22765	0.0552654		-1.74908	0.309391	-0.811238	0.480029	-1.9343	0.280203	3.14793	0.040006	Transport lipid	Bifunctional inhibitor/lipid-transfer protein/seed storage 2S albumin superfamily protein	AT5G46890.1	0	FALSE	FALSE	TRUE	Glyma15g13770.1	Y	25-26	Y	25-26	130
Glyma15g13740	#N/A	transport lipid	164	0.133333	0.1	0.253333	0.5	1.53667	0.193333	0.1	0.17	0.106667	4.67667	0.504667	1.04933	0.777		0.536053	0.766395	0	1	-0.575502	0.763749	-2.22882	0.122701	1.60568	0.19077		-0.95109	0.373901	-0.185556	0.917046	-0.857981	0.648233	4.59632	0.0697003	Transport lipid	Bifunctional inhibitor/lipid-transfer protein/seed storage 2S albumin superfamily protein	AT5G46890.1	0	FALSE	FALSE	TRUE	Glyma15g13740.1	Y	25-26	Y	25-26	120
Glyma18g03730	#N/A	transport lipid	165	0.1	2.11333	4.64333	2.57	1.13333	0.1	0.11	0.203333	0.1	1.39	2.112	0.380667	1.24633	significant	0	1	-4.26394	0.0353304	-4.51324	0.00231262	-4.6837	0.0228784	0.294513	0.816067		0.137504	0.373901	1.02385	0.373901	0	1	3.79701	0.145193	Transport lipid	Bifunctional inhibitor/lipid-transfer protein/seed storage 2S albumin superfamily protein	AT3G53980.1	0	FALSE	FALSE	TRUE	Glyma18g03730.1	Y	18-19	Y	18-19	107
Glyma01g41450	#N/A	Syn Wax Sub	166	161.403	52.15	124.397	227.667	205.083	216.503	115.2	216.033	387.837	239.447	154.14	235.004	194.572	significant	0.423719	0.0944155	1.1434	0.0199473	0.796306	0.0453204	0.768526	0.0122221	0.223494	0.420364	significant	-0.910249	0.0173557	-0.0031353	0.988304	0.84106	0.0101304	0.145315	0.612753	Synthesis	alpha/beta-Hydrolases superfamily protein	AT4G16820.1	PLA-I{beta]2	FALSE	FALSE	TRUE	Glyma01g41450.1	N		N		525
Glyma09g31850	#N/A	Syn Wax Sub	167	5.11667	0.17	33.63	65.6533	91.7933	76.3067	14.68	199.93	107.71	108.393	39.2727	101.404	70.3383	significant	3.89853	0.00157383	6.43217	0.000283352	2.57167	0.00407285	0.714212	0.0416111	0.239815	0.313342	significant	-2.37796	0.0026449	1.38961	0.0134755	0.497271	0.115947	0.506395	0.0950017	Synthesis	ferulic acid 5-hydroxylase 1	AT4G36220.1	CYP84A1,FAH1	FALSE	TRUE	FALSE	Glyma09g31850.1	Y	22-23	Y	22-23	504
Glyma11g01891	#N/A	Syn Wax Sub	168	1.70333	1.02	3.12	5.58	6.75667	17.8833	2.68	9.91	22.8133	11.8967	3.636	13.0367	8.33633	significant	3.39218	0.00959725	1.39366	0.0525624	1.66734	0.0249552	2.03154	0.000972469	0.816174	0.24291	significant	-2.73831	0.0121522	-0.851659	0.110535	0.351262	0.281931	-0.588058	0.255194	Synthesis	SGNH hydrolase-type esterase superfamily protein	AT4G10950.1	0	FALSE	FALSE	TRUE	Glyma11g01891.1	Y	22-23	Y	22-23	138
Glyma13g08963	#N/A	Syn Wax Sub	169	0.793333	2.24667	1.41667	2.42333	3.27	2.81333	2.19333	2.72	2.75667	2.70667	2.03	2.638	2.334		1.82628	0.0810489	-0.034661	0.925876	0.941106	0.409638	0.185932	0.501319	-0.272773	0.656138		-0.359155	0.521948	-0.0486738	0.955109	-0.0293557	0.951994	-0.0557633	0.94083	Synthesis	Plant stearoyl-acyl-carrier-protein desaturase family protein	AT1G43800.1	0	FALSE	FALSE	TRUE	Glyma13g08963.1	N		N		303
Glyma13g03810	#N/A	transport lipid	170	4.58	0.176667	0.136667	0.82	0.1	9.83667	2.38667	9.73667	3.33333	0.963333	1.16267	5.25133	3.207	significant	1.10282	0.00754295	3.7559	0.0809983	6.15469	0.0220974	2.02327	0.0648595	3.26804	0.116562	significant	-2.04317	0.00205334	-0.0147416	0.971933	-1.5612	0.0032962	-3.35206	0.000203203	Transport lipid	Bifunctional inhibitor/lipid-transfer protein/seed storage 2S albumin superfamily protein	AT3G43720.1	0	TRUE	FALSE	TRUE	Glyma13g03810.1	Y	39-40	Y	39-40	217
Glyma18g05890	#N/A	transport lipid	171	0.216667	0.19	0.323333	0.47	0.1	1.06667	0.366667	6.01333	3.90667	0.32	0.26	2.33467	1.29733		2.29956	0.126682	0.94847	0.569151	4.21707	0.0173371	3.05521	0.0952777	1.67807	0.120505		-1.54057	0.268436	2.49506	0.0271889	1.87283	0.149069	-1.73697	0.138035	Transport lipid	Bifunctional inhibitor/lipid-transfer protein/seed storage 2S albumin superfamily protein	AT4G33355.1	0	FALSE	FALSE	TRUE	Glyma18g05890.1	Y	23-24	Y	23-24	118
Glyma11g27190	#N/A	Syn Wax Sub	172	0.1	0.1	0.1	0.293333	0.1	0.593333	0.1	2.57333	0.553333	0.1	0.138667	0.784	0.461333	significant	2.56884	0.0662413	0	0.373901	4.68557	0.00703636	0.915608	0.543161	0	1		-2.56884	0.0824726	2.11672	0.0194989	-0.100694	0.873926	-2.56884	0.0662413	Synthesis	fatty acid desaturase 8	AT5G05580.1	FAD8	FALSE	FALSE	TRUE	Glyma11g27190.1	N		N		382
Glyma14g12220	#N/A	Syn Wax Sub	173	38.3467	17.3333	19.01	25.98	27.1933	27.8667	19.12	25.3067	33.2067	34.2467	25.5727	27.9493	26.761	significant	-0.460561	0.0127542	0.141533	0.194675	0.412759	0.00158392	0.354071	0.147625	0.332711	0.0821531	significant	-0.543458	0.000415556	-0.139023	0.054075	0.252932	0.249807	0.297423	0.0353123	Synthesis	HOPW1-1-interacting 2	AT4G31750.1	WIN2	FALSE	TRUE	FALSE	Glyma14g12220.3	Y	36-37	Y	36-37	339
Glyma08g07561	#N/A	transport ABC2	174	6.43333	0.1	0.763333	22.73	12.4467	5.28667	0.1	9.36667	33.1867	14.5	8.49467	12.488	10.4913		-0.283208	0.62685	0	0.373901	3.61715	0.146225	0.546006	0.582355	0.220293	0.679219		-5.72429	0.0337321	0.825177	0.463283	2.65017	0.103235	1.45562	0.0384995	Transport ABC2	white-brown complex homolog protein 11	AT1G17840.1	ABCG11,ATWBC11,COF1,DSO,WBC11	TRUE	FALSE	TRUE	Glyma08g07561.1	N		N		298
Glyma07g20860	#N/A	Syn Wax Sub	175	3.73667	1.67333	1.95	3.98667	2.92333	4.08667	0.813333	4.30667	7.26333	3.12333	2.854	3.91867	3.38633		0.129173	0.734978	-1.04081	0.0861205	1.1431	0.0756638	0.865449	0.357952	0.0954722	0.890103		-2.32901	0.0283007	0.0756471	0.880594	0.829707	0.342009	-0.387838	0.499095	Synthesis	long-chain acyl-CoA synthetase 2	AT1G49430.1	LACS2,LRD2	TRUE	TRUE	TRUE	Glyma07g20860.1	N		N		661
Glyma03g24320	#N/A	Syn Wax Sub	176	0.8	0.123333	0.226667	1.85	4.47667	3.81333	0.1	3.55	8.23667	6.79333	1.49533	4.49867	2.997		2.25298	0.177735	-0.302563	0.489982	3.96917	0.0847798	2.15454	0.0293401	0.601695	0.298845		-5.25298	0.113939	-0.103234	0.915453	1.11101	0.163114	0.833067	0.309869	Synthesis	Fatty acid hydroxylase superfamily	AT1G02205.2	CER1	TRUE	FALSE	TRUE	Glyma03g24320.1	N		N		618
Glyma13g07986	#N/A	transport ABC2	177	0.4	0.11	0.1	1.91333	0.55	2.04	0.1	0.79	3.41333	1.26	0.614667	1.52067	1.06767		2.3505	0.152064	-0.137504	0.662389	2.98185	0.254755	0.835093	0.447574	1.19592	0.369102		-4.3505	0.107556	-1.36864	0.31861	0.742612	0.474473	-0.695145	0.533817	Transport ABC2	white-brown complex homolog protein 11	AT1G17840.1	ABCG11,ATWBC11,COF1,DSO,WBC11	TRUE	FALSE	TRUE	Glyma13g07986.1	N		N		481
Glyma16g11965	#N/A	Syn Wax Sub	178	4.13	1.62667	0.34	4.88333	1.92667	2.42667	0.75	2.75333	7.64333	3.50333	2.58133	3.41533	2.99833		-0.767166	0.467436	-1.11696	0.57198	3.01757	0.0869506	0.646336	0.176263	0.862621	0.397525		-1.69401	0.419906	0.182203	0.887983	1.65523	0.0805529	0.529752	0.64394	Synthesis	alpha/beta-Hydrolases superfamily protein	AT4G16820.1	PLA-I{beta]2	FALSE	FALSE	TRUE	Glyma16g11965.1	N		N		75
Glyma20g01060	#N/A	Syn Wax Sub	179	7.21	1.02	2.85333	6.57667	5.9	10.07	1.06667	5.38333	13.2433	4.23333	4.712	6.79933	5.75567		0.481993	0.26933	0.0645403	0.777851	0.915851	0.241177	1.00984	0.344758	-0.478921	0.417399	significant	-3.23888	0.0139363	-0.903492	0.163955	0.395203	0.61636	-1.2502	0.0620532	Synthesis	long-chain acyl-CoA synthetase 2	AT1G49430.1	LACS2,LRD2	TRUE	TRUE	TRUE	Glyma20g01060.1	N		N		661
Glyma07g13635	#N/A	Syn Wax Sub	180	3.59	0.76	2.02	3.56667	3.11667	7.57	1.06667	2.75333	9.33667	3.94667	2.61067	4.93467	3.77267		1.07631	0.217089	0.489038	0.165543	0.446824	0.470747	1.38833	0.208229	0.340631	0.499478		-2.82718	0.0460961	-1.45911	0.115336	0.302614	0.698355	-0.939659	0.194024	Synthesis	long-chain acyl-CoA synthetase 2	AT1G49430.1	LACS2,LRD2	TRUE	TRUE	TRUE	Glyma07g13635.1	N		N		247
Glyma07g03370	#N/A	Syn Wax Sub	181	29.82	0.133333	0.39	0.933333	0.513333	13.4067	0.423333	2.38333	2.21667	0.803333	6.358	3.84667	5.10233	significant	-1.15333	0.00516313	1.66676	0.42415	2.61143	0.0065769	1.24793	0.13201	0.646103	0.37925	significant	-4.98501	0.00235749	-2.4919	0.00444436	-2.59649	0.00478731	-4.06081	0.00253912	Synthesis	fatty acid desaturase 5	AT3G15850.1	ADS3,FAD5,FADB,JB67	FALSE	FALSE	TRUE	Glyma07g03370.3	N		N		293
Glyma08g07570	#N/A	transport ABC2	182	27.9567	0.41	0.323333	2.56667	1.14667	28.12	0.226667	7.26	4.96667	2.21333	6.48067	8.55733	7.519		0.00840424	0.979601	-0.855052	0.215389	4.48888	0.154449	0.952382	0.310591	0.948775	0.155685	significant	-6.95488	0.00438832	-1.95356	0.0285558	-2.50125	0.0105752	-3.6673	0.00577914	Transport ABC2	white-brown complex homolog protein 11	AT1G17840.1	ABCG11,ATWBC11,COF1,DSO,WBC11	TRUE	FALSE	TRUE	Glyma08g07570.1	N		N		700
Glyma08g07580	#N/A	transport ABC2	183	2.38333	0.37	0.646667	1.17	1.13	2.75333	0.396667	1.67667	1.73333	1.79667	1.14	1.67133	1.40567		0.208199	0.647016	0.100402	0.86436	1.3745	0.13533	0.567041	0.362774	0.669	0.266526	significant	-2.79518	0.00630769	-0.715583	0.196391	-0.66763	0.198757	-0.615857	0.212198	Transport ABC2	white-brown complex homolog protein 11	AT1G17840.1	ABCG11,ATWBC11,COF1,DSO,WBC11	TRUE	FALSE	TRUE	Glyma08g07580.1	N		N		696
Glyma13g31280	#N/A	Syn Wax Sub	184	16.8067	0.1	0.1	1.65	0.6	7.19	0.1	3.24333	6.37667	1.14	3.85133	3.61	3.73067		-1.22497	0.197194	0	1	5.01941	0.185516	1.95034	0.213065	0.925999	0.395782	significant	-6.16792	0.00628063	-1.14851	0.171577	-0.173189	0.815371	-2.65696	0.0117665	Synthesis	lipoxygenase 3	AT1G17420.1	LOX3	TRUE	FALSE	TRUE	Glyma13g31280.1	N		N		911
Glyma06g06310	#N/A	Syn Wax Sub	185	7.74333	2.86667	3.47	4.55333	4.62333	5.35333	2.9	4.41	5.5	4.87333	4.65133	4.60733	4.62933		-0.532517	0.0541171	0.0166787	0.980047	0.345843	0.0568414	0.272509	0.234754	0.0759755	0.666595		-0.884385	0.0439746	-0.279659	0.176804	0.0389941	0.851042	-0.135529	0.547235	Synthesis	HOPW1-1-interacting 2	AT4G31750.1	WIN2	FALSE	TRUE	FALSE	Glyma06g06310.1	N		N		315
Glyma03g41580	#N/A	Syn Wax Sub	186	6.04667	0.1	0.1	0.79	0.506667	2.17667	0.1	0.463333	2.17	0.693333	1.50867	1.12067	1.31467		-1.47402	0.0571279	0	0.373901	2.21205	0.0691083	1.45777	0.191149	0.452512	0.646486	significant	-4.44405	0.000359434	-2.232	0.00161825	-0.00442545	0.993979	-1.6505	0.00636694	Synthesis	GDSL-like Lipase/Acylhydrolase superfamily protein	AT4G01130.1	0	FALSE	FALSE	TRUE	Glyma03g41580.1	Y	26-27	Y	26-27	381
Glyma08g23310	#N/A	Syn Wax Sub	187	11.1233	3.73	4.98333	7.01	4.14333	9.16667	2.4	4.83333	10.0733	4.66	6.198	6.22667	6.21233		-0.27912	0.365735	-0.636141	0.114688	-0.0440926	0.904666	0.523055	0.167911	0.169538	0.669617	significant	-1.93336	0.000819039	-0.923379	0.0216358	0.136072	0.552791	-0.976067	0.0151999	Synthesis	cinnamoyl coa reductase 1	AT1G15950.1	ATCCR1,CCR1,IRX4	FALSE	TRUE	FALSE	Glyma08g23310.5	N		N		334
Glyma13g40670	#N/A	Syn Wax Sub	188	2.55333	0.273333	1.28667	1.19	0.1	1.91	0.1	1.50667	1.35667	0.336667	1.08067	1.042	1.06133		-0.418809	0.302938	-1.45066	0.181403	0.227722	0.635497	0.189105	0.735274	1.75132	0.254831		-4.2555	0.0195864	-0.342212	0.53078	-0.493506	0.389292	-2.50418	0.0354535	Synthesis	3-ketoacyl-CoA synthase 12	AT2G28630.1	KCS12	TRUE	FALSE	TRUE	Glyma13g40670.1	N		N		474
Glyma11g03970	#N/A	Syn Wax Sub	189	75.0867	21.2	24.0533	73.6067	64.8233	68.29	31.8233	29.8433	84.6733	85.8333	51.754	60.0927	55.9233	significant	-0.136882	0.704658	0.586021	0.017003	0.311172	0.301168	0.202071	0.00725433	0.405025	0.205736		-1.10159	0.0437666	-1.19427	0.0403611	0.310233	0.265176	0.329864	0.344751	Synthesis	alpha/beta-Hydrolases superfamily protein	AT4G16820.1	PLA-I{beta]2	FALSE	FALSE	TRUE	Glyma11g03970.1	N		N		524
Glyma03g42500	#N/A	Syn Wax Sub	190	7.48667	1.22333	0.59	3.91667	10.0767	6.13	1.09667	0.313333	4.31	17.6067	4.65867	5.89133	5.275		-0.288436	0.445602	-0.157692	0.729548	-0.913017	0.0244504	0.138062	0.555237	0.805103	0.0834576	significant	-2.48276	0.00473585	-4.29012	0.0023206	-0.508199	0.111819	1.52216	0.014593	Synthesis	PLAT/LH2 domain-containing lipoxygenase family protein	AT1G72520.1	0	TRUE	FALSE	TRUE	Glyma03g42500.4	N		N		635
Glyma19g45280	#N/A	Syn Wax Sub	191	1.97333	0.463333	0.356667	0.933333	1.41333	1.15	0.45	0.1	0.703333	1.99333	1.028	0.879333	0.953667	significant	-0.779001	0.12381	-0.0421255	0.909656	-1.83458	0.00381553	-0.408184	0.163618	0.496081	0.412077	significant	-1.35364	0.0463298	-3.52356	0.0112693	-0.709353	0.139637	0.793549	0.139959	Synthesis	lipoxygenase 3	AT1G17420.1	LOX3	TRUE	FALSE	TRUE	Glyma19g45280.1	N		N		900
Glyma03g31570	#N/A	Syn Wax Sub	192	6.83333	0.183333	1.6	3.38667	2.67333	2.43667	0.186667	0.63	1.59	2.72667	2.93533	1.514	2.22467	significant	-1.48768	0.000441159	0.0259952	0.972134	-1.34465	0.419906	-1.09084	0.0717065	0.0284986	0.950752	significant	-3.70637	8.71119e-06	-1.95149	0.00112133	-0.615882	0.027094	0.162229	0.731984	Synthesis	alpha/beta-Hydrolases superfamily protein	AT2G30550.1	0	TRUE	FALSE	TRUE	Glyma03g31570.3	N		Y	20-21	423
Glyma07g05100	#N/A	Syn Wax Sub	193	17.8333	14.1633	13.7767	21.8633	27.7767	17.3733	12.8933	14.8033	18.74	21.7533	19.0827	17.1127	18.0977	significant	-0.0377018	0.788993	-0.135536	0.557151	0.103695	0.395198	-0.222392	0.146378	-0.352637	0.00311424		-0.430249	0.0586552	-0.230953	0.164653	0.109246	0.51341	0.324362	0.0428583	Synthesis	phosphatidylinositol-4-phosphate 5-kinase family protein	AT3G14270.1	FAB1B	TRUE	FALSE	FALSE	Glyma07g05100.1	N		N		1826
Glyma14g09181	#N/A	Syn Wax Sub	194	0.22	0.1	0.11	0.246667	1.73333	0.493333	0.1	0.193333	0.1	1.17333	0.482	0.412	0.447		1.16506	0.178247	0	0.842576	0.813587	0.47177	-1.30256	0.412902	-0.562936	0.647733		-2.30256	0.0584063	-1.35147	0.17214	-2.30256	0.0721199	1.24998	0.334625	Synthesis	alpha/beta-Hydrolases superfamily protein	AT5G42930.1	0	FALSE	FALSE	TRUE	Glyma14g09181.1	N		N		466
Glyma09g28870	#N/A	transport ABC2	195	16.9767	21.7033	24.7867	4.87667	0.23	17.3133	14.0233	31.1833	7.04333	1.05	13.7147	14.1227	13.9187	significant	0.0283303	0.875304	-0.630087	0.00835773	0.331211	0.112606	0.530363	0.414804	2.19068	0.27982	significant	-0.304054	0.0767281	0.848892	0.00101249	-1.29755	0.0113916	-4.04342	6.18298e-05	Transport ABC2	white-brown complex homolog protein 11	AT1G17840.1	ABCG11,ATWBC11,COF1,DSO,WBC11	TRUE	FALSE	TRUE	Glyma09g28870.1	N		N		708
Glyma20g24830	#N/A	Syn Wax Sub	196	13.1233	31.28	19.05	2.41333	0.753333	11.2967	18.6133	21.7867	4.06333	1	13.324	11.352	12.338	significant	-0.216237	0.268107	-0.748904	5.70886e-05	0.193654	0.464697	0.751637	0.28423	0.40864	0.579401	significant	0.720439	0.00728002	0.947548	0.00261276	-1.47516	0.0183461	-3.49783	0.00204877	Synthesis	2-oxoacid dehydrogenases acyltransferase family protein	AT3G25860.1	LTA2,PLE2	FALSE	TRUE	TRUE	Glyma20g24830.2	N		N		473
Glyma11g37560	#N/A	Syn Wax Sub	197	7.57667	14.2933	8.2	3.85667	1.21	7	16.5333	11.4033	2.08667	1.21	7.02733	7.64667	7.337		-0.114208	0.703522	0.210035	0.294278	0.47576	0.290122	-0.886154	0.0239047	0	0.967957	significant	1.23995	0.0006069	0.704029	0.167352	-1.74615	0.00285877	-2.53235	0.00395997	Synthesis	beta-ketoacyl reductase 1	AT1G67730.1	ATKCR1,KCR1,YBR159	TRUE	TRUE	TRUE	Glyma11g37560.1	N		N		321
Glyma10g35381	#N/A	Syn Wax Sub	198	2.61	2.29667	2.28333	0.133333	0.163333	1.47	2.06333	3.75667	0.103333	0.123333	1.49733	1.50333	1.50033		-0.828234	0.0998372	-0.154565	0.770514	0.718312	0.405268	-0.367732	0.754169	-0.405256	0.643888	significant	0.489161	0.419212	1.35364	0.111543	-3.83044	4.61747e-05	-3.57518	9.20291e-05	Synthesis	phenylalanine ammonia-lyase 2	AT3G53260.1	ATPAL2,PAL2	FALSE	TRUE	FALSE	Glyma10g35381.1	N		N		688
Glyma01g44600	#N/A	Syn Wax Sub	199	223.743	1060.25	314.867	244.253	183.913	392.22	1077.17	220.877	192.573	126.24	405.405	401.817	403.611		0.809818	0.0360946	0.0228505	0.76436	-0.5115	0.0920966	-0.34297	0.272452	-0.542857	0.0286024	significant	1.45752	0.000266201	-0.828422	0.0118349	-1.02626	0.00457045	-1.63549	0.00155017	Synthesis	12-oxophytodienoate reductase 2	AT1G76690.1	ATOPR2,OPR2	TRUE	FALSE	FALSE	Glyma01g44600.1	N		N		403
Glyma10g04060	#N/A	Syn Wax Sub	200	0.296667	0.983333	0.75	0.1	0.123333	0.666667	1.82667	0.31	0.103333	0.1	0.450667	0.601333	0.526		1.16812	0.347838	0.893461	0.0460104	-1.27462	0.145504	0.0473057	0.645547	-0.302563	0.639147		1.45418	0.062033	-1.1047	0.321557	-2.68966	0.160865	-2.73697	0.158613	Synthesis	alpha/beta-Hydrolases superfamily protein	AT2G42450.1	0	FALSE	FALSE	TRUE	Glyma10g04060.8	Y	21-22	Y	21-22	295
Glyma11g35200	#N/A	transport ABC2	201	2.30667	4.54333	3.74333	1.23	1.57	2.84	4.75333	3.12	1.6	1.39333	2.67867	2.74133	2.71		0.300081	0.503518	0.0651884	0.869417	-0.262777	0.409008	0.379414	0.575637	-0.172224	0.761927		0.743049	0.205323	0.135655	0.755898	-0.827819	0.217947	-1.02735	0.0862468	Transport ABC2	ABC2 homolog 9	AT2G40090.1	ATATH9,ATH9	FALSE	TRUE	FALSE	Glyma11g35200.1	N		N		564
Glyma05g12833	#N/A	Syn Wax Sub	202	15.14	5.91667	8.31333	12.2633	14.23	15.7833	5.80667	9.86	14.5	6.64333	11.1727	10.5187	10.8457		0.0600367	0.935576	-0.0270744	0.964157	0.246161	0.575291	0.241702	0.833333	-1.09896	0.231292		-1.44262	0.160141	-0.678742	0.374847	-0.122349	0.907985	-1.24842	0.177127	Synthesis	long-chain acyl-CoA synthetase 2	AT1G49430.1	LACS2,LRD2	TRUE	TRUE	TRUE	Glyma05g12833.1	N		N		89
Glyma12g22220	#N/A	Syn Wax Sub	203	5.81333	0.196667	0.87	3.05	4.00667	4.41333	0.713333	1.06333	2.43333	0.666667	2.78733	1.858	2.32267		-0.397497	0.53018	1.85882	0.305845	0.289507	0.761975	-0.325875	0.745868	-2.58736	0.24637		-2.62922	0.0388079	-2.05327	0.0665289	-0.858935	0.294481	-2.72683	0.0354373	Synthesis	long-chain acyl-CoA synthetase 2	AT1G49430.1	LACS2,LRD2	TRUE	TRUE	TRUE	Glyma12g22220.1	N		N		133
Glyma17g33690	#N/A	Syn Wax Sub	204	16.79	9.24	14.4733	16.0633	11.1667	26.3767	12.48	16.0367	20.66	14.68	13.5467	18.0467	15.7967	significant	0.65166	0.00819023	0.433653	0.148621	0.147977	0.550625	0.363069	0.162503	0.394653	0.180445	significant	-1.07964	0.00202582	-0.717888	0.011361	-0.352422	0.131817	-0.84541	0.00709923	Synthesis	HOPW1-1-interacting 2	AT4G31750.1	WIN2	FALSE	TRUE	FALSE	Glyma17g33690.2	Y	36-37	Y	36-37	339
Glyma09g31951	#N/A	Syn Wax Sub	205	12.1367	5.31333	7.62	9.69333	8.23333	17.1667	10.5467	12.6	9.18667	7.57	8.59933	11.414	10.0067	significant	0.500238	0.0401847	0.989098	0.0305915	0.725561	0.00422873	-0.0774514	0.77034	-0.121183	0.348909	significant	-0.702823	0.0114254	-0.446186	0.00616022	-0.901997	0.00743887	-1.18124	5.79775e-05	Synthesis	alpha/beta-Hydrolases superfamily protein	AT1G73920.1	0	FALSE	FALSE	TRUE	Glyma09g31951.1	N		N		698
Glyma07g18170	#N/A	Syn Wax Sub	206	2.57667	0.1	0.143333	0.33	0.1	48.2567	2.03	3.75667	1.01333	0.43	0.65	11.0973	5.87367	significant	4.22715	0.00173202	4.34341	0.00262593	4.71201	0.00769305	1.61857	0.122485	2.10434	0.301542	significant	-4.57118	0.001626	-3.6832	0.00191685	-5.57355	0.00150022	-6.81025	0.00143124	Synthesis	SGNH hydrolase-type esterase superfamily protein	AT3G11210.1	0	FALSE	FALSE	TRUE	Glyma07g18170.1	N		N		254
Glyma11g12830	#N/A	Syn Wax Sub	207	0.133333	0.1	0.1	0.393333	0.1	3.39667	0.206667	1.07	1.23333	0.136667	0.165333	1.20867	0.687	significant	4.67101	0.00157916	1.04731	0.42704	3.41954	0.000237228	1.64874	0.05287	0.450661	0.373901	significant	-4.03874	0.0023578	-1.66651	0.00552779	-1.46156	0.0140152	-4.63539	0.00180412	Synthesis	lysophosphatidyl acyltransferase 5	AT3G18850.1	LPAT5	TRUE	FALSE	FALSE	Glyma11g12830.3	N		N		337
Glyma11g01881	#N/A	Syn Wax Sub	208	0.873333	0.553333	1.53333	3.12333	0.423333	10.1967	1.64	2.53333	2.36	2.30667	1.30133	3.80733	2.55433	significant	3.54542	0.00332956	1.56748	0.277286	0.724366	0.300693	-0.4043	0.21423	2.44594	0.0515814	significant	-2.63633	0.00630354	-2.00899	0.00909049	-2.11124	0.00643941	-2.14422	0.00650487	Synthesis	SGNH hydrolase-type esterase superfamily protein	AT4G10950.1	0	FALSE	FALSE	TRUE	Glyma11g01881.1	N		N		94
Glyma08g10840	#N/A	Syn Wax Sub	209	3.17333	11.22	6.73667	0.946667	0.233333	46.78	33.2833	6.41333	3.10333	1.00333	4.462	18.1167	11.2893	significant	3.88182	0.00230134	1.56873	0.000645772	-0.0709605	0.694275	1.71289	0.0681045	2.10434	0.11336	significant	-0.491092	0.113305	-2.86675	0.00309684	-3.914	0.00234824	-5.54302	0.00192231	Synthesis	PLAT/LH2 domain-containing lipoxygenase family protein	AT1G67560.1	0	TRUE	FALSE	TRUE	Glyma08g10840.1	N		N		922
Glyma10g29820	#N/A	Syn Wax Sub	210	0.89	0.623333	1.3	0.1	0.1	22.2667	11.54	0.946667	0.42	0.1	0.602667	7.05467	3.82867	significant	4.64494	4.45432e-05	4.2105	0.0305077	-0.457583	0.564382	2.07039	0.124506	0	1	significant	-0.948242	0.0372588	-4.55589	5.46643e-05	-5.72835	3.60348e-05	-7.79874	3.24736e-05	Synthesis	GDSL-like Lipase/Acylhydrolase superfamily protein	AT1G54790.1	0	FALSE	TRUE	TRUE	Glyma10g29820.1	Y	23-24	Y	23-24	378
Glyma20g37511	#N/A	Syn Wax Sub	211	0.106667	0.1	0.1	0.1	0.1	3.74667	1.93333	0.203333	0.16	0.1	0.101333	1.22867	0.665	significant	5.13443	0.0122494	4.27302	0.0476429	1.02385	0.588143	0.678072	0.498958	0	1	significant	-0.954517	0.15799	-4.20369	0.0142427	-4.54946	0.0132389	-5.22754	0.0112718	Synthesis	GDSL-like Lipase/Acylhydrolase superfamily protein	AT1G54790.2	0	FALSE	TRUE	TRUE	Glyma20g37511.1	Y	23-24	Y	23-24	302
Glyma17g18170	#N/A	Syn Wax Sub	212	0.42	0.146667	0.5	0.44	0.1	1.93667	1.26667	1.92	0.59	0.273333	0.321333	1.19733	0.759333	significant	2.20511	0.00369308	3.11042	0.00176537	1.94111	0.00295108	0.423211	0.576019	1.45066	0.122095	significant	-0.612539	0.0652746	-0.0124694	0.955135	-1.71479	0.0119999	-2.82484	0.00222322	Synthesis	GDSL-like Lipase/Acylhydrolase superfamily protein	AT4G01130.1	0	FALSE	FALSE	TRUE	Glyma17g18170.2	N		N		422
Glyma03g07570	#N/A	Syn Wax Sub	213	123.483	16.45	47.68	44.46	18.77	83.8767	22.07	77	42.06	12.98	50.1687	47.5973	48.883	significant	-0.557975	0.00162829	0.423999	0.149953	0.691474	0.103	-0.0800591	0.648088	-0.532138	0.0800422	significant	-1.92618	0.000339401	-0.123411	0.6157	-0.995821	0.00181226	-2.69198	9.85093e-05	Synthesis	fatty acid desaturase 8	AT5G05580.1	FAD8	FALSE	FALSE	TRUE	Glyma03g07570.1	N		N		454
Glyma02g36460	#N/A	Syn Wax Sub	214	61.98	10.4567	12.48	11.6167	3.04333	71.63	18.6633	31.0233	18.36	3.61	19.9153	28.6573	24.2863		0.208761	0.387687	0.835784	0.0744122	1.31374	0.0748907	0.66037	0.2283	0.246346	0.296149	significant	-1.94036	0.00499751	-1.20721	0.0265665	-1.964	0.00586365	-4.31049	0.00162621	Synthesis	fatty acid desaturase 6	AT4G30950.1	FAD6,FADC,SFD4	FALSE	FALSE	TRUE	Glyma02g36460.1	N		N		442
Glyma13g01080	#N/A	Syn Wax Sub	215	100.68	8.3	22.83	20.76	5.12	106.653	16.15	35.5733	16.7333	3.51	31.538	35.724	33.631		0.0831519	0.612672	0.960351	0.182272	0.639865	0.167183	-0.311082	0.399301	-0.544673	0.456485	significant	-2.72332	0.000249568	-1.58406	0.000720097	-2.67213	0.000144256	-4.92531	7.68753e-05	Synthesis	4-coumarate:CoA ligase 2	AT3G21240.1	4CL2,AT4CL2	FALSE	TRUE	FALSE	Glyma13g01080.2	N		N		546
Glyma09g01290	#N/A	Syn Wax Sub	216	1.45667	0.533333	1.01333	0.706667	0.173333	2.70667	1.04333	1.48667	0.513333	0.13	0.776667	1.176	0.976333		0.893846	0.0640763	0.968091	0.101656	0.552972	0.419664	-0.461134	0.297944	-0.415037	0.932275	significant	-1.37532	0.0196202	-0.864436	0.131273	-2.39855	0.00548155	-4.37993	0.00331362	Synthesis	acyl-CoA sterol acyl transferase 1	AT3G51970.1	ASAT1,ATASAT1,ATSAT1	TRUE	FALSE	FALSE	Glyma09g01290.1	N		N		362
Glyma13g07955	#N/A	transport ABC2	217	3.46	0.1	0.1	1.58333	0.1	6.15	0.1	2.34333	0.833333	0.1	1.06867	1.90533	1.487	significant	0.829814	0.065359	0	1	4.55049	0.0132296	-0.925999	0.559088	0	1	significant	-5.94251	0.00277689	-1.39202	0.023062	-2.88362	0.00626525	-5.94251	0.00277689	Transport ABC2	white-brown complex homolog protein 11	AT1G17840.1	ABCG11,ATWBC11,COF1,DSO,WBC11	TRUE	FALSE	TRUE	Glyma13g07955.1	N		N		240
Glyma13g11090	#N/A	transport lipid	218	561.383	38.4767	54.28	1.45333	1.1	567.173	186.493	153.363	3.19	1.57333	131.339	182.359	156.849	significant	0.0148035	0.967281	2.27707	0.00902234	1.49846	0.123257	1.13419	0.46591	0.516321	0.721278	significant	-1.60467	0.0340352	-1.88684	0.0306294	-7.47409	0.00833244	-8.49382	0.00824539	Transport lipid	Bifunctional inhibitor/lipid-transfer protein/seed storage 2S albumin superfamily protein	AT3G22142.1	0	FALSE	FALSE	TRUE	Glyma13g11090.1	Y	25-26	Y	25-26	385
Glyma15g08700	#N/A	Syn Wax Sub	219	6.82	11.5167	3.36333	0.436667	0.1	32.6067	42.53	23.8933	1.09333	0.1	4.44733	20.0447	12.246	significant	2.25732	0.00164582	1.88476	0.000112335	2.82864	0.000205633	1.32413	0.433301	0	0.373901	significant	0.383314	0.0605981	-0.448559	0.073876	-4.89836	0.000739102	-8.34902	0.000600919	Synthesis	SGNH hydrolase-type esterase superfamily protein	AT5G45920.1	0	FALSE	FALSE	TRUE	Glyma15g08700.2	N		N		235
Glyma13g30540	#N/A	Syn Wax Sub	220	4.18333	5.30333	1.48667	0.1	0.123333	7.88667	12.2133	7.2	0.226667	0.1	2.23933	5.52533	3.88233	significant	0.914763	0.062001	1.20349	0.0132326	2.27592	0.00163915	1.18057	0.421207	-0.302563	0.373901	significant	0.630969	0.0652199	-0.131419	0.528603	-5.12077	0.000496718	-6.30134	0.000391978	Synthesis	SGNH hydrolase-type esterase superfamily protein	AT5G45920.1	0	FALSE	FALSE	TRUE	Glyma13g30540.1	N		N		244
Glyma15g08720	#N/A	Syn Wax Sub	221	3.00667	3.63333	1.66333	0.47	0.1	10.5033	7.36333	5.69	0.47	0.1	1.77467	4.82533	3.3	significant	1.80461	0.00274661	1.01907	0.0172806	1.77435	0.0130715	0	0.913677	0	0.373901	significant	-0.512416	0.0921086	-0.884347	0.0246842	-4.48204	0.000759944	-6.7147	0.000613812	Synthesis	GDSL-like Lipase/Acylhydrolase superfamily protein	AT1G28600.1	0	FALSE	FALSE	TRUE	Glyma15g08720.3	N		Y	21-22	403
Glyma15g08730	#N/A	Syn Wax Sub	222	4.85667	5.61667	5.72667	2.02333	0.17	13.89	13.9367	18.5433	2.76667	0.45	3.67867	9.91733	6.798	significant	1.51601	0.00269663	1.3111	0.0089627	1.69513	0.0102896	0.451415	0.290007	1.40439	0.376712	significant	0.00483894	0.982731	0.416854	0.200522	-2.32783	0.00106896	-4.94798	0.000393874	Synthesis	GDSL-like Lipase/Acylhydrolase superfamily protein	AT1G28600.1	0	FALSE	FALSE	TRUE	Glyma15g08730.2	N		N		392
Glyma03g01070	#N/A	Syn Wax Sub	223	10.03	5.51	2.24333	0.32	0.27	11.53	10.53	5.77333	1.67667	0.566667	3.67467	6.01533	4.845	significant	0.201071	0.695027	0.934381	0.0139873	1.36376	0.0842746	2.38945	0.0910776	1.06954	0.16272		-0.130887	0.781641	-0.997916	0.172795	-2.78172	0.0373257	-4.34675	0.0254546	Synthesis	glycerol-3-phosphate acyltransferase 8	AT4G00400.1	AtGPAT8,GPAT8	TRUE	FALSE	FALSE	Glyma03g01070.1	N		N		501
Glyma07g07580	#N/A	Syn Wax Sub	224	29.1333	28.5667	14.5233	0.953333	0.973333	44.9167	53.4433	15.0567	3.46	1.51667	14.83	23.6787	19.2543	significant	0.62458	0.0175648	0.903677	0.0053776	0.0520298	0.925613	1.85972	0.12285	0.639898	0.370882	significant	0.250759	0.0449158	-1.57685	0.00209816	-3.69841	0.000201795	-4.88827	0.000124436	Synthesis	glycerol-3-phosphate acyltransferase 8	AT4G00400.1	AtGPAT8,GPAT8	TRUE	FALSE	FALSE	Glyma07g07580.2	N		N		368
Glyma03g00856	#N/A	Syn Wax Sub	225	1.78333	1.57667	0.68	0.1	0.1	2.76	3.25	0.743333	0.413333	0.266667	0.848	1.48667	1.16733		0.630092	0.146223	1.04356	0.115908	0.128475	0.924886	2.04731	0.0343475	1.41504	0.373901	significant	0.235771	0.461232	-1.89259	0.0303995	-2.73929	0.00109381	-3.37156	0.00235061	Synthesis	GDSL-like Lipase/Acylhydrolase superfamily protein	AT5G14450.1	0	FALSE	FALSE	TRUE	Glyma03g00856.1	Y	26-27	Y	26-27	69
Glyma15g07900	#N/A	Syn Wax Sub	226	1.69	0.556667	0.926667	0.363333	0.2	3.41	1.72	2.02667	1.32	0.233333	0.747333	1.742	1.24467	significant	1.01275	0.0215464	1.62752	0.0643824	1.12899	0.0115172	1.86117	0.358277	0.222392	1	significant	-0.987363	0.0557085	-0.750663	0.047177	-1.36923	0.109907	-3.86931	0.00229363	Synthesis	fatty acid desaturase family protein	AT4G04930.1	DES-1-LIKE	FALSE	FALSE	TRUE	Glyma15g07900.1	N		N		325
Glyma19g03530	#N/A	Syn Wax Sub	227	12.02	4.76	2.34	0.1	0.153333	11.18	2.34	3.82	1.50333	0.226667	3.87467	3.814	3.84433	significant	-0.104517	0.750417	-1.02445	0.00301177	0.707064	0.033919	3.91009	0.137463	0.563901	0.582924	significant	-2.25634	0.0160706	-1.54928	0.0290422	-2.89468	0.0139913	-5.6242	0.00768778	Synthesis	biotin carboxyl carrier protein 2	AT5G15530.1	BCCP2,CAC1-B	FALSE	TRUE	TRUE	Glyma19g03530.1	N		N		281
Glyma16g07430	#N/A	Syn Wax Sub	228	14.1167	4.91667	1.24	0.27	0.1	9.62	3.72667	4.13333	3.41667	0.1	4.12867	4.19933	4.164		-0.553291	0.2897	-0.399795	0.477997	1.73697	0.0224091	3.66156	0.0184876	0	1	significant	-1.36815	0.0406953	-1.21873	0.0512519	-1.49345	0.0411285	-6.58796	0.00774965	Synthesis	GDSL-like Lipase/Acylhydrolase superfamily protein	AT5G14450.1	0	FALSE	FALSE	TRUE	Glyma16g07430.1	Y	21-22	Y	21-22	388
Glyma03g42140	#N/A	Syn Wax Sub	229	7.7	1.33	0.786667	0.46	0.1	6.62333	1.87333	1.80333	2.83	0.123333	2.07533	2.65067	2.363		-0.217301	0.161774	0.494181	0.375061	1.19684	0.065173	2.6211	0.0737321	0.302563	0.754579	significant	-1.82195	0.000387045	-1.87689	0.000468559	-1.22676	0.0201344	-5.74692	1.97797e-05	Synthesis	3-ketoacyl-CoA synthase 1	AT1G01120.1	KCS1	TRUE	FALSE	TRUE	Glyma03g42140.1	N		N		531
Glyma18g50020	#N/A	Syn Wax Sub	230	7.91333	4.59	3.89	0.423333	0.1	8.91667	2.93	10.09	2.44667	0.1	3.38333	4.89667	4.14	significant	0.172219	0.477382	-0.647593	0.0114387	1.37508	0.0465206	2.53095	0.159974	3.20343e-16	0.817956	significant	-1.6056	0.00842535	0.17835	0.649753	-1.86569	0.0175375	-6.47843	0.00176996	Synthesis	biotin carboxyl carrier protein 2	AT5G15530.1	BCCP2,CAC1-B	FALSE	TRUE	TRUE	Glyma18g50020.1	N		N		285
Glyma15g42000	#N/A	transport lipid	231	1.57667	1.11333	0.603333	0.323333	0.1	1.97	0.59	1.63333	0.763333	0.1	0.743333	1.01133	0.877333	significant	0.321318	0.369226	-0.916099	0.163979	1.43679	0.0123637	1.23929	0.321359	0	1	significant	-1.73941	0.0170291	-0.270376	0.248307	-1.36781	0.0607431	-4.30012	0.000551606	Transport lipid	Bifunctional inhibitor/lipid-transfer protein/seed storage 2S albumin superfamily protein	AT2G18370.1	0	FALSE	FALSE	TRUE	Glyma15g42000.1	Y	23-24	Y	23-24	116
Glyma13g06080	#N/A	Syn Wax Sub	232	4.72	5.44	1.72	0.173333	0.1	3.93	3.05333	3.6	0.61	0.126667	2.43067	2.264	2.34733	significant	-0.264258	0.398098	-0.833222	0.0069267	1.06559	0.0141412	1.81526	0.183508	0.341037	0.373901	significant	-0.364144	0.218971	-0.126532	0.633587	-2.68765	0.00625207	-4.95542	0.00293287	Synthesis	biotin carboxyl carrier protein 2	AT5G15530.1	BCCP2,CAC1-B	FALSE	TRUE	TRUE	Glyma13g06080.1	N		N		277
Glyma12g05140	#N/A	Syn Wax Sub	233	1.98667	0.723333	1.26333	0.476667	0.11	1.43333	0.983333	2.31	0.63	0.1	0.912	1.09133	1.00167		-0.470976	0.214048	0.44302	0.551359	0.870658	0.227572	0.402371	0.640264	-0.137504	0.171348	significant	-0.543622	0.288868	0.688519	0.217772	-1.18595	0.050476	-3.8413	2.09709e-05	Synthesis	long-chain acyl-CoA synthetase 2	AT1G49430.1	LACS2,LRD2	TRUE	TRUE	TRUE	Glyma12g05140.2	N		N		616
Glyma17g32100	#N/A	transport lipid	234	31.2767	0.506667	0.29	0.1	0.1	3.54	2.24	3.18333	0.253333	0.1	6.45467	1.86333	4.159	significant	-3.14327	0.149221	2.14439	0.0700916	3.45641	0.00291838	1.34104	0.116624	0	1	significant	-0.660251	0.230124	-0.153211	0.678502	-3.80464	0.00884667	-5.14568	0.00702819	Transport lipid	Bifunctional inhibitor/lipid-transfer protein/seed storage 2S albumin superfamily protein	AT2G45180.1	0	FALSE	FALSE	TRUE	Glyma17g32100.1	Y	25-26	Y	25-26	127
Glyma08g17190	#N/A	transport lipid	235	3	0.19	0.1	0.11	0.1	1.35333	0.513333	0.896667	0.1	0.1	0.7	0.592667	0.646333		-1.14845	0.0214131	1.4339	0.204584	3.16457	0.130925	-0.137504	0.118465	0	1		-1.39855	0.0878367	-0.593874	0.421165	-3.75845	0.0187106	-3.75845	0.0187106	Transport lipid	Bifunctional inhibitor/lipid-transfer protein/seed storage 2S albumin superfamily protein	AT2G18370.1	0	FALSE	FALSE	TRUE	Glyma08g17190.1	Y	47-48	Y	47-48	140
Glyma13g31240	#N/A	Syn Wax Sub	236	2.64333	0.166667	0.256667	0.1	0.1	1.55667	1.14	0.716667	0.1	0.1	0.653333	0.722667	0.688		-0.763898	0.0339216	2.774	0.220929	1.48141	0.0997336	0	1	0	1	significant	-0.449426	0.579309	-1.11909	0.039081	-3.96039	0.00184532	-3.96039	0.00184532	Synthesis	3-ketoacyl-CoA synthase 10	AT2G26250.1	FDH,KCS10	TRUE	FALSE	TRUE	Glyma13g31240.2	N		N		510
Glyma05g25600	#N/A	Syn Wax Sub	237	5.21	1.33667	1.58	0.656667	0.956667	3.54333	2.75	1.37333	1.45667	0.503333	1.948	1.92533	1.93667		-0.556176	0.30168	1.04079	0.169652	-0.202243	0.772417	1.14944	0.349055	-0.926502	0.382124		-0.365676	0.49969	-1.36743	0.0805999	-1.28244	0.0994191	-2.81552	0.0156692	Synthesis	fatty acid hydroxylase 1	AT2G34770.1	ATFAH1,FAH1	FALSE	FALSE	TRUE	Glyma05g25600.2	N		N		240
Glyma13g04540	#N/A	Syn Wax Sub	238	60.4233	24.23	30.7233	56.3367	22.8433	42.24	24.2567	18.23	36.9333	19.79	38.9113	28.29	33.6007	significant	-0.516496	0.0111876	0.00158691	0.996769	-0.75302	0.0407598	-0.609151	0.338499	-0.207002	0.759555	significant	-0.800229	0.0229591	-1.2123	0.000657818	-0.193686	0.615445	-1.09384	0.022919	Synthesis	senescence-associated gene 101	AT5G14930.2	SAG101	TRUE	FALSE	TRUE	Glyma13g04540.2	N		N		464
Glyma08g20600	#N/A	Syn Wax Sub	239	4.12333	0.72	4.01	4.37333	1	4.08	0.853333	1.41667	1.62667	0.28	2.84533	1.65133	2.24833		-0.0152419	0.879182	0.245112	0.573536	-1.5011	0.0230616	-1.42681	0.083101	-1.8365	0.0887821	significant	-2.25739	0.000195479	-1.52607	0.000669305	-1.32665	0.00414512	-3.86507	7.50151e-05	Synthesis	Glucose-methanol-choline (GMC) oxidoreductase family protein	AT1G72970.1	EDA17,HTH	TRUE	FALSE	TRUE	Glyma08g20600.2	Y	28-29	Y	28-29	592
Glyma04g02900	#N/A	Syn Wax Sub	240	59.8233	35.79	25.54	34.83	34.12	76.1933	27.3333	18.5267	37.4367	41.4167	38.0207	40.1813	39.101		0.348956	0.103088	-0.388895	0.206577	-0.463155	0.0487059	0.104122	0.265015	0.279594	0.0308309	significant	-1.479	0.00326863	-2.04006	0.000873592	-1.02521	0.00358465	-0.879453	0.00503292	Synthesis	alpha/beta-Hydrolases superfamily protein	AT4G24160.1	0	FALSE	FALSE	TRUE	Glyma04g02900.2	N		N		388
Glyma07g04480	#N/A	Syn Wax Sub	241	280.433	15.26	45.4633	162.9	161.533	310.75	28.7267	59.9033	130.85	137.223	133.118	133.491	133.304		0.148097	0.258187	0.912636	0.0705349	0.397933	0.104912	-0.316073	0.144874	-0.235306	0.403617	significant	-3.43529	0.000109424	-2.37505	0.000158565	-1.24784	0.00062574	-1.17923	0.000884603	Synthesis	lipoxygenase 3	AT1G17420.1	LOX3	TRUE	FALSE	TRUE	Glyma07g04480.1	N		N		928
Glyma13g07910	#N/A	transport ABC2	242	79.7967	10.0567	32.8833	46.4867	57.64	98.3167	14.3167	44.4	52.9933	53.28	45.3727	52.6613	49.017		0.301108	0.369236	0.509543	0.0980567	0.433203	0.327996	0.188994	0.609523	-0.113476	0.749649	significant	-2.77974	0.00130786	-1.14688	0.0165209	-0.891625	0.0365579	-0.883842	0.0169328	Transport ABC2	white-brown complex homolog protein 11	AT1G17840.1	ABCG11,ATWBC11,COF1,DSO,WBC11	TRUE	FALSE	TRUE	Glyma13g07910.2	N		N		526
Glyma13g16950	#N/A	Syn Wax Sub	243	229.8	4.03	2.16667	21.5833	58.94	411.127	6.26	4.02	8.94333	33.9933	63.304	92.8687	78.0863		0.839204	0.0956071	0.635383	0.186845	0.891718	0.337337	-1.27103	0.118011	-0.793995	0.0622192	significant	-6.03728	0.00123833	-6.67624	0.0012128	-5.52263	0.00126874	-3.59626	0.00161983	Synthesis	oxophytodienoate-reductase 3	AT2G06050.1	DDE1,OPR3	TRUE	FALSE	FALSE	Glyma13g16950.1	N		N		389
Glyma13g07941	#N/A	transport ABC2	244	9.74667	2.7	3.12	5.17333	4.06	22.8933	3.46667	4.37667	6.29333	5.63	4.96	8.532	6.746	significant	1.23195	0.00347777	0.36059	0.0828131	0.488286	0.275839	0.28273	0.596077	0.471655	0.107779	significant	-2.72331	0.000595433	-2.38702	0.000959522	-1.86303	0.00278218	-2.02372	0.000985397	Transport ABC2	white-brown complex homolog protein 11	AT1G17840.1	ABCG11,ATWBC11,COF1,DSO,WBC11	TRUE	FALSE	TRUE	Glyma13g07941.2	N		N		621
Glyma10g08210	#N/A	Syn Wax Sub	245	2.87667	0.12	0.33	0.566667	0.416667	4.85	0.186667	0.27	0.576667	0.473333	0.862	1.27133	1.06667		0.753587	0.201578	0.63743	0.462464	-0.289507	0.918036	0.0252373	0.967784	0.183963	0.900136	significant	-4.69945	0.00165278	-4.16695	0.00200988	-3.07218	0.00252405	-3.35706	0.00341844	Synthesis	GDSL-like Lipase/Acylhydrolase superfamily protein	AT5G03610.1	0	FALSE	FALSE	TRUE	Glyma10g08210.1	Y	32-33	Y	32-33	360
Glyma17g07170	#N/A	Syn Wax Sub	246	1.89	0.1	0.1	0.1	0.1	34.7833	0.576667	0.1	0.1	0.636667	0.458	7.23933	3.84867		4.20194	0.0221327	2.52774	0.356852	0	1	0	1	2.67054	0.0873637		-5.91451	0.0193136	-8.44225	0.0183102	-8.44225	0.0183102	-5.77171	0.0192917	Synthesis	4-coumarate:CoA ligase 2	AT3G21240.1	4CL2,AT4CL2	FALSE	TRUE	FALSE	Glyma17g07170.1	N		N		548
Glyma14g08080	#N/A	Syn Wax Sub	247	6.16333	5.76667	4.86	3.91	3.35333	8.42	6.75333	3.94667	4.24333	4.65	4.81067	5.60267	5.20667	significant	0.450109	0.15976	0.227862	0.356001	-0.300322	0.15088	0.118029	0.713549	0.471635	0.011614		-0.31822	0.245848	-1.09319	0.0186066	-0.988622	0.0380703	-0.85659	0.0315071	Synthesis	3-ketoacyl-CoA synthase 4	AT1G19440.1	KCS4	FALSE	FALSE	TRUE	Glyma14g08080.1	N		N		511
Glyma19g32940	#N/A	Syn Wax Sub	248	92.25	80.3067	55.7267	45.97	68.1633	412.077	112.693	71.64	43.6467	43.7533	68.4833	136.762	102.623	significant	2.15929	0.0100023	0.488811	0.000135683	0.362397	0.189183	-0.0748212	0.736387	-0.639603	0.0659802	significant	-1.87051	0.0121957	-2.52408	0.00797185	-3.23897	0.00591263	-3.23545	0.00591793	Synthesis	fatty acid desaturase 2	AT3G12120.1	FAD2	FALSE	FALSE	TRUE	Glyma19g32940.1	N		N		384
Glyma16g19240	#N/A	Syn Wax Sub	249	0.473333	0.1	0.1	0.1	0.1	13.14	0.56	0.1	0.2	0.1	0.174667	2.82	1.49733	significant	4.79496	0.000667804	2.48543	0.373901	0	1	1	0.373901	0	1	significant	-4.55239	0.000882117	-7.03782	0.000562335	-6.03782	0.000609843	-7.03782	0.000562335	Synthesis	SGNH hydrolase-type esterase superfamily protein	AT3G11210.1	0	FALSE	FALSE	TRUE	Glyma16g19240.1	N		N		224
Glyma09g36850	#N/A	Syn Wax Sub	250	0.1	0.1	0.1	0.1	0.1	19.9633	0.1	0.1	0.1	0.1	0.1	4.07267	2.08633	significant	7.64121	0.00433015	0	0.373901	0	1	0	1	0	1	significant	-7.64121	0.00427964	-7.64121	0.00427437	-7.64121	0.00427437	-7.64121	0.00427437	Synthesis	GDSL-like Lipase/Acylhydrolase superfamily protein	AT1G71250.1	0	FALSE	FALSE	TRUE	Glyma09g36850.2	N		N		424
Glyma12g00520	#N/A	Syn Wax Sub	251	0.1	0.1	0.1	0.1	0.1	3.52	0.1	0.1	0.1	0.1	0.1	0.784	0.442	significant	5.1375	0.00833913	0	1	0	1	0	1	0	1	significant	-5.1375	0.00833913	-5.1375	0.00833913	-5.1375	0.00833913	-5.1375	0.00833913	Synthesis	GDSL-like Lipase/Acylhydrolase superfamily protein	AT1G71250.1	0	FALSE	FALSE	TRUE	Glyma12g00520.1	N		N		173
Glyma17g07180	#N/A	Syn Wax Sub	252	0.103333	0.1	0.1	0.1	0.1	3.05	0.1	0.1	0.1	0.1	0.100667	0.69	0.395333		4.88343	0.0622228	0	0.373901	0	1	0	1	0	1		-4.93074	0.0598667	-4.93074	0.0579558	-4.93074	0.0579558	-4.93074	0.0579558	Synthesis	4-coumarate:CoA ligase 2	AT3G21240.1	4CL2,AT4CL2	FALSE	TRUE	FALSE	Glyma17g07180.1	N		N		537
Glyma18g48650	#N/A	Syn Wax Sub	253	0.1	0.1	0.1	0.1	0.1	1.78333	0.1	0.1	0.113333	0.1	0.1	0.439333	0.269667	significant	4.1565	0.00592175	0	0.373901	0	1	0.180572	0.373901	0	0.373901	significant	-4.1565	0.00592175	-4.1565	0.00519923	-3.97593	0.0069797	-4.1565	0.00644038	Synthesis	alpha/beta-Hydrolases superfamily protein	AT2G44810.1	DAD1	FALSE	FALSE	TRUE	Glyma18g48650.2	N		N		423
Glyma06g13390	#N/A	Syn Wax Sub	254	0.1	0.1	0.1	0.1	0.1	1.14	0.186667	0.1	0.1	0.1	0.1	0.325333	0.212667	significant	3.51096	0.0103039	0.900464	0.542135	0	1	0	0.373901	0	1	significant	-2.6105	0.0264652	-3.51096	0.00747085	-3.51096	0.00914076	-3.51096	0.00747085	Synthesis	alpha/beta-Hydrolases superfamily protein	AT4G10955.1	0	FALSE	FALSE	TRUE	Glyma06g13390.2	N		N		332
Glyma13g42330	#N/A	Syn Wax Sub	255	855.56	23.02	62.6467	13.99	0.53	597.207	36.9767	52.8333	3.34	1.22	191.149	138.315	164.732	significant	-0.518639	0.130594	0.683727	0.211952	-0.245789	0.75898	-2.06648	0.0130087	1.20282	0.191577	significant	-4.01354	0.0060809	-3.49871	0.00704367	-7.48224	0.00486801	-8.93521	0.00480456	Synthesis	lipoxygenase 1	AT1G55020.1	ATLOX1,LOX1	TRUE	TRUE	TRUE	Glyma13g42330.1	N		N		854
Glyma13g42340	#N/A	Syn Wax Sub	256	388.64	8.54667	19.1033	4.34667	0.246667	289.613	20.0033	15.4567	1.39667	0.496667	84.1767	65.3933	74.785		-0.424306	0.240995	1.22681	0.075895	-0.305595	0.705945	-1.63792	0.0475672	1.00972	0.247731	significant	-3.85582	0.00796601	-4.22783	0.0075697	-7.696	0.0062124	-9.18763	0.0061424	Synthesis	lipoxygenase 1	AT1G55020.1	ATLOX1,LOX1	TRUE	TRUE	TRUE	Glyma13g42340.1	N		N		823
Glyma14g31400	#N/A	Syn Wax Sub	257	159.47	2.91667	7.39667	0.943333	0.1	78.74	4.38667	6.19667	0.38	0.1	34.1653	17.9607	26.063		-1.01812	0.0953816	0.588805	0.353465	-0.255383	0.813066	-1.31177	0.464432	0	1		-4.1659	0.0387031	-3.66753	0.0425234	-7.69495	0.0330434	-9.62095	0.0325909	Synthesis	lipoxygenase 1	AT1G55020.1	ATLOX1,LOX1	TRUE	TRUE	TRUE	Glyma14g31400.1	N		N		134
Glyma06g36210	#N/A	Syn Wax Sub	258	14.2533	2.79	2.74	0.473333	0.1	8.64333	3.66667	1.55	0.223333	0.123333	4.07133	2.84133	3.45633		-0.72164	0.0378836	0.394204	0.25085	-0.821908	0.140877	-1.08366	0.256966	0.302563	0.691066	significant	-1.23712	0.0074388	-2.47932	0.00169951	-5.27432	0.000670387	-6.13095	0.000673576	Synthesis	cytochrome P450, family 72, subfamily A, polypeptide 15	AT3G14690.1	CYP72A15	FALSE	TRUE	FALSE	Glyma06g36210.1	N		N		521
Glyma15g03050	#N/A	Syn Wax Sub	259	295.853	4.34333	2.30333	1.06	0.21	206.357	35.2333	2.17667	0.306667	0.246667	60.754	48.864	54.809	significant	-0.519742	0.117636	3.02007	0.0233898	-0.0816027	0.880341	-1.78932	0.006617	0.232173	0.828034	significant	-2.55013	0.0128925	-6.56688	0.00641088	-9.39425	0.00620398	-9.70836	0.00619998	Synthesis	lipoxygenase 1	AT1G55020.1	ATLOX1,LOX1	TRUE	TRUE	TRUE	Glyma15g03050.1	N		N		854
Glyma04g11870	#N/A	Syn Wax Sub	260	167.723	3.15333	4.91333	1.67	0.163333	88.27	13.6067	2.83	0.55	0.3	35.5247	21.1113	28.318	significant	-0.926088	0.0438447	2.10936	0.0270101	-0.7959	0.236229	-1.60234	0.00996791	0.877143	0.668965		-2.69761	0.0317056	-4.96305	0.0201737	-7.32635	0.0184911	-8.20082	0.0183662	Synthesis	lipoxygenase 1	AT1G55020.1	ATLOX1,LOX1	TRUE	TRUE	TRUE	Glyma04g11870.1	N		N		221
Glyma04g11640	#N/A	Syn Wax Sub	261	81.2267	1.76333	2.09667	0.68	0.17	44.27	6.76667	1.06333	0.3	0.146667	17.1873	10.5093	13.8483		-0.875624	0.0153162	1.94014	0.0897035	-0.979504	0.392461	-1.18057	0.393385	-0.212994	0.901787	significant	-2.70981	0.0141904	-5.37966	0.00783218	-7.20522	0.00738232	-8.23764	0.00728187	Synthesis	lipoxygenase 1	AT1G55020.1	ATLOX1,LOX1	TRUE	TRUE	TRUE	Glyma04g11640.1	N		N		222
Glyma05g21260	#N/A	Syn Wax Sub	262	112.09	1.65333	2.52333	0.983333	0.1	58.3967	8.8	1.85	0.1	0.213333	23.47	13.872	18.671	significant	-0.9407	0.0191176	2.41213	0.0357612	-0.447806	0.321576	-3.29768	0.00479864	1.09311	0.373901	significant	-2.73031	0.0250306	-4.98029	0.0157033	-9.18974	0.0141685	-8.09663	0.0143208	Synthesis	lipoxygenase 1	AT1G55020.1	ATLOX1,LOX1	TRUE	TRUE	TRUE	Glyma05g21260.1	N		N		226
Glyma16g19800	#N/A	Syn Wax Sub	263	164.267	2.68667	3.18	1.03333	0.346667	81.1867	13.68	1.50667	0.6	0.1	34.3027	19.4147	26.8587		-1.01673	0.0367389	2.34818	0.0477373	-1.07767	0.224637	-0.784271	0.577565	-1.79355	0.373901	significant	-2.56917	0.0251521	-5.75181	0.0137389	-7.08014	0.0132285	-9.6651	0.0128979	Synthesis	lipoxygenase 1	AT1G55020.1	ATLOX1,LOX1	TRUE	TRUE	TRUE	Glyma16g19800.1	N		N		161
Glyma08g38420	#N/A	Syn Wax Sub	264	166.397	3.14333	5.92333	1.79	0.503333	91.0667	11.43	2.19667	0.923333	0.223333	35.5513	21.168	28.3597		-0.869632	0.020615	1.86246	0.203852	-1.43109	0.207835	-0.955036	0.163686	-1.17232	0.442619	significant	-2.9941	0.0101561	-5.37354	0.00576908	-6.62393	0.00547211	-8.67158	0.00532336	Synthesis	PLAT/LH2 domain-containing lipoxygenase family protein	AT3G22400.1	LOX5	FALSE	TRUE	TRUE	Glyma08g38420.1	N		N		215
Glyma14g34920	#N/A	Syn Wax Sub	265	104.433	1.75	2.61333	0.696667	0.283333	43.7533	6.05333	1.03333	0.55	0.1	21.9553	10.298	16.1267	significant	-1.25512	0.0138092	1.79037	0.132771	-1.33859	0.302396	-0.341037	0.89209	-1.5025	0.373901		-2.85359	0.0336896	-5.40402	0.0218558	-6.31382	0.02113	-8.77325	0.0202662	Synthesis	lipoxygenase 1	AT1G55020.1	ATLOX1,LOX1	TRUE	TRUE	TRUE	Glyma14g34920.1	N		N		185
Glyma15g03040	#N/A	Syn Wax Sub	266	419.28	8.73333	8.87	2.26333	0.3	556.397	53.3833	7.83667	0.71	0.1	87.8893	123.685	105.787	significant	0.4082	0.232061	2.61179	0.0294486	-0.178694	0.827148	-1.67256	0.0137617	-1.58496	0.133313	significant	-3.38165	0.00488279	-6.14973	0.00342066	-9.61408	0.00325448	-12.4419	0.00324116	Synthesis	lipoxygenase 1	AT1G55020.1	ATLOX1,LOX1	TRUE	TRUE	TRUE	Glyma15g03040.2	N		N		799
Glyma07g36840	#N/A	Syn Wax Sub	267	2.59	0.873333	0.533333	0.336667	0.14	3.96667	1.15333	0.57	0.17	0.1	0.894667	1.192	1.04333		0.614975	0.0413576	0.401205	0.355	0.0959244	0.715483	-0.985786	0.621255	-0.485427	0.722359	significant	-1.78212	0.0022226	-2.79889	0.000371656	-4.54432	0.00036044	-5.30986	0.000250105	Synthesis	ATP citrate lyase subunit B 2	AT5G49460.1	ACLB-2	FALSE	TRUE	FALSE	Glyma07g36840.2	N		N		609
Glyma11g35240	#N/A	Syn Wax Sub	268	16.88	2.81333	0.9	0.136667	0.1	10.72	7.80667	0.67	0.1	0.1	4.166	3.87933	4.02267		-0.65501	0.174198	1.47243	0.0202855	-0.425764	0.467968	-0.450661	0.244249	0	1		-0.457526	0.410735	-4	0.0263764	-6.74416	0.0220804	-6.74416	0.0220804	Synthesis	SGNH hydrolase-type esterase superfamily protein	AT3G11210.1	0	FALSE	FALSE	TRUE	Glyma11g35240.2	N		Y	27-28	257
Glyma17g14921	#N/A	transport lipid	269	501.473	24.55	5.78	1.12	0.1	1088.75	52.2033	7.25333	0.916667	0.726667	106.605	229.971	168.288		1.11843	0.105006	1.08842	0.20984	0.327575	0.644475	-0.28903	0.824242	2.86129	0.373901	significant	-4.38239	0.010645	-7.22982	0.00913455	-10.214	0.00895112	-10.5491	0.00894664	Transport lipid	Bifunctional inhibitor/lipid-transfer protein/seed storage 2S albumin superfamily protein	AT4G12490.1	0	FALSE	FALSE	TRUE	Glyma17g14921.1	Y	21-22	Y	21-22	132
Glyma19g40590	#N/A	Syn Wax Sub	270	21.3667	1.10667	0.26	0.1	0.1	11.29	2.05667	0.266667	0.1	0.206667	4.58667	2.784	3.68533		-0.920316	0.0507432	0.894087	0.0921378	0.0365259	0.820294	0	0.737114	1.04731	0.47459	significant	-2.45667	0.00177066	-5.40386	0.000740856	-6.8189	0.000707824	-5.7716	0.000741867	Synthesis	glycerol-3-phosphate acyltransferase 2	AT1G02390.1	ATGPAT2,GPAT2	TRUE	FALSE	FALSE	Glyma19g40590.1	N		N		541
Glyma13g04651	#N/A	Syn Wax Sub	271	9.98	4.9	6.21	6.49	2.59667	9.2	5.96667	4.94	4.95	3.03	6.03533	5.61733	5.82633		-0.117406	0.493638	0.284143	0.270635	-0.330082	0.303637	-0.39079	0.414877	0.222657	0.77549	significant	-0.624709	0.00931338	-0.897123	0.00218889	-0.894205	0.0129364	-1.60232	0.00877936	Synthesis	senescence-associated gene 101	AT5G14930.2	SAG101	TRUE	FALSE	TRUE	Glyma13g04651.1	N		N		592
Glyma07g00900	#N/A	Syn Wax Sub	272	310.087	3.38667	16.5933	10.7767	1.10333	381.99	2.46	11.29	1.99333	0.323333	68.3893	79.6113	74.0003	significant	0.300863	0.39205	-0.461208	0.117679	-0.555558	0.484343	-2.43466	0.00207302	-1.77077	0.0771013	significant	-7.27873	0.00456595	-5.08042	0.00499882	-7.58221	0.00454567	-10.2063	0.00447337	Synthesis	lipoxygenase 1	AT1G55020.1	ATLOX1,LOX1	TRUE	TRUE	TRUE	Glyma07g00900.1	N		N		867
Glyma01g29630	#N/A	Syn Wax Sub	273	58.29	4.11333	7.18667	4.22667	1.12667	59.2967	3.74	11.4667	1.61667	0.566667	14.9887	15.3373	15.163		0.0247026	0.890701	-0.13727	0.702871	0.674051	0.0455932	-1.3865	0.104845	-0.991489	0.239564	significant	-3.98684	1.32808e-05	-2.3705	3.26785e-05	-5.19686	1.43866e-05	-6.70931	1.0566e-05	Synthesis	fatty acid desaturase 8	AT5G05580.1	FAD8	FALSE	FALSE	TRUE	Glyma01g29630.4	N		N		453
Glyma01g39350	#N/A	Syn Wax Sub	274	22.2433	2.24333	4.76667	0.666667	0.17	14.3667	0.843333	2.93667	0.31	0.1	6.018	3.71133	4.86467		-0.630648	0.13172	-1.41147	0.143142	-0.698801	0.130687	-1.1047	0.246198	-0.765535	0.424256	significant	-4.09048	0.000954161	-2.29047	0.00251226	-5.53431	0.000803605	-7.16658	0.000765634	Synthesis	alpha/beta-Hydrolases superfamily protein	AT5G42930.1	0	FALSE	FALSE	TRUE	Glyma01g39350.1	N		N		478
Glyma19g00710	#N/A	transport lipid	275	13.5733	5.33	6.81333	4.63667	2.03	16.6133	6.90667	5.41	5.01667	2.52333	6.47667	7.294	6.88533		0.291567	0.493468	0.373854	0.125399	-0.332732	0.540086	0.113641	0.788229	0.313851	0.711626	significant	-1.26628	0.00201749	-1.61864	0.00334737	-1.72754	0.00129662	-2.71894	0.00115476	Transport lipid	Bifunctional inhibitor/lipid-transfer protein/seed storage 2S albumin superfamily protein	AT3G18280.1	0	FALSE	FALSE	TRUE	Glyma19g00710.1	Y	29-30	Y	29-30	98
Glyma07g18210	#N/A	Syn Wax Sub	276	6.84333	3.00667	6.23	3.09	0.903333	13.52	3.75	5.24	1.85333	0.923333	4.01467	5.05733	4.536	significant	0.982324	0.00590692	0.318726	0.448066	-0.249665	0.559613	-0.737484	0.345708	0.0315931	0.970499	significant	-1.85013	0.000783811	-1.36746	0.00745824	-2.8669	0.000293301	-3.8721	0.000168086	Synthesis	SGNH hydrolase-type esterase superfamily protein	AT3G11210.1	0	FALSE	FALSE	TRUE	Glyma07g18210.2	N		N		270
Glyma05g08060	#N/A	Syn Wax Sub	277	25.4733	25.4733	18.41	9.86	6.69	33.1267	22.82	15.2167	10.16	6.27333	17.1813	17.5193	17.3503		0.379005	0.0926232	-0.158689	0.187571	-0.274837	0.228844	0.0432409	0.9017	-0.092774	0.834955	significant	-0.537694	0.0311715	-1.12234	0.004821	-1.70509	0.00270722	-2.40069	0.000976271	Synthesis	fatty acyl-ACP thioesterases B	AT1G08510.1	FATB	TRUE	TRUE	TRUE	Glyma05g08060.4	N		N		417
Glyma06g05040	#N/A	Syn Wax Sub	278	2.94	2.11333	2.22	0.38	0.146667	8.55667	1.54667	1.37333	0.386667	0.153333	1.56	2.40333	1.98167		1.54123	0.0438813	-0.450358	0.247446	-0.692878	0.381529	0.025091	0.86626	0.0641303	0.769706	significant	-2.46789	0.0187823	-2.63937	0.0190792	-4.46789	0.0117849	-5.80231	0.0100979	Synthesis	alpha/beta-Hydrolases superfamily protein	AT1G27480.1	0	FALSE	FALSE	TRUE	Glyma06g05040.1	N		Y	33-34	444
Glyma13g17510	#N/A	Syn Wax Sub	279	14.4933	2.31333	2.89333	0.823333	0.32	57.57	2.07667	1.31	0.59	0.36	4.16867	12.3813	8.275	significant	1.98993	4.16955e-06	-0.155703	0.54518	-1.14317	0.0155725	-0.480762	0.505996	0.169925	0.82933	significant	-4.79298	5.41479e-07	-5.45768	4.79542e-07	-6.60846	4.37529e-07	-7.32118	3.93179e-07	Synthesis	phosphatidylinositol-4-phosphate 5-kinase family protein	AT3G14270.1	FAB1B	TRUE	FALSE	FALSE	Glyma13g17510.3	N		N		1813
Glyma17g05000	#N/A	Syn Wax Sub	280	13.0433	3.69	4.3	1.61667	0.683333	40.5867	3.01667	2.68	1.02	0.55	4.66667	9.57067	7.11867	significant	1.63769	2.12318e-05	-0.290666	0.154091	-0.682104	0.0393686	-0.664453	0.139915	-0.313158	0.598285	significant	-3.74998	2.20027e-06	-3.9207	2.47726e-06	-5.31436	1.74166e-06	-6.20543	1.41532e-06	Synthesis	phosphatidylinositol-4-phosphate 5-kinase family protein	AT3G14270.1	FAB1B	TRUE	FALSE	FALSE	Glyma17g05000.2	N		N		1325
Glyma15g39160	#N/A	Syn Wax Sub	281	5.64333	3.45667	3.69333	2.62333	1.10667	11.86	2.83	2.42	1.45333	1.2	3.30467	3.95267	3.62867	significant	1.07148	0.0014947	-0.288579	0.626783	-0.609916	0.101819	-0.852036	0.0615456	0.116814	0.855789	significant	-2.06723	0.00153627	-2.29303	7.49296e-05	-3.02867	2.48367e-05	-3.305	3.59561e-05	Synthesis	cytochrome P450, family 72, subfamily A, polypeptide 15	AT3G14690.1	CYP72A15	FALSE	TRUE	FALSE	Glyma15g39160.1	N		N		521
Glyma11g13050	#N/A	Syn Wax Sub	282	0.996667	0.43	0.38	0.1	0.1	2.82	0.343333	0.463333	0.123333	0.1	0.401333	0.77	0.585667		1.50051	0.0248748	-0.324727	0.4584	0.286051	0.581663	0.302563	0.572712	0	0.373901	significant	-3.03801	0.00332373	-2.60557	0.00411136	-4.51506	0.00267616	-4.81762	0.00231451	Synthesis	long-chain acyl-CoA synthetase 2	AT1G49430.1	LACS2,LRD2	TRUE	TRUE	TRUE	Glyma11g13050.2	N		N		597
Glyma07g03910	#N/A	Syn Wax Sub	283	225.687	4.82333	1.11667	0.133333	0.1	278.857	7.31667	5.73333	0.223333	0.116667	46.372	58.4493	52.4107	significant	0.305203	0.445211	0.601156	0.230274	2.36018	0.00103175	0.744161	0.422485	0.222392	0.266953	significant	-5.25219	0.00214346	-5.60401	0.00209204	-10.2861	0.00194123	-11.2229	0.0019384	Synthesis	lipoxygenase 1	AT1G55020.1	ATLOX1,LOX1	TRUE	TRUE	TRUE	Glyma07g03910.2	N		N		616
Glyma08g07890	#N/A	transport lipid	284	24.9567	6.32333	1.12	0.1	0.1	34.0767	3.37	2.9	0.19	0.1	6.52	8.12733	7.32367		0.449359	0.322295	-0.907937	0.0588485	1.37255	0.14535	0.925999	0.595006	0	1	significant	-3.33796	0.00788333	-3.55466	0.00773125	-7.48664	0.00553151	-8.41264	0.00545778	Transport lipid	Bifunctional inhibitor/lipid-transfer protein/seed storage 2S albumin superfamily protein	AT5G64080.1	0	FALSE	FALSE	TRUE	Glyma08g07890.1	Y	24-25	Y	24-25	189
Glyma14g37350	#N/A	Syn Wax Sub	285	11.0633	3.68	0.35	0.1	0.193333	21.17	5.35	1.69667	0.203333	0.25	3.07733	5.734	4.40567	significant	0.936235	0.0090195	0.539833	0.391066	2.27728	0.000560565	1.02385	0.130466	0.370838	0.698003	significant	-1.98441	0.000335845	-3.64125	4.42547e-05	-6.70203	3.29814e-05	-6.40395	3.38468e-05	Synthesis	fatty acid desaturase 8	AT5G05580.1	FAD8	FALSE	FALSE	TRUE	Glyma14g37350.2	N		N		278
Glyma02g39230	#N/A	Syn Wax Sub	286	8.21	3.61	1.12333	0.1	0.296667	20.0033	1.85667	2.16	0.133333	0.1	2.668	4.85067	3.75933	significant	1.28479	0.0097541	-0.959284	0.135212	0.943245	0.312413	0.415037	0.619854	-1.56884	0.17315	significant	-3.42945	0.00163387	-3.21114	0.00191888	-7.22906	0.00100648	-7.6441	0.000992648	Synthesis	fatty acid desaturase 8	AT5G05580.1	FAD8	FALSE	FALSE	TRUE	Glyma02g39230.1	N		N		381
Glyma13g16940	#N/A	Syn Wax Sub	287	205.737	21.97	38.8867	57.8	38.8467	232.753	34.54	62.6733	39.2033	25.7133	72.648	78.9767	75.8123	significant	0.178003	0.181854	0.652733	0.0271038	0.688576	0.0494198	-0.560093	0.0149168	-0.595274	0.106151	significant	-2.75246	1.36012e-05	-1.89288	3.44842e-05	-2.56975	1.07924e-05	-3.17821	2.31924e-05	Synthesis	oxophytodienoate-reductase 3	AT2G06050.1	DDE1,OPR3	TRUE	FALSE	FALSE	Glyma13g16940.1	N		N		399
Glyma07g09860	#N/A	Syn Wax Sub	288	37.68	9.03	14.2167	16.3233	15.2167	49.3967	15.26	22.7867	16.7367	14.6033	18.4933	23.7567	21.125	significant	0.390615	0.0861587	0.756957	0.0187236	0.680607	0.000745474	0.0360765	0.819425	-0.0593546	0.787658	significant	-1.69466	0.00170567	-1.11622	0.0037268	-1.5614	0.00187131	-1.75812	0.00129624	Synthesis	alpha/beta-Hydrolases superfamily protein	AT1G73920.1	0	FALSE	FALSE	TRUE	Glyma07g09860.1	N		N		702
Glyma07g31660	#N/A	Syn Wax Sub	289	0.66	0.1	0.1	0.1	0.1	1.45	0.1	0.316667	0.1	0.1	0.212	0.413333	0.312667	significant	1.13551	0.0840556	0	0.677869	1.66297	0.00135224	0	0.373901	0	1	significant	-3.85798	0.0133682	-2.19502	0.023461	-3.85798	0.0136256	-3.85798	0.013136	Synthesis	lipoxygenase 3	AT1G17420.1	LOX3	TRUE	FALSE	TRUE	Glyma07g31660.1	N		N		911
Glyma05g04380	#N/A	transport lipid	290	0.57	0.1	0.1	0.1	0.1	1.08667	0.136667	0.2	0.1	0.1	0.194	0.324667	0.259333		0.930876	0.581349	0.450661	0.373901	1	0.373901	0	1	0	1		-2.99118	0.376768	-2.44184	0.411697	-3.44184	0.328344	-3.44184	0.328344	Transport lipid	Bifunctional inhibitor/lipid-transfer protein/seed storage 2S albumin superfamily protein	AT1G12100.1	0	FALSE	FALSE	TRUE	Glyma05g04380.1	Y	24-25	Y	24-25	138
Glyma05g02290	#N/A	Syn Wax Sub	291	13.4967	0.653333	0.246667	0.273333	0.2	15.65	0.54	1.20333	0.1	0.1	2.974	3.51867	3.24633		0.21356	0.382346	-0.27486	0.794579	2.2864	0.0743552	-1.45066	0.373901	-1	0.131778	significant	-4.85706	0.00053646	-3.70105	0.000698791	-7.29002	0.000460403	-7.29002	0.000460403	Synthesis	SGNH hydrolase-type esterase superfamily protein	AT5G62930.1	0	FALSE	FALSE	TRUE	Glyma05g02290.2	N		N		252
Glyma20g06290	#N/A	transport lipid	292	24.16	45.61	7.24333	0.246667	0.1	34.58	18.2467	8.86667	0.1	0.1	15.472	12.3787	13.9253		0.517317	0.262963	-1.32172	0.0888682	0.291738	0.709976	-1.30256	0.19118	0	1	significant	-0.922305	0.0933347	-1.96347	0.023883	-8.43379	0.00699901	-8.43379	0.00699901	Transport lipid	Bifunctional inhibitor/lipid-transfer protein/seed storage 2S albumin superfamily protein	AT3G22142.1	0	FALSE	FALSE	TRUE	Glyma20g06290.1	Y	25-26	Y	25-26	329
Glyma02g15600	#N/A	Syn Wax Sub	293	29.7733	31.07	18.4867	2.97	0.66	43.6733	19.6967	12.0267	2.79333	1.52	16.592	15.942	16.267	significant	0.552732	0.0568741	-0.657571	0.00321966	-0.620248	0.101857	-0.0884752	0.795928	1.20353	0.157652	significant	-1.1488	0.0123578	-1.86052	0.00468362	-3.96669	0.00148584	-4.84461	0.00131643	Synthesis	Plant stearoyl-acyl-carrier-protein desaturase family protein	AT2G43710.1	FAB2,SSI2	FALSE	FALSE	TRUE	Glyma02g15600.1	N		N		392
Glyma07g32850	#N/A	Syn Wax Sub	294	20.2767	17.1667	11.7033	2.43	0.826667	27.37	10.97	10.3167	2.25667	1.44333	10.4807	10.4713	10.476	significant	0.432775	0.161353	-0.646046	0.00556108	-0.181943	0.658606	-0.106763	0.833214	0.804027	0.10842	significant	-1.31903	0.0156194	-1.40762	0.0218901	-3.60033	0.00346495	-4.24512	0.00305544	Synthesis	Plant stearoyl-acyl-carrier-protein desaturase family protein	AT2G43710.1	FAB2,SSI2	FALSE	FALSE	TRUE	Glyma07g32850.1	N		N		403
Glyma16g33470	#N/A	transport ABC2	295	15.4667	7.44333	9.23667	1.74333	0.103333	18.5533	6.43333	9.22333	1.55667	0.27	6.79867	7.20733	7.003		0.262516	0.156011	-0.210382	0.428223	-0.00208407	0.993641	-0.163388	0.846005	1.38565	0.239291	significant	-1.52804	0.000395581	-1.00832	0.000528369	-3.57515	0.000129562	-6.10258	2.60905e-05	Transport ABC2	white-brown complex homolog protein 11	AT1G17840.1	ABCG11,ATWBC11,COF1,DSO,WBC11	TRUE	FALSE	TRUE	Glyma16g33470.1	N		N		707
Glyma02g09780	#N/A	transport lipid	296	368.613	77.47	84.21	0.703333	0.373333	435.047	29.1867	21.0867	1.37333	0.163333	106.274	97.3713	101.823	significant	0.239062	0.601519	-1.40833	0.00629904	-1.99766	0.0626897	0.965401	0.35298	-1.19265	0.399728		-3.89779	0.0189488	-4.36677	0.0179324	-8.30734	0.0152067	-11.3791	0.0150647	Transport lipid	Bifunctional inhibitor/lipid-transfer protein/seed storage 2S albumin superfamily protein	AT3G18280.1	0	FALSE	FALSE	TRUE	Glyma02g09780.2	Y	27-28	Y	27-28	96
Glyma13g30456	#N/A	Syn Wax Sub	297	16.0333	10.3433	4.27333	0.29	0.203333	13.1367	5.30667	1.90667	0.236667	0.1	6.22867	4.13733	5.183		-0.287475	0.0646511	-0.962823	0.0395431	-1.16431	0.277329	-0.293196	0.924463	-1.02385	0.574713	significant	-1.30772	0.0015522	-2.78447	0.000328178	-5.7946	9.00156e-05	-7.03746	8.2075e-05	Synthesis	GDSL-like Lipase/Acylhydrolase superfamily protein	AT1G28600.2	0	FALSE	FALSE	TRUE	Glyma13g30456.2	N		Y	33-34	361
Glyma01g43560	#N/A	Syn Wax Sub	298	8.95667	5.27667	3.57667	0.47	0.1	4.73	2.12	1.65667	0.31	0.1	3.676	1.78333	2.72967	significant	-0.921122	0.0145261	-1.31556	0.00151994	-1.11033	0.09768	-0.600393	0.658095	3.20343e-16	0.748868	significant	-1.15778	0.00579576	-1.51356	0.0198959	-3.9315	0.000598241	-5.56377	0.000432788	Synthesis	alpha/beta-Hydrolases superfamily protein	AT4G10955.1	0	FALSE	FALSE	TRUE	Glyma01g43560.2	N		N		344
Glyma15g15010	#N/A	Syn Wax Sub	299	19.51	21.4067	9.74667	3.38333	1.01667	55.6767	22.3933	5.47333	1.53667	0.506667	11.0127	17.1173	14.065	significant	1.51286	0.000409138	0.0650091	0.841137	-0.832489	0.0119433	-1.13864	0.000749649	-1.00474	0.170944	significant	-1.314	6.26058e-05	-3.34658	1.75071e-06	-5.1792	1.61188e-07	-6.77989	1.53305e-07	Synthesis	ATP citrate lyase subunit B 2	AT5G49460.1	ACLB-2	FALSE	TRUE	FALSE	Glyma15g15010.1	N		N		472
Glyma19g29810	#N/A	Syn Wax Sub	300	5.08	6.8	1.86	0.1	0.1	11.0267	10.0667	1.14	0.123333	0.1	2.788	4.49133	3.63967		1.1181	0.0381239	0.565979	0.201938	-0.706269	0.396749	0.302563	0.294584	0	0.373901	significant	-0.131411	0.674904	-3.27389	0.000612412	-6.48229	0.000172796	-6.78485	0.000170458	Synthesis	GDSL-like Lipase/Acylhydrolase superfamily protein	AT3G26430.1	0	FALSE	FALSE	TRUE	Glyma19g29810.1	Y	32-33	Y	32-33	394
Glyma17g12780	#N/A	Syn Wax Sub	301	3.11	4.82	3.91333	0.44	0.1	5.03667	4.26667	1.61	0.43	0.1	2.47667	2.28867	2.38267	significant	0.695555	0.0020455	-0.175924	0.500733	-1.28134	0.164868	-0.0331669	0.98054	-1.60171e-16	0.360342	significant	-0.23936	0.0930133	-1.64541	0.00028244	-3.55006	9.20879e-05	-5.6544	1.87065e-05	Synthesis	3-ketoacyl-CoA synthase 11	AT2G26640.1	KCS11	FALSE	FALSE	TRUE	Glyma17g12780.1	N		N		511
Glyma05g04490	#N/A	transport lipid	302	657.113	711.617	117.163	4.15	25.61	619.967	313.903	50.1533	3.61667	18.43	303.131	201.214	252.172		-0.0839516	0.841884	-1.18078	0.261359	-1.2241	0.208482	-0.198451	0.838298	-0.474651	0.822645	significant	-0.98187	0.00677727	-3.62777	0.000231968	-7.42139	0.000164661	-5.07206	0.00023498	Transport lipid	Bifunctional inhibitor/lipid-transfer protein/seed storage 2S albumin superfamily protein	AT2G45180.1	0	FALSE	FALSE	TRUE	Glyma05g04490.1	Y	21-22	Y	21-22	132
Glyma05g04470	#N/A	transport lipid	303	572.707	572.997	83.63	2.96667	16.93	505.55	165.633	21.8967	4.89667	16.61	249.846	142.917	196.382		-0.179943	0.648214	-1.79053	0.142506	-1.93331	0.0791008	0.722957	0.608391	-0.0275299	0.987156	significant	-1.60986	0.0289705	-4.52907	0.00766451	-6.68991	0.0067302	-4.92773	0.00761206	Transport lipid	Bifunctional inhibitor/lipid-transfer protein/seed storage 2S albumin superfamily protein	AT2G45180.1	0	FALSE	FALSE	TRUE	Glyma05g04470.1	N		N		74
Glyma05g04460	#N/A	transport lipid	304	365.597	380.36	55.9733	2.02	11.0967	282.33	113.237	15.32	3.80667	13.07	163.009	85.5527	124.281		-0.37287	0.345585	-1.74802	0.139067	-1.86932	0.0900843	0.914173	0.541517	0.236133	0.913103	significant	-1.31804	0.0424711	-4.20389	0.00690837	-6.21271	0.00588472	-4.43305	0.00725799	Transport lipid	Bifunctional inhibitor/lipid-transfer protein/seed storage 2S albumin superfamily protein	AT2G45180.1	0	FALSE	FALSE	TRUE	Glyma05g04460.1	Y	21-22	Y	21-22	127
Glyma10g01400	#N/A	Syn Wax Sub	305	27.7133	18.51	5.23	0.126667	0.1	15.4933	7.9	0.603333	0.1	0.1	10.336	4.83933	7.58767		-0.838933	0.171017	-1.22838	0.027244	-3.11578	0.112687	-0.341037	0.561438	0	0.373901	significant	-0.971723	0.07641	-4.68255	0.00579435	-7.2755	0.00513151	-7.2755	0.00511901	Synthesis	AMP-dependent synthetase and ligase family protein	AT2G47240.1	CER8,LACS1	TRUE	FALSE	TRUE	Glyma10g01400.1	N		N		661
Glyma02g01370	#N/A	Syn Wax Sub	306	4.80333	3.60667	1.91333	0.1	0.1	3.04333	1.47333	0.183333	0.1	0.1	2.10467	0.98	1.54233		-0.658384	0.252117	-1.29158	0.0270707	-3.38355	0.0865954	0	1	0	0.373901	significant	-1.04657	0.103695	-4.05311	0.0122741	-4.92758	0.0109608	-4.92758	0.0110041	Synthesis	AMP-dependent synthetase and ligase family protein	AT2G47240.1	CER8,LACS1	TRUE	FALSE	TRUE	Glyma02g01370.5	N		N		661
Glyma10g42100	#N/A	Syn Wax Sub	307	144.27	34.6567	24.7933	2.83333	1.68	110.79	7.35333	7.63667	1.37333	1.17333	41.6467	25.6653	33.656		-0.380944	0.298558	-2.23666	0.0209558	-1.69894	0.0651171	-1.04482	0.152632	-0.517848	0.475841	significant	-3.91329	0.00706565	-3.85874	0.00712911	-6.334	0.00575907	-6.56107	0.00572114	Synthesis	3-ketoacyl-CoA synthase 6	AT1G68530.1	CER6,CUT1,G2,KCS6,POP1	TRUE	FALSE	TRUE	Glyma10g42100.1	N		N		497
Glyma17g07670	#N/A	Syn Wax Sub	308	123.323	5.08667	9.75333	4.21333	1.24333	53.46	5.12333	5.43667	1.81333	1.00667	28.724	13.368	21.046	significant	-1.20591	0.0133418	0.0103622	0.970265	-0.843173	0.00291058	-1.21632	0.0337226	-0.304627	0.715737	significant	-3.38331	5.03427e-05	-3.29767	4.7924e-05	-4.88174	3.56191e-05	-5.7308	3.42672e-05	Synthesis	Fatty acid hydroxylase superfamily	AT5G57800.1	CER3,FLP1,WAX2,YRE	TRUE	FALSE	TRUE	Glyma17g07670.3	N		N		488
Glyma05g28720	#N/A	transport lipid	309	65.98	13.5867	9.59	3.89333	1.08	27.2433	5.42333	5.08333	2.27333	1.12	18.826	8.22867	13.5273	significant	-1.27613	0.0037098	-1.32494	0.123967	-0.915756	0.022972	-0.776197	0.202734	0.0524674	0.882089	significant	-2.32865	0.000788816	-2.42206	0.00063229	-3.58302	0.000336877	-4.60433	0.000287137	Transport lipid	Bifunctional inhibitor/lipid-transfer protein/seed storage 2S albumin superfamily protein	AT1G55260.1	0	TRUE	FALSE	TRUE	Glyma05g28720.2	Y	25-26	Y	25-26	193
Glyma03g28970	#N/A	Syn Wax Sub	310	10.41	1.74	1.9	0.386667	0.1	4.74333	1.04333	1.01	0.17	0.113333	2.90733	1.416	2.16167		-1.134	0.0642418	-0.737887	0.187129	-0.911644	0.126919	-1.18556	0.294494	0.180572	0.373901	significant	-2.1847	0.0289857	-2.23155	0.0274293	-4.80229	0.011883	-5.38726	0.0117009	Synthesis	6-phosphogluconate dehydrogenase family protein	AT2G41540.1	GPDHC1	TRUE	FALSE	FALSE	Glyma03g28970.2	N		N		421
Glyma01g32750	#N/A	transport lipid	311	2325.78	307.513	165.383	1.68333	1.13333	2499.03	312.07	36.11	1.17333	1.41667	560.298	569.959	565.129		0.103654	0.834984	0.0212207	0.960988	-2.19534	0.0985752	-0.520708	0.591592	0.321928	0.652797	significant	-3.00142	0.00761832	-6.11282	0.00481129	-11.0565	0.00455959	-10.7847	0.00456121	Transport lipid	lipid transfer protein 1	AT2G38540.1	ATLTP1,LP1,LTP1	FALSE	FALSE	TRUE	Glyma01g32750.1	Y	25-26	Y	25-26	119
Glyma18g53150	#N/A	transport lipid	312	795.223	12.47	8.93667	0.236667	0.1	512.387	9.89667	2.74667	0.1	0.26	163.393	105.078	134.236		-0.634127	0.0462134	-0.333447	0.484245	-1.70205	0.112459	-1.24286	0.0734144	1.37851	0.116117	significant	-5.69415	0.0014448	-7.54341	0.00136576	-12.323	0.00133904	-10.9445	0.00134097	Transport lipid	Bifunctional inhibitor/lipid-transfer protein/seed storage 2S albumin superfamily protein	AT3G18280.1	0	FALSE	FALSE	TRUE	Glyma18g53150.1	Y	26-27	Y	26-27	96
Glyma17g07480	#N/A	Syn Wax Sub	313	10.11	6.52667	5.51	3.64667	2.33333	12.35	7.01333	3.86667	3.38	2.84	5.62533	5.89	5.75767		0.288728	0.144404	0.103754	0.668473	-0.510962	0.172028	-0.109555	0.719372	0.283499	0.524629	significant	-0.816339	0.0130004	-1.67535	0.000610155	-1.86942	0.00100825	-2.12055	0.00076889	Synthesis	diacylglycerol kinase 7	AT4G30340.1	ATDGK7,DGK7	TRUE	FALSE	FALSE	Glyma17g07480.1	N		N		481
Glyma13g22940	#N/A	transport lipid	314	466.83	8.38	0.513333	0.166667	0.1	137.64	3.5	0.273333	0.1	0.196667	95.198	28.342	61.77		-1.762	0.173865	-1.2596	0.134148	-0.909235	0.520875	-0.736966	0.306809	0.975752	0.122613	significant	-5.2974	0.00991632	-8.97602	0.00912779	-10.4267	0.00907123	-9.45093	0.00910131	Transport lipid	Bifunctional inhibitor/lipid-transfer protein/seed storage 2S albumin superfamily protein	AT2G10940.1	0	FALSE	FALSE	TRUE	Glyma13g22940.1	Y	20-21	Y	20-21	228
Glyma15g09560	#N/A	Syn Wax Sub	315	85.08	5.89667	0.243333	0.1	0.1	26.67	3.29333	0.1	0.1	0.1	18.284	6.05267	12.1683	significant	-1.6736	0.0134713	-0.840351	0.336885	-1.28293	0.0863783	0	0.373901	0	1	significant	-3.0176	0.023496	-8.05907	0.0127053	-8.05907	0.0127326	-8.05907	0.0127053	Synthesis	GDSL-like Lipase/Acylhydrolase superfamily protein	AT1G29670.1	0	FALSE	FALSE	TRUE	Glyma15g09560.1	Y	26-27	Y	26-27	365
Glyma17g14910	#N/A	transport lipid	316	214.13	93.6567	24.4333	2.02667	7.69	287.947	33.8433	7.03667	1.55	5.09667	68.3873	67.0947	67.741		0.427315	0.0504138	-1.46851	0.0377968	-1.79589	0.12585	-0.386841	0.661161	-0.59343	0.776934	significant	-3.08886	0.000462748	-5.35477	0.000280812	-7.53739	0.000260424	-5.8201	0.000295998	Transport lipid	Bifunctional inhibitor/lipid-transfer protein/seed storage 2S albumin superfamily protein	AT2G45180.1	0	FALSE	FALSE	TRUE	Glyma17g14910.1	Y	21-22	Y	21-22	132
Glyma03g35150	#N/A	Syn Wax Sub	317	6.41667	2.96667	0.42	0.193333	0.11	6.65333	0.79	0.1	0.1	0.1	2.02133	1.54867	1.785	significant	0.0522533	0.930377	-1.90892	0.0518089	-2.07039	0.00436665	-0.95109	0.129715	-0.137504	0.815017		-3.07415	0.0762851	-6.05601	0.0514849	-6.05601	0.0518599	-6.05601	0.0527215	Synthesis	GDSL-like Lipase/Acylhydrolase superfamily protein	AT5G03610.1	0	FALSE	FALSE	TRUE	Glyma03g35150.1	Y	22-23	Y	22-23	351
Glyma06g06110	#N/A	Syn Wax Sub	318	16.76	5.34667	2.49667	0.1	0.1	12.6967	1.87	0.316667	0.1	0.1	4.96067	3.01667	3.98867	significant	-0.400572	0.138848	-1.5156	0.00883444	-2.97897	0.0613699	0	1	0	1	significant	-2.76334	0.00313826	-5.32534	0.00173592	-6.98831	0.00157805	-6.98831	0.00157805	Synthesis	3-ketoacyl-CoA synthase 10	AT2G26250.1	FDH,KCS10	TRUE	FALSE	TRUE	Glyma06g06110.1	N		N		536
Glyma02g00380	#N/A	Syn Wax Sub	319	46.4133	1.73	0.693333	0.293333	0.193333	23.1867	0.89	0.146667	0.1	0.1	9.86467	4.88467	7.37467		-1.00124	0.0539267	-0.958895	0.0757781	-2.24101	0.317337	-1.55254	0.201375	-0.95109	0.316422	significant	-4.70335	0.0127569	-7.30461	0.0114628	-7.85715	0.0113918	-7.85715	0.0113859	Synthesis	3-ketoacyl-CoA synthase 11	AT2G26640.1	KCS11	FALSE	FALSE	TRUE	Glyma02g00380.1	N		N		522
Glyma11g05931	#N/A	Syn Wax Sub	320	4.99	0.436667	0.76	0.123333	0.1	3.81667	0.34	0.253333	0.106667	0.1	1.282	0.923333	1.10267		-0.386727	0.491604	-0.360998	0.66449	-1.58496	0.186425	-0.209453	0.853747	0	1	significant	-3.48871	0.00013709	-3.9132	0.000124724	-5.16113	9.68583e-05	-5.25424	7.27887e-05	Synthesis	alpha/beta-Hydrolases superfamily protein	AT5G42930.1	0	FALSE	FALSE	TRUE	Glyma11g05931.2	N		N		323
Glyma15g13460	#N/A	Syn Wax Sub	321	7.36	2.70667	0.26	0.1	0.1	2.93	0.71	0.1	0.1	0.1	2.10533	0.788	1.44667		-1.32881	0.192878	-1.93063	0.0160236	-1.37851	0.0329008	3.20343e-16	0.373901	0	1		-2.04501	0.19716	-4.87283	0.117074	-4.87283	0.117074	-4.87283	0.117074	Synthesis	patatin-like protein 6	AT3G54950.1	PLA IIIA,PLP7	TRUE	FALSE	TRUE	Glyma15g13460.2	N		N		414
Glyma10g29490	#N/A	Syn Wax Sub	322	11.8733	2.48667	1.01	0.243333	0.1	4.41333	1.82	0.436667	0.146667	0.126667	3.14267	1.38867	2.26567	significant	-1.42778	0.000647952	-0.450275	0.329657	-1.20975	0.0706976	-0.730393	0.806816	0.341037	0.886177	significant	-1.27793	0.0228855	-3.33726	0.00429683	-4.91126	0.00336283	-5.12276	0.0029573	Synthesis	lipoxygenase 1	AT1G55020.1	ATLOX1,LOX1	TRUE	TRUE	TRUE	Glyma10g29490.2	N		N		616
Glyma19g37810	#N/A	Syn Wax Sub	323	3.22667	2.53	1.33667	0.1	0.1	3.39	0.503333	0.253333	0.1	0.1	1.45867	0.869333	1.164	significant	0.0712407	0.79872	-2.32955	0.0266579	-2.39953	0.00296332	0	0.373901	0	1	significant	-2.7517	0.00587532	-3.74218	0.00433391	-5.08321	0.00355168	-5.08321	0.00355168	Synthesis	GDSL-like Lipase/Acylhydrolase superfamily protein	AT5G03610.1	0	FALSE	FALSE	TRUE	Glyma19g37810.2	Y	22-23	Y	22-23	353
Glyma06g17590	#N/A	Syn Wax Sub	324	0.836667	1.27667	0.766667	0.1	0.1	1.13333	0.286667	0.176667	0.1	0.1	0.616	0.359333	0.487667		0.437847	0.636804	-2.15494	0.0648043	-2.11757	0.156984	0	1	0	1		-1.98313	0.0852542	-2.68147	0.0544161	-3.5025	0.0371541	-3.5025	0.0371541	Synthesis	HXXXD-type acyl-transferase family protein	AT5G41040.1	0	FALSE	TRUE	TRUE	Glyma06g17590.1	N		N		474
Glyma13g01360	#N/A	Syn Wax Sub	325	34.7833	19.4133	12.2033	10.7067	8.25	21.7467	18.0567	12.4633	12.0033	8.66	17.0713	14.586	15.8287	significant	-0.677602	0.00021941	-0.104516	0.386756	0.0304147	0.865173	0.164926	0.720137	0.0699729	0.906221	significant	-0.268263	0.0620499	-0.803104	0.00129448	-0.857359	0.0356399	-1.32836	0.00362603	Synthesis	diacylglycerol kinase 7	AT4G30340.1	ATDGK7,DGK7	TRUE	FALSE	FALSE	Glyma13g01360.4	N		N		481
Glyma05g24730	#N/A	transport lipid	326	8.41	2.07667	0.35	0.336667	0.17	3.71667	1.5	0.456667	0.296667	0.146667	2.26867	1.22333	1.746		-1.1781	0.0562421	-0.469307	0.407879	0.383787	0.696262	-0.182478	0.935922	-0.212994	0.901787	significant	-1.30905	0.0651976	-3.0248	0.0163587	-3.64709	0.0131224	-4.6634	0.00958573	Transport lipid	Bifunctional inhibitor/lipid-transfer protein/seed storage 2S albumin superfamily protein	AT5G64080.1	0	FALSE	FALSE	TRUE	Glyma05g24730.1	Y	17-18	Y	17-18	193
Glyma2191s00200	#N/A	Syn Wax Sub	327	56.92	13.0767	15.8267	5.46	2.08	47.36	5.96333	1.49	2.07333	1.05333	18.6727	11.588	15.1303		-0.265267	0.322236	-1.1328	0.079491	-3.40897	0.0195128	-1.39695	0.168778	-0.981621	0.474539	significant	-2.98948	4.05673e-05	-4.99028	1.84096e-06	-4.51365	4.09657e-06	-5.49064	2.13375e-06	Synthesis	3-ketoacyl-CoA synthase 19	AT5G04530.1	KCS19	TRUE	FALSE	TRUE	Glyma2191s00200.1	N		N		84
Glyma1947s00200	#N/A	Syn Wax Sub	328	107.133	21.8867	34.3033	18.8933	7.39333	132.927	8.81333	6.71667	5.20333	4.33667	37.922	31.5993	34.7607	significant	0.311223	0.220612	-1.31229	0.0255394	-2.35253	0.0020137	-1.86037	0.00769423	-0.769638	0.217868	significant	-3.9148	0.00209891	-4.30674	0.00191525	-4.67505	0.00182776	-4.9379	0.00178886	Synthesis	3-ketoacyl-CoA synthase 19	AT5G04530.1	KCS19	TRUE	FALSE	TRUE	Glyma1947s00200.1	N		N		203
Glyma05g09160	#N/A	transport lipid	329	49.8133	5.18333	4.02333	0.94	0.1	24.6267	0.823333	0.203333	0.1	0.13	12.012	5.17667	8.59433	significant	-1.01631	0.00111037	-2.65433	0.152067	-4.30647	0.0405911	-3.23266	0.017133	0.378512	0.373901	significant	-4.9026	0.00111791	-6.92023	0.00100314	-7.94408	0.000980577	-7.56557	0.00099774	Transport lipid	Bifunctional inhibitor/lipid-transfer protein/seed storage 2S albumin superfamily protein	AT3G18280.1	0	FALSE	FALSE	TRUE	Glyma05g09160.1	Y	32-33	Y	32-33	101
Glyma10g43800	#N/A	Syn Wax Sub	330	14.6667	2.63	2.85333	1.02667	0.503333	26.67	0.843333	0.486667	0.446667	0.106667	4.336	5.71067	5.02333		0.862677	0.0576897	-1.64089	0.0196776	-2.55164	0.039374	-1.2007	0.0868881	-2.2384	0.0225534	significant	-4.98297	0.00332679	-5.77614	0.00311573	-5.89988	0.00309411	-7.96596	0.00297823	Synthesis	3-ketoacyl-CoA synthase 19	AT5G04530.1	KCS19	TRUE	FALSE	TRUE	Glyma10g43800.1	N		N		484
Glyma08g43080	#N/A	Syn Wax Sub	331	122.607	2.79667	5.47333	4.39	0.563333	66.4667	0.91	6.06333	1.48667	0.573333	27.166	15.1	21.133		-0.883335	0.0938805	-1.61977	0.0632436	0.147691	0.761999	-1.56214	0.0367328	0.0253853	0.966918	significant	-6.19062	0.00194014	-3.45445	0.00265259	-5.48248	0.00201514	-6.85711	0.00189927	Synthesis	GDSL-like Lipase/Acylhydrolase superfamily protein	AT5G55050.1	0	FALSE	FALSE	TRUE	Glyma08g43080.2	Y	26-27	Y	26-27	289
Glyma0466s00200	#N/A	Syn Wax Sub	332	101.46	0.356667	0.436667	0.283333	0.1	25.9267	0.163333	0.97	0.15	0.1	20.5273	5.462	12.9947		-1.9684	0.0169823	-1.12676	0.159969	1.15145	0.101578	-0.917538	0.654148	0	1	significant	-7.31047	0.00100565	-4.74031	0.00113323	-7.43333	0.00101087	-8.01829	0.000990607	Synthesis	SGNH hydrolase-type esterase superfamily protein	AT3G11210.1	0	FALSE	FALSE	TRUE	Glyma0466s00200.1	N		N		155
Glyma18g16096	#N/A	Syn Wax Sub	333	43.65	0.676667	3.48667	1.88	0.756667	28.89	0.1	1.47667	0.676667	0.603333	10.09	6.34933	8.21967		-0.595411	0.208837	-2.75845	0.211166	-1.2395	0.148099	-1.47422	0.0748356	-0.326703	0.82099		-8.17443	0.0206046	-4.29015	0.0245314	-5.41598	0.0221351	-5.58147	0.0219394	Synthesis	GDSL-like Lipase/Acylhydrolase superfamily protein	AT5G55050.1	0	FALSE	FALSE	TRUE	Glyma18g16096.1	Y	20-21	Y	20-21	91
Glyma18g10820	#N/A	Syn Wax Sub	334	28.4	0.626667	1.68333	0.823333	0.226667	20.0333	0.126667	0.833333	0.203333	0.18	6.352	4.27533	5.31367	significant	-0.503488	0.249649	-2.30666	0.371389	-1.01436	0.245926	-2.01763	0.0014083	-0.332575	0.712022	significant	-7.30522	0.00787748	-4.58736	0.00903216	-6.62241	0.00793494	-6.79826	0.00790092	Synthesis	GDSL-like Lipase/Acylhydrolase superfamily protein	AT5G55050.1	0	FALSE	FALSE	TRUE	Glyma18g10820.1	Y	20-21	Y	20-21	360
Glyma15g39150	#N/A	Syn Wax Sub	335	2.26667	0.29	0.233333	0.203333	0.1	2.16	0.1	0.143333	0.1	0.1	0.618667	0.520667	0.569667		-0.0695409	0.91692	-1.53605	0.190815	-0.703018	0.438351	-1.02385	0.0297975	0	0.944317		-4.43296	0.0225073	-3.91359	0.0242104	-4.43296	0.0214626	-4.43296	0.0225073	Synthesis	cytochrome P450, family 72, subfamily A, polypeptide 15	AT3G14690.1	CYP72A15	FALSE	TRUE	FALSE	Glyma15g39150.1	N		N		521
Glyma20g24930	#N/A	Syn Wax Sub	336	46.5567	3.64	1.67667	0.446667	0.306667	35.1667	0.733333	0.45	0.173333	0.45	10.5253	7.39467	8.96		-0.404779	0.238455	-2.3114	0.0296149	-1.8976	0.0336149	-1.36565	0.0723128	0.553254	0.66668	significant	-5.5836	0.000580831	-6.28814	0.00056306	-7.66452	0.00054398	-6.28814	0.000559134	Synthesis	3-ketoacyl-CoA synthase 6	AT1G68530.1	CER6,CUT1,G2,KCS6,POP1	TRUE	FALSE	TRUE	Glyma20g24930.1	N		N		497
Glyma18g00926	#N/A	Syn Wax Sub	337	87.8767	2.10667	1.67	0.1	0.1	68.07	0.336667	0.1	0.1	0.1	18.3707	13.7413	16.056	significant	-0.368461	0.0456738	-2.64557	0.0184657	-4.06178	0.000143277	0	0.373901	0	1	significant	-7.65955	0.000216696	-9.41088	0.00021338	-9.41088	0.000212819	-9.41088	0.000212819	Synthesis	glycosylphosphatidylinositol-anchored lipid protein transfer 1	AT1G27950.1	LTPG1	TRUE	FALSE	TRUE	Glyma18g00926.1	Y	25-26	Y	25-26	194
Glyma07g01680	#N/A	Syn Wax Sub	338	106.65	1.97	1.91333	0.1	0.1	40.5667	0.306667	0.356667	0.1	0.1	22.1467	8.286	15.2163	significant	-1.39452	0.0144982	-2.68345	0.0069952	-2.42344	0.236807	0	0.373901	0	1	significant	-7.04748	1.70467e-09	-6.82957	2.36793e-09	-8.66415	1.14047e-09	-8.66415	1.14047e-09	Synthesis	GDSL-like Lipase/Acylhydrolase superfamily protein	AT3G16370.1	0	FALSE	FALSE	TRUE	Glyma07g01680.2	Y	21-22	Y	21-22	297
Glyma11g09910	#N/A	Syn Wax Sub	339	21.86	1.72333	1.56	0.113333	0.123333	10.7467	0.356667	0.366667	0.156667	0.1	5.076	2.34533	3.71067		-1.0244	0.0497448	-2.27255	0.016122	-2.08901	0.0502887	0.467126	0.470248	-0.302563	0.373901	significant	-4.91317	0.0159518	-4.87328	0.0159361	-6.10005	0.0150317	-6.74775	0.0143996	Synthesis	alpha/beta-Hydrolases superfamily protein	AT1G51440.1	0	FALSE	FALSE	TRUE	Glyma11g09910.1	N		N		506
Glyma08g21340	#N/A	Syn Wax Sub	340	187.283	1.69	0.913333	0.1	0.1	84.63	0.1	0.1	0.1	0.1	38.0173	17.006	27.5117	significant	-1.14598	0.0085967	-4.07895	0.0073942	-3.19114	0.0870117	0	0.373901	0	0.373901	significant	-9.72503	4.35928e-07	-9.72503	4.35573e-07	-9.72503	4.35573e-07	-9.72503	4.38197e-07	Synthesis	GDSL-like Lipase/Acylhydrolase superfamily protein	AT3G16370.1	0	FALSE	FALSE	TRUE	Glyma08g21340.1	N		Y	33-34	366
Glyma11g37010	#N/A	Syn Wax Sub	341	57.91	2.95333	0.52	0.146667	0.1	36.6033	0.1	0.1	0.1	0.1	12.326	7.40067	9.86333	significant	-0.661837	0.0124309	-4.88427	0.151588	-2.37851	0.307595	-0.552541	0.260575	0	1	significant	-8.51583	0.000571616	-8.51583	0.00057479	-8.51583	0.000570372	-8.51583	0.000570372	Synthesis	glycosylphosphatidylinositol-anchored lipid protein transfer 1	AT1G27950.1	LTPG1	TRUE	FALSE	TRUE	Glyma11g37010.1	Y	31-32	Y	31-32	200
Glyma18g41623	#N/A	transport lipid	342	52.0733	1.45333	0.596667	0.19	0.1	21.6633	0.1	0.133333	0.1	0.1	10.8827	4.41933	7.651		-1.26529	0.0740767	-3.86129	0.237062	-2.16189	0.203608	-0.925999	0.209377	0	1	significant	-7.75911	0.000919729	-7.34407	0.000932135	-7.75911	0.000912733	-7.75911	0.000912733	Transport lipid	Bifunctional inhibitor/lipid-transfer protein/seed storage 2S albumin superfamily protein	AT5G55410.2	0	FALSE	FALSE	TRUE	Glyma18g41623.1	Y	27-28	Y	27-28	102
Glyma13g30450	#N/A	Syn Wax Sub	343	18.98	1.20667	0.8	0.126667	0.1	7.88	0.1	0.17	0.1	0.1	4.24267	1.67	2.95633	significant	-1.26821	0.0239529	-3.59296	0.00252306	-2.23447	0.191354	-0.341037	0.373901	0	0.373901	significant	-6.30012	0.00983469	-5.53459	0.0102168	-6.30012	0.00972937	-6.30012	0.00972937	Synthesis	GDSL-like Lipase/Acylhydrolase superfamily protein	AT5G45910.1	0	FALSE	FALSE	TRUE	Glyma13g30450.1	N		N		393
Glyma18g41590	#N/A	transport lipid	344	214.28	3.26667	1.47	0.39	0.1	49.3333	0.236667	0.163333	0.1	0.1	43.9013	9.98667	26.944		-2.11886	0.0191441	-3.78689	0.211243	-3.16993	0.0448919	-1.96347	0.0180885	0	1	significant	-7.70356	0.00152095	-8.2386	0.00151678	-8.94642	0.00150047	-8.94642	0.00150047	Transport lipid	Bifunctional inhibitor/lipid-transfer protein/seed storage 2S albumin superfamily protein	AT5G55410.2	0	FALSE	FALSE	TRUE	Glyma18g41590.1	Y	27-28	Y	27-28	102
Glyma12g30870	#N/A	Syn Wax Sub	345	5.15333	0.513333	0.31	0.193333	0.1	2.33333	0.183333	0.1	0.1	0.1	1.254	0.563333	0.908667		-1.14311	0.0368234	-1.48543	0.20824	-1.63227	0.0753219	-0.95109	0.0305826	0	0.373901	significant	-3.66985	0.0149308	-4.54432	0.013875	-4.54432	0.0127432	-4.54432	0.0134167	Synthesis	Jojoba acyl CoA reductase-related male sterility protein	AT4G33790.1	CER4,FAR3,G7	TRUE	FALSE	FALSE	Glyma12g30870.1	N		N		491
Glyma04g38691	#N/A	Syn Wax Sub	346	49.2333	4.74333	1.83333	0.103333	0.1	13.41	0.52	0.1	0.1	0.1	11.2027	2.846	7.02433	significant	-1.87633	0.00027484	-3.18932	0.0315969	-4.1964	0.112675	-0.0473057	0.373901	0	0.373901	significant	-4.68865	0.00414921	-7.06717	0.00368403	-7.06717	0.00368403	-7.06717	0.0037197	Synthesis	alpha/beta-Hydrolases superfamily protein	AT3G52430.1	ATPAD4,PAD4	FALSE	FALSE	TRUE	Glyma04g38691.1	N		N		634
Glyma08g25020	#N/A	transport lipid	347	21.8667	2.10333	1.23667	0.1	0.1	7.08	0.483333	0.54	0.146667	0.1	5.08133	1.67	3.37567	significant	-1.62691	0.0071883	-2.12159	0.189857	-1.19543	0.328761	0.552541	0.462862	0	1	significant	-3.87266	0.00471201	-3.71272	0.00640478	-5.59314	0.00378091	-6.14568	0.00349528	Transport lipid	Bifunctional inhibitor/lipid-transfer protein/seed storage 2S albumin superfamily protein	AT2G44300.1	0	FALSE	FALSE	TRUE	Glyma08g25020.2	Y	25-26	Y	25-26	194
Glyma11g13870	#N/A	Syn Wax Sub	348	43.3867	0.556667	0.22	0.1	0.1	7.12333	0.1	0.11	0.1	0.1	8.87267	1.50667	5.18967		-2.60663	0.0249517	-2.47681	0.110245	-1	0.269186	0	0.795255	0	1		-6.15448	0.0631353	-6.01698	0.0635418	-6.15448	0.0628046	-6.15448	0.0624799	Synthesis	lipoxygenase 2	AT3G45140.1	ATLOX2,LOX2	FALSE	FALSE	TRUE	Glyma11g13870.1	N		N		907
Glyma16g31540	#N/A	transport lipid	349	1.15333	0.396667	0.1	0.1	0.1	0.49	0.133333	0.1	0.1	0.1	0.37	0.184667	0.277333		-1.23496	0.489414	-1.57289	0.318926	0	1	0	1	0	1		-1.87774	0.249893	-2.29278	0.124942	-2.29278	0.124942	-2.29278	0.124942	Transport lipid	Bifunctional inhibitor/lipid-transfer protein/seed storage 2S albumin superfamily protein	AT2G44300.1	0	FALSE	FALSE	TRUE	Glyma16g31540.2	N		N		157
Glyma16g31840	#N/A	transport lipid	350	1.15333	0.266667	0.1	0.1	0.1	0.463333	0.1	0.1	0.1	0.1	0.344	0.172667	0.258333		-1.31569	0.483199	-1.41504	0.304655	0	1	0	1	0	1	significant	-2.21205	0.0127981	-2.21205	0.00114474	-2.21205	0.00114474	-2.21205	0.00114474	Transport lipid	Bifunctional inhibitor/lipid-transfer protein/seed storage 2S albumin superfamily protein	AT2G44300.1	0	FALSE	FALSE	TRUE	Glyma16g31840.2	Y	23-24	Y	23-24	192
Glyma12g05840	#N/A	Syn Wax Sub	351	15.19	0.65	1.18333	0.39	0.103333	3.15333	0.11	0.17	0.1	0.1	3.50333	0.726667	2.115	significant	-2.26817	0.046712	-2.56294	0.00346149	-2.79925	0.0483506	-1.96347	0.285701	-0.0473057	0.364956		-4.8413	0.0254838	-4.21327	0.0272931	-4.97881	0.0241573	-4.97881	0.024505	Synthesis	lipoxygenase 2	AT3G45140.1	ATLOX2,LOX2	FALSE	FALSE	TRUE	Glyma12g05840.1	N		N		915
Glyma19g31730	#N/A	Syn Wax Sub	352	2.41667	1.13667	0.496667	0.34	0.12	1.1	0.3	0.263333	0.143333	0.1	0.902	0.381333	0.641667	significant	-1.13551	0.00170382	-1.92177	0.0643064	-0.915388	0.212914	-1.24616	0.191902	-0.263034	0.531399	significant	-1.87447	0.0104288	-2.06254	0.0149747	-2.94006	0.00367593	-3.45943	0.0032466	Synthesis	6-phosphogluconate dehydrogenase family protein	AT2G41540.1	GPDHC1	TRUE	FALSE	FALSE	Glyma19g31730.1	N		N		466
Glyma16g01070	#N/A	Syn Wax Sub	353	229.707	44.16	87.69	109.91	94.4233	287.027	57.8633	74.6567	69.4967	60.54	113.178	109.917	111.547	significant	0.321392	0.0209732	0.389909	0.111421	-0.232141	0.0718135	-0.661307	0.00311617	-0.641255	0.128873	significant	-2.31046	0.000108992	-1.94284	0.000111806	-2.04617	0.000119956	-2.24522	0.000116549	Synthesis	lipoxygenase 3	AT1G17420.1	LOX3	TRUE	FALSE	TRUE	Glyma16g01070.1	N		N		923
Glyma07g18350	#N/A	Syn Wax Sub	354	307.073	13.11	26.6667	28.7633	13.7633	303.9	29.2367	18.59	15.4	9.23	77.8753	75.2713	76.5733	significant	-0.0149866	0.957982	1.15711	0.00460182	-0.520511	0.00857872	-0.901301	0.0215905	-0.576427	0.312182	significant	-3.37775	0.00249245	-4.031	0.0021469	-4.30259	0.00206848	-5.04112	0.00190982	Synthesis	fatty acid desaturase 8	AT5G05580.1	FAD8	FALSE	FALSE	TRUE	Glyma07g18350.1	N		N		454
Glyma18g43210	#N/A	Syn Wax Sub	355	153.183	3.44667	9.18	14.9067	5.42	175.99	8.38667	5.68333	5.79667	3.8	37.2273	39.9313	38.5793	significant	0.200234	0.482566	1.2829	0.0042971	-0.691757	0.101307	-1.36266	0.00483464	-0.512293	0.506239	significant	-4.39125	0.00143587	-4.95261	0.00135171	-4.92413	0.0013531	-5.53335	0.0013007	Synthesis	fatty acid desaturase 8	AT5G05580.1	FAD8	FALSE	FALSE	TRUE	Glyma18g43210.2	N		N		454
Glyma17g05770	#N/A	Syn Wax Sub	356	52.23	0.67	0.293333	1.52667	1.61	78.87	0.563333	0.106667	0.7	1.04667	11.266	16.2573	13.7617	significant	0.594598	0.00462844	-0.250172	0.777066	-1.45943	0.278834	-1.12496	0.139571	-0.621259	0.114457	significant	-7.12934	5.24941e-06	-9.53022	5.08716e-06	-6.81598	5.232e-06	-6.2356	5.3499e-06	Synthesis	oxophytodienoate-reductase 3	AT2G06050.1	DDE1,OPR3	TRUE	FALSE	FALSE	Glyma17g05770.1	N		N		382
Glyma17g14930	#N/A	transport lipid	357	232.373	20.76	3.29	0.563333	1.39667	770.207	24.3767	3.09	0.81	1.27333	51.6767	159.951	105.814	significant	1.7288	0.013482	0.231694	0.701022	-0.0904807	0.906057	0.523933	0.680884	-0.133378	0.938531	significant	-4.98167	0.00113589	-7.96149	0.00101119	-9.89311	0.000999759	-9.24049	0.00100221	Transport lipid	Bifunctional inhibitor/lipid-transfer protein/seed storage 2S albumin superfamily protein	AT4G12490.1	0	FALSE	FALSE	TRUE	Glyma17g14930.1	Y	21-22	Y	21-22	132
Glyma17g11940	#N/A	transport lipid	358	110.623	2.07333	0.36	0.1	0.11	99.5467	2.10667	0.21	0.1	0.203333	22.6533	20.4333	21.5433		-0.152211	0.778678	0.02301	0.972121	-0.777608	0.605295	0	0.373901	0.886343	0.643021	significant	-5.56234	0.00468567	-8.88884	0.00436169	-9.95923	0.00433863	-8.93538	0.00436656	Transport lipid	Bifunctional inhibitor/lipid-transfer protein/seed storage 2S albumin superfamily protein	AT2G10940.1	0	FALSE	FALSE	TRUE	Glyma17g11940.1	Y	20-21	Y	20-21	191
Glyma15g05770	#N/A	transport lipid	359	56.93	0.66	0.1	0.1	0.1	54.4167	1.21	0.16	0.1	0.1	11.578	11.1973	11.3877		-0.0651405	0.714335	0.874469	0.0768418	0.678072	0.174631	0	1	0	1	significant	-5.49097	0.000382185	-8.40983	0.000354989	-9.0879	0.000352549	-9.0879	0.000352549	Transport lipid	Bifunctional inhibitor/lipid-transfer protein/seed storage 2S albumin superfamily protein	AT5G64080.1	0	FALSE	FALSE	TRUE	Glyma15g05770.1	Y	22-23	Y	22-23	178
Glyma08g45820	#N/A	transport lipid	360	15.24	0.436667	0.273333	0.1	0.123333	64.8667	0.83	0.1	0.1	0.1	3.23467	13.1993	8.217		2.08961	0.0161624	0.926579	0.359463	-1.45066	0.200084	0	1	-0.302563	0.373901	significant	-6.28822	0.00657728	-9.34133	0.00630588	-9.34133	0.00630588	-9.34133	0.00630588	Transport lipid	Bifunctional inhibitor/lipid-transfer protein/seed storage 2S albumin superfamily protein	AT5G48490.1	0	FALSE	FALSE	TRUE	Glyma08g45820.1	Y	26-27	Y	26-27	104
Glyma15g09530	#N/A	Syn Wax Sub	361	11.37	0.1	0.1	0.1	0.1	12.6567	0.47	0.1	0.1	0.15	2.354	2.69533	2.52467		0.154665	0.73346	2.23266	0.28355	0	0.373901	0	1	0.584963	0.373901	significant	-4.75109	0.00323443	-6.98375	0.00277958	-6.98375	0.00277958	-6.39879	0.00289755	Synthesis	GDSL-like Lipase/Acylhydrolase superfamily protein	AT1G29670.1	0	FALSE	FALSE	TRUE	Glyma15g09530.1	Y	27-28	Y	27-28	383
Glyma08g22730	#N/A	Syn Wax Sub	362	103.53	0.273333	0.84	2.10333	0.463333	80.7333	0.623333	1.24667	2.15333	0.71	21.442	17.0933	19.2677		-0.358813	0.0587518	1.18934	0.372475	0.569615	0.355395	0.0338942	0.967879	0.615769	0.272507	significant	-7.01702	0.000326603	-6.01702	0.000336604	-5.22852	0.000359809	-6.8292	0.000326792	Synthesis	fatty acid desaturase 5	AT3G15850.1	ADS3,FAD5,FADB,JB67	FALSE	FALSE	TRUE	Glyma08g22730.1	N		N		391
Glyma13g01560	#N/A	Syn Wax Sub	363	40.8933	2.26667	3.93667	4.86	2.67	27.4633	3.82	5.03667	6.51333	3.80333	10.9253	9.32733	10.1263		-0.574359	0.0209098	0.753	0.145444	0.355495	0.149071	0.42244	0.167936	0.510425	0.250062	significant	-2.84586	0.000612024	-2.44697	0.000682052	-2.07604	0.000972096	-2.85217	0.000681246	Synthesis	Fatty acid hydroxylase superfamily	AT5G57800.1	CER3,FLP1,WAX2,YRE	TRUE	FALSE	TRUE	Glyma13g01560.1	N		N		630
Glyma07g18225	#N/A	Syn Wax Sub	364	67.4267	0.136667	0.296667	0.1	0.1	18.61	0.28	0.323333	0.253333	0.1	13.612	3.91333	8.76267	significant	-1.85724	0.0100781	1.03477	0.522991	0.124179	0.948992	1.34104	0.373901	0	1	significant	-6.05451	0.00194698	-5.84691	0.00201875	-6.1989	0.00196932	-7.53993	0.00185614	Synthesis	SGNH hydrolase-type esterase superfamily protein	AT2G38180.1	0	FALSE	FALSE	TRUE	Glyma07g18225.1	N		N		163
Glyma10g32260	#N/A	Syn Wax Sub	365	61.1067	6.33667	3.82667	2.07	0.98	52.6933	3.04667	2.32333	3.38667	1.01	14.864	12.492	13.678	significant	-0.213709	0.203061	-1.05649	0.0121643	-0.719892	0.302842	0.710235	0.378785	0.0435016	0.939191	significant	-4.11232	0.000169611	-4.50335	0.000172406	-3.95968	0.00021737	-5.70519	0.000147231	Synthesis	3-ketoacyl-CoA synthase 11	AT2G26640.1	KCS11	FALSE	FALSE	TRUE	Glyma10g32260.1	N		N		518
Glyma07g03920	#N/A	Syn Wax Sub	366	27.0033	0.126667	0.743333	0.32	0.1	22.7033	0.1	0.22	0.1	0.1	5.65867	4.64467	5.15167		-0.250233	0.734721	-0.341037	0.373901	-1.75651	0.238615	-1.67807	0.133447	0	1		-7.82676	0.0235765	-6.68926	0.0241144	-7.82676	0.0236323	-7.82676	0.0235765	Synthesis	lipoxygenase 1	AT1G55020.1	ATLOX1,LOX1	TRUE	TRUE	TRUE	Glyma07g03920.2	N		N		869
Glyma05g05230	#N/A	Syn Wax Sub	367	22.5833	0.523333	0.176667	0.25	0.343333	39.2133	0.266667	0.1	0.406667	0.256667	4.77533	8.04867	6.412	significant	0.796086	0.00499523	-0.972693	0.00742574	-0.82103	0.292109	0.701919	0.556115	-0.419714	0.489869	significant	-7.20016	9.13792e-06	-8.6152	8.96973e-06	-6.59135	9.82541e-06	-7.2553	9.14664e-06	Synthesis	alpha/beta-Hydrolases superfamily protein	AT4G16820.1	PLA-I{beta]2	FALSE	FALSE	TRUE	Glyma05g05230.1	N		N		541
Glyma07g17030	#N/A	transport lipid	368	14.0367	0.863333	0.83	0.1	0.1	21.24	0.173333	0.41	0.1	0.1	3.186	4.40467	3.79533		0.597583	0.0336448	-2.31637	0.230264	-1.01749	0.154663	0	1	0	1	significant	-6.93709	8.87507e-06	-5.69502	9.81062e-06	-7.73064	8.02786e-06	-7.73064	8.02786e-06	Transport lipid	Bifunctional inhibitor/lipid-transfer protein/seed storage 2S albumin superfamily protein	AT5G55410.2	0	FALSE	FALSE	TRUE	Glyma07g17030.1	Y	29-30	Y	29-30	104
Glyma17g15530	#N/A	Syn Wax Sub	369	45.8433	0.406667	0.496667	0.283333	0.316667	79.0133	0.11	0.45	0.466667	0.406667	9.46933	16.0893	12.7793		0.785384	0.0294325	-1.88634	0.220124	-0.142353	0.88557	0.719892	0.343171	0.360882	0.698058	significant	-9.48845	0.00129932	-7.45603	0.00131674	-7.40356	0.00131818	-7.60211	0.00132157	Synthesis	alpha/beta-Hydrolases superfamily protein	AT4G16820.1	PLA-I{beta]2	FALSE	FALSE	TRUE	Glyma17g15530.1	N		N		529
Glyma07g02690	#N/A	Syn Wax Sub	370	35.5533	1.23333	1.67333	1.27333	0.64	42.7033	0.613333	1.62667	1.57333	0.936667	8.07467	9.49067	8.78267		0.264364	0.207425	-1.00782	0.015022	-0.0408062	0.945308	0.305214	0.726439	0.549464	0.248841	significant	-6.12153	3.49492e-06	-4.71436	6.28605e-06	-4.76245	7.83984e-06	-5.51067	3.74171e-06	Synthesis	cinnamoyl coa reductase 1	AT1G15950.1	ATCCR1,CCR1,IRX4	FALSE	TRUE	FALSE	Glyma07g02690.1	N		N		333
Glyma14g05550	#N/A	Syn Wax Sub	371	61.9433	0.913333	0.1	0.1	0.1	75.1133	0.1	0.1	0.1	0.1	12.6313	15.1027	13.867		0.27812	0.585891	-3.19114	0.0439169	0	0.373901	0	1	0	0.373901		-9.55293	0.0177973	-9.55293	0.0177973	-9.55293	0.0177973	-9.55293	0.017834	Synthesis	GDSL-like Lipase/Acylhydrolase superfamily protein	AT2G04570.1	0	FALSE	FALSE	TRUE	Glyma14g05550.1	Y	31-32	Y	31-32	359
Glyma02g43440	#N/A	Syn Wax Sub	372	14.0567	0.28	0.1	0.1	0.1	21.2067	0.1	0.1	0.1	0.1	2.92733	4.32133	3.62433		0.593263	0.414403	-1.48543	0.226397	0	1	0	1	0	1		-7.72837	0.0502944	-7.72837	0.0500679	-7.72837	0.0500679	-7.72837	0.0500679	Synthesis	GDSL-like Lipase/Acylhydrolase superfamily protein	AT2G04570.1	0	FALSE	FALSE	TRUE	Glyma02g43440.1	Y	31-32	Y	31-32	359
Glyma04g02490	#N/A	Syn Wax Sub	373	9.24667	0.276667	0.1	0.1	0.1	9.74667	0.1	0.1	0.1	0.1	1.96467	2.02933	1.997		0.0759755	0.879102	-1.46815	0.310096	0	1	0	1	0	1	significant	-6.60684	0.00884498	-6.60684	0.00884498	-6.60684	0.00884498	-6.60684	0.00884498	Synthesis	GDSL-like Lipase/Acylhydrolase superfamily protein	AT1G75900.1	0	FALSE	FALSE	TRUE	Glyma04g02490.1	Y	31-32	Y	31-32	365
Glyma18g26120	#N/A	transport lipid	374	9.13	0.346667	0.143333	0.1	0.1	29.44	0.1	0.1	0.1	0.1	1.964	5.968	3.966	significant	1.68909	0.00631131	-1.79355	0.0355869	-0.519374	0.116868	0	1	0	1	significant	-8.20163	0.00163226	-8.20163	0.00162126	-8.20163	0.00162126	-8.20163	0.00162126	Transport lipid	Bifunctional inhibitor/lipid-transfer protein/seed storage 2S albumin superfamily protein	AT5G48490.1	0	FALSE	FALSE	TRUE	Glyma18g26120.1	Y	26-27	Y	26-27	103
Glyma05g37700	#N/A	Syn Wax Sub	375	4.88333	0.543333	0.15	0.1	0.1	10.34	0.13	0.1	0.1	0.1	1.15533	2.154	1.65467		1.0823	0.152993	-2.06333	0.080031	-0.584963	0.186883	0	1	0	1		-6.31358	0.0269729	-6.69209	0.0261371	-6.69209	0.0261371	-6.69209	0.0261371	Synthesis	cytochrome P450, family 86, subfamily A, polypeptide 8	AT2G45970.1	CYP86A8,LCR	TRUE	FALSE	TRUE	Glyma05g37700.1	N		N		529
Glyma10g15900	#N/A	Syn Wax Sub	376	0.95	0.17	0.19	0.1	0.1	1.18667	0.1	0.1	0.1	0.1	0.302	0.317333	0.309667		0.320915	0.495641	-0.765535	0.309036	-0.925999	0.158302	0	1	0	1	significant	-3.56884	0.00265051	-3.56884	0.00276241	-3.56884	0.00265051	-3.56884	0.00265051	Synthesis	6-phosphogluconate dehydrogenase family protein	AT2G41540.1	GPDHC1	TRUE	FALSE	FALSE	Glyma10g15900.1	N		N		459
Glyma15g39098	#N/A	Syn Wax Sub	377	6.45333	0.13	0.1	0.1	0.1	58.9833	0.1	0.1	0.1	0.1	1.37667	11.8767	6.62667		3.19219	0.0203654	-0.378512	0.66559	0	1	0	0.373901	0	1	significant	-9.20416	0.0139808	-9.20416	0.0139432	-9.20416	0.0139432	-9.20416	0.0139432	Synthesis	cytochrome P450, family 72, subfamily A, polypeptide 15	AT3G14690.1	CYP72A15	FALSE	TRUE	FALSE	Glyma15g39098.2	N		Y	20-21	164
Glyma13g19220	#N/A	Syn Wax Sub	378	2	0.106667	0.1	0.1	0.1	10.8367	0.1	0.1	0.1	0.1	0.481333	2.24733	1.36433		2.43785	0.0583716	-0.0931094	0.645547	0	0.373901	0	1	0	1		-6.75978	0.0291976	-6.75978	0.0289122	-6.75978	0.0289122	-6.75978	0.0289122	Synthesis	GDSL-like Lipase/Acylhydrolase superfamily protein	AT4G28780.1	0	FALSE	FALSE	TRUE	Glyma13g19220.1	Y	32-33	Y	32-33	373
Glyma06g16970	#N/A	Syn Wax Sub	379	11.8033	0.1	0.1	0.15	0.1	25.34	0.1	0.1	0.1	0.1	2.45067	5.148	3.79933		1.10222	0.0262126	0	0.373901	0	1	-0.584963	0.86288	0	1	significant	-7.98527	0.00212032	-7.98527	0.00210949	-7.98527	0.00213073	-7.98527	0.00210949	Synthesis	GDSL-like Lipase/Acylhydrolase superfamily protein	AT5G08460.1	0	FALSE	FALSE	TRUE	Glyma06g16970.1	Y	29-30	Y	29-30	387
Glyma10g04830	#N/A	Syn Wax Sub	380	3.21333	0.1	0.1	0.1	0.1	4.65333	0.1	0.1	0.1	0.1	0.722667	1.01067	0.866667		0.534194	0.554775	0	0.748868	0	1	0	1	0	1		-5.54019	0.055787	-5.54019	0.0546274	-5.54019	0.0546274	-5.54019	0.0546274	Synthesis	GDSL-like Lipase/Acylhydrolase superfamily protein	AT4G28780.1	0	FALSE	FALSE	TRUE	Glyma10g04830.1	Y	27-28	Y	27-28	368
Glyma13g21970	#N/A	Syn Wax Sub	381	1.70667	0.1	0.1	0.1	0.1	3.86667	0.1	0.1	0.1	0.1	0.421333	0.853333	0.637333		1.17991	0.385551	0	0.373901	0	1	0	1	0	1		-5.27302	0.153685	-5.27302	0.151429	-5.27302	0.151429	-5.27302	0.151429	Synthesis	GDSL-like Lipase/Acylhydrolase superfamily protein	AT5G03610.1	0	FALSE	FALSE	TRUE	Glyma13g21970.1	Y	32-33	Y	32-33	358
Glyma07g10051	#N/A	transport lipid	382	0.896667	0.1	0.1	0.1	0.1	1.73667	0.1	0.1	0.1	0.1	0.259333	0.427333	0.343333		0.953677	0.208463	0	0.373901	0	0.373901	0	0.373901	0	1		-4.11825	0.0171155	-4.11825	0.0171155	-4.11825	0.0171155	-4.11825	0.0171155	Transport lipid	Bifunctional inhibitor/lipid-transfer protein/seed storage 2S albumin superfamily protein	AT1G73890.1	0	FALSE	FALSE	TRUE	Glyma07g10051.1	Y	30-31	Y	30-31	195
Glyma08g01890	#N/A	Syn Wax Sub	383	23.8367	0.526667	0.116667	0.113333	0.433333	27.95	0.263333	0.183333	0.1	0.246667	5.00533	5.74867	5.377		0.229666	0.554239	-1	0.170405	0.652077	0.386406	-0.180572	0.80618	-0.812914	0.541823	significant	-6.72981	0.00531179	-7.25224	0.00527984	-8.1267	0.00524575	-6.82414	0.00532695	Synthesis	cytochrome P450, family 86, subfamily A, polypeptide 8	AT2G45970.1	CYP86A8,LCR	TRUE	FALSE	TRUE	Glyma08g01890.5	N		N		343
Glyma17g13600	#N/A	Syn Wax Sub	384	7.25333	0.1	0.1	0.1	0.106667	13.47	0.196667	0.1	0.1	0.1	1.532	2.79333	2.16267		0.893034	0.158531	0.975752	0.373901	0	0.373901	0	1	-0.0931094	0.373901		-6.09785	0.018145	-7.07361	0.0173594	-7.07361	0.0173594	-7.07361	0.0173594	Synthesis	GDSL-like Lipase/Acylhydrolase superfamily protein	AT3G48460.1	0	FALSE	FALSE	TRUE	Glyma17g13600.1	Y	30-31	Y	30-31	381
Glyma03g14500	#N/A	Syn Wax Sub	385	6.25	0.1	0.1	0.1	0.1	4.64333	0.173333	0.1	0.1	0.1	1.33	1.02333	1.17667		-0.428695	0.0770808	0.793549	0.411535	0	1	0	1	0	1	significant	-4.74354	0.000701995	-5.53709	0.000588962	-5.53709	0.000588962	-5.53709	0.000588962	Synthesis	cytochrome P450, family 94, subfamily B, polypeptide 3	AT3G48520.1	CYP94B3	TRUE	FALSE	FALSE	Glyma03g14500.1	Y	24-25	Y	24-25	509
Glyma03g14600	#N/A	Syn Wax Sub	386	6.25	0.1	0.1	0.1	0.1	4.64333	0.173333	0.1	0.1	0.1	1.33	1.02333	1.17667		-0.428695	0.0770808	0.793549	0.411535	0	1	0	1	0	1	significant	-4.74354	0.000701995	-5.53709	0.000588962	-5.53709	0.000588962	-5.53709	0.000588962	Synthesis	cytochrome P450, family 94, subfamily B, polypeptide 3	AT3G48520.1	CYP94B3	TRUE	FALSE	FALSE	Glyma03g14600.1	Y	24-25	Y	24-25	509
Glyma08g12750	#N/A	Syn Wax Sub	387	33.94	0.336667	0.263333	0.1	0.1	16.8033	0.25	0.1	0.1	0.1	6.948	3.47067	5.20933		-1.01424	0.105375	-0.429393	0.787038	-1.39689	0.317319	0	0.373901	0	0.373901	significant	-6.07068	0.00224314	-7.3926	0.00214053	-7.3926	0.00214053	-7.3926	0.00214053	Synthesis	GDSL-like Lipase/Acylhydrolase superfamily protein	AT5G45670.1	0	FALSE	FALSE	TRUE	Glyma08g12750.1	Y	28-29	Y	28-29	368
Glyma17g14890	#N/A	transport lipid	388	58.2767	0.463333	0.1	0.1	0.1	22.25	0.126667	0.1	0.1	0.123333	11.808	4.54	8.174		-1.38911	0.104957	-1.87101	0.157569	0	1	0	1	0.302563	0.373901	significant	-7.45662	0.00276281	-7.79766	0.00271585	-7.79766	0.00271585	-7.4951	0.00276097	Transport lipid	Bifunctional inhibitor/lipid-transfer protein/seed storage 2S albumin superfamily protein	AT4G12500.1	0	FALSE	FALSE	TRUE	Glyma17g14890.1	Y	25-26	Y	25-26	138
Glyma05g29630	#N/A	Syn Wax Sub	389	58.4767	0.303333	0.1	0.1	0.1	33.81	0.12	0.1	0.1	0.1	11.816	6.846	9.331		-0.790411	0.145702	-1.33787	0.553167	0	0.373901	0	1	0	1	significant	-8.13827	0.00348443	-8.40131	0.00344993	-8.40131	0.00344993	-8.40131	0.00344993	Synthesis	GDSL-like Lipase/Acylhydrolase superfamily protein	AT5G45670.1	0	FALSE	FALSE	TRUE	Glyma05g29630.1	Y	27-28	Y	27-28	367
Glyma05g04411	#N/A	transport lipid	390	16.0533	0.376667	0.1	0.1	0.1	11.8467	0.126667	0.1	0.1	0.1	3.346	2.45467	2.90033		-0.438392	0.513685	-1.57225	0.315691	0	1	0	1	0	1		-6.5473	0.0346094	-6.88834	0.0337495	-6.88834	0.0337495	-6.88834	0.0337495	Transport lipid	Bifunctional inhibitor/lipid-transfer protein/seed storage 2S albumin superfamily protein	AT4G12500.1	0	FALSE	FALSE	TRUE	Glyma05g04411.1	Y	25-26	Y	25-26	137
Glyma08g25950	#N/A	Syn Wax Sub	391	19.8467	0.176667	0.1	0.1	0.1	8.23667	0.1	0.1	0.1	0.1	4.06467	1.72733	2.896		-1.26876	0.0628205	-0.82103	0.229669	0	0.627193	0	1	0	1	significant	-6.36399	0.00800006	-6.36399	0.00808418	-6.36399	0.00800006	-6.36399	0.00800006	Synthesis	cytochrome P450, family 72, subfamily A, polypeptide 15	AT3G14690.1	CYP72A15	FALSE	TRUE	FALSE	Glyma08g25950.2	N		N		399
Glyma09g02550	#N/A	Syn Wax Sub	392	26.4167	0.273333	0.1	0.1	0.1	10.9333	0.196667	0.1	0.1	0.1	5.398	2.286	3.842		-1.27272	0.199701	-0.474909	0.794025	0	0.373901	0	1	0	1		-5.79684	0.0211328	-6.77259	0.0202743	-6.77259	0.0202743	-6.77259	0.0202743	Synthesis	patatin-like protein 6	AT3G54950.1	PLA IIIA,PLP7	TRUE	FALSE	TRUE	Glyma09g02550.1	N		N		435
Glyma10g00440	#N/A	Syn Wax Sub	393	8.69333	0.313333	0.1	0.1	0.1	4.23	0.166667	0.1	0.1	0.1	1.86133	0.939333	1.40033	significant	-1.03925	0.0144712	-0.910733	0.236687	0	0.12417	0	1	0	1	significant	-4.66562	0.00885982	-5.40259	0.00836573	-5.40259	0.00836573	-5.40259	0.00836573	Synthesis	3-ketoacyl-CoA synthase 11	AT2G26640.1	KCS11	FALSE	FALSE	TRUE	Glyma10g00440.1	N		N		518
Glyma17g14860	#N/A	transport lipid	394	22.3567	0.233333	0.1	0.1	0.1	12.4967	0.153333	0.1	0.1	0.15	4.578	2.6	3.589		-0.839162	0.220093	-0.605721	0.771472	0	1	0	1	0.584963	0.373901	significant	-6.34873	0.00693482	-6.9654	0.00666916	-6.9654	0.00666916	-6.38044	0.00692645	Transport lipid	Bifunctional inhibitor/lipid-transfer protein/seed storage 2S albumin superfamily protein	AT4G12500.1	0	FALSE	FALSE	TRUE	Glyma17g14860.1	Y	25-26	Y	25-26	137
Glyma20g10310	#N/A	transport lipid	395	8.10333	0.12	0.1	0.1	0.1	5.89667	0.1	0.146667	0.1	0.1	1.70467	1.26867	1.48667		-0.458616	0.228612	-0.263034	0.373901	0.552541	0.158302	0	1	0	1		-5.88183	0.0190113	-5.32929	0.0199231	-5.88183	0.0190113	-5.88183	0.0190113	Transport lipid	Bifunctional inhibitor/lipid-transfer protein/seed storage 2S albumin superfamily protein	AT3G43720.1	0	TRUE	FALSE	TRUE	Glyma20g10310.1	N		N		249
Glyma05g04440	#N/A	transport lipid	396	8.93	0.153333	0.1	0.1	0.1	10.6467	0.103333	0.1	0.126667	0.1	1.87667	2.21533	2.046		0.25367	0.680248	-0.569366	0.854956	0	1	0.341037	0.373901	0	1		-6.68695	0.0160129	-6.73426	0.0156427	-6.39322	0.0161472	-6.73426	0.0156427	Transport lipid	Bifunctional inhibitor/lipid-transfer protein/seed storage 2S albumin superfamily protein	AT4G12500.1	0	FALSE	FALSE	TRUE	Glyma05g04440.1	Y	25-26	Y	25-26	137
Glyma15g08770	#N/A	Syn Wax Sub	397	6.70333	0.1	0.113333	0.1	0.1	5.85333	0.123333	0.1	0.1	0.1	1.42333	1.25533	1.33933		-0.19562	0.301964	0.302563	0.373901	-0.180572	0.373901	0	1	0	1	significant	-5.56862	0.0010001	-5.87119	0.000907963	-5.87119	0.000907963	-5.87119	0.000907963	Synthesis	GDSL-like Lipase/Acylhydrolase superfamily protein	AT5G45910.1	0	FALSE	FALSE	TRUE	Glyma15g08770.1	Y	22-23	Y	22-23	375
Glyma05g02950	#N/A	Syn Wax Sub	398	4.46667	0.1	0.1	0.1	0.1	4.71	0.1	0.1	0.1	0.1	0.973333	1.022	0.997667		0.0765285	0.872109	0	1	0	0.373901	0	1	0	1		-5.55766	0.0173035	-5.55766	0.0173035	-5.55766	0.0173035	-5.55766	0.0173035	Synthesis	GDSL-like Lipase/Acylhydrolase superfamily protein	AT3G48460.1	0	FALSE	FALSE	TRUE	Glyma05g02950.1	Y	30-31	Y	30-31	381
Glyma15g08590	#N/A	Syn Wax Sub	399	4.27333	0.1	0.1	0.1	0.1	3.57	0.1	0.1	0.1	0.1	0.934667	0.794	0.864333		-0.259438	0.750806	0	0.904299	0	1	0	1	0	1	significant	-5.15785	0.000437037	-5.15785	0.000412217	-5.15785	0.000412217	-5.15785	0.000412217	Synthesis	GDSL-like Lipase/Acylhydrolase superfamily protein	AT5G45960.1	0	FALSE	FALSE	TRUE	Glyma15g08590.1	Y	29-30	Y	29-30	367
Glyma05g28390	#N/A	Syn Wax Sub	400	1.73667	0.1	0.1	0.1	0.1	1.57667	0.1	0.1	0.1	0.1	0.427333	0.395333	0.411333		-0.139443	0.83985	-1.60171e-16	0.574307	-1.60171e-16	0.373901	0	1	0	1		-3.97881	0.0888011	-3.97881	0.0932604	-3.97881	0.0873036	-3.97881	0.0873036	Synthesis	AMP-dependent synthetase and ligase family protein	AT3G23790.1	AAE16	TRUE	FALSE	FALSE	Glyma05g28390.2	N		N		734
Glyma13g30680	#N/A	Syn Wax Sub	401	1.00667	0.1	0.1	0.1	0.1	0.933333	0.1	0.1	0.1	0.1	0.281333	0.266667	0.274		-0.109122	0.836338	0	1	0	0.373901	0	1	0	1		-3.22239	0.0351805	-3.22239	0.0436573	-3.22239	0.0351805	-3.22239	0.0351805	Synthesis	GDSL-like Lipase/Acylhydrolase superfamily protein	AT5G45950.1	0	FALSE	FALSE	TRUE	Glyma13g30680.3	Y	17-18	Y	17-18	364
Glyma14g05560	#N/A	Syn Wax Sub	402	4.51667	0.103333	0.12	0.1	0.1	2.87333	0.1	0.1	0.1	0.1	0.988	0.654667	0.821333		-0.652533	0.171555	-0.0473057	0.814902	-0.263034	0.373901	0	1	0	1	significant	-4.84465	0.00208173	-4.84465	0.00188249	-4.84465	0.00188249	-4.84465	0.00188249	Synthesis	GDSL-like Lipase/Acylhydrolase superfamily protein	AT2G42990.1	0	FALSE	FALSE	TRUE	Glyma14g05560.1	Y	18-19	Y	18-19	347
Glyma05g24330	#N/A	Syn Wax Sub	403	5.83	0.1	0.1	0.1	0.1	3.30667	0.1	0.1	0.1	0.1	1.246	0.741333	0.993667		-0.818118	0.311427	0	0.373901	0	0.373901	0	1	0	1	significant	-5.04731	0.0103111	-5.04731	0.0103111	-5.04731	0.0103111	-5.04731	0.0103111	Synthesis	GDSL-like Lipase/Acylhydrolase superfamily protein	AT5G33370.1	0	FALSE	FALSE	TRUE	Glyma05g24330.1	Y	29-30	Y	29-30	373
Glyma04g34106	#N/A	Syn Wax Sub	404	4.38667	0.1	0.1	0.1	0.1	3.03333	0.1	0.1	0.1	0.1	0.957333	0.686667	0.822		-0.532221	0.334409	0	1	0	1	0	1	0	1		-4.92283	0.018724	-4.92283	0.018724	-4.92283	0.018724	-4.92283	0.018724	Synthesis	GDSL-like Lipase/Acylhydrolase superfamily protein	AT5G45670.1	0	FALSE	FALSE	TRUE	Glyma04g34106.1	N		N		96
Glyma13g36351	#N/A	Syn Wax Sub	405	2.52667	0.1	0.1	0.1	0.1	1.84	0.1	0.1	0.1	0.1	0.585333	0.448	0.516667		-0.45753	0.722196	0	1	0	1	0	1	0	1		-4.20163	0.123351	-4.20163	0.123351	-4.20163	0.123351	-4.20163	0.123351	Synthesis	lipoxygenase 1	AT1G55020.1	ATLOX1,LOX1	TRUE	TRUE	TRUE	Glyma13g36351.1	N		N		77
Glyma06g10190	#N/A	Syn Wax Sub	406	3.14667	0.1	0.1	0.12	0.1	1.94	0.1	0.1	0.1	0.1	0.713333	0.468	0.590667		-0.697768	0.187496	0	0.633489	0	0.638396	-0.263034	0.373901	0	0.869278	significant	-4.27798	0.00761458	-4.27798	0.00775048	-4.27798	0.00722572	-4.27798	0.00814272	Synthesis	HXXXD-type acyl-transferase family protein	AT4G24510.1	CER2,VC-2,VC2	TRUE	FALSE	TRUE	Glyma06g10190.1	N		N		445
Glyma06g02530	#N/A	Syn Wax Sub	407	6.36	0.1	0.1	0.1	0.1	2.87333	0.1	0.1	0.1	0.1	1.352	0.654667	1.00333	significant	-1.1463	0.00765009	0	1	0	1	0	1	0	1	significant	-4.84465	0.000915567	-4.84465	0.000915567	-4.84465	0.000915567	-4.84465	0.000915567	Synthesis	GDSL-like Lipase/Acylhydrolase superfamily protein	AT1G75900.1	0	FALSE	FALSE	TRUE	Glyma06g02530.2	N		Y	31-32	365
Glyma18g13540	#N/A	Syn Wax Sub	408	3.71667	0.1	0.1	0.1	0.1	1.91667	0.1	0.1	0.1	0.1	0.823333	0.463333	0.643333		-0.95541	0.165179	0	1	0	1	0	1	0	1		-4.26053	0.0487769	-4.26053	0.0487769	-4.26053	0.0487769	-4.26053	0.0487769	Synthesis	GDSL-like Lipase/Acylhydrolase superfamily protein	AT2G42990.1	0	FALSE	FALSE	TRUE	Glyma18g13540.2	Y	22-23	Y	22-23	355
Glyma13g42320	#N/A	Syn Wax Sub	409	2.73333	0.1	0.1	0.1	0.1	1.47333	0.1	0.1	0.1	0.1	0.626667	0.374667	0.500667		-0.891578	0.0609475	0	1	0	1	0	1	0	1	significant	-3.88101	0.0069653	-3.88101	0.0069653	-3.88101	0.0069653	-3.88101	0.0069653	Synthesis	lipoxygenase 1	AT1G55020.1	ATLOX1,LOX1	TRUE	TRUE	TRUE	Glyma13g42320.1	N		N		703
Glyma17g37900	#N/A	Syn Wax Sub	410	20.0233	0.1	0.1	0.1	0.1	5.57667	0.1	0.1	0.1	0.1	4.08467	1.19533	2.64		-1.84421	0.018246	0	0.373901	0	1	0	1	0	1	significant	-5.80133	0.00555805	-5.80133	0.00545422	-5.80133	0.00545422	-5.80133	0.00545422	Synthesis	GDSL-like Lipase/Acylhydrolase superfamily protein	AT1G75900.1	0	FALSE	FALSE	TRUE	Glyma17g37900.1	N		N		373
Glyma17g37910	#N/A	Syn Wax Sub	411	5.58	0.1	0.1	0.1	0.1	2.02667	0.1	0.1	0.1	0.1	1.196	0.485333	0.840667		-1.46116	0.0544916	0	1	0	1	0	1	0	1	significant	-4.34104	0.00278817	-4.34104	0.00278817	-4.34104	0.00278817	-4.34104	0.00278817	Synthesis	SGNH hydrolase-type esterase superfamily protein	AT1G75880.2	0	FALSE	FALSE	TRUE	Glyma17g37910.1	Y	38-39	Y	38-39	373
Glyma11g13880	#N/A	Syn Wax Sub	412	1.70667	0.1	0.1	0.1	0.1	0.77	0.1	0.1	0.1	0.1	0.421333	0.234	0.327667		-1.14825	0.284059	0	0.373901	0	1	0	1	0	1		-2.94486	0.11634	-2.94486	0.11634	-2.94486	0.11634	-2.94486	0.11634	Synthesis	lipoxygenase 2	AT3G45140.1	ATLOX2,LOX2	FALSE	FALSE	TRUE	Glyma11g13880.2	N		N		902
Glyma19g33901	#N/A	Syn Wax Sub	413	6.13667	0.15	0.1	0.1	0.1	1.80333	0.1	0.1	0.1	0.1	1.31733	0.440667	0.879	significant	-1.76679	0.00700744	-0.584963	0.316601	0	1	0	0.373901	0	1		-4.17259	0.0827486	-4.17259	0.0793547	-4.17259	0.0793547	-4.17259	0.0793547	Synthesis	PATATIN-like protein 9	AT3G63200.1	PLA IIIB,PLP9	TRUE	FALSE	TRUE	Glyma19g33901.1	N		N		347
Glyma19g44410	#N/A	Syn Wax Sub	414	0.996667	0.106667	0.1	0.1	0.1	1.15	0.1	0.17	0.1	0.1	0.280667	0.324	0.302333		0.206451	0.743365	-0.0931094	0.819319	0.765535	0.134564	0	1	0	1	significant	-3.52356	0.00421004	-2.75803	0.00519359	-3.52356	0.00355729	-3.52356	0.00355729	Synthesis	alpha/beta-Hydrolases superfamily protein	AT3G61680.1	0	FALSE	FALSE	TRUE	Glyma19g44410.5	N		N		689
Glyma16g07450	#N/A	Syn Wax Sub	415	47.3367	0.696667	0.176667	0.1	0.1	14.3333	0.44	0.883333	0.226667	0.1	9.682	3.19667	6.43933		-1.72358	0.15233	-0.662965	0.592361	2.32193	0.0275976	1.18057	0.192312	0	0.373901	significant	-5.02573	0.00255856	-4.02027	0.00288105	-5.98266	0.00240115	-7.16323	0.00231028	Synthesis	GDSL-like Lipase/Acylhydrolase superfamily protein	AT5G14450.1	0	FALSE	FALSE	TRUE	Glyma16g07450.1	Y	21-22	Y	21-22	383
Glyma03g31060	#N/A	Syn Wax Sub	416	9.66667	0.136667	0.1	0.123333	0.116667	3.55	0.1	0.616667	0.1	0.1	2.02867	0.893333	1.461	significant	-1.4452	0.0568984	-0.450661	0.158302	2.62449	0.0111136	-0.302563	0.00219213	-0.222392	0.373901	significant	-5.14975	0.00927576	-2.52526	0.0166784	-5.14975	0.00927576	-5.14975	0.00927576	Synthesis	PATATIN-like protein 9	AT3G63200.1	PLA IIIB,PLP9	TRUE	FALSE	TRUE	Glyma03g31060.1	N		N		373
Glyma14g14220	#N/A	transport lipid	417	132.69	0.246667	0.316667	0.1	0.1	18.1033	0.613333	0.94	0.1	0.1	26.6907	3.97133	15.331	significant	-2.87373	0.10877	1.31411	0.458307	1.5697	0.00225203	0	1	0	1		-4.88344	0.0201569	-4.26745	0.0211843	-7.50011	0.0181256	-7.50011	0.0181256	Transport lipid	Bifunctional inhibitor/lipid-transfer protein/seed storage 2S albumin superfamily protein	AT2G45180.1	0	FALSE	FALSE	TRUE	Glyma14g14220.1	Y	25-26	Y	25-26	127
Glyma01g20720	#N/A	Syn Wax Sub	418	1.41667	0.206667	0.17	0.1	0.1	0.67	0.24	0.153333	0.1	0.1	0.398667	0.252667	0.325667		-1.08027	0.0712102	0.215729	0.580332	-0.148863	0.866023	0	1	0	1		-1.48113	0.154468	-2.12749	0.127656	-2.74416	0.076461	-2.74416	0.076461	Synthesis	2-oxoacid dehydrogenases acyltransferase family protein	AT3G25860.1	LTA2,PLE2	FALSE	TRUE	TRUE	Glyma01g20720.1	N		N		462
Glyma03g38890	#N/A	Syn Wax Sub	419	8.13	2.38667	1.23333	0.1	0.1	6.36667	0.936667	0.813333	0.48	0.1	2.39	1.73933	2.06467		-0.352717	0.274265	-1.34939	0.158185	-0.600644	0.438027	2.26303	0.135693	0	0.373901	significant	-2.76493	0.000383159	-2.96862	0.000580107	-3.72943	0.00023818	-5.99247	0.000118239	Synthesis	GDSL-like Lipase/Acylhydrolase superfamily protein	AT1G09390.1	0	FALSE	FALSE	TRUE	Glyma03g38890.1	Y	26-27	Y	26-27	364
Glyma11g20840	#N/A	Syn Wax Sub	420	5.78667	1.56	0.886667	0.396667	0.373333	5.27667	1.78	0.563333	0.786667	0.276667	1.80067	1.73667	1.76867		-0.133106	0.517078	0.190331	0.444182	-0.654403	0.25221	0.987825	0.0868371	-0.432315	0.510946	significant	-1.56775	0.00117671	-3.22757	0.000345798	-2.7458	0.000311204	-4.25341	0.000145103	Synthesis	6-phosphogluconate dehydrogenase family protein	AT2G41540.1	GPDHC1	TRUE	FALSE	FALSE	Glyma11g20840.1	N		N		463
Glyma07g10820	#N/A	transport lipid	421	13.1	7.69	0.1	0.1	0.1	11.1833	4.9	0.67	0.403333	0.16	4.218	3.46333	3.84067		-0.228217	0.859013	-0.650202	0.541997	2.74416	0.124225	2.01197	0.13632	0.678072	0.373901		-1.1905	0.382654	-4.06105	0.162153	-4.79323	0.154969	-6.12713	0.14884	Transport lipid	Bifunctional inhibitor/lipid-transfer protein/seed storage 2S albumin superfamily protein	AT3G18280.1	0	FALSE	FALSE	TRUE	Glyma07g10820.1	Y	25-26	Y	25-26	94
Glyma20g35340	#N/A	Syn Wax Sub	422	20.05	3.71667	2.59	1.58	0.623333	26.49	4.82	3.58667	7.77	1.53333	5.712	8.84	7.276		0.401846	0.175154	0.375024	0.0591196	0.469692	0.251038	2.29799	0.0995865	1.2986	0.218361	significant	-2.45834	0.00293434	-2.88473	0.00251309	-1.76946	0.0131996	-4.1107	0.00178137	Synthesis	3-ketoacyl-CoA synthase 11	AT2G26640.1	KCS11	FALSE	FALSE	TRUE	Glyma20g35340.1	N		N		518
Glyma06g01460	#N/A	Syn Wax Sub	423	3.51333	0.66	0.396667	0.193333	0.2	2.89667	0.816667	0.746667	0.556667	0.27	0.992667	1.05733	1.025		-0.278447	0.357821	0.307281	0.688294	0.912537	0.262531	1.52572	0.263648	0.432959	0.613593	significant	-1.82657	0.00483566	-1.95586	0.00562138	-2.37951	0.00529863	-3.42336	0.00154061	Synthesis	3-ketoacyl-CoA synthase 4	AT1G19440.1	KCS4	FALSE	FALSE	TRUE	Glyma06g01460.1	N		N		444
Glyma17g38160	#N/A	Syn Wax Sub	424	5.01	0.49	0.986667	0.706667	0.45	9.67333	0.66	1.87333	1.36667	0.796667	1.52867	2.874	2.20133		0.949203	0.0921854	0.429684	0.475614	0.924973	0.480015	0.95156	0.547225	0.824051	0.666181	significant	-3.87348	9.45654e-05	-2.36841	0.00272726	-2.82335	0.00131959	-3.60196	0.000303178	Synthesis	12-oxophytodienoate reductase 2	AT1G76690.1	ATOPR2,OPR2	TRUE	FALSE	FALSE	Glyma17g38160.1	N		N		177
Glyma15g14000	#N/A	Syn Wax Sub	425	4.14333	1.35667	1.38333	0.633333	1.64667	3.98	1.54333	1.56667	1.12667	1.84333	1.83267	2.012	1.92233		-0.0580235	0.834598	0.185983	0.738534	0.179549	0.691628	0.831024	0.369515	0.162768	0.714773	significant	-1.36672	0.0173604	-1.34507	0.00772746	-1.82071	0.0107405	-1.11045	0.0217065	Synthesis	fatty acid hydroxylase 1	AT2G34770.1	ATFAH1,FAH1	FALSE	FALSE	TRUE	Glyma15g14000.6	N		N		285
Glyma08g13990	#N/A	Syn Wax Sub	426	9.87	0.776667	0.7	0.11	0.103333	4.11	1.33667	0.67	0.293333	0.19	2.312	1.32	1.816	significant	-1.26391	0.0136755	0.783272	0.348846	-0.0631938	0.946399	1.41504	0.273098	0.878694	0.640068	significant	-1.6205	0.026961	-2.61691	0.00711128	-3.80853	0.00453323	-4.43507	0.00433303	Synthesis	GDSL-like Lipase/Acylhydrolase superfamily protein	AT3G26430.1	0	FALSE	FALSE	TRUE	Glyma08g13990.1	N		Y	30-31	400
Glyma09g31260	#N/A	transport lipid	427	69.8367	53.8067	3.92667	0.56	0.1	74.5967	29.53	1.11333	0.936667	0.67	25.646	21.3693	23.5077	significant	0.0951265	0.901623	-0.865604	0.0793892	-1.81842	0.0114643	0.742109	0.235146	2.74416	0.0533006		-1.33693	0.166265	-6.06615	0.0475579	-6.31543	0.0471381	-6.79881	0.0466514	Transport lipid	Bifunctional inhibitor/lipid-transfer protein/seed storage 2S albumin superfamily protein	AT3G18280.1	0	FALSE	FALSE	TRUE	Glyma09g31260.1	Y	25-26	Y	25-26	94
Glyma09g41460	#N/A	transport lipid	428	0.31	1.27	0.106667	0.1	0.1	0.606667	0.596667	0.1	0.1	0.1	0.377333	0.300667	0.339		0.968636	0.528301	-1.08983	0.407251	-0.0931094	0.373901	0	1	0	1		-0.0239789	0.986848	-2.6009	0.25632	-2.6009	0.25632	-2.6009	0.25632	Transport lipid	lipid transfer protein 1	AT2G38540.1	ATLTP1,LP1,LTP1	FALSE	FALSE	TRUE	Glyma09g41460.1	Y	18-19	Y	18-19	117
Glyma06g07070	#N/A	transport lipid	429	163.753	0.756667	0.2	0.22	0.123333	23.8333	0.1	0.27	1.22333	0.1	33.0107	5.10533	19.058		-2.78047	0.0388478	-2.91966	0.348557	0.432959	0.860897	2.47524	0.0975408	-0.302563	0.373901		-7.89684	0.0282049	-6.46388	0.0289802	-4.28409	0.0329427	-7.89684	0.0282049	Transport lipid	Bifunctional inhibitor/lipid-transfer protein/seed storage 2S albumin superfamily protein	AT2G45180.1	0	FALSE	FALSE	TRUE	Glyma06g07070.1	Y	24-25	Y	24-25	222
Glyma19g41470	#N/A	Syn Wax Sub	430	5.10333	0.94	1.00667	0.1	0.1	3.08	0.17	0.783333	0.476667	0.173333	1.45	0.936667	1.19333	significant	-0.72851	0.182229	-2.46713	0.00606627	-0.361888	0.537066	2.25298	0.0194389	0.793549	0.122294		-4.17932	0.0189565	-1.97523	0.0477348	-2.69188	0.0277521	-4.15131	0.0198871	Synthesis	GDSL-like Lipase/Acylhydrolase superfamily protein	AT1G09390.1	0	FALSE	FALSE	TRUE	Glyma19g41470.1	Y	25-26	Y	25-26	365
Glyma03g41330	#N/A	Syn Wax Sub	431	19.1967	0.803333	0.1	0.1	0.1	2.68667	0.113333	0.236667	0.1	0.1	4.06	0.647333	2.35367		-2.83697	0.0294607	-2.82543	0.192422	1.24286	0.267379	-1.60171e-16	0.373901	0	1		-4.56717	0.0313089	-3.50489	0.0374412	-4.74775	0.0323487	-4.74775	0.0295178	Synthesis	GDSL-like Lipase/Acylhydrolase superfamily protein	AT5G33370.1	0	FALSE	FALSE	TRUE	Glyma03g41330.1	Y	25-26	Y	25-26	366
Glyma15g37370	#N/A	Syn Wax Sub	432	39.5667	0.16	0.523333	0.333333	0.1	26.07	4.56	0.156667	0.1	0.1	8.13667	6.19733	7.167		-0.601895	0.17842	4.83289	0.0511717	-1.74003	0.322471	-1.73697	0.182542	0	1		-2.51528	0.0473226	-7.37855	0.0254563	-8.02625	0.0250649	-8.02625	0.0250649	Synthesis	PLAT/LH2 domain-containing lipoxygenase family protein	AT3G22400.1	LOX5	FALSE	TRUE	TRUE	Glyma15g37370.1	N		N		164
Glyma07g29196	#N/A	Syn Wax Sub	433	42.64	0.376667	0.1	0.1	0.1	14.7233	6.39333	0.1	0.1	0.1	8.66333	4.28333	6.47333	significant	-1.5341	0.00235996	4.08521	0.00362581	0	1	0	1	0	1	significant	-1.20346	0.0837709	-7.20196	0.0142121	-7.20196	0.0142121	-7.20196	0.0142121	Synthesis	lipoxygenase 3	AT1G17420.1	LOX3	TRUE	FALSE	TRUE	Glyma07g29196.1	Y	16-17	Y	16-17	68
Glyma15g14930	#N/A	Syn Wax Sub	434	3.82	0.23	0.1	0.1	0.1	4.48333	1.05333	0.1	0.1	0.1	0.87	1.16733	1.01867		0.230999	0.652396	2.19526	0.154732	0	0.827565	0	1	0	0.373901	significant	-2.08961	0.0322022	-5.4865	0.0108226	-5.4865	0.010676	-5.4865	0.010676	Synthesis	GDSL-like Lipase/Acylhydrolase superfamily protein	AT2G23540.1	0	FALSE	TRUE	TRUE	Glyma15g14930.1	N		N		372
Glyma17g08220	#N/A	Syn Wax Sub	435	4.14667	0.55	0.48	0.61	0.1	3.26333	1.27667	0.433333	0.536667	0.223333	1.17733	1.14667	1.162		-0.345606	0.209907	1.21488	0.153454	-0.147557	0.978627	-0.184783	0.990574	1.1592	0.373901	significant	-1.35396	0.0279213	-2.9128	0.0152544	-2.60425	0.0233568	-3.86908	0.00690059	Synthesis	fatty acid desaturase 6	AT4G30950.1	FAD6,FADC,SFD4	FALSE	FALSE	TRUE	Glyma17g08220.1	N		N		179
Glyma19g01090	#N/A	Syn Wax Sub	436	1.36667	0.526667	0.16	0.1	0.1	0.776667	1.1	0.19	0.1	0.1	0.450667	0.453333	0.452		-0.815294	0.353305	1.06254	0.477462	0.247928	0.813566	0	1	0	1		0.502136	0.750062	-2.0313	0.258771	-2.9573	0.177864	-2.9573	0.177864	Synthesis	GDSL-like Lipase/Acylhydrolase superfamily protein	AT5G14450.1	0	FALSE	FALSE	TRUE	Glyma19g01090.2	Y	29-30	Y	29-30	335
Glyma04g21910	#N/A	Syn Wax Sub	437	8.49	3.34333	3.05333	2.39333	3.2	6.66	3.92667	4.43667	2.29	3.91333	4.096	4.24533	4.17067		-0.350242	0.5225	0.232018	0.540074	0.539091	0.214863	-0.0636737	0.891989	0.290326	0.40842		-0.762217	0.252357	-0.586046	0.352525	-1.54017	0.106662	-0.767124	0.249892	Synthesis	fatty acyl-ACP thioesterases B	AT1G08510.1	FATB	TRUE	TRUE	TRUE	Glyma04g21910.1	N		N		423
Glyma09g03080	#N/A	Syn Wax Sub	438	3.72	0.743333	0.206667	0.1	0.1	4.82	0.773333	0.76	0.1	0.41	0.974	1.37267	1.17333		0.373731	0.409387	0.0570811	0.890087	1.87869	0.0173609	0	0.373901	2.03562	0.0912048	significant	-2.63987	0.00441437	-2.66496	0.00228246	-5.59096	0.00125302	-3.55534	0.00166285	Synthesis	fatty acid hydroxylase 1	AT2G34770.1	ATFAH1,FAH1	FALSE	FALSE	TRUE	Glyma09g03080.3	N		N		237
Glyma08g01360	#N/A	Syn Wax Sub	439	13.38	63.7767	22.78	0.156667	0.1	6.31667	22.2133	2.2	0.1	0.1	20.0387	6.186	13.1123		-1.08284	0.0212701	-1.5216	0.0182153	-3.37219	0.0660309	-0.647698	0.904299	0	0.809488	significant	1.81419	0.0445836	-1.52166	0.0529085	-5.98109	0.00416397	-5.98109	0.00412329	Synthesis	HXXXD-type acyl-transferase family protein	AT5G41040.1	0	FALSE	TRUE	TRUE	Glyma08g01360.1	N		N		431
Glyma15g23200	#N/A	Syn Wax Sub	440	207.76	592.973	327.003	40.0433	13.4267	221.817	536.62	177.05	28.1533	8.13667	236.241	194.355	215.298	significant	0.0944499	0.542494	-0.144066	0.0835653	-0.885148	0.00187834	-0.508256	0.230106	-0.722591	0.188494	significant	1.27453	0.000374598	-0.325211	0.144895	-2.97799	0.000932613	-4.76879	0.000488013	Synthesis	fatty acid desaturase 2	AT3G12120.1	FAD2	FALSE	FALSE	TRUE	Glyma15g23200.2	N		N		294
Glyma03g30070	#N/A	Syn Wax Sub	441	151.54	411.717	219.607	24.96	8.93	134.417	368.053	120.063	22.8967	6.51667	163.351	130.389	146.87	significant	-0.172987	0.267982	-0.161737	0.0837461	-0.871126	0.00205572	-0.12448	0.78232	-0.454526	0.321865	significant	1.4532	0.000155093	-0.162916	0.432675	-2.5535	0.000926195	-4.36643	0.000294298	Synthesis	fatty acid desaturase 2	AT3G12120.1	FAD2	FALSE	FALSE	TRUE	Glyma03g30070.3	N		N		404
Glyma06g38425	#N/A	Syn Wax Sub	442	118.357	316.403	170.963	18.8533	7.78	108.217	306.93	108.457	17.1867	4.67667	126.471	109.093	117.782	significant	-0.129218	0.575601	-0.0438551	0.702441	-0.656568	0.00216445	-0.13353	0.80087	-0.73429	0.0350058	significant	1.50399	0.000685303	0.00319603	0.985148	-2.65456	0.00105459	-4.5323	0.000350696	Synthesis	fatty acid desaturase 2	AT3G12120.1	FAD2	FALSE	FALSE	TRUE	Glyma06g38425.1	N		N		129
Glyma09g14365	#N/A	Syn Wax Sub	443	72.99	189.7	97.6567	15.3267	13.45	92.33	174.31	54.9	13.62	5.78333	77.8247	68.1887	73.0067		0.339101	0.175492	-0.122064	0.572897	-0.830912	0.02164	-0.170317	0.811725	-1.21763	0.0390568	significant	0.916784	0.00654505	-0.749993	0.000383602	-2.76107	0.000293354	-3.99683	6.95599e-06	Synthesis	fatty acid desaturase 2	AT3G12120.1	FAD2	FALSE	FALSE	TRUE	Glyma09g14365.1	N		N		78
Glyma10g20450	#N/A	Syn Wax Sub	444	38.9067	92.65	40.3133	6.05	5.4	44.7667	79.9333	24.8067	5.45333	3.32333	36.664	31.6567	34.1603		0.202408	0.582462	-0.212994	0.435952	-0.700529	0.0505152	-0.149797	0.783909	-0.700328	0.0488928	significant	0.836372	0.034467	-0.851697	0.0672233	-3.03721	0.00724561	-3.75172	0.00563626	Synthesis	fatty acid desaturase 2	AT3G12120.1	FAD2	FALSE	FALSE	TRUE	Glyma10g20450.1	N		N		116
Glyma12g15430	#N/A	Syn Wax Sub	445	16.21	25.0333	15.3733	10.5833	3.53333	15.9467	24.1433	10.1467	7.33667	2.82	14.1467	12.0787	13.1127		-0.0236292	0.801683	-0.0522255	0.880394	-0.599424	0.103219	-0.528597	0.104736	-0.325335	0.571567	significant	0.59837	0.0462222	-0.652249	0.0324858	-1.12006	0.00117977	-2.49949	0.000173792	Synthesis	alpha/beta-Hydrolases superfamily protein	AT2G42690.1	0	FALSE	FALSE	TRUE	Glyma12g15430.2	N		N		227
Glyma04g34912	#N/A	Syn Wax Sub	446	3.87	4.63333	2.27	0.223333	0.1	2.6	3.84	1.70333	0.433333	0.1	2.21933	1.73533	1.97733		-0.573822	0.327218	-0.270944	0.637029	-0.414332	0.74744	0.956279	0.424573	0	1		0.562595	0.429353	-0.610151	0.630307	-2.58496	0.0951702	-4.70044	0.0588827	Synthesis	GDSL-like Lipase/Acylhydrolase superfamily protein	AT1G28610.2	0	FALSE	FALSE	TRUE	Glyma04g34912.1	N		N		166
Glyma15g00600	#N/A	Syn Wax Sub	447	75.3133	39.92	41.4767	22.5433	8.76667	42.99	38.6267	46.9933	15.41	9.41667	37.604	30.6873	34.1457	significant	-0.808904	0.0137577	-0.0475145	0.899002	0.180156	0.644767	-0.548834	0.0160764	0.103188	0.878232	significant	-0.154404	0.475375	0.128455	0.657824	-1.48013	0.000185302	-2.19071	0.00154828	Synthesis	cinnamoyl coa reductase 1	AT1G15950.1	ATCCR1,CCR1,IRX4	FALSE	TRUE	FALSE	Glyma15g00600.2	N		N		241
Glyma17g12940	#N/A	Syn Wax Sub	448	12.9067	10.6	8.27	2.82333	0.946667	11.41	11.3467	8.75333	2.08333	0.693333	7.10933	6.85733	6.98333		-0.177818	0.517842	0.0982043	0.514481	0.0819452	0.790116	-0.438506	0.53514	-0.449307	0.52769	significant	-0.00803026	0.94101	-0.382394	0.161907	-2.45333	0.0012439	-4.04061	3.64496e-05	Synthesis	fatty acyl-ACP thioesterases B	AT1G08510.1	FATB	TRUE	TRUE	TRUE	Glyma17g12940.5	N		N		417
Glyma03g35550	#N/A	Syn Wax Sub	449	6.09	6.10667	4.67333	1.05333	0.246667	5.06333	5.87333	5.35	0.56	0.25	3.634	3.41933	3.52667		-0.266355	0.425777	-0.0562056	0.734224	0.195087	0.335678	-0.911463	0.32188	0.0193653	0.991778	significant	0.214092	0.531601	0.0794514	0.816531	-3.17659	0.0119134	-4.34009	0.00991961	Synthesis	alpha/beta-Hydrolases superfamily protein	AT3G52570.1	0	FALSE	FALSE	TRUE	Glyma03g35550.4	N		N		124
Glyma19g38180	#N/A	Syn Wax Sub	450	3.62667	1.81333	0.783333	0.706667	0.1	3.41333	3.15667	1.32667	0.273333	0.1	1.406	1.654	1.53		-0.0874628	0.843452	0.799758	0.147162	0.760108	0.261371	-1.37037	0.0942473	0	0.373901	significant	-0.112779	0.774479	-1.36338	0.0646575	-3.64245	0.0138607	-5.09311	0.0108381	Synthesis	alpha/beta-Hydrolases superfamily protein	AT3G52570.1	0	FALSE	FALSE	TRUE	Glyma19g38180.1	N		N		329
Glyma16g30140	#N/A	Syn Wax Sub	451	4.56667	4.55667	4.78667	2.59667	1.02667	4.29	4.69333	4.70667	1.75333	0.563333	3.50667	3.20133	3.354		-0.0901638	0.798178	0.0426341	0.83375	-0.0243157	0.833438	-0.566561	0.237581	-0.865907	0.41573	significant	0.129635	0.27155	0.133728	0.352387	-1.29088	0.00314491	-2.92892	0.000253193	Synthesis	alpha/beta-Hydrolases superfamily protein	AT3G49050.1	0	FALSE	FALSE	TRUE	Glyma16g30140.1	N		Y	19-20	445
Glyma17g37460	#N/A	Syn Wax Sub	452	5.42333	6.34667	4.9	2.93333	1.18333	6.01333	11.39	5.06333	1.34333	0.796667	4.15733	4.92133	4.53933	significant	0.148985	0.525194	0.843697	0.00537445	0.0473057	0.875557	-1.12672	0.202948	-0.570808	0.597994	significant	0.921531	0.00478423	-0.248077	0.396376	-2.16235	0.00387924	-2.91612	0.000556232	Synthesis	alpha/beta-Hydrolases superfamily protein	AT4G24160.1	0	FALSE	FALSE	TRUE	Glyma17g37460.1	N		N		387
Glyma05g08190	#N/A	Syn Wax Sub	453	2.71333	8.37333	4.76	1.08667	0.133333	3.47	7.87	3.87	0.856667	0.236667	3.41333	3.26067	3.337		0.354869	0.376719	-0.0894384	0.601701	-0.298628	0.635289	-0.343104	0.667218	0.827819	0.706323	significant	1.18143	0.0112154	0.157398	0.750796	-2.01813	0.03648	-3.87401	0.0136573	Synthesis	3-ketoacyl-CoA synthase 11	AT2G26640.1	KCS11	FALSE	FALSE	TRUE	Glyma05g08190.1	N		N		511
Glyma19g36620	#N/A	Syn Wax Sub	454	164.16	121.493	68.8133	34.3167	16.1333	88.7633	101.323	24.1767	12.0767	7.74	80.9833	46.816	63.8997	significant	-0.887067	0.00269103	-0.261911	0.555087	-1.50907	0.100072	-1.50669	0.00463486	-1.05964	0.391284	significant	0.190931	0.615539	-1.87635	0.00332296	-2.87774	0.000791259	-3.51956	0.000935429	Synthesis	PHE ammonia lyase 1	AT2G37040.1	ATPAL1,PAL1	FALSE	TRUE	FALSE	Glyma19g36620.1	N		N		713
Glyma04g34800	#N/A	Syn Wax Sub	455	28.7867	17.4533	12.83	11.69	3.68333	19.5733	12.7267	6.77667	4.31	1.76333	14.8887	9.03	11.9593	significant	-0.556511	0.00634042	-0.455648	0.0900207	-0.920873	0.0386647	-1.43952	0.0735744	-1.06271	0.16284	significant	-0.621035	0.0128177	-1.53024	0.00122666	-2.18313	0.00116619	-3.47251	0.000189192	Synthesis	alpha/beta-Hydrolases superfamily protein	AT3G48080.1	0	FALSE	FALSE	TRUE	Glyma04g34800.1	N		N		613
Glyma19g07130	#N/A	Syn Wax Sub	456	30.3733	22.0933	13.9067	13.0433	10.14	20.94	20.9733	8.77333	4.98333	3.19667	17.9113	11.7733	14.8423	significant	-0.536544	0.168114	-0.0750549	0.661006	-0.66458	0.120671	-1.38813	0.00192192	-1.66542	0.10891	significant	0.00229473	0.9946	-1.25506	0.0485515	-2.07108	0.0206821	-2.71162	0.0137059	Synthesis	ascorbate peroxidase 2	AT3G09640.1	APX1B,APX2	FALSE	TRUE	FALSE	Glyma19g07130.1	N		N		93
Glyma05g14700	#N/A	Syn Wax Sub	457	10.61	8.08	6.36667	4.99	4.43	9.15333	8.58333	2.92333	1.95	1.45333	6.89533	4.81267	5.854		-0.213056	0.578708	0.0871827	0.732802	-1.12292	0.0737824	-1.35557	0.0167765	-1.60794	0.189354	significant	-0.0927592	0.795824	-1.64668	0.0233172	-2.23082	0.0120904	-2.65493	0.0101559	Synthesis	ascorbate peroxidase 2	AT3G09640.1	APX1B,APX2	FALSE	TRUE	FALSE	Glyma05g14700.1	N		N		176
Glyma17g05780	#N/A	Syn Wax Sub	458	26.1433	10.35	8.12667	6.14	3.34667	25.6167	15.17	6.49667	2.11	1.43	10.8213	10.1647	10.493	significant	-0.0293603	0.753544	0.55159	0.00376954	-0.322964	0.306919	-1.541	0.00101228	-1.22671	0.0186842	significant	-0.755862	0.000109805	-1.97931	1.93885e-05	-3.60177	1.44073e-06	-4.163	2.84205e-07	Synthesis	oxophytodienoate-reductase 3	AT2G06050.1	DDE1,OPR3	TRUE	FALSE	FALSE	Glyma17g05780.1	N		N		399
Glyma12g02300	#N/A	transport ABC2	459	20.7567	25.3133	13.7667	1.96667	0.99	27.4567	15.4	4.01	0.163333	0.1	12.5587	9.426	10.9923		0.403582	0.0370008	-0.716967	0.0340362	-1.77951	0.0276894	-3.58986	0.0170721	-3.30743	0.0618258	significant	-0.834226	0.00670308	-2.77548	0.000434034	-7.39319	0.000188588	-8.10101	0.000185899	Transport ABC2	ABC-2 type transporter family protein	AT3G21090.1	0	FALSE	FALSE	TRUE	Glyma12g02300.5	N		N		696
Glyma12g02300	#N/A	transport ABC2	460	20.7567	25.3133	13.7667	1.96667	0.99	27.4567	15.4	4.01	0.163333	0.1	12.5587	9.426	10.9923		0.403582	0.0370008	-0.716967	0.0340362	-1.77951	0.0276894	-3.58986	0.0170721	-3.30743	0.0618258	significant	-0.834226	0.00670308	-2.77548	0.000434034	-7.39319	0.000188588	-8.10101	0.000185899	Transport ABC2	ABC-2 type transporter family protein	AT3G21090.1	0	FALSE	FALSE	TRUE	Glyma12g02300.5	N		N		696
Glyma19g27739	#N/A	Syn Wax Sub	461	6.24	4.68333	4.30667	3.26	4.03333	7.13333	5.36667	3.17667	0.95	0.976667	4.50467	3.52067	4.01267	significant	0.19303	0.386673	0.196491	0.642566	-0.439058	0.405188	-1.77887	0.000573729	-2.04603	0.119524	significant	-0.41055	0.107476	-1.16706	0.0382772	-2.90858	0.000927961	-2.86864	0.00124878	Synthesis	ascorbate peroxidase 2	AT3G09640.1	APX1B,APX2	FALSE	TRUE	FALSE	Glyma19g27739.1	N		N		98
Glyma05g38290	#N/A	Syn Wax Sub	462	25.6333	96.05	40.8933	0.726667	0.23	18.1033	38.5233	9.25	0.1	0.1	32.7067	13.2153	22.961	significant	-0.501766	0.207107	-1.31805	0.00249337	-2.14434	0.0807237	-2.86129	0.204197	-1.20163	0.277436	significant	1.08948	0.0228773	-0.96873	0.14857	-7.50011	0.00571454	-7.50011	0.0057026	Synthesis	HXXXD-type acyl-transferase family protein	AT5G41040.1	0	FALSE	TRUE	TRUE	Glyma05g38290.1	N		N		434
Glyma07g07750	#N/A	Syn Wax Sub	463	5.48333	4.90333	7.28333	1.82	0.273333	5.17667	5.92333	2.8	0.426667	0.1	3.95267	2.88533	3.419		-0.0830298	0.756622	0.272646	0.464912	-1.37917	0.0512139	-2.09276	0.183789	-1.45066	0.0350204	significant	0.194386	0.479585	-0.886597	0.00999618	-3.60084	3.57879e-05	-5.69395	2.87373e-05	Synthesis	alpha/beta-Hydrolases superfamily protein	AT3G49050.1	0	FALSE	FALSE	TRUE	Glyma07g07750.6	Y	19-20	Y	19-20	311
Glyma04g03650	#N/A	Syn Wax Sub	464	5.81333	14.4133	8.23667	2.47333	0.476667	6.80333	9.18667	4.75667	1.03333	0.343333	6.28267	4.42467	5.35367	significant	0.226876	0.225091	-0.649791	0.0229281	-0.79211	0.00355203	-1.25915	0.0572335	-0.473371	0.326164	significant	0.4333	0.0983396	-0.516291	0.0272536	-2.71894	0.000978301	-4.30856	0.000422449	Synthesis	metalloendopeptidases;zinc ion binding	AT5G42620.2	0	FALSE	TRUE	FALSE	Glyma04g03650.1	N		Y	37-38	860
Glyma03g01200	#N/A	Syn Wax Sub	465	2.64	2.64333	3.18	0.903333	0.14	3.22333	2.85667	1.59667	0.36	0.116667	1.90133	1.63067	1.766		0.288015	0.377983	0.111974	0.686671	-0.993964	0.107806	-1.32726	0.0831376	-0.263034	0.633306	significant	-0.174221	0.417858	-1.01349	0.027444	-3.16248	0.00176514	-4.78809	0.0013409	Synthesis	alpha/beta-Hydrolases superfamily protein	AT3G49050.1	0	FALSE	FALSE	TRUE	Glyma03g01200.1	Y	19-20	Y	19-20	449
Glyma04g06110	#N/A	Syn Wax Sub	466	74.1	34.55	15.4633	0.493333	0.186667	46.0733	16.0167	1.45333	0.1	0.116667	24.9587	12.752	18.8553	significant	-0.685542	0.114556	-1.10911	0.0361329	-3.41141	0.0779145	-2.30256	0.00163136	-0.678072	0.752119	significant	-1.52436	0.00920077	-4.98649	0.00137769	-8.84779	0.00116476	-8.6254	0.00116935	Synthesis	3-ketoacyl-CoA synthase 10	AT2G26250.1	FDH,KCS10	TRUE	FALSE	TRUE	Glyma04g06110.1	N		N		537
Glyma11g09960	#N/A	transport ABC2	467	14.8867	10.2367	4.61	0.536667	0.143333	14.5433	6.2	1.06667	0.1	0.1	6.08267	4.402	5.24233	significant	-0.0336628	0.839245	-0.723406	0.0121591	-2.11166	0.0182958	-2.42403	0.143086	-0.519374	0.232118	significant	-1.23002	0.00265421	-3.76918	0.000485665	-7.18421	0.000316729	-7.18421	0.000317626	Transport ABC2	ABC-2 type transporter family protein	AT3G21090.1	0	FALSE	FALSE	TRUE	Glyma11g09960.1	N		N		696
Glyma11g09960	#N/A	transport ABC2	468	14.8867	10.2367	4.61	0.536667	0.143333	14.5433	6.2	1.06667	0.1	0.1	6.08267	4.402	5.24233	significant	-0.0336628	0.839245	-0.723406	0.0121591	-2.11166	0.0182958	-2.42403	0.143086	-0.519374	0.232118	significant	-1.23002	0.00265421	-3.76918	0.000485665	-7.18421	0.000316729	-7.18421	0.000317626	Transport ABC2	ABC-2 type transporter family protein	AT3G21090.1	0	FALSE	FALSE	TRUE	Glyma11g09960.1	N		N		696
Glyma06g03740	#N/A	Syn Wax Sub	469	4.34333	9.39667	6.97333	2.98	0.96	7.27	5.76	4.11667	1.13667	0.7	4.93067	3.79667	4.36367	significant	0.743153	0.00247877	-0.70608	0.00418693	-0.760372	0.00747828	-1.3905	0.0315634	-0.455679	0.423235	significant	-0.335887	0.102592	-0.820479	0.00945928	-2.67715	0.000246643	-3.37653	0.000167523	Synthesis	metalloendopeptidases;zinc ion binding	AT5G42620.2	0	FALSE	TRUE	FALSE	Glyma06g03740.2	N		N		860
Glyma19g32930	#N/A	Syn Wax Sub	470	3.57	7.92667	4.70333	0.72	0.1	4.77	5	1.61333	0.156667	0.1	3.404	2.328	2.866	significant	0.418065	0.560776	-0.664786	0.00949995	-1.54364	0.00310926	-2.2003	0.184763	0	1		0.0679388	0.905173	-1.56394	0.162726	-4.92822	0.0639446	-5.57592	0.0590673	Synthesis	fatty acid desaturase 2	AT3G12120.1	FAD2	FALSE	FALSE	TRUE	Glyma19g32930.1	N		N		311
Glyma20g07280	#N/A	Syn Wax Sub	471	13.92	8.41333	9.94667	5.17	1.62333	12.6167	8.25	6.3	1.67333	1.07667	7.81467	5.98333	6.899	significant	-0.141828	0.428429	-0.0282834	0.906064	-0.658861	0.0109082	-1.62744	0.031001	-0.592388	0.0429548	significant	-0.612865	0.0475493	-1.00191	0.00647032	-2.91453	0.000698991	-3.55069	0.000518102	Synthesis	AMP-dependent synthetase and ligase family protein	AT2G04350.1	LACS8	FALSE	FALSE	TRUE	Glyma20g07280.3	N		N		726
Glyma15g08745	#N/A	Syn Wax Sub	472	4.58667	3.67	1.87667	0.82	0.106667	5.79333	3.26333	1.13667	0.196667	0.1	2.212	2.098	2.155		0.336948	0.0811631	-0.169434	0.62074	-0.723363	0.0981726	-2.05987	0.244696	-0.0931094	0.774313	significant	-0.828047	0.00737793	-2.34958	0.000154575	-4.88057	6.2852e-05	-5.85632	3.31654e-05	Synthesis	GDSL-like Lipase/Acylhydrolase superfamily protein	AT1G31550.2	0	FALSE	FALSE	TRUE	Glyma15g08745.1	N		N		141
Glyma17g09650	#N/A	Syn Wax Sub	473	4.28667	2.53	1.53	0.806667	0.1	3.2	1.8	1.47667	0.113333	0.1	1.85067	1.338	1.59433		-0.421784	0.498993	-0.49114	0.306601	-0.0511875	0.915722	-2.8314	0.194776	0	1		-0.830075	0.268706	-1.11573	0.187293	-4.81943	0.0457323	-5	0.0420262	Synthesis	SGNH hydrolase-type esterase superfamily protein	AT5G62930.1	0	FALSE	FALSE	TRUE	Glyma17g09650.1	N		N		248
Glyma12g15940	#N/A	Syn Wax Sub	474	2.44	3.05333	1.51333	0.523333	0.1	2.34	1.48667	1.02333	0.13	0.1	1.526	1.016	1.271	significant	-0.0603726	0.873541	-1.0383	0.00249571	-0.564454	0.291363	-2.00922	0.103603	0	0.373901	significant	-0.654427	0.0169817	-1.19323	0.0336772	-4.16993	0.00041024	-4.54844	0.000378491	Synthesis	fatty alcohol oxidase 3	AT3G23410.1	ATFAO3,FAO3	TRUE	FALSE	FALSE	Glyma12g15940.1	N		N		752
Glyma03g31240	#N/A	transport lipid	475	2.05333	2.22333	1.49667	0.203333	0.1	1.11667	0.906667	0.76	0.1	0.1	1.21533	0.596667	0.906		-0.878769	0.135816	-1.29408	0.205445	-0.977682	0.282556	-1.02385	0.0686463	0	1	significant	-0.300554	0.682064	-0.555127	0.001188	-3.48113	2.56871e-06	-3.48113	0.000103896	Transport lipid	Bifunctional inhibitor/lipid-transfer protein/seed storage 2S albumin superfamily protein	AT3G22600.1	0	FALSE	FALSE	TRUE	Glyma03g31240.1	Y	24-25	Y	24-25	185
Glyma08g11840	#N/A	transport lipid	476	19.9167	33.8633	26.22	13.5233	7.64	22.96	13.6933	6.87	4.72667	3.25667	20.2327	10.3013	15.267	significant	0.205146	0.438769	-1.30625	0.000797447	-1.93229	0.00257621	-1.51656	0.00666991	-1.23018	0.00442963	significant	-0.745649	0.0685666	-1.74074	0.0102089	-2.28023	0.00549347	-2.81765	0.00423974	Transport lipid	Bifunctional inhibitor/lipid-transfer protein/seed storage 2S albumin superfamily protein	AT1G55260.1	0	TRUE	FALSE	TRUE	Glyma08g11840.1	Y	25-26	Y	25-26	194
Glyma10g13710	#N/A	transport ABC2	477	2.63333	3.59667	3.85667	2.81333	2.39	3.66	2.80333	2.41	1.39667	1.50667	3.058	2.35533	2.70667		0.474953	0.37625	-0.359517	0.480063	-0.678321	0.160006	-1.01029	0.106992	-0.66565	0.341397		-0.3847	0.508998	-0.602811	0.198611	-1.38986	0.0760923	-1.28048	0.113435	Transport ABC2	ABC-2 type transporter family protein	AT3G21090.1	0	FALSE	FALSE	TRUE	Glyma10g13710.1	N		N		262
Glyma10g13710	#N/A	transport ABC2	478	2.63333	3.59667	3.85667	2.81333	2.39	3.66	2.80333	2.41	1.39667	1.50667	3.058	2.35533	2.70667		0.474953	0.37625	-0.359517	0.480063	-0.678321	0.160006	-1.01029	0.106992	-0.66565	0.341397		-0.3847	0.508998	-0.602811	0.198611	-1.38986	0.0760923	-1.28048	0.113435	Transport ABC2	ABC-2 type transporter family protein	AT3G21090.1	0	FALSE	FALSE	TRUE	Glyma10g13710.1	N		N		262
Glyma20g32135	#N/A	Syn Wax Sub	479	11.21	10.9033	8.25667	0.88	1.23667	11.5467	10.66	11.38	0.276667	0.57	6.49733	6.88667	6.692		0.0426902	0.605155	-0.0325618	0.962644	0.462869	0.560405	-1.66935	0.0512398	-1.11742	0.172475	significant	-0.115269	0.806147	-0.0209759	0.966976	-5.38318	3.8841e-05	-4.34037	7.29634e-05	Synthesis	phenylalanine ammonia-lyase 2	AT3G53260.1	ATPAL2,PAL2	FALSE	TRUE	FALSE	Glyma20g32135.1	N		N		718
Glyma06g39081	#N/A	Syn Wax Sub	480	1.23333	1.43	2.14	1.15	0.873333	4.97	4.08333	2.05	0.1	0.276667	1.36533	2.296	1.83067	significant	2.01068	0.210612	1.51373	0.000735253	-0.0619869	0.876621	-3.52356	0.000121339	-1.65838	0.0553925		-0.283499	0.729489	-1.27762	0.290489	-5.63517	0.109973	-4.16703	0.12191	Synthesis	GDSL-like Lipase/Acylhydrolase superfamily protein	AT5G03610.1	0	FALSE	FALSE	TRUE	Glyma06g39081.1	N		N		320
Glyma13g18220	#N/A	Syn Wax Sub	481	0.356667	0.92	0.653333	0.226667	0.1	0.83	1	0.503333	0.1	0.1	0.451333	0.506667	0.479		1.21853	0.26483	0.120294	0.866974	-0.376305	0.656027	-1.18057	0.201107	0	0.373901		0.268817	0.750133	-0.721597	0.495069	-3.05311	0.11263	-3.05311	0.134833	Synthesis	alpha/beta-Hydrolases superfamily protein	AT2G42450.1	0	FALSE	FALSE	TRUE	Glyma13g18220.2	N		N		568
Glyma13g21110	#N/A	Syn Wax Sub	482	3.79333	4.33333	4.35	2.33333	0.536667	4.34	3.19333	2.47333	1.64667	0.82	3.06933	2.49467	2.782		0.194229	0.503103	-0.440414	0.142265	-0.814559	0.128635	-0.502844	0.409945	0.611598	0.42354	significant	-0.442632	0.189352	-0.811238	0.0732533	-1.39815	0.0460789	-2.404	0.00942322	Synthesis	Cytochrome P450 superfamily protein	AT3G53130.1	CYP97C1,LUT1	FALSE	FALSE	TRUE	Glyma13g21110.1	N		N		561
Glyma10g41590	#N/A	Syn Wax Sub	483	1.78667	1.53	0.276667	0.1	0.38	0.936667	1.15333	0.223333	0.1	0.153333	0.814667	0.513333	0.664		-0.931663	0.201764	-0.407722	0.469112	-0.30895	0.745159	0	0.397688	-1.30933	0.525555	significant	0.300202	0.628346	-2.06834	0.00927459	-3.22754	0.00296644	-2.61086	0.0103707	Synthesis	phosphatidic acid phosphatase 1	AT2G01180.1	ATLPP1,ATPAP1,LPP1,PAP1	TRUE	FALSE	TRUE	Glyma10g41590.1	N		N		338
Glyma18g25810	#N/A	Syn Wax Sub	484	15.6267	11.6467	2.8	5.39333	2.63667	6.47	7.64333	4.87	1.94333	0.656667	7.62067	4.31667	5.96867		-1.27217	0.0757374	-0.607643	0.0671534	0.798495	0.12653	-1.47264	0.221234	-2.00548	0.303003		0.240436	0.691821	-0.409844	0.534807	-1.73523	0.143492	-3.30053	0.0707196	Synthesis	ascorbate peroxidase 2	AT3G09640.1	APX1B,APX2	FALSE	TRUE	FALSE	Glyma18g25810.1	N		N		62
Glyma14g40620	#N/A	Syn Wax Sub	485	26.0767	17.05	16.24	22.4767	15.2067	17.6433	18.47	14.2	9.12667	9.15	19.41	13.718	16.564	significant	-0.563636	0.0463296	0.115412	0.466548	-0.193661	0.178402	-1.30027	0.000301166	-0.73286	0.0344868	significant	0.0660607	0.755075	-0.313232	0.19414	-0.950963	0.0138194	-0.94728	0.0343451	Synthesis	alpha/beta-Hydrolases superfamily protein	AT4G24160.1	0	FALSE	FALSE	TRUE	Glyma14g40620.1	N		N		397
Glyma13g11700	#N/A	Syn Wax Sub	486	5.57667	4.41333	7.01	6.36333	2.23333	4.31333	4.41333	5.06667	1.67667	1.03	5.11933	3.3	4.20967		-0.3706	0.365314	0	1	-0.468378	0.0522667	-1.92419	0.0195529	-1.11655	0.0566818	significant	0.0330655	0.873772	0.232234	0.273707	-1.36321	0.00216454	-2.06616	0.000211393	Synthesis	AMP-dependent synthetase and ligase family protein	AT2G04350.1	LACS8	FALSE	FALSE	TRUE	Glyma13g11700.2	N		N		726
Glyma11g33660	#N/A	Syn Wax Sub	487	5.03	4.64	4.41667	3.34	2.53333	3.18	3.25333	2.35667	1.06	1.50667	3.992	2.27133	3.13167	significant	-0.661532	0.0134162	-0.512206	0.0645707	-0.90621	0.0291765	-1.65578	0.0203405	-0.749677	0.299583	significant	0.0328919	0.906106	-0.432279	0.259733	-1.58496	0.0138458	-1.07767	0.0320166	Synthesis	alpha/beta-Hydrolases superfamily protein	AT5G37710.1	0	FALSE	FALSE	TRUE	Glyma11g33660.1	N		Y	17-18	449
Glyma20g11610	#N/A	Syn Wax Sub	488	45.6133	8.62333	15.7033	9.77333	4.03	13.6367	9.22667	11.0833	3.83	2.18667	16.7487	7.99267	12.3707	significant	-1.74196	0.00218861	0.0975639	0.71081	-0.502679	0.314316	-1.35151	0.100278	-0.882047	0.258786	significant	-0.56361	0.0509598	-0.299099	0.123406	-1.83207	0.00243493	-2.64069	0.000195385	Synthesis	lipoxygenase 2	AT3G45140.1	ATLOX2,LOX2	FALSE	FALSE	TRUE	Glyma20g11610.1	N		N		904
Glyma20g11600	#N/A	Syn Wax Sub	489	6.82667	1.07667	2.25667	1.25333	1.18	1.76333	1.04333	1.23667	0.376667	0.226667	2.51867	0.929333	1.724		-1.95288	0.0156647	-0.0453715	0.90848	-0.867737	0.22626	-1.73441	0.0485229	-2.38014	0.0557799	significant	-0.757105	0.125465	-0.511849	0.23606	-2.22694	0.00959123	-2.95966	0.00414226	Synthesis	lipoxygenase 2	AT3G45140.1	ATLOX2,LOX2	FALSE	FALSE	TRUE	Glyma20g11600.1	N		N		861
Glyma05g35250	#N/A	Syn Wax Sub	490	1.00333	0.83	1.03	0.936667	1.06333	0.72	0.64	0.44	0.37	0.25	0.972667	0.484	0.728333	significant	-0.478732	0.456666	-0.375039	0.39662	-1.22707	0.0109057	-1.34001	0.0808222	-2.08859	0.0610457		-0.169925	0.70412	-0.710493	0.275271	-0.960472	0.168499	-1.52607	0.0809492	Synthesis	alpha/beta-Hydrolases superfamily protein	AT1G73920.1	0	FALSE	FALSE	TRUE	Glyma05g35250.2	N		N		613
Glyma04g20620	#N/A	Syn Wax Sub	491	33.1733	19.94	10.84	26.0567	9.79333	17.6967	20.6567	4.70667	9.04	6.29	19.9607	11.678	15.8193		-0.906546	0.0264474	0.0509421	0.844242	-1.20359	0.241893	-1.52726	0.114472	-0.63874	0.337346		0.22313	0.562856	-1.9107	0.0445044	-0.969083	0.17368	-1.49235	0.0733609	Synthesis	3-ketoacyl-CoA synthase 11	AT2G26640.1	KCS11	FALSE	FALSE	TRUE	Glyma04g20620.1	N		N		511
Glyma15g19940	#N/A	Syn Wax Sub	492	9.37667	6.76	4.62	3.73	2.57333	4.31333	7.00667	1.09333	1.84667	0.86	5.412	3.024	4.218		-1.12027	0.0758931	0.051705	0.919894	-2.07916	0.259065	-1.01425	0.28757	-1.58123	0.1561		0.699925	0.325843	-1.98007	0.12758	-1.22388	0.211164	-2.32639	0.120714	Synthesis	ascorbate peroxidase 2	AT3G09640.1	APX1B,APX2	FALSE	TRUE	FALSE	Glyma15g19940.1	N		N		93
Glyma05g32756	#N/A	Syn Wax Sub	493	138.247	80.8633	75.9767	90.8	70.3067	82.1533	69.6433	59.4233	65.47	54.3933	91.2387	66.2167	78.7277	significant	-0.750854	0.00528601	-0.2155	0.0479524	-0.354527	0.0206599	-0.471858	0.0853375	-0.370232	0.015531	significant	-0.238334	0.0767794	-0.46729	0.0227541	-0.327485	0.0621119	-0.594889	0.00978236	Synthesis	alpha/beta-Hydrolases superfamily protein	AT3G52430.1	ATPAD4,PAD4	FALSE	FALSE	TRUE	Glyma05g32756.1	N		N		533
Glyma13g42960	#N/A	Syn Wax Sub	494	6.94667	0.103333	0.33	0.36	0.336667	0.793333	0.1	0.1	0.1	0.1	1.61533	0.238667	0.927	significant	-3.13032	0.00625102	-0.0473057	0.373901	-1.72247	0.132138	-1.848	0.00177566	-1.75132	0.278789		-2.98793	0.114902	-2.98793	0.133172	-2.98793	0.114902	-2.98793	0.134993	Synthesis	GDSL-like Lipase/Acylhydrolase superfamily protein	AT3G16370.1	0	FALSE	FALSE	TRUE	Glyma13g42960.1	Y	23-24	Y	23-24	354
Glyma03g33880	#N/A	Syn Wax Sub	495	168.37	115.437	70.9467	48.9667	26.8833	147.833	132.117	25.9733	22.4867	22.4733	86.1207	70.1767	78.1487		-0.187663	0.353572	0.194711	0.684571	-1.4497	0.105538	-1.12273	0.0242234	-0.258498	0.850165	significant	-0.162159	0.668776	-2.50887	0.000605985	-2.71683	0.000509664	-2.71769	0.00298411	Synthesis	PHE ammonia lyase 1	AT2G37040.1	ATPAL1,PAL1	FALSE	TRUE	FALSE	Glyma03g33880.1	N		N		717
Glyma03g33890	#N/A	Syn Wax Sub	496	158.953	109.407	66.6667	46.4767	25.98	133.217	122.943	24.09	21.2433	22.4133	81.4967	64.7813	73.139		-0.254829	0.259868	0.168293	0.730099	-1.46853	0.105467	-1.1295	0.0213313	-0.213044	0.878741	significant	-0.115781	0.771703	-2.46727	0.000883781	-2.64869	0.000729302	-2.57135	0.00482565	Synthesis	PHE ammonia lyase 1	AT2G37040.1	ATPAL1,PAL1	FALSE	TRUE	FALSE	Glyma03g33890.1	N		N		714
Glyma17g19920	#N/A	Syn Wax Sub	497	4.57667	1.49667	0.83	0.503333	0.153333	2.25	2.7	0.266667	0.14	0.1	1.512	1.09133	1.30167		-1.02437	0.224541	0.851206	0.356381	-1.63807	0.19502	-1.84609	0.0259329	-0.616671	0.677869		0.263034	0.72125	-3.07682	0.0551774	-4.00643	0.0452109	-4.49185	0.0444565	Synthesis	alpha/beta-Hydrolases superfamily protein	AT5G67050.1	0	FALSE	FALSE	TRUE	Glyma17g19920.2	N		N		442
Glyma20g25640	#N/A	Syn Wax Sub	498	18.4033	16.9467	6.15667	2.14667	3.18	9.41	11.75	2.29333	0.966667	2.28	9.36667	5.34	7.35333		-0.9677	0.0674533	-0.528341	0.244248	-1.4247	0.0244296	-1.15101	0.0597341	-0.479993	0.126593		0.320394	0.557551	-2.03675	0.0366369	-3.2831	0.0209675	-2.04516	0.0366029	Synthesis	phosphatidic acid phosphatase 1	AT2G01180.1	ATLPP1,ATPAP1,LPP1,PAP1	TRUE	FALSE	TRUE	Glyma20g25640.2	N		N		342
Glyma06g19900	#N/A	Syn Wax Sub	499	16.0233	4.37333	1.51	0.903333	0.733333	4.16333	2.49	0.343333	0.276667	0.383333	4.70867	1.53133	3.12		-1.94436	0.0293351	-0.812588	0.310654	-2.13687	0.039023	-1.70711	0.0578123	-0.93587	0.246894		-0.741593	0.339323	-3.60006	0.0328885	-3.91152	0.0305261	-3.44107	0.0333739	Synthesis	alpha/beta-Hydrolases superfamily protein	AT3G48080.1	0	FALSE	FALSE	TRUE	Glyma06g19900.1	N		N		616
Glyma15g08760	#N/A	Syn Wax Sub	500	4.45333	6.35333	1.75667	0.83	0.1	4.08667	2.24333	0.1	0.1	0.1	2.69867	1.326	2.01233		-0.123961	0.895552	-1.50187	0.093042	-4.13477	0.0246206	-3.05311	0.373901	0	1		-0.865281	0.315869	-5.35285	0.0236054	-5.35285	0.0236054	-5.35285	0.0236054	Synthesis	GDSL-like Lipase/Acylhydrolase superfamily protein	AT1G28580.1	0	FALSE	FALSE	TRUE	Glyma15g08760.1	N		N		66
Glyma06g24480	#N/A	Syn Wax Sub	501	17.9667	4.83667	2.50333	5.14667	2.16333	7.59333	3.78333	0.593333	1.72333	1.01667	6.52333	2.942	4.73267		-1.24252	0.0829456	-0.354355	0.401812	-2.07694	0.154494	-1.57844	0.114163	-1.08941	0.0844028		-1.00508	0.119583	-3.67782	0.021478	-2.13953	0.0370197	-2.90089	0.0273175	Synthesis	3-ketoacyl-CoA synthase 11	AT2G26640.1	KCS11	FALSE	FALSE	TRUE	Glyma06g24480.1	N		N		511
Glyma18g41320	#N/A	transport lipid	502	226.59	27.9067	12.4867	7.32333	1.74667	20.33	2.01667	0.766667	0.2	0.316667	55.2107	4.726	29.9683		-3.4784	0.0328643	-3.79057	0.107066	-4.02565	0.184496	-5.19443	0.205598	-2.46357	0.391681	significant	-3.33357	1.84116e-05	-4.72887	2.92732e-05	-6.66747	1.27939e-05	-6.0045	1.55119e-05	Transport lipid	Bifunctional inhibitor/lipid-transfer protein/seed storage 2S albumin superfamily protein	AT3G53980.1	0	FALSE	FALSE	TRUE	Glyma18g41320.1	Y	28-29	Y	28-29	121
Glyma08g00420	#N/A	Syn Wax Sub	503	64.4033	27.2333	21.88	20.2267	15.0567	34.68	16.7333	11.3633	11.6867	9.11333	29.76	16.7153	23.2377	significant	-0.893031	6.73559e-05	-0.702649	0.00397801	-0.945227	0.000482693	-0.791395	0.00638668	-0.724352	0.00378555	significant	-1.05138	0.000627737	-1.60972	3.06933e-05	-1.56924	0.000100613	-1.92805	3.69716e-05	Synthesis	alpha/beta-Hydrolases superfamily protein	AT3G52430.1	ATPAD4,PAD4	FALSE	FALSE	TRUE	Glyma08g00420.2	N		N		634
Glyma06g19920	#N/A	Syn Wax Sub	504	37.4933	12.0433	10.5167	12.7433	5.80333	18.4133	7.25333	4.71667	4.26	3.84667	15.72	7.698	11.709	significant	-1.02588	0.00388823	-0.731519	0.154634	-1.15684	0.0298533	-1.58082	0.00424014	-0.593273	0.255348	significant	-1.34403	0.0113978	-1.96491	0.00293092	-2.11183	0.0040637	-2.25907	0.00271439	Synthesis	alpha/beta-Hydrolases superfamily protein	AT3G48090.1	ATEDS1,EDS1	FALSE	FALSE	TRUE	Glyma06g19920.2	N		N		618
Glyma19g40610	#N/A	Syn Wax Sub	505	2.21	0.666667	0.433333	0.556667	0.12	0.75	0.37	0.126667	0.156667	0.1	0.797333	0.300667	0.549	significant	-1.55908	0.00626759	-0.84944	0.44999	-1.77444	0.0978496	-1.82912	0.203625	-0.263034	0.168798		-1.01937	0.214129	-2.56585	0.0645319	-2.25919	0.0844304	-2.90689	0.0447086	Synthesis	AMP-dependent synthetase and ligase family protein	AT2G47240.1	CER8,LACS1	TRUE	FALSE	TRUE	Glyma19g40610.1	N		N		663
Glyma20g28490	#N/A	transport lipid	506	2.52	1.38667	0.26	0.283333	0.49	0.956667	0.373333	0.116667	0.1	0.1	0.988	0.329333	0.658667		-1.39734	0.107245	-1.89308	0.0762244	-1.15612	0.498784	-1.5025	0.136852	-2.29278	0.163475		-1.35755	0.209429	-3.03562	0.046088	-3.25802	0.0292171	-3.25802	0.0292171	Transport lipid	Bifunctional inhibitor/lipid-transfer protein/seed storage 2S albumin superfamily protein	AT3G22600.1	0	FALSE	FALSE	TRUE	Glyma20g28490.1	Y	27-28	Y	27-28	170
Glyma06g23560	#N/A	Syn Wax Sub	507	11.8867	4.93667	1.66333	0.776667	1.35333	5.01333	2.92	1.45	0.67	1.41333	4.12333	2.29333	3.20833	significant	-1.2455	0.0167031	-0.757569	0.00712997	-0.198024	0.708877	-0.213134	0.51726	0.0625845	0.887754	significant	-0.779802	0.0111181	-1.78972	0.00167272	-2.90354	0.000424509	-1.82667	0.00246677	Synthesis	fatty acyl-ACP thioesterases B	AT1G08510.1	FATB	TRUE	TRUE	TRUE	Glyma06g23560.1	N		N		420
Glyma06g16291	#N/A	Syn Wax Sub	508	7.32333	1.03	0.33	0.1	0.1	1.63333	0.726667	0.1	0.1	0.1	1.77667	0.532	1.15433	significant	-2.16468	0.000707573	-0.503279	0.354386	-1.72247	0.187948	0	0.373901	0	1		-1.16845	0.12228	-4.02975	0.0291882	-4.02975	0.0291882	-4.02975	0.0291882	Synthesis	alpha/beta-Hydrolases superfamily protein	AT3G52430.1	ATPAD4,PAD4	FALSE	FALSE	TRUE	Glyma06g16291.1	N		N		634
Glyma07g16770	#N/A	transport lipid	509	187.527	33.39	18.71	4.38667	0.26	16.63	8.20333	4.47667	1.41667	0.673333	48.8547	6.28	27.5673		-3.49524	0.026902	-2.02513	0.062865	-2.06331	0.0537774	-1.63062	0.128758	1.37281	0.575548	significant	-1.01951	0.0726076	-1.89329	0.0280712	-3.55322	0.013942	-4.62632	0.0108089	Transport lipid	Bifunctional inhibitor/lipid-transfer protein/seed storage 2S albumin superfamily protein	AT3G53980.1	0	FALSE	FALSE	TRUE	Glyma07g16770.1	Y	26-27	Y	26-27	119
Glyma06g19890	#N/A	Syn Wax Sub	510	46.46	74.3033	22.3267	8.33333	1.30333	13.4033	24.6267	3.38	2.27667	0.9	30.5453	8.91733	19.7313	significant	-1.7934	3.50447e-05	-1.59321	0.000509268	-2.72367	0.0256023	-1.87197	0.169478	-0.534209	0.649912	significant	0.87763	0.0376544	-1.9875	0.00404915	-2.5576	0.00185813	-3.89652	0.00064239	Synthesis	alpha/beta-Hydrolases superfamily protein	AT3G48080.1	0	FALSE	FALSE	TRUE	Glyma06g19890.1	N		N		621
Glyma19g01605	#N/A	Syn Wax Sub	511	8.56667	5.29333	4.63333	2.15	0.613333	2.07	1.35333	0.97	0.45	0.286667	4.25133	1.026	2.63867	significant	-2.0491	0.0126903	-1.96766	0.00963539	-2.25599	0.00646646	-2.25634	0.00782938	-1.0973	0.357316	significant	-0.613114	0.1925	-1.09357	0.0348665	-2.20163	0.00397407	-2.85218	0.00119439	Synthesis	senescence-associated gene 101	AT5G14930.2	SAG101	TRUE	FALSE	TRUE	Glyma19g01605.2	N		N		587
Glyma14g39490	#N/A	Syn Wax Sub	512	2.39	2.83333	2.38667	0.256667	0.1	0.703333	0.68	0.44	0.1	0.1	1.59333	0.404667	0.999	significant	-1.76473	0.00129349	-2.05889	0.0783173	-2.43942	0.12209	-1.3599	0.283799	0	1		-0.0486738	0.9284	-0.676705	0.274439	-2.81421	0.0405739	-2.81421	0.0405739	Synthesis	SGNH hydrolase-type esterase superfamily protein	AT5G37690.1	0	FALSE	TRUE	TRUE	Glyma14g39490.1	Y	21-22	Y	21-22	343
Glyma03g07880	#N/A	Syn Wax Sub	513	1.03333	1.01333	1.07	0.223333	0.1	0.43	0.286667	0.15	0.1	0.1	0.688	0.213333	0.450667		-1.2649	0.144776	-1.82166	0.122911	-2.83458	0.275265	-1.1592	0.256873	0	1		-0.584963	0.659655	-1.51937	0.437136	-2.10434	0.236559	-2.10434	0.236559	Synthesis	SGNH hydrolase-type esterase superfamily protein	AT3G11210.1	0	FALSE	FALSE	TRUE	Glyma03g07880.5	N		N		191
Glyma15g09550	#N/A	Syn Wax Sub	514	14.0867	22.1267	3.77	0.33	0.313333	0.806667	1.42667	0.246667	0.1	0.1	8.12533	0.536	4.33067	significant	-4.12621	0.00530873	-3.95507	0.0153701	-3.93393	0.06047	-1.72247	0.365698	-1.6477	0.373901		0.822604	0.418596	-1.70941	0.277577	-3.01197	0.0988698	-3.01197	0.0988698	Synthesis	GDSL-like Lipase/Acylhydrolase superfamily protein	AT1G29670.1	0	FALSE	FALSE	TRUE	Glyma15g09550.1	Y	29-30	Y	29-30	372
Glyma11g26500	#N/A	Syn Wax Sub	515	1.70333	1.9	1.28333	0.1	0.123333	0.683333	0.516667	0.366667	0.1	0.1	1.022	0.353333	0.687667		-1.3177	0.0227935	-1.87869	0.0361803	-1.80735	0.335141	0	0.443939	-0.302563	0.373901		-0.403356	0.577419	-0.89812	0.410005	-2.77259	0.0449028	-2.77259	0.0441444	Synthesis	cytochrome P450, family 86, subfamily A, polypeptide 1	AT5G58860.1	CYP86,CYP86A1	FALSE	TRUE	TRUE	Glyma11g26500.1	N		N		522
Glyma02g37870	#N/A	Syn Wax Sub	516	1.85667	4.78	0.626667	0.1	0.1	0.866667	0.593333	0.1	0.1	0.1	1.49267	0.352	0.922333	significant	-1.09917	0.0384215	-3.0101	0.0121862	-2.6477	0.108354	0	0.373901	0	1		-0.546634	0.417119	-3.11548	0.0414186	-3.11548	0.0414186	-3.11548	0.0408807	Synthesis	HXXXD-type acyl-transferase family protein	AT4G24510.1	CER2,VC-2,VC2	TRUE	FALSE	TRUE	Glyma02g37870.1	N		N		444
Glyma01g32140	#N/A	transport lipid	517	4.37667	2.10667	1.18	0.136667	0.1	0.76	0.316667	0.226667	0.1	0.15	1.58	0.310667	0.945333	significant	-2.52576	0.0138876	-2.73393	0.0174312	-2.38014	0.136249	-0.450661	0.117018	0.584963	0.373901		-1.26303	0.179777	-1.74543	0.142337	-2.926	0.0170327	-2.34104	0.0564316	Transport lipid	lipid transfer protein 3	AT5G59320.1	LTP3	FALSE	FALSE	TRUE	Glyma01g32140.2	Y	26-27	Y	26-27	120
Glyma11g36460	#N/A	transport lipid	518	1.74333	1.84333	1.07	0.1	0.1	0.49	0.27	0.1	0.1	0.136667	0.971333	0.219333	0.595333	significant	-1.83099	0.0493153	-2.77129	0.0063467	-3.41954	0.0178319	0	0.373901	0.450661	0.373901		-0.859822	0.412262	-2.29278	0.103457	-2.29278	0.073356	-1.84212	0.209448	Transport lipid	Bifunctional inhibitor/lipid-transfer protein/seed storage 2S albumin superfamily protein	AT1G55260.2	0	TRUE	FALSE	TRUE	Glyma11g36460.1	Y	22-23	Y	22-23	183
Glyma14g07290	#N/A	Syn Wax Sub	519	2.46333	1.57333	1.96333	0.296667	0.603333	0.856667	0.476667	0.25	0.283333	0.29	1.38	0.431333	0.905667		-1.52381	0.0791893	-1.72277	0.0733631	-2.97331	0.206176	-0.0663425	0.822819	-1.0569	0.582972	significant	-0.845753	0.355322	-1.77681	0.015884	-1.59623	0.00776816	-1.56268	0.0276535	Synthesis	glycerol-3-phosphate acyltransferase 5	AT3G11430.1	ATGPAT5,GPAT5	FALSE	TRUE	TRUE	Glyma14g07290.1	N		N		473
Glyma16g24341	#N/A	Syn Wax Sub	520	30.8733	8.46333	0.156667	0.1	0.566667	2.03667	0.446667	0.1	0.1	0.72	8.032	0.680667	4.35633	significant	-3.92208	0.000197537	-4.24396	0.00844141	-0.647698	0.221036	0	0.373901	0.345497	0.642355		-2.18894	0.175311	-4.34814	0.105119	-4.34814	0.10921	-1.50014	0.232625	Synthesis	ferulic acid 5-hydroxylase 1	AT4G36220.1	CYP84A1,FAH1	FALSE	TRUE	FALSE	Glyma16g24341.1	N		N		519
Glyma20g37813	#N/A	Syn Wax Sub	521	1.87333	0.386667	0.19	0.123333	0.1	0.513333	0.1	0.1	0.1	0.16	0.534667	0.194667	0.364667		-1.86764	0.029068	-1.95109	0.0446125	-0.925999	0.373901	-0.302563	0.117491	0.678072	0.373901		-2.3599	0.15405	-2.3599	0.124901	-2.3599	0.124901	-1.68182	0.290847	Synthesis	lipoxygenase 1	AT1G55020.1	ATLOX1,LOX1	TRUE	TRUE	TRUE	Glyma20g37813.1	N		N		154
Glyma13g03790	#N/A	Syn Wax Sub	522	24.5933	2.20333	0.96	1.65	0.1	1.21	0.1	0.1	0.29	0.1	5.90133	0.36	3.13067	significant	-4.34519	0.000359114	-4.46162	0.000632067	-3.26303	0.148341	-2.50834	0.11515	0	0.373901		-3.59694	0.120279	-3.59694	0.120279	-2.06088	0.181482	-3.59694	0.120279	Synthesis	lipoxygenase 2	AT3G45140.1	ATLOX2,LOX2	FALSE	FALSE	TRUE	Glyma13g03790.3	N		N		684
Glyma08g20250	#N/A	Syn Wax Sub	523	5.21	0.49	0.1	0.1	0.1	0.24	0.15	0.1	0.1	0.1	1.2	0.138	0.669		-4.44018	0.107157	-1.70782	0.392536	0	0.373901	0	1	0	1		-0.678072	0.550315	-1.26303	0.256157	-1.26303	0.256157	-1.26303	0.256157	Synthesis	lipoxygenase 1	AT1G55020.1	ATLOX1,LOX1	TRUE	TRUE	TRUE	Glyma08g20250.1	N		N		869
Glyma11g00980	#N/A	Syn Wax Sub	524	2.11667	0.236667	0.1	0.1	0.1	0.286667	0.1	0.1	0.1	0.1	0.530667	0.137333	0.334	significant	-2.88435	0.000107662	-1.24286	0.189945	0	1	0	0.373901	0	1		-1.51937	0.140357	-1.51937	0.140357	-1.51937	0.140357	-1.51937	0.140357	Synthesis	12-oxophytodienoate reductase 2	AT1G76690.1	ATOPR2,OPR2	TRUE	FALSE	FALSE	Glyma11g00980.1	N		N		372
Glyma13g04561	#N/A	Syn Wax Sub	525	1.43	0.25	0.1	0.1	0.1	0.22	0.1	0.1	0.1	0.1	0.396	0.124	0.26		-2.70044	0.0170611	-1.32193	0.0371956	0	0.373901	0	1	0	1		-1.1375	0.207777	-1.1375	0.128006	-1.1375	0.128006	-1.1375	0.128006	Synthesis	senescence-associated gene 101	AT5G14930.2	SAG101	TRUE	FALSE	TRUE	Glyma13g04561.1	N		N		350
Glyma14g40230	#N/A	Syn Wax Sub	526	7.04	0.1	0.1	0.1	0.1	1.05667	0.1	0.1	0.1	0.1	1.488	0.291333	0.889667		-2.73606	0.0547679	0	0.373901	0	1	0	1	0	1	significant	-3.40145	0.012095	-3.40145	0.0104733	-3.40145	0.0104733	-3.40145	0.0104733	Synthesis	GDSL-like Lipase/Acylhydrolase superfamily protein	AT1G75900.1	0	FALSE	FALSE	TRUE	Glyma14g40230.1	Y	29-30	Y	29-30	363
Glyma19g07055	#N/A	Syn Wax Sub	527	3.19333	0.11	0.1	0.1	0.1	0.593333	0.1	0.1	0.1	0.1	0.720667	0.198667	0.459667	significant	-2.42815	0.00405757	-0.137504	0.437171	0	0.373901	0	1	0	0.373901	significant	-2.56884	4.48322e-05	-2.56884	2.95833e-05	-2.56884	2.95833e-05	-2.56884	2.95833e-05	Synthesis	GDSL-like Lipase/Acylhydrolase superfamily protein	AT5G33370.1	0	FALSE	FALSE	TRUE	Glyma19g07055.1	Y	29-30	Y	29-30	371
Glyma13g07770	#N/A	Syn Wax Sub	528	4.33	0.126667	0.116667	0.1	0.1	0.886667	0.1	0.1	0.1	0.1	0.954667	0.257333	0.606		-2.2879	0.034867	-0.341037	0.608653	-0.222392	0.117881	0	1	0	1		-3.14839	0.0419471	-3.14839	0.0359524	-3.14839	0.0359524	-3.14839	0.0359524	Synthesis	GDSL-like Lipase/Acylhydrolase superfamily protein	AT5G33370.1	0	FALSE	FALSE	TRUE	Glyma13g07770.1	Y	29-30	Y	29-30	371
Glyma04g06970	#N/A	transport lipid	529	6.96667	0.1	0.1	0.1	0.1	1.31	0.1	0.1	0.1	0.1	1.47333	0.342	0.907667		-2.4109	0.107666	0	0.795255	0	1	0	1	0	1		-3.71149	0.30481	-3.71149	0.2929	-3.71149	0.2929	-3.71149	0.2929	Transport lipid	Bifunctional inhibitor/lipid-transfer protein/seed storage 2S albumin superfamily protein	AT2G45180.1	0	FALSE	FALSE	TRUE	Glyma04g06970.1	Y	24-25	Y	24-25	178
Glyma08g20230	#N/A	Syn Wax Sub	530	1.08333	0.1	0.1	0.1	0.1	0.426667	0.1	0.1	0.1	0.1	0.296667	0.165333	0.231		-1.3443	0.357648	0	1	0	1	0	1	0	1		-2.09311	0.0232492	-2.09311	0.0232492	-2.09311	0.0232492	-2.09311	0.0232492	Synthesis	lipoxygenase 1	AT1G55020.1	ATLOX1,LOX1	TRUE	TRUE	TRUE	Glyma08g20230.2	N		N		867
Glyma03g26150	#N/A	Syn Wax Sub	531	1.28333	0.1	0.1	0.1	0.1	0.453333	0.1	0.1	0.1	0.1	0.336667	0.170667	0.253667		-1.50125	0.0984231	0	1	0	1	0	1	0	1		-2.18057	0.0789816	-2.18057	0.0789816	-2.18057	0.0789816	-2.18057	0.0789816	Synthesis	alpha/beta-Hydrolases superfamily protein	AT2G44810.1	DAD1	FALSE	FALSE	TRUE	Glyma03g26150.2	N		N		430
Glyma10g32640	#N/A	Syn Wax Sub	532	1	0.1	0.1	0.1	0.1	0.396667	0.1	0.1	0.1	0.1	0.28	0.159333	0.219667		-1.334	0.166328	0	0.373901	0	0.430335	0	1	0	1		-1.98793	0.0528731	-1.98793	0.122421	-1.98793	0.0528731	-1.98793	0.0528731	Synthesis	fatty alcohol oxidase 3	AT3G23410.1	ATFAO3,FAO3	TRUE	FALSE	FALSE	Glyma10g32640.2	N		N		682
Glyma19g07080	#N/A	Syn Wax Sub	533	7.48667	0.263333	0.1	0.1	0.1	0.746667	0.1	0.1	0.1	0.1	1.61	0.229333	0.919667		-3.32579	0.14415	-1.39689	0.141163	0	1	0	0.373901	0	1		-2.90046	0.18873	-2.90046	0.18873	-2.90046	0.18873	-2.90046	0.18873	Synthesis	GDSL-like Lipase/Acylhydrolase superfamily protein	AT5G33370.1	0	FALSE	FALSE	TRUE	Glyma19g07080.1	Y	28-29	Y	28-29	371
Glyma19g07000	#N/A	Syn Wax Sub	534	4.36667	0.143333	0.1	0.1	0.1	0.51	0.1	0.1	0.1	0.1	0.962	0.182	0.572	significant	-3.09796	0.00748203	-0.519374	0.387306	0	0.373901	0	1	0	0.373901	significant	-2.3505	4.25687e-05	-2.3505	3.91952e-05	-2.3505	3.91952e-05	-2.3505	3.91952e-05	Synthesis	GDSL-like Lipase/Acylhydrolase superfamily protein	AT5G33370.1	0	FALSE	FALSE	TRUE	Glyma19g07000.1	Y	29-30	Y	29-30	372
Glyma14g40220	#N/A	Syn Wax Sub	535	3.94333	0.1	0.113333	0.1	0.1	0.47	0.1	0.1	0.1	0.1	0.871333	0.174	0.522667	significant	-3.06868	0.00784837	0	1	-0.180572	0.373901	0	1	0	1		-2.23266	0.284452	-2.23266	0.284452	-2.23266	0.284452	-2.23266	0.284452	Synthesis	SGNH hydrolase-type esterase superfamily protein	AT1G75880.2	0	FALSE	FALSE	TRUE	Glyma14g40220.1	Y	34-35	Y	34-35	369
Glyma16g18700	#N/A	transport lipid	536	3.41	0.1	0.1	0.1	0.1	0.396667	0.1	0.1	0.1	0.1	0.762	0.159333	0.460667		-3.10377	0.159233	0	1	0	1	0	1	0	1		-1.98793	0.185235	-1.98793	0.185235	-1.98793	0.185235	-1.98793	0.185235	Transport lipid	Bifunctional inhibitor/lipid-transfer protein/seed storage 2S albumin superfamily protein	AT2G37870.1	0	FALSE	FALSE	TRUE	Glyma16g18700.1	Y	26-27	Y	26-27	124
Glyma18g43080	#N/A	Syn Wax Sub	537	3.90667	0.1	0.1	0.1	0.1	0.383333	0.1	0.1	0.1	0.1	0.861333	0.156667	0.509		-3.34927	0.091219	0	1	0	1	0	1	0	1		-1.9386	0.184434	-1.9386	0.184434	-1.9386	0.184434	-1.9386	0.184434	Synthesis	SGNH hydrolase-type esterase superfamily protein	AT3G11210.1	0	FALSE	FALSE	TRUE	Glyma18g43080.1	N		N		257
Glyma08g42010	#N/A	Syn Wax Sub	538	1.06	0.1	0.1	0.1	0.1	0.306667	0.1	0.1	0.1	0.1	0.292	0.141333	0.216667		-1.78932	0.0744997	0	1	0	1	0	1	0	1		-1.61667	0.205106	-1.61667	0.205106	-1.61667	0.205106	-1.61667	0.205106	Synthesis	GDSL-like Lipase/Acylhydrolase superfamily protein	AT2G42990.1	0	FALSE	FALSE	TRUE	Glyma08g42010.1	Y	24-25	Y	24-25	351
Glyma19g06890	#N/A	Syn Wax Sub	539	4.80333	0.106667	0.1	0.1	0.1	0.363333	0.11	0.1	0.1	0.1	1.042	0.154667	0.598333	significant	-3.72467	0.000180173	0.0443941	0.723738	0	0.373901	0	1	0	0.373901		-1.72379	0.170799	-1.86129	0.11737	-1.86129	0.11737	-1.86129	0.11737	Synthesis	GDSL-like Lipase/Acylhydrolase superfamily protein	AT5G33370.1	0	FALSE	FALSE	TRUE	Glyma19g06890.1	Y	29-30	Y	29-30	371
Glyma02g39820	#N/A	Syn Wax Sub	540	1.7	0.1	0.1	0.1	0.1	0.25	0.1	0.1	0.1	0.1	0.42	0.13	0.275	significant	-2.76553	0.013928	0	1	0	1	0	1	0	1		-1.32193	0.237796	-1.32193	0.237796	-1.32193	0.237796	-1.32193	0.237796	Synthesis	GDSL-like Lipase/Acylhydrolase family protein	AT2G30310.1	0	FALSE	FALSE	TRUE	Glyma02g39820.1	N		Y	22-23	365
Glyma19g07030	#N/A	Syn Wax Sub	541	1.40333	0.1	0.176667	0.1	0.1	0.27	0.1	0.1	0.1	0.1	0.376	0.134	0.255		-2.37783	0.195699	0	1	-0.82103	0.209898	0	1	0	1		-1.43296	0.373901	-1.43296	0.373901	-1.43296	0.373901	-1.43296	0.373901	Synthesis	GDSL-like Lipase/Acylhydrolase superfamily protein	AT5G33370.1	0	FALSE	FALSE	TRUE	Glyma19g07030.1	Y	29-30	Y	29-30	371
Glyma06g02921	#N/A	Syn Wax Sub	542	2.50333	1.33667	0.693333	1.04333	0.943333	2.05667	1.26	0.53	0.296667	1.22667	1.304	1.074	1.189		-0.283542	0.690653	-0.085216	0.821729	-0.387557	0.584078	-1.81429	0.14444	0.378904	0.693802		-0.706884	0.250484	-1.95624	0.0492632	-2.79339	0.0347132	-0.745565	0.286412	Synthesis	alpha/beta-Hydrolases superfamily protein	AT4G24160.1	0	FALSE	FALSE	TRUE	Glyma06g02921.1	N		N		334
Glyma03g00863	#N/A	Syn Wax Sub	543	1.85333	2.10333	0.86	0.296667	0.1	2.79	3.26667	0.73	0.486667	0.45	1.04267	1.54467	1.29367		0.590143	0.106877	0.635142	0.180417	-0.23644	0.856308	0.714091	0.279038	2.16993	0.198357	significant	0.227554	0.460779	-1.9343	0.0264031	-2.51926	0.000779322	-2.63227	0.00283955	Synthesis	GDSL-like Lipase/Acylhydrolase superfamily protein	AT3G26430.1	0	FALSE	FALSE	TRUE	Glyma03g00863.2	N		N		154
Glyma11g12810	#N/A	transport lipid	544	6.68	0.3	0.233333	0.896667	0.326667	0.943333	0.1	0.826667	0.1	0.196667	1.68733	0.433333	1.06033		-2.82401	0.075974	-1.58496	0.373901	1.82491	0.229675	-3.16457	0.0780932	-0.732067	0.718325		-3.23777	0.199781	-0.190462	0.829282	-3.23777	0.199781	-2.26202	0.296268	Transport lipid	Bifunctional inhibitor/lipid-transfer protein/seed storage 2S albumin superfamily protein	AT5G48490.1	0	FALSE	FALSE	TRUE	Glyma11g12810.1	N		Y	27-28	105
Glyma13g30463	#N/A	Syn Wax Sub	545	1.21667	0.913333	0.233333	0.113333	0.1	0.69	0.29	0.636667	0.1	0.183333	0.515333	0.38	0.447667		-0.818266	0.169827	-1.65509	0.252208	1.44815	0.41693	-0.180572	0.541206	0.874469	0.12417		-1.25054	0.214045	-0.116058	0.922574	-2.7866	0.0969838	-1.91213	0.156501	Synthesis	GDSL-like Lipase/Acylhydrolase superfamily protein	AT1G28600.1	0	FALSE	FALSE	TRUE	Glyma13g30463.2	N		N		379
Glyma14g27990	#N/A	Syn Wax Sub	546	0.306667	0.14	3.02667	0.496667	0.1	0.66	0.546667	0.576667	0.1	0.153333	0.814	0.407333	0.610667		1.10579	0.131865	1.96523	0.276552	-2.39192	0.160214	-2.31228	0.122952	0.616671	0.618825		-0.271805	0.751811	-0.194728	0.782732	-2.72247	0.0252564	-2.10579	0.0933152	Synthesis	Plant stearoyl-acyl-carrier-protein desaturase family protein	AT1G43800.1	0	FALSE	FALSE	TRUE	Glyma14g27990.1	N		N		338
Glyma10g39190	#N/A	transport lipid	547	2.16	3.72	3.83333	1.49333	2.90333	1.3	0.946667	1.40333	2.74667	1.61	2.822	1.60133	2.21167	significant	-0.73252	0.0048584	-1.97437	0.00173415	-1.44974	0.00742098	0.879146	0.102211	-0.85065	0.141797		-0.457583	0.3482	0.110346	0.766133	1.07917	0.0254751	0.308549	0.67268	Transport lipid	Bifunctional inhibitor/lipid-transfer protein/seed storage 2S albumin superfamily protein	AT3G22620.1	0	FALSE	FALSE	TRUE	Glyma10g39190.1	Y	27-28	Y	27-28	228
Glyma19g34100	#N/A	transport lipid	548	0.6	1.64333	1.35667	0.1	0.1	0.253333	0.35	0.67	0.496667	0.1	0.76	0.374	0.567		-1.24393	0.328233	-2.2312	0.0173847	-1.01783	0.118175	2.31228	0.341504	0	1		0.466318	0.909693	1.40312	0.345496	0.971241	0.655168	-1.34104	0.373901	Transport lipid	Bifunctional inhibitor/lipid-transfer protein/seed storage 2S albumin superfamily protein	AT2G48140.1	EDA4	FALSE	FALSE	TRUE	Glyma19g34100.2	Y	22-23	Y	22-23	217
Glyma07g17000	#N/A	transport lipid	549	13.2933	120.567	117.647	16.1667	2.96333	15.2167	10.4967	42.8967	10.1867	3.15	54.1273	16.3893	35.2583	significant	0.194949	0.523701	-3.52183	0.00428951	-1.45552	0.00681206	-0.66634	0.207267	0.0881309	0.903193	significant	-0.535721	0.298552	1.49521	0.000660785	-0.57897	0.157632	-2.27223	0.000787592	Transport lipid	Bifunctional inhibitor/lipid-transfer protein/seed storage 2S albumin superfamily protein	AT5G55410.2	0	FALSE	FALSE	TRUE	Glyma07g17000.2	Y	27-28	Y	27-28	102
Glyma02g41210	#N/A	Syn Wax Sub	550	0.92	1.63667	1.14667	0.193333	0.1	0.666667	0.283333	0.66	0.103333	0.1	0.799333	0.362667	0.581		-0.464668	0.424513	-2.53019	0.0362658	-0.796908	0.322399	-0.903785	0.82926	0	1		-1.23447	0.375677	-0.0144996	0.976703	-2.68966	0.0759042	-2.73697	0.0448395	Synthesis	SGNH hydrolase-type esterase superfamily protein	AT5G37690.1	0	FALSE	TRUE	TRUE	Glyma02g41210.1	Y	19-20	Y	19-20	353
Glyma17g10900	#N/A	Syn Wax Sub	551	0.836667	1.27	1.17	0.1	0.1	0.38	0.1	0.37	0.1	0.1	0.695333	0.21	0.452667		-1.13865	0.0552523	-3.66676	0.0526298	-1.66091	0.131224	0	0.373901	0	1		-1.926	0.0777882	-0.0384741	0.906376	-1.926	0.043965	-1.926	0.043965	Synthesis	GDSL-like Lipase/Acylhydrolase superfamily protein	AT1G74460.1	0	FALSE	TRUE	TRUE	Glyma17g10900.1	Y	24-25	Y	24-25	369
Glyma11g07850	#N/A	Syn Wax Sub	552	18.4767	3.7	9.65	4.91667	2.34	3.04667	1.45333	3.09333	2.78	2.70333	7.81667	2.61533	5.216		-2.6004	0.022328	-1.34816	0.0237507	-1.64137	0.0633317	-0.822596	0.0153594	0.208231	0.823225	significant	-1.06787	0.000369463	0.0219306	0.847919	-0.132147	0.54052	-0.172492	0.797113	Synthesis	ferulic acid 5-hydroxylase 1	AT4G36220.1	CYP84A1,FAH1	FALSE	TRUE	FALSE	Glyma11g07850.1	N		Y	36-37	522
Glyma03g40021	#N/A	Syn Wax Sub	553	11.07	2.51333	1.04	0.34	0.293333	0.7	0.63	0.21	0.39	0.506667	3.05133	0.487333	1.76933	significant	-3.98316	0.0012932	-1.99618	0.0875537	-2.30812	0.239412	0.197939	0.864418	0.788496	0.43495		-0.152003	0.735916	-1.73697	0.127359	-0.843881	0.36248	-0.466318	0.355949	Synthesis	GDSL-like Lipase/Acylhydrolase superfamily protein	AT1G54790.1	0	FALSE	TRUE	TRUE	Glyma03g40021.2	Y	22-23	Y	22-23	380
Glyma14g37130	#N/A	Syn Wax Sub	554	1.80667	1.38333	1.13667	0.143333	0.1	0.25	0.456667	0.1	0.1	0.1	0.914	0.201333	0.557667	significant	-2.85333	0.010827	-1.59894	0.0901103	-3.50674	0.0738228	-0.519374	0.116117	0	1		0.869213	0.541059	-1.32193	0.190985	-1.32193	0.137846	-1.32193	0.137846	Synthesis	cytochrome P450, family 86, subfamily A, polypeptide 1	AT5G58860.1	CYP86,CYP86A1	FALSE	TRUE	TRUE	Glyma14g37130.1	N		N		541
Glyma10g03360	#N/A	transport lipid	555	4.32	7.24333	4.60333	0.626667	1.7	1.38333	2.39333	1.33667	0.31	0.853333	3.69867	1.25533	2.477	significant	-1.64288	0.00208084	-1.59763	0.124451	-1.78404	0.0409109	-1.01543	0.580394	-0.994353	0.484739		0.790873	0.438463	-0.0495091	0.874409	-2.15781	0.0377609	-0.696968	0.505724	Transport lipid	Bifunctional inhibitor/lipid-transfer protein/seed storage 2S albumin superfamily protein	AT2G48130.1	0	FALSE	FALSE	TRUE	Glyma10g03360.1	Y	24-25	Y	24-25	187
Glyma03g04950	#N/A	transport lipid	556	29.5833	17.8233	14.25	9.02	5.28333	2.67333	0.953333	1.64667	0.776667	0.786667	15.192	1.36733	8.27967	significant	-3.46807	0.000113359	-4.22464	0.00648351	-3.11334	0.0310348	-3.53776	0.00780486	-2.74762	0.00599043	significant	-1.48759	0.00518056	-0.699091	0.178422	-1.78327	0.0140521	-1.76482	0.0133043	Transport lipid	lipid transfer protein 1	AT2G38540.1	ATLTP1,LP1,LTP1	FALSE	FALSE	TRUE	Glyma03g04950.1	Y	25-26	Y	25-26	119
Glyma17g19960	#N/A	Syn Wax Sub	557	1.10667	0.693333	0.52	0.33	0.1	0.246667	0.143333	0.283333	0.1	0.133333	0.55	0.181333	0.365667		-2.16559	0.0304843	-2.27417	0.118793	-0.876011	0.361617	-1.72247	0.105472	0.415037	0.459476		-0.783189	0.311987	0.199938	0.704261	-1.30256	0.18255	-0.887525	0.43752	Synthesis	alpha/beta-Hydrolases superfamily protein	AT5G67050.1	0	FALSE	FALSE	TRUE	Glyma17g19960.1	N		N		477
Glyma04g33430	#N/A	Syn Wax Sub	558	0.563333	1.33333	0.623333	0.183333	0.1	0.22	0.196667	0.2	0.1	0.1	0.560667	0.163333	0.362	significant	-1.35649	0.0757377	-2.76121	0.00242897	-1.64	0.160684	-0.874469	0.319266	0	0.869278		-0.161751	0.86006	-0.137504	0.892918	-1.1375	0.151576	-1.1375	0.42594	Synthesis	GDSL-like Lipase/Acylhydrolase superfamily protein	AT1G74460.1	0	FALSE	TRUE	TRUE	Glyma04g33430.2	Y	24-25	Y	24-25	368
Glyma03g42460	#N/A	Syn Wax Sub	559	0.423333	1.12	2.44333	1.04667	0.1	0.463333	0.56	0.41	0.656667	0.11	1.02667	0.44	0.733333		0.130256	0.98006	-1	0.37096	-2.57515	0.0739957	-0.672569	0.693902	0.137504	0.373901		0.273376	0.759345	-0.176427	0.762095	0.503111	0.706354	-2.07455	0.172815	Synthesis	GDSL-motif lipase 5	AT1G53920.1	GLIP5	FALSE	FALSE	TRUE	Glyma03g42460.1	Y	27-28	Y	27-28	368
Glyma14g39790	#N/A	Syn Wax Sub	560	6.65667	2.18	1.07	1.71	7.86667	1.52	2.20333	0.333333	3.63333	8.16	3.89667	3.17	3.53333	significant	-2.13073	0.00811429	0.0153596	0.978111	-1.68257	0.0107584	1.0873	0.177176	0.0528167	0.817979	significant	0.535616	0.5265	-2.18903	0.204221	1.25722	0.171963	2.4245	0.00541388	Synthesis	12-oxophytodienoate reductase 1	AT1G76680.1	ATOPR1,OPR1	FALSE	FALSE	TRUE	Glyma14g39790.1	N		N		394
Glyma12g08010	#N/A	Syn Wax Sub	561	6.51	9.09667	6.43333	2.43333	1.37333	1.32333	3.11	0.99	2.60333	1.81	5.16933	1.96733	3.56833		-2.29848	0.0163994	-1.54842	0.0796367	-2.70007	0.105743	0.0974261	0.89255	0.398308	0.633876		1.23274	0.089351	-0.418676	0.627661	0.976184	0.330134	0.451813	0.614971	Synthesis	3-ketoacyl-CoA synthase 12	AT2G28630.1	KCS12	TRUE	FALSE	TRUE	Glyma12g08010.1	N		Y	15-16	472
Glyma11g31180	#N/A	Syn Wax Sub	562	3.13333	1.71	2.20667	1.26667	2.23	1.36	2.11667	0.733333	0.85	2.67333	2.10933	1.54667	1.828		-1.20409	0.0213515	0.307798	0.591928	-1.58933	0.161491	-0.575502	0.499838	0.261596	0.619937		0.638187	0.390356	-0.891066	0.269641	-0.678072	0.45707	0.975033	0.117509	Synthesis	PLAT/LH2 domain-containing lipoxygenase family protein	AT1G72520.1	0	TRUE	FALSE	TRUE	Glyma11g31180.1	N		N		289
Glyma19g42560	#N/A	Syn Wax Sub	563	4.78667	0.82	0.1	0.1	0.1	0.483333	0.556667	0.15	0.166667	0.21	1.18133	0.313333	0.747333	significant	-3.30793	0.0093412	-0.55881	0.578774	0.584963	0.519394	0.736966	0.373901	1.07039	0.201477		0.203795	0.844727	-1.68806	0.061542	-1.53605	0.200009	-1.20263	0.144896	Synthesis	GDSL-like Lipase/Acylhydrolase superfamily protein	AT1G54790.3	0	FALSE	TRUE	TRUE	Glyma19g42560.2	Y	23-24	Y	23-24	381
Glyma06g48240	#N/A	Syn Wax Sub	564	1.79333	0.18	0.1	0.1	0.1	0.1	0.1	0.1	0.116667	0.1	0.454667	0.103333	0.279		-4.16457	0.0893178	-0.847997	0.536298	0	0.373901	0.222392	0.373901	0	0.373901		0	0.373901	0	1	0.222392	0.373901	0	1	Synthesis	GDSL-like Lipase/Acylhydrolase superfamily protein	AT1G33811.1	0	FALSE	FALSE	TRUE	Glyma06g48240.1	Y	22-23	Y	22-23	371
Glyma03g16620	#N/A	transport lipid	565	4.63	0.106667	0.1	0.1	0.1	0.14	0.1	0.1	0.1	0.1	1.00733	0.108	0.557667		-5.04751	0.089174	-0.0931094	0.373901	0	1	0	1	0	1		-0.485427	0.373901	-0.485427	0.373901	-0.485427	0.373901	-0.485427	0.373901	Transport lipid	Bifunctional inhibitor/lipid-transfer protein/seed storage 2S albumin superfamily protein	AT3G53980.1	0	FALSE	FALSE	TRUE	Glyma03g16620.3	Y	27-28	Y	27-28	126
Glyma13g07840	#N/A	Syn Wax Sub	566	1.15	0.1	0.1	0.1	0.1	0.123333	0.1	0.1	0.1	0.1	0.31	0.104667	0.207333		-3.221	0.021278	0	1	0	1	0	1	0	1		-0.302563	0.373901	-0.302563	0.373901	-0.302563	0.373901	-0.302563	0.373901	Synthesis	GDSL-like Lipase/Acylhydrolase superfamily protein	AT5G33370.1	0	FALSE	FALSE	TRUE	Glyma13g07840.2	Y	29-30	Y	29-30	299
Glyma13g04571	#N/A	Syn Wax Sub	567	1.1	0.1	0.1	0.1	0.1	0.1	0.11	0.1	0.1	0.1	0.3	0.102	0.201	significant	-3.45943	0.01126	0.137504	0.373901	0	1	0	1	0	1		0.137504	0.373901	0	1	0	1	0	1	Synthesis	senescence-associated gene 101	AT5G14930.2	SAG101	TRUE	FALSE	TRUE	Glyma13g04571.1	N		N		187
Glyma04g43490	#N/A	Syn Wax Sub	568	1.5	0.1	0.1	0.1	0.1	0.1	0.1	0.1	0.1	0.1	0.38	0.1	0.24		-3.90689	0.0283359	0	0.373901	0	0.373901	0	1	0	1		0	1	0	1	0	1	0	1	Synthesis	GDSL-like Lipase/Acylhydrolase superfamily protein	AT1G33811.1	0	FALSE	FALSE	TRUE	Glyma04g43490.3	Y	22-23	Y	22-23	229
Glyma03g22874	#N/A	Syn Wax Sub	569	1.01333	0.446667	0.1	0.1	0.1	0.1	0.1	0.1	0.1	0.1	0.352	0.1	0.226		-3.34104	0.373901	-2.1592	0.373901	0	1	0	1	0	1		0	1	0	1	0	1	0	1	Synthesis	AMP-dependent synthetase and ligase family protein	AT2G47240.1	CER8,LACS1	TRUE	FALSE	TRUE	Glyma03g22874.1	N		N		353
Glyma12g12915	#N/A	Syn Wax Sub	570	0.1	0.1	0.1	0.1	0.1	0.1	0.1	0.1	0.1	0.1	0.1	0.1	0.1		0	1	0	1	0	1	0	1	0	1		0	1	0	1	0	1	0	1	Synthesis	O-acyltransferase (WSD1-like) family protein	AT1G72110.1	0	TRUE	FALSE	FALSE	Glyma12g12915.1	N		N		431
Tissue				Petiole	Petiole	Petiole	Petiole	Petiole	LAZ	LAZ	LAZ	LAZ	LAZ
Hours				0	12	24	48	72	0	12	24	48	72
all Wax & Suberin				23015.6	12266.1	9730.48	7538.79	8378.36	21039.6	11235.8	9311.87	8330.09	7867.42
% of total RPKM				3.54635	1.81329	1.4113	1.11293	1.24805	3.30597	1.71276	1.36865	1.23876	1.18878
Total transcriptome RPKM				646967	675013	688407	676973	671437	634773	654793	679616	672297	661857
all Synthesis Wax & Suberin				13719.2	8926.48	7860.25	6427.63	7205.58	12086.9	9108.68	7482.06	6108.91	6512.93
% of total RPKM				2.11391	1.3196	1.14004	0.948891	1.07335	1.89922	1.38851	1.09971	0.90845	0.984113
Total transcriptome RPKM				646967	675013	688407	676973	671437	634773	654793	679616	672297	661857
all ABC2 transporter				321.147	492.673	600.233	464.67	325.023	375.527	406.33	476.113	392.71	279.153
% of total RPKM				0.0494837	0.0728316	0.087057	0.0685977	0.0484159	0.0590069	0.06194	0.0699786	0.0583995	0.0421804
Total transcriptome RPKM				646967	675013	688407	676973	671437	634773	654793	679616	672297	661857
all lipid transporter				8975.31	2846.92	1269.99	646.49	847.753	8577.21	1720.8	1353.7	1828.47	1075.33
% of total RPKM				1.38296	0.420858	0.184198	0.0954392	0.126283	1.34775	0.262315	0.198965	0.27191	0.162484
Total transcriptome RPKM				646967	675013	688407	676973	671437	634773	654793	679616	672297	661857
All Significant log2>3				132.783	80.23	248.48	488.137	438.223	111.67	474.663	860.883	1549.08	490.64
% of total RPKM				0.020524	0.0118857	0.0360949	0.0721058	0.0652665	0.0175921	0.0724906	0.126672	0.230416	0.0741308
Total transcriptome RPKM				646967	675013	688407	676973	671437	634773	654793	679616	672297	661857
Significant log2>3 Synthesis Wax & Suberin				110.537	39.6167	53.4267	168.217	213.087	74.83	312.887	386.113	245.887	164.863
% of total RPKM				0.017032	0.00585651	0.00774893	0.0248333	0.0317417	0.0117581	0.0476957	0.0567505	0.0365656	0.0249111
Total transcriptome RPKM				646967	675013	688407	676973	671437	634773	654793	679616	672297	661857
Significant log2>3 ABC2 transporter				3.50667	33.7167	193.533	302.713	224.643	22.0567	123.763	257.46	256.337	184.843
% of total RPKM				0.000540323	0.00498432	0.0280698	0.0446886	0.0334632	0.00346579	0.0188662	0.0378412	0.0381196	0.0279301
Total transcriptome RPKM				646967	675013	688407	676973	671437	634773	654793	679616	672297	661857
Significant log2>3 lipid transporter				18.74	6.89667	1.52	17.2067	0.493333	14.7833	38.0133	217.31	1046.86	140.933
% of total RPKM				0.00288754	0.00101953	0.000220459	0.00254016	7.34876e-05	0.00232292	0.00579466	0.03194	0.155677	0.0212952
Total transcriptome RPKM				646967	675013	688407	676973	671437	634773	654793	679616	672297	661857
Glyma03g04920	GmLTP-920			0.53	0.11	0.1	8.46667	0.166667	0.316667	0.143333	81.8867	553.683	80.0233
% of total RPKM				8.16648e-05	1.62612e-05	1.45039e-05	0.00124991	2.48269e-05	4.97582e-05	2.18494e-05	0.0120356	0.0823377	0.0120916
SE				6.74197e-05	1.99159e-05	0	0.00118293	3.04066e-05	3.15895e-05	2.67599e-05	0.00259487	0.0188129	0.00566138
Total transcriptome RPKM				646967	675013	688407	676973	671437	634773	654793	679616	672297	661857
[truncated: 36 more columns]

## Sheet: Peroxidase-Laccase
gene	Gene ID	Sort Function	Heat Map position	Mean 0h Pet (min 0.1)	Mean 12h Pet (min 0.1)	Mean 24h Pet (min 0.1)	Mean 48h Pet (min 0.1)	Mean 72h Pet (min 0.1)	Mean 0h AZ (min 0.1)	Mean 12h AZ (min 0.1)	Mean 24h AZ (min 0.1)	Mean 48h AZ (min 0.1)	Mean 72h AZ (min 0.1)	Mean Pet	Mean AZ	Mean all	p<0.015 at any AZ/Pet	0h log2 AZ/Pet	p-value	12h log2 AZ/Pet	p-value	24h log2 AZ/Pet	p-value	48h log2 AZ/Pet	p-value	72h log2 AZ/Pet	p-value	p<0.015 at any time	log2 AZ 12h/0h	p-value	log2 AZ 24h/0h	p-value	log2 AZ 48h/0h	p-value	log2 AZ 72h/0h	p-value	best arabidopsis TAIR10 hit defline	best arabidopsis TAIR10 hit name	best arabidopsis TAIR10 hit symbol	Best Signal Pep protein version	SignalP 4.1 (default cutoff)	Cleavage between	SignalP 4.1 (ver 3.0 cutoff 0.340)	Cleavage between	Protein length with SigPep (aa)	PFAM	Panther	KOG	KEGG ec
[truncated: 183 more rows]
[truncated: 32 more columns]

## Sheet: Auxin
gene	MLT gene ID	Heat Map position	Mean 0h Pet (min 0.1)	Mean 12h Pet (min 0.1)	Mean 24h Pet (min 0.1)	Mean 48h Pet (min 0.1)	Mean 72h Pet (min 0.1)	Mean 0h AZ (min 0.1)	Mean 12h AZ (min 0.1)	Mean 24h AZ (min 0.1)	Mean 48h AZ (min 0.1)	Mean 72h AZ (min 0.1)	Mean Pet	Mean AZ	Mean all	p<0.015 at any AZ/Pet	0h log2 AZ/Pet	p-value	12h log2 AZ/Pet	p-value	24h log2 AZ/Pet	p-value	48h log2 AZ/Pet	p-value	72h log2 AZ/Pet	p-value	p<0.015 at any time	log2 AZ 12h/0h	p-value	log2 AZ 24h/0h	p-value	log2 AZ 48h/0h	p-value	log2 AZ 72h/0h	p-value	best arabidopsis TAIR10 hit defline	best arabidopsis TAIR10 hit name	best arabidopsis TAIR10 hit symbol	Best Signal Pep protein version	SignalP 4.1 (default cutoff)	Cleavage between	SignalP 4.1 (ver 3.0 cutoff 0.340)	Cleavage between	Protein length with SigPep (aa)	PFAM	Panther	KOG	KEGG ec	KEGG Orthology
[truncated: 407 more rows]
[truncated: 31 more columns]

[truncated: 10 more sheets: IDA-like, Ethylene, Senescence, PCD, AGP, Proline- Glycine-rich, Extensin, HRGP, Cellulose syn, Callose syn]
