# Supplementary material for: Examination of the Abscission-Associated Transcriptomes for Soybean, Tomato, and Arabidopsis Highlights the Conserved Biosynthesis of an Extensible Extracellular Matrix and Boundary Layer
Source: Front Plant Sci. 2015 Dec 15;6:1109. doi: 10.3389/fpls.2015.01109 (PMC4678212; doi:10.3389/fpls.2015.01109)
Supplement: Supplemental File S3 — Excel file for gene names, expression, annotation and graphs for all the tomato genes included in Figures 2B, 3B. [file DataSheet2.XLSX]

## Sheet: Microarray summary
	Genes	Expression - mean of two microarray signals
Only genes whose expression signal was >10 in FAZ or NAZ	Expressed genes	Total of means 0h NAZ (min 10)	Total of means 4h NAZ (min 10)	Total of means 8h NAZ (min 10)	Total of means 12h NAZ (min 10)	Total of means 16h NAZ (min 10)	Total of means 20h NAZ (min 10)	Total of means 0h AZ (min 10)	Total of means 4h AZ (min 10)	Total of means 8h AZ (min 10)	Total of means 12h AZ (min 10)	Total of means 16h AZ (min 10)	Total of means 20h AZ (min 10)	Mean all NAZ	Mean all AZ	Mean all AZ&NAZ
Total	26527	7.34535e+07	6.14477e+07	5.03647e+07	4.84777e+07	5.05088e+07	5.55822e+07	7.42487e+07	7.22215e+07	7.7061e+07	7.12302e+07	7.92932e+07	6.24703e+07	5.66391e+07	7.27542e+07	6.46966e+07
Expressed genes with signal peptide	3082	8.17869e+06	6.90763e+06	6.3686e+06	5.54639e+06	6.63708e+06	6.8068e+06	7.64375e+06	8.16412e+06	9.77946e+06	1.06726e+07	1.39162e+07	1.12836e+07	6.74086e+06	1.02433e+07	8.49207e+06
% with signal peptide	11.6184	11.1345	11.2415	12.645	11.4411	13.1404	12.2464	10.2948	11.3043	12.6905	14.9832	17.5503	18.0623	11.9014	14.0793	13.126
B-1,4-Gluc (Cellulase)	15	13462.7	11078.1	7697.33	11517.5	8734.59	6995.68	8942.74	8913.24	17563.1	54479.6	109277	89030.3	9914.3	48034.3	28974.3
PG/PL	76	70533.5	56709.3	37672.9	44697.4	47398	42242.4	61274.4	128628	237142	320126	666137	481019	49875.6	315721	182798
expansins	30	87871.6	42597.3	37176.9	58163	55645.2	28008.8	62003	41116	74404	115676	152340	105277	51577.1	91802.6	71689.9
XTH	32	228515	223885	126024	127170	156712	119732	160141	155462	251662	190599	250905	71695.6	163673	180077	171875
PR	108	757504	621356	844711	579952	870097	978690	655152	1.20349e+06	1.94458e+06	2.59181e+06	2.9366e+06	2.63629e+06	775385	1.99465e+06	1.38502e+06
PAR1-like	6	3817.21	3643.14	4901.88	3665.97	5987.96	3601.66	12837.7	34916.9	88370.9	91894.1	156193	151017	4269.63	89204.9	46737.3
wax & suberin	434	1.26686e+06	1.22676e+06	1.09377e+06	858820	1.04674e+06	939009	1.22959e+06	1.32733e+06	1.48803e+06	1.34891e+06	1.74394e+06	1.36064e+06	1.07199e+06	1.41641e+06	1.2442e+06
perox & laccase	79	144737	94817.7	118268	140138	134215	117483	170702	213470	298753	359164	623098	488784	124943	358995	241969
Auxin	211	516322	370641	275884	239938	258038	254313	491071	354060	383724	289915	314347	231593	319189	344118	331654
IDA-like	3	35.993	30	30	30	49.2578	30	42.2141	158.657	812.475	861.365	1003.58	762.095	34.2085	606.732	320.47
ethylene	92	474639	309361	260973	276632	336554	326348	484159	434185	574848	460103	505786	329144	330751	464704	397728
senescence	40	209963	158526	104299	97694.4	131411	158520	218721	252374	294693	290228	353242	291476	143402	283456	213429
PCD	16	57274	51740.3	52674	34712.3	54027.8	65218.2	64148.4	110528	129796	215472	368822	319324	52607.8	201348	126978
AGP	32	120333	102140	101422	106774	88157.3	51514.9	120256	222068	208702	175931	266964	147835	95056.8	190293	142675
Pro-Gly	30	110177	98643.3	42212.6	39927.4	30030.2	65606.4	82390.1	60238	68463.3	52426.2	64299.5	49314.9	64432.8	62855.3	63644.1
extensin	30	69055.1	56329	45845.8	46526.1	44411.6	33244.5	66941.2	76508.3	95477	127022	150272	122171	49235.3	106399	77817
HRGP	14	7255.12	9511.41	17723.9	14279.7	18594	14472.2	7727.19	9356.08	13710.4	13737.7	15838.3	12041.9	13639.4	12068.6	12854
cellulose syn	38	137178	115984	87779.4	100718	78129	72750.1	104538	96348.4	75649.1	75300.9	115017	73580.6	98756.5	90072.2	94414.3
callose syn	14	40232.3	25322.9	19353.7	23021.3	21163.8	27397.6	37637.6	28007.3	26974.5	26235.4	29436.7	23198.8	26081.9	28581.7	27331.8
SUM for workbook		4.31577e+06	3.57908e+06	3.27842e+06	2.80438e+06	3.3861e+06	3.30518e+06	4.03827e+06	4.75716e+06	6.27336e+06	6.7999e+06	8.82352e+06	6.98419e+06	3.44482e+06	6.2794e+06	4.86211e+06
Total of expressed genes		7.34535e+07	6.14477e+07	5.03647e+07	4.84777e+07	5.05088e+07	5.55822e+07	7.42487e+07	7.22215e+07	7.7061e+07	7.12302e+07	7.92932e+07	6.24703e+07	5.66391e+07	7.27542e+07	6.46966e+07
% total in this workbook		5.87551	5.82459	6.50937	5.78488	6.70398	5.94647	5.43885	6.5869	8.14077	9.54636	11.1277	11.18	6.08205	8.63098	7.51524
	Percent abscission of FAZ for New Yorker
	hours	percent
	0	0
	4	0
	8	0
	12	20
	16	75
	20	100

## Sheet: Cellulases
Combined Phytozome & NCBI	Gene Name	Heat Map position	Mean 0h NAZ (min 10)	Mean 4h NAZ (min 10)	Mean 8h NAZ (min 10)	Mean 12h NAZ (min 10)	Mean 16h NAZ (min 10)	Mean 20h NAZ (min 10)	Mean 0h AZ (min 10)	Mean 4h AZ (min 10)	Mean 8h AZ (min 10)	Mean 12h AZ (min 10)	Mean 16h AZ (min 10)	Mean 20h AZ (min 10)	Mean all NAZ	Mean all AZ	Mean all AZ&NAZ	P<0.015 at any AZ/NAZ time	AZ/NAZ log2 0h	P-value AZ/NAZ 0h	AZ/NAZ log2 4h	P-value AZ/NAZ 4h	AZ/NAZ log2 8h	P-value AZ/NAZ 8h	AZ/NAZ log2 12h	P-value AZ/NAZ 12h	AZ/NAZ log2 16h	P-value AZ/NAZ 16h	AZ/NAZ log2 20h	P-value AZ/NAZ 20h	P<0.015 at any time	AZ log2 4h/0h	P-value AZ 4h/0h	AZ log2 8h/0h	P-value AZ 8h/0h	AZ log2 12h/0h	P-value AZ 12h/0h	AZ log216h/0h	P-value AZ 16h/0h	AZ log2 20h/0h	P-value AZ 20h/0h	Combined Phytozome & NCBI	Sort Name	Combined Best Arab define and NCBI def	SignalP 4.1 (default cutoff)	Cleavage between	SignalP 4.1 (ver 3.0 cutoff 0.340)	Cleavage between	Protein length with SigPep (aa)
Solyc08g081620.2.1	SlCEL1	1	723.343	1460.58	782.53	400.756	820.152	269.875	3199.68	5973.94	13757.9	42953.3	73344.6	48907.5	742.873	31356.2	16049.5	Significant	2.14517	0.131989	2.03214	0.151773	4.13597	0.0741241	6.7439	0.0438671	6.48266	0.00301486	7.50162	0.205351	Significant	0.900757	0.336511	2.10427	0.112434	3.74677	0.0503326	4.51869	0.00342188	3.93406	0.224266	Solyc08g081620.2.1	Cel Cel1	glycosyl hydrolase 9B14; endo-1,4-beta-glucanase precursor (Cel1), mRNA	Y	24-25	Y	24-25	501
Solyc08g083210.2.1	SlCEL5	2	114.649	79.3933	106.689	62.539	85.8225	100.373	58.8933	236.268	978.952	3765.83	19835.6	21173.1	91.5777	7674.78	3883.18	Significant	-0.961044	0.0239109	1.57333	0.0797081	3.19782	0.138191	5.91207	0.15008	7.85252	0.0100381	7.72071	0.144164	Significant	2.00425	0.0617193	4.05506	0.126224	5.99872	0.149846	8.39578	0.0100107	8.48991	0.143708	Solyc08g083210.2.1	Cel Cel5	glycosyl hydrolase 9B13; endo-1,4-beta-glucanase (cel5), mRNA	Y	30-31	Y	30-31	497
Solyc11g040340.1.1	SlCEL7	3	286.533	132.397	44.2034	35.6297	85.6733	53.6682	690.129	275.566	390.536	450.738	1422.29	2070.34	106.351	883.266	494.808		1.26817	0.12631	1.05753	0.32446	3.14323	0.337865	3.66113	0.259766	4.05322	0.0617562	5.26966	0.174479		-1.32447	0.140694	-0.821411	0.434136	-0.614578	0.507614	1.04327	0.188658	1.58493	0.295503	Solyc11g040340.1.1	Cel Cel7	cellulase 3; endo-1,4-beta-D-glucanase (cel7), mRNA	Y	16-17	Y	16-17	479
Solyc09g010210.2.1	SlCEL2	4	1624.61	1295.93	1606.34	2667.44	2435.31	1247.23	649.246	481.545	654.974	1934.56	6248.81	9706.16	1812.81	3279.21	2546.01	Significant	-1.32326	0.0270218	-1.42825	0.00914596	-1.29427	0.0170584	-0.463451	0.613783	1.35948	0.0212253	2.96017	0.197492	Significant	-0.431095	0.30587	0.0126709	0.974747	1.57516	0.406188	3.26674	0.00243453	3.90206	0.173757	Solyc09g010210.2.1	Cel Cel2	glycosyl hydrolase 9B1; endo-1,4-beta-glucanase precursor (Cel2), mRNA	Y	21-22	Y	21-22	489
Solyc08g082250.2.1	SlCEL8	5	4356.42	3138.17	1516.08	3248.99	1481.66	1876.92	2366.11	687.089	852.267	4257.83	6305.47	5155.46	2603.04	3270.7	2936.87		-0.880627	0.205766	-2.19135	0.0152369	-0.830967	0.113831	0.390124	0.779169	2.08939	0.035766	1.45773	0.266917		-1.78395	0.0495687	-1.47314	0.0680043	0.847601	0.610176	1.41409	0.054126	1.12358	0.282694	Solyc08g082250.2.1	Cel Cel8	glycosyl hydrolase 9C2; endo-beta-1,4-D-glucanase (Cel8), mRNA	Y	21-22	Y	21-22	625
Solyc07g064870.2.1		6	222.705	247.665	392.578	307.55	92.9572	26.428	88.6326	51.4101	123.276	101.309	240.21	100.841	214.98	117.613	166.297		-1.32922	0.326368	-2.26827	0.0347989	-1.67108	0.0197012	-1.60205	0.234812	1.36966	0.152881	1.93194	0.148182		-0.785786	0.565938	0.475987	0.557103	0.19286	0.82221	1.43839	0.164517	0.186169	0.851848	Solyc07g064870.2.1	Cel	glycosyl hydrolase 9B8; endoglucanase 11-like (LOC101267141), mRNA	N		N		533
Solyc03g083820.1.1		7	10	10	10	10	10	10	10	10	10.1161	11.5728	10	10	10	10.2815	10.1407		0	0.23984	0	0.447045	0.0166526	0.0942003	0.210744	0.129907	0	0.342251	0	0.770512		0	0.369483	0.0166526	0.0851628	0.210744	0.132922	0	0.357657	0	0.420252	Solyc03g083820.1.1	Cel	glycosyl hydrolase 9B6; endoglucanase 8-like (LOC101247993), mRNA	N		Y	31-32	498
Solyc02g014220.2.1		8	10	11.3277	10	10	10	10	10	10	42.3104	10	10	11.5131	10.2213	15.6372	12.9293	Significant	0	0.590393	-0.179856	0.454806	2.08101	0.415531	0	0.00876389	0	0.234318	0.203271	0.00173481	Significant	0	0.396675	2.08101	0.414842	0	0.00893549	0	0.0681918	0.203271	0.000709204	Solyc02g014220.2.1	Cel	glycosyl hydrolase 9C1; endoglucanase 5 (LOC101246575), mRNA	Y	24-25	Y	24-25	632
Solyc04g064900.1.1		9	220.208	331.735	146.029	148.046	318.638	625.809	42.6041	60.8973	81.9854	38.5439	46.1876	53.9914	298.411	54.0349	176.223	Significant	-2.36981	0.00163589	-2.44558	0.0458398	-0.832814	0.140025	-1.94147	0.13157	-2.78634	0.0443493	-3.53492	0.0138958		0.515386	0.483554	0.944375	0.044993	-0.144491	0.798574	0.116514	0.881278	0.341737	0.0803577	Solyc04g064900.1.1	Cel	glycosyl hydrolase 9B18; endoglucanase 21-like (LOC101246626), transcript variant X2, misc_RNA	N		N		113
Solyc01g110340.2.1		10	425.332	445.687	437.496	348.123	436.877	688.53	144.094	75.7627	106.788	81.4801	37.9803	43.531	463.674	81.6059	272.64	Significant	-1.56158	0.0368603	-2.55647	0.00795443	-2.03453	0.00346919	-2.09508	0.0179983	-3.5239	0.0420074	-3.9834	0.0306395		-0.92745	0.0454427	-0.432266	0.26844	-0.822489	0.0617923	-1.92369	0.019646	-1.7269	0.026598	Solyc01g110340.2.1	Cel	glycosyl hydrolase 9B18; endoglucanase 24-like (LOC101245995), mRNA	Y	25-26	Y	25-26	496
Solyc02g083980.2.1		11	544.232	360.784	263.604	248.768	277.333	420.83	401.967	179.054	134.218	119.807	118.277	153.621	352.592	184.491	268.541	Significant	-0.437145	0.0263671	-1.01074	0.0191183	-0.973798	0.0233764	-1.05408	0.0409771	-1.22945	0.00609004	-1.45386	0.050169	Significant	-1.16668	0.00394459	-1.5825	0.00796459	-1.74636	0.00268425	-1.76491	0.00410171	-1.3877	0.00509841	Solyc02g083980.2.1	Cel	glycosyl hydrolase 9B5; endoglucanase 2-like (LOC101257723), mRNA	N		N		526
Solyc04g081300.2.1		12	2883.82	2208.59	726.825	1449.91	705.214	570.298	850.297	638.051	294.994	659.006	1124.8	888.154	1424.11	742.55	1083.33		-1.76194	0.0223809	-1.79138	0.0253276	-1.30092	0.0435118	-1.1376	0.0547833	0.673532	0.129497	0.639094	0.437264		-0.414295	0.359001	-1.52728	0.105835	-0.367675	0.542552	0.403625	0.355925	0.0628433	0.924556	Solyc04g081300.2.1	Cel	glycosyl hydrolase 9B5; endoglucanase 2-like (LOC101259149), transcript variant X2, mRNA	N		N		519
Solyc09g075360.2.1		13	1868.05	1240.48	1498.24	2234.1	1838.09	958.501	336.764	203.132	108.99	51.8045	381.133	665.512	1606.24	291.222	948.733	Significant	-2.47172	0.147365	-2.61041	0.00309994	-3.78101	0.000196183	-5.43047	0.0181038	-2.26984	0.00927325	-0.526315	0.752438		-0.729324	0.160133	-1.62755	0.0625278	-2.70059	0.0407677	0.178555	0.799121	0.982726	0.534027	Solyc09g075360.2.1	Cel	glycosyl hydrolase 9B13; endo-1,4-beta-glucanase precursor (cellulase), mRNA	Y	30-31	Y	30-31	510
Solyc07g049300.2.1		14	16.7891	27.9534	34.9146	41.345	17.7474	10	12.6155	10	10	10	10	10	24.7916	10.4359	17.6137	Significant	-0.412333	0.398386	-1.48302	0.142857	-1.80383	0.0129537	-2.04771	0.00106541	-0.827612	0.00502773	0	0.412058		-0.335192	0.0815981	-0.335192	0.0207092	-0.335192	0.020911	-0.335192	0.0205794	-0.335192	0.0212494	Solyc07g049300.2.1	Cel	glycosyl hydrolase 9B8; endoglucanase 11 (LOC101244887), mRNA	Y	25-26	Y	25-26	503
Solyc12g055970.1.1		15	155.981	87.4058	121.796	304.257	119.115	127.214	81.709	20.5221	15.7999	33.8256	141.646	80.6298	152.628	62.3554	107.492	Significant	-0.932805	0.0361558	-2.09055	0.00362237	-2.94649	0.00782989	-3.1691	0.043941	0.249937	0.371428	-0.65787	0.43556		-1.99332	0.0434095	-2.37058	0.0525705	-1.27238	0.130081	0.793724	0.091797	-0.0191813	0.981368	Solyc12g055970.1.1	Cel	glycosyl hydrolase 9C2; endoglucanase 6-like (LOC101247302), mRNA	N		N		462
			FNAZ	FNAZ	FNAZ	FNAZ	FNAZ	FNAZ	FAZ	FAZ	FAZ	FAZ	FAZ	FAZ	ALL FNAZ	ALL FAZ	ALL
			0	4	8	12	16	20	0	4	8	12	16	20
all B-1,4-Gluc (Cellulase)			13462.7	11078.1	7697.33	11517.5	8734.59	6995.68	8942.74	8913.24	17563.1	54479.6	109277	89030.3	9914.3	48034.3	28974.3
% of total hybrid signal			0.0183282	0.0180285	0.0152832	0.0237583	0.0172932	0.0125862	0.0120443	0.0123415	0.0227912	0.0764838	0.137814	0.142516	0.0175043	0.0660228	0.0447849
Total selected transcriptome hybrid signal			7.34535e+07	6.14477e+07	5.03647e+07	4.84777e+07	5.05088e+07	5.55822e+07	7.42487e+07	7.22215e+07	7.7061e+07	7.12302e+07	7.92932e+07	6.24703e+07	5.66391e+07	7.27542e+07	6.46966e+07
Signnificant and log2>3 B-1,4-Gluc (Cellulase)			837.992	1539.97	889.22	463.295	905.975	370.248	3258.57	6210.21	14736.9	46719.1	93180.2	70080.6	834.451	39030.9	19932.7
% of total hybrid signal			0.00114085	0.00250615	0.00176556	0.000955688	0.0017937	0.000666128	0.00438872	0.00859883	0.0191237	0.0655889	0.117514	0.112182	0.00147328	0.0536477	0.0308095
Total selected transcriptome hybrid signal			7.34535e+07	6.14477e+07	5.03647e+07	4.84777e+07	5.05088e+07	5.55822e+07	7.42487e+07	7.22215e+07	7.7061e+07	7.12302e+07	7.92932e+07	6.24703e+07	5.66391e+07	7.27542e+07	6.46966e+07
Glyma11g02350	SlCEL1		723.343	1460.58	782.53	400.756	820.152	269.875	3199.68	5973.94	13757.9	42953.3	73344.6	48907.5	742.873	31356.2	16049.5
% of total hybrid signal			0.000984764	0.00237695	0.00155373	0.000826682	0.00162378	0.000485542	0.0043094	0.00827169	0.0178533	0.060302	0.092498	0.0782891	0.00131159	0.0430988	0.0248073
% of cellulase expression			5.37296	13.1844	10.1663	3.47956	9.38971	3.85773	35.7796	67.0232	78.3341	78.8429	67.1181	54.9335	7.49294	65.2786	55.3922
SE			0.000143596	0.00063148	2.56348e-05	4.12489e-05	0.000172779	0.000119486	0.00190259	0.00386491	0.0068711	0.0183025	0.00711753	0.0594786
Total selected transcriptome hybrid signal			7.34535e+07	6.14477e+07	5.03647e+07	4.84777e+07	5.05088e+07	5.55822e+07	7.42487e+07	7.22215e+07	7.7061e+07	7.12302e+07	7.92932e+07	6.24703e+07	5.66391e+07	7.27542e+07	6.46966e+07
[truncated: 28 more columns]

## Sheet: PGs PLs
Combined Phytozome & NCBI	Sort Name	Heat Map position	Mean 0h NAZ (min 10)	Mean 4h NAZ (min 10)	Mean 8h NAZ (min 10)	Mean 12h NAZ (min 10)	Mean 16h NAZ (min 10)	Mean 20h NAZ (min 10)	Mean 0h AZ (min 10)	Mean 4h AZ (min 10)	Mean 8h AZ (min 10)	Mean 12h AZ (min 10)	Mean 16h AZ (min 10)	Mean 20h AZ (min 10)	Mean all NAZ	Mean all AZ	Mean all AZ&NAZ	P<0.015 at any AZ/NAZ time	AZ/NAZ log2 0h	P-value AZ/NAZ 0h	AZ/NAZ log2 4h	P-value AZ/NAZ 4h	AZ/NAZ log2 8h	P-value AZ/NAZ 8h	AZ/NAZ log2 12h	P-value AZ/NAZ 12h	AZ/NAZ log2 16h	P-value AZ/NAZ 16h	AZ/NAZ log2 20h	P-value AZ/NAZ 20h	P<0.015 at any time	AZ log2 4h/0h	P-value AZ 4h/0h	AZ log2 8h/0h	P-value AZ 8h/0h	AZ log2 12h/0h	P-value AZ 12h/0h	AZ log216h/0h	P-value AZ 16h/0h	AZ log2 20h/0h	P-value AZ 20h/0h	Combined Phytozome & NCBI	Sort Name	Combined Best Arab define and NCBI def	SignalP 4.1 (default cutoff)	Cleavage between	SignalP 4.1 (ver 3.0 cutoff 0.340)	Cleavage between	Protein length with SigPep (aa)
Solyc12g096750.1.1	TAPG4	1	10	10	48.6616	10	10	10	6962.22	52836.2	84457.4	86042.4	124456	55591.4	16.4436	68391	34203.7	Significant	9.4434	0.048054	12.3673	0.0127381	10.7612	0.00813579	13.0708	0.00698828	13.6034	0.00424577	12.4406	0.0255812	Significant	2.92391	0.0179211	3.6006	0.0100353	3.62743	0.00864714	4.15995	0.00493876	2.99724	0.0339984	Solyc12g096750.1.1	PG/PL TAPG4	Pectin lyase-like superfamily protein; abscission polygalacturonase (TAPG4), mRNA	Y	17-18	Y	17-18	387
Solyc12g096740.1.1		2	10	10	10	10	10	10	672.707	13746.3	42574.1	36800.4	58017.3	15301.9	10	27852.1	13931.1	Significant	6.07191	0.00764917	10.4248	0.102745	12.0558	0.00426873	11.8455	0.0164038	12.5023	0.0143581	10.5795	0.013756	Significant	4.35292	0.111806	5.98385	0.00440683	5.7736	0.0170051	6.43036	0.0146892	4.50759	0.0150311	Solyc12g096740.1.1	PG/PL	Pectin lyase-like superfamily protein; abscission polygalacturonase (TAPG4), mRNA	Y	17-18	Y	17-18	387
Solyc02g067630.2.1	TAPG1	3	10	10	10	10	10	10	10	769.85	17452.9	51821.4	151974	124558	10	57764.3	28887.1	Significant	0	0.906751	6.26651	0.182635	10.7693	0.0544821	12.3393	4.94712e-08	13.8915	0.0122786	13.6045	0.00555354	Significant	6.26651	0.182432	10.7693	0.0544815	12.3393	4.9481e-08	13.8915	0.0122786	13.6045	0.00555354	Solyc02g067630.2.1	PG/PL TAPG1	Pectin lyase-like superfamily protein; polygalacturonase precursor (LOC544004), mRNA	Y	17-18	Y	17-18	392
Solyc02g067640.2.1	TAPG2	4	10	17.8176	10	10	10	10	10	992.035	13848	33658.4	120133	83627.4	11.3029	42044.7	21028	Significant	0	0.268903	5.79901	0.19344	10.4355	0.0699752	11.7167	0.0167164	13.5523	0.00929984	13.0298	0.000217815	Significant	6.63232	0.188855	10.4355	0.0699243	11.7167	0.0167161	13.5523	0.00929984	13.0298	0.000217813	Solyc02g067640.2.1	PG/PL TAPG2	Pectin lyase-like superfamily protein; abscission polygalacturonase (TAPG2), mRNA	Y	17-18	Y	17-18	392
Solyc01g087280.1.1		5	17.5003	34.9922	15.9872	15.9938	72.9569	10	38.7264	274.872	1136.13	1023.25	1241.28	643.33	27.9051	726.264	377.085	Significant	1.14594	0.540771	2.97365	0.0743014	6.15106	0.0751549	5.9995	0.0178435	4.08864	0.00708943	6.00749	0.0773895	Significant	2.82737	0.0794594	4.87466	0.0782547	4.7237	0.0191394	5.00237	0.00540799	4.05417	0.0859661	Solyc01g087280.1.1	PG/PL	Pectin lyase-like superfamily protein; polygalacturonase-like (LOC101263946), mRNA	Y	22-23	Y	22-23	425
Solyc07g043240.2.1		6	176.46	180.609	135.828	80.0389	136.282	34.3285	509.305	3339.26	9250.04	12188.1	20942.9	8981.81	123.925	9201.89	4662.91	Significant	1.52918	0.165476	4.20858	0.0502361	6.0896	0.00546695	7.25055	0.0348025	7.26372	0.0388821	8.03146	0.121447	Significant	2.71293	0.0634699	4.18286	0.0062204	4.5808	0.0374125	5.36179	0.0402654	4.14041	0.132982	Solyc07g043240.2.1	PG/PL	Pectin lyase-like superfamily protein; probable pectinesterase 8 (LOC101257682), mRNA	Y	21-22	Y	21-22	389
Solyc04g015530.1.1		7	10	68.3813	32.1647	10	10	10	10	259.626	507.396	6171.53	4302.75	3135.14	23.4243	2397.74	1210.58	Significant	0	0.886199	1.92476	0.402347	3.97956	0.137843	9.26948	0.00153581	8.74912	0.0393155	8.29239	0.380351	Significant	4.69836	0.270724	5.66504	0.123311	9.26948	0.00153171	8.74912	0.0393238	8.29239	0.380567	Solyc04g015530.1.1	PG/PL	Pectin lyase-like superfamily protein; polygalacturonase (LOC101247806), mRNA	N		N		392
Solyc07g041650.1.1		8	10	10	10	10	10	10	12.0643	25.9572	83.9898	139.671	123.845	108.425	10	82.3255	46.1627		0.27074	0.0499013	1.37613	0.0786499	3.07021	0.154022	3.80396	0.0466401	3.63047	0.017266	3.43863	0.029367		1.10539	0.198045	2.79947	0.188097	3.53322	0.0538384	3.35973	0.020763	3.16789	0.0357503	Solyc07g041650.1.1	PG/PL	Pectin lyase-like superfamily protein; exopolygalacturonase-like (LOC101244096), mRNA	Y	22-23	Y	22-23	389
Solyc08g081480.2.1		9	1110.19	1214.04	1187.23	895.833	1156.32	1149.88	1854.38	3846.86	11259.6	18740.8	38854.3	36508.8	1118.92	18510.8	9814.85	Significant	0.740129	0.324027	1.66386	0.0055914	3.24549	0.0400655	4.38681	0.00237372	5.07046	0.000492036	4.98869	0.0038405	Significant	1.05275	0.0586735	2.60215	0.0478639	3.33718	0.00346372	4.38907	0.000663685	4.29924	0.00416938	Solyc08g081480.2.1	PG/PL	Pectin lyase-like superfamily protein; probable polygalacturonase (LOC101247546), mRNA	N		Y	33-34	483
Solyc02g068400.2.1		10	235.689	215.847	404.295	293.104	341.301	246.677	118.822	399.135	1148.52	1523.53	4187.29	3179.51	289.486	1759.47	1024.48	Significant	-0.988081	0.0330984	0.886868	0.0745576	1.5063	0.186615	2.37794	0.0264571	3.6169	0.00397448	3.68811	0.00205223	Significant	1.74807	0.0192051	3.2729	0.111614	3.68054	0.0166806	5.13914	0.0035408	4.74193	0.00189089	Solyc02g068400.2.1	PG/PL	Pectin lyase-like superfamily protein; polygalacturonase QRT3 (LOC101265794), mRNA	Y	22-23	Y	22-23	481
Solyc12g019180.1.1		11	10	10	10	10	10	10	10	17.1989	45.0578	89.5006	724.567	1531.7	10	403.004	206.502	Significant	0	0.149453	0.782318	0.00379672	2.17178	0.164566	3.1619	0.325879	6.17905	0.104043	7.25899	0.0406633		0.782318	0.0244031	2.17178	0.18348	3.1619	0.343669	6.17905	0.104964	7.25899	0.0408484	Solyc12g019180.1.1	PG/PL	Pectin lyase-like superfamily protein; polygalacturonase (LOC101260021), mRNA	Y	25-26	Y	25-26	397
Solyc05g005560.2.1		12	1706	1093.11	506.916	759.94	596.568	633.127	2226.37	2864.85	3446.48	9057.42	19855.5	19678.7	882.61	9521.56	5202.09	Significant	0.384074	0.0621077	1.39002	0.287335	2.76531	0.0262128	3.57514	0.272821	5.05671	0.00560508	4.958	0.184258	Significant	0.363771	0.657046	0.630435	0.134304	2.02441	0.342813	3.15678	0.00669575	3.14387	0.209114	Solyc05g005560.2.1	PG/PL	polygalacturonase 2; polygalacturonase isoenzyme 1 beta subunit (GP1), mRNA	Y	27-28	Y	27-28	630
Solyc12g019230.1.1		13	16.075	17.0538	10	10	12.3572	19.2717	17.844	157.574	223.24	71.591	126.836	123.583	14.1263	120.111	67.1187		0.150623	0.68562	3.20787	0.0169	4.48052	0.133455	2.83978	0.143978	3.35954	0.0769001	2.68092	0.213169		3.14252	0.0168955	3.64508	0.144069	2.00434	0.178418	2.82945	0.0838563	2.79197	0.207764	Solyc12g019230.1.1	PG/PL	Pectin lyase-like superfamily protein; polygalacturonase-like (LOC101265207), mRNA	Y	24-25	Y	24-25	391
Solyc09g061890.2.1		14	10.8418	14.1654	10	10	10	10	25.4865	123.591	93.6716	53.2305	270.79	101.786	10.8345	111.426	61.1302	Significant	1.23313	0.197816	3.12513	0.00421771	3.22761	0.188745	2.41225	0.0800248	4.7591	0.0883632	3.34747	0.0423682	Significant	2.27777	0.00766855	1.87788	0.268988	1.06252	0.231957	3.40937	0.0994017	1.99773	0.0745845	Solyc09g061890.2.1	PG/PL	Pectin lyase-like superfamily protein; probable pectate lyase 8 (LOC101263458), mRNA	Y	29-30	Y	29-30	439
Solyc06g060170.2.1		15	279.993	221.261	252.778	248.987	297.906	229.669	296.451	400.01	1100.08	862.746	1311.84	714.9	255.099	781.005	518.052	Significant	0.0824026	0.118997	0.854285	0.0940909	2.12167	0.0906911	1.79286	0.0218787	2.13867	0.0102273	1.63818	0.007973	Significant	0.43224	0.222682	1.89174	0.0993453	1.54114	0.0255364	2.14573	0.00892868	1.26995	0.00462892	Solyc06g060170.2.1	PG/PL	Pectin lyase-like superfamily protein; probable polygalacturonase (LOC101263717), mRNA	N		N		488
Solyc05g005570.2.1		16	379.578	392.949	121.737	160.849	166.23	458.766	294.342	411.645	270.07	741.894	751.159	1376.6	280.018	640.951	460.485		-0.366903	0.492031	0.0670572	0.924441	1.14957	0.31057	2.2055	0.229757	2.17593	0.0237537	1.58528	0.320341		0.483906	0.492003	-0.124161	0.886248	1.33372	0.328881	1.35162	0.0782249	2.22554	0.265739	Solyc05g005570.2.1	PG/PL	polygalacturonase 2; polygalacturonase-1 non-catalytic subunit beta-like (LOC101252390), mRNA	Y	20-21	Y	20-21	458
XM_010326455.1		17	121.03	51.1063	77.348	75.5813	71.58	105.017	39.2571	136.433	442.737	444.146	166.485	469.787	83.6104	283.141	183.376	Significant	-1.62434	0.0103221	1.41662	0.032453	2.51701	0.000437623	2.55493	0.236456	1.21776	0.261565	2.16138	0.00587031	Significant	1.79717	0.00894962	3.49543	0.000718679	3.50001	0.207629	2.08436	0.174174	3.58098	0.00037224	XM_010326455.1	PG/PL	polygalacturonase-like (LOC101249666), mRNA	Y	25-26	Y	25-26	440
XM_004241989.2		18	135.608	107.964	107.37	78.0134	161.557	113.392	104.818	148.148	602.115	478.71	486.524	237.409	117.317	342.954	230.136		-0.371553	0.131317	0.456495	0.244182	2.48745	0.0861757	2.61736	0.0233486	1.59046	0.0393347	1.06606	0.0371488	Significant	0.49915	0.215953	2.52215	0.0852959	2.19126	0.0266666	2.21462	0.0255878	1.17948	5.22981e-05	XM_004241989.2	PG/PL	probable polygalacturonase (LOC101263717), mRNA	#N/A		#N/A		#N/A
Solyc02g068410.1.1		19	10	10	10	10.3794	10	10	50.6791	129.38	178.83	134.535	246.931	171.381	10.0632	151.956	81.0095	Significant	2.34139	0.00199562	3.69354	0.0402572	4.16052	0.150194	3.69619	0.0127528	4.62603	7.87035e-06	4.09913	0.153659	Significant	1.35215	0.0957022	1.81912	0.240047	1.40852	0.0189472	2.28464	7.63399e-05	1.75774	0.24906	Solyc02g068410.1.1	PG/PL	Pectin lyase-like superfamily protein; polygalacturonase QRT3 (LOC101249046), mRNA	Y	25-26	Y	25-26	508
Solyc01g094970.2.1		20	15.9531	46.9127	145.95	60.4409	95.6445	83.0469	2023.88	5170.69	4602.67	2827.73	11132.8	6962.11	74.658	5453.31	2763.98	Significant	6.98715	0.00575446	6.78423	0.037322	4.97893	0.0847665	5.54798	0.0246189	6.86291	0.0187327	6.38945	0.0740496		1.35323	0.0925	1.18534	0.205913	0.482518	0.227794	2.45961	0.0274074	1.7824	0.131152	Solyc01g094970.2.1	PG/PL	Pectin lyase-like superfamily protein; probable polygalacturonase (LOC101258597), mRNA	Y	25-26	Y	25-26	407
XM_004229872.2		21	61.7566	153.182	491.293	214.758	385.576	314.613	6818.11	15557.6	15685.3	11075.1	30719.6	22967.4	270.197	17137.2	8703.69	Significant	6.78664	0.0138528	6.66622	0.0352672	4.99669	0.0922867	5.68846	0.000712245	6.316	0.015651	6.18986	0.0664047		1.19018	0.104915	1.20197	0.219963	0.699873	0.037675	2.17172	0.0258993	1.75214	0.121173	XM_004229872.2	PG/PL	probable polygalacturonase (LOC101258597), mRNA	Y	25-26	Y	25-26	476
Solyc02g075620.2.1		22	22.7584	14.437	69.3797	36.9726	38.1338	86.9281	428.891	697.925	1442.15	1460.52	1054.21	656.166	44.7683	956.644	500.706	Significant	4.23614	0.00980514	5.59523	0.136088	4.37756	0.121672	5.30388	0.0631683	4.78895	0.00218274	2.91617	0.23635	Significant	0.702461	0.444332	1.74953	0.195964	1.7678	0.112003	1.29748	0.0095078	0.613449	0.567232	Solyc02g075620.2.1	PG/PL	Pectin lyase-like superfamily protein; probable pectinesterase 53 (LOC104645850), mRNA	Y	20-21	Y	20-21	362
Solyc02g093580.2.1		23	756.544	184.923	175.667	39.8353	605.875	774.733	604.159	469.295	2341.28	3716.15	8757.71	12999.9	422.93	4814.75	2618.84		-0.324496	0.808751	1.34357	0.279064	3.73638	0.336081	6.54362	0.1688	3.85346	0.0193458	4.06866	0.129674		-0.364434	0.645171	1.9543	0.420616	2.62081	0.216764	3.85755	0.0186508	4.42743	0.126308	Solyc02g093580.2.1	PG/PL	Pectin lyase-like superfamily protein; 9612 protein (9612), mRNA	Y	21-22	Y	21-22	404
Solyc03g116500.2.1		24	616.619	344.667	287.345	263.777	217.859	126.687	440.881	271.126	472.789	701.148	1761.79	1043.68	309.492	781.903	545.697	Significant	-0.483991	0.253296	-0.346239	0.360997	0.71841	0.213469	1.4104	0.0930584	3.01558	0.0105275	3.04235	0.0899122	Significant	-0.701427	0.0459404	0.100806	0.795567	0.669329	0.220717	1.99858	0.0143362	1.24322	0.179318	Solyc03g116500.2.1	PG/PL	Pectin lyase-like superfamily protein; polygalacturonase (XOPG1), mRNA	N		N		452
Solyc12g009210.1.1		25	1626.09	1254.09	1200.06	1161.99	1155.23	963.891	1904.44	2312.39	2308.39	2641.51	3277.43	2296.98	1226.89	2456.86	1841.87	Significant	0.227961	0.270732	0.882739	0.00909139	0.943781	0.14116	1.18477	0.00170611	1.50439	0.0025552	1.2528	0.000680233		0.280014	0.184348	0.277521	0.505274	0.471994	0.062861	0.783196	0.0226829	0.27037	0.1679	Solyc12g009210.1.1	PG/PL	Pectin lyase-like superfamily protein; probable polygalacturonase (LOC101252957), mRNA	N		N		495
Solyc12g096730.1.1		26	18.4557	17.5127	10	10	15.806	15.9291	18.5644	22.3786	32.4146	36.4088	32.8465	19.1171	14.6173	26.955	20.7861	Significant	0.00846907	0.945793	0.353717	0.0952695	1.69664	0.00958834	1.86429	0.175175	1.05527	0.0782447	0.263202	0.129883		0.269584	0.137536	0.804106	0.0313086	0.971749	0.329426	0.823203	0.0807693	0.0423251	0.434071	Solyc12g096730.1.1	PG/PL	Pectin lyase-like superfamily protein; polygalacturonase-like (LOC101267505), mRNA	N		Y	25-26	395
Solyc05g055510.2.1		27	2164.34	1127.48	1624.41	1110.45	1226.78	1016.34	1580.37	2323.89	2481.67	2143.84	2033.83	1544.19	1378.3	2017.97	1698.13		-0.453661	0.288507	1.04344	0.35184	0.611394	0.244262	0.949057	0.227932	0.729323	0.242976	0.603474	0.28389		0.556273	0.534161	0.651046	0.185928	0.439935	0.453955	0.363936	0.255305	-0.0334146	0.833646	Solyc05g055510.2.1	PG/PL	Pectin lyase-like superfamily protein; probable pectate lyase 5 (LOC101264933), mRNA	Y	19-20	Y	19-20	494
Solyc09g091430.2.1		28	429.626	166.272	144.186	151.481	100.411	73.471	109.564	54.3198	43.424	175.543	728.002	583.003	177.574	282.309	229.942	Significant	-1.97131	0.0673379	-1.61399	0.0814011	-1.73137	0.0608442	0.212685	0.852415	2.85803	0.000618648	2.98826	0.194558	Significant	-1.01223	0.222383	-1.33521	0.217507	0.680047	0.629376	2.73217	0.00290578	2.41173	0.212229	Solyc09g091430.2.1	PG/PL	Pectin lyase-like superfamily protein; probable pectate lyase 8 (LOC101254639), mRNA	Y	27-28	Y	27-28	451
Solyc03g111690.2.1		29	3583.49	3351.24	5228.04	12418.7	10893.7	4423.89	1421.48	785.071	2492.15	16776.9	32733.1	45978.4	6649.85	16697.8	11673.8	Significant	-1.33398	0.174885	-2.0938	0.0587645	-1.06888	0.132307	0.433961	0.652161	1.58725	0.00153605	3.37757	0.102715	Significant	-0.856495	0.504436	0.809999	0.453396	3.56101	0.193552	4.52529	0.00122454	5.01549	0.089968	Solyc03g111690.2.1	PG/PL	Pectin lyase-like superfamily protein; probable pectate lyase 18 (LOC101254471), mRNA	Y	23-24	Y	23-24	403
Solyc05g049980.2.1		30	1001.24	1713.48	4351.03	2009.38	3750.45	8255.99	988.478	544.066	1236.39	1600.53	4373.42	11744.9	3513.59	3414.63	3464.11		-0.0185012	0.970785	-1.65507	0.093622	-1.81522	0.0811873	-0.328196	0.376782	0.221698	0.535431	0.508524	0.747692		-0.861426	0.206649	0.322855	0.4921	0.695273	0.242034	2.14548	0.0529326	3.57068	0.373338	Solyc05g049980.2.1	PG/PL	Pectin lyase-like superfamily protein; probable polygalacturonase (LOC101255793), mRNA	N		Y	34-35	486
Solyc03g007950.2.1		31	10	10	10	10	10	10	10	10	43.234	10	10	10	10	15.539	12.7695		0	0.428395	0	0.0380925	2.11217	0.424152	0	0.600797	0	0.679006	0	0.736184		0	0.340978	2.11217	0.432977	0	0.976542	0	0.529478	0	0.593778	Solyc03g007950.2.1	PG/PL	Pectin lyase-like superfamily protein; probable polygalacturonase (LOC101265512), partial mRNA	Y	31-32	Y	31-32	467
Solyc03g113150.2.1		32	10	10	10	10	10	17.0765	10	10	10	10	10	13.7114	11.1794	10.6186	10.899		0	0.651881	0	0.636303	0	0.369941	0	0.489609	0	0.237173	-0.316629	0.795593		0	0.778073	0	0.911266	0	0.680723	0	0.878617	0.45538	0.616285	Solyc03g113150.2.1	PG/PL	Pectate lyase family protein; probable pectate lyase P59 (LOC101246909), mRNA	Y	23-24	Y	23-24	435
Solyc01g100980.2.1		33	121.04	190.031	304.208	226.757	869.677	622.665	78.9608	147.485	234.81	202.566	343.147	260.646	389.063	211.269	300.166		-0.616277	0.12379	-0.365667	0.469463	-0.373563	0.506121	-0.162754	0.845499	-1.34165	0.102414	-1.25636	0.422816		0.901359	0.277502	1.57229	0.0541207	1.35918	0.0703508	2.11962	0.085241	1.72288	0.04017	Solyc01g100980.2.1	PG/PL	Pectin lyase-like superfamily protein; polygalacturonase At1g48100 (LOC101259291), transcript variant X1, mRNA	N		Y	24-25	476
Solyc07g056290.1.1		34	23.1667	10	10	10	10	10	10	10	10.996	10	10	10	12.1945	10.166	11.1802		-1.21205	0.0977286	0	0.307422	0.136984	0.307177	0	0.0659702	0	0.674903	0	0.335609		0	0.541838	0.136984	0.431968	0	0.307651	0	0.103968	0	0.773487	Solyc07g056290.1.1	PG/PL	glycoside hydrolase family 28 protein / polygalacturonase (pectinase) family protein; exopolygalacturonase-like (LOC101249384), mRNA	N		Y	22-23	401
Solyc07g015870.2.1		35	11.7905	10	10	10	10	10	10	10	10	10	10	10	10.2984	10	10.1492		-0.237626	0.388671	0	0.557996	0	0.17215	0	0.144575	0	0.592362	0	0.276706		0	0.0333975	0	0.617043	0	0.0882731	0	0.454218	0	0.0583143	Solyc07g015870.2.1	PG/PL	Pectin lyase-like superfamily protein; polygalacturonase At1g48100-like (LOC101253391), mRNA	Y	26-27	Y	26-27	449
Solyc10g083820.1.1		36	10	10.882	10	10	10	10	10	11.1491	10	10	10	10	10.147	10.1915	10.1693		0	0.480402	0.0349755	0.973202	0	0.627244	0	0.476038	0	0.323518	0	0.684445		0.156925	0.206537	0	0.377225	0	0.553926	0	0.98746	0	0.404599	Solyc10g083820.1.1	PG/PL	Pectin lyase-like superfamily protein; probable pectinesterase 15 (LOC101266777), mRNA	N		N		148
Solyc08g078640.1.1		37	18.3803	28.476	10	10	10	10	10	20.2871	10	10	10	10	14.476	11.7145	13.0953	Significant	-0.878159	0.215371	-0.489182	0.431578	0	0.590845	0	0.381159	0	0.0052264	0	0.131772		1.02056	0.195374	0	0.37144	0	0.231124	0	0.221839	0	0.229084	Solyc08g078640.1.1	PG/PL	Pectin lyase-like superfamily protein; probable pectinesterase 68 (LOC101255817), mRNA	Y	25-26	Y	25-26	354
Solyc05g053680.1.1		38	10	21.2821	10	10	10	10	10.0514	10	10	20.6975	10	10	11.8804	11.7915	11.8359	Significant	0.00740055	0.00415942	-1.08964	0.482817	0	0.327774	1.04946	0.00616454	0	0.281808	0	0.671019	Significant	-0.00740055	0.46577	-0.00740055	0.796613	1.04206	0.0142318	-0.00740055	0.867004	-0.00740055	0.0119775	Solyc05g053680.1.1	PG/PL	Pectin lyase-like superfamily protein; probable pectinesterase 29 (LOC101245951), mRNA	Y	25-26	Y	25-26	341
Solyc01g079180.2.1		39	10	19.2198	10	10	10	10	10	10	10	10	10	10	11.5366	10	10.7683	Significant	0	0.0631021	-0.942594	0.00883383	0	0.132565	0	0.433325	0	0.14502	0	0.546005		0	0.498006	0	0.167726	0	0.604711	0	0.808581	0	0.286828	Solyc01g079180.2.1	PG/PL	Pectin lyase-like superfamily protein; probable pectinesterase 53 (LOC101261743), mRNA	Y	24-25	Y	24-25	387
Solyc08g060970.2.1		40	942.426	630.842	693.478	534.017	898.211	973.997	1484.96	851.126	1559.77	1982.84	1438.37	1415.31	778.829	1455.4	1117.11	Significant	0.655976	0.080653	0.432095	0.04605	1.16941	0.118797	1.89261	0.00396212	0.679305	0.00713718	0.539131	0.234413		-0.802983	0.0430415	0.0709037	0.851664	0.417141	0.0786929	-0.0459974	0.771955	-0.0693076	0.827585	Solyc08g060970.2.1	PG/PL	Pectin lyase-like superfamily protein; polygalacturonase (PGcat), mRNA	Y	22-23	Y	22-23	397
Solyc00g104730.1.1		41	10	10	10	10	10	13.876	10	10	10	10	10	10	10.646	10	10.323		0	0.542461	0	0.308408	0	0.464296	0	0.378564	0	0.737442	-0.472597	0.407201		0	0.294667	0	0.83035	0	0.375442	0	0.935714	0	0.594529	Solyc00g104730.1.1	PG/PL	Pectin lyase-like superfamily protein;	Y	19-20	Y	19-20	199
Solyc12g019130.1.1		42	10	10	10	10	10	16.2354	10	10	10	10	10	10	11.0392	10	10.5196		0	0.314151	0	0.0180959	0	0.359749	0	0.179182	0	0.662897	-0.699141	0.488435		0	0.788347	0	0.348927	0	0.141249	0	0.405632	0	0.0207308	Solyc12g019130.1.1	PG/PL	Pectin lyase-like superfamily protein; polygalacturonase-like (LOC101259412), mRNA	Y	24-25	Y	24-25	390
Solyc12g009420.1.1		43	44.3361	46.0607	20.8397	16.0084	17.456	93.3689	36.156	25.6917	27.0259	26.1565	19.2219	16.8125	39.6783	25.1774	32.4279		-0.294247	0.644218	-0.842237	0.0650657	0.375011	0.488585	0.708334	0.0433113	0.139029	0.450894	-2.47341	0.411404		-0.492935	0.560422	-0.419892	0.636224	-0.467068	0.57907	-0.911486	0.379594	-1.1047	0.33622	Solyc12g009420.1.1	PG/PL	Pectin lyase-like superfamily protein; polygalacturonase QRT2 (LOC101243865), mRNA	Y	16-17	Y	16-17	407
XM_004234700.2		44	48.5933	57.1389	19.9089	20.2645	33.0934	56.3639	35.067	33.7698	22.7962	32.1294	33.8108	26.5109	39.2271	30.6807	34.9539		-0.470644	0.178677	-0.758741	0.138749	0.195378	0.806525	0.664935	0.608518	0.0309421	0.948412	-1.08818	0.130012		-0.0543808	0.907573	-0.62132	0.391372	-0.126219	0.879871	-0.0526265	0.924952	-0.403524	0.394912	XM_004234700.2	PG/PL	probable polygalacturonase (LOC101260208), transcript variant X1, mRNA	#N/A		#N/A		#N/A
Solyc05g005170.2.1		45	159.185	289.44	1137.6	330.047	1025.46	280.027	50.9571	41.7432	196.292	36.3874	72.8293	113.855	536.961	85.3441	311.152	Significant	-1.64335	0.141241	-2.79366	0.00581833	-2.53492	0.0240932	-3.18116	0.216738	-3.81561	0.175568	-1.29837	0.155229		-0.287743	0.691452	1.94565	0.193497	-0.485844	0.531122	0.515235	0.405689	1.15984	0.239136	Solyc05g005170.2.1	PG/PL	Pectin lyase-like superfamily protein; polygalacturonase At1g48100-like (LOC101246713), mRNA	Y	30-31	Y	30-31	508
Solyc12g019140.1.1		46	22.526	22.7846	20.0755	11.672	17.6452	18.8462	10	10	12.1622	10	13.0923	10	18.9249	10.8758	14.9003	Significant	-1.17159	0.204297	-1.18806	0.0137343	-0.723031	0.259595	-0.223055	0.532998	-0.430556	0.526225	-0.914273	0.0707954		0	0.536123	0.282404	0.484769	0	0.95434	0.388722	0.527516	0	0.799127	Solyc12g019140.1.1	PG/PL	Pectin lyase-like superfamily protein; polygalacturonase-like (LOC101264897), mRNA	Y	23-24	Y	23-24	389
Solyc04g008230.2.1		47	37.2618	41.1956	154.451	97.9423	138.103	41.4715	29.592	20.0802	60.6106	31.09	26.8481	10.1754	85.0709	29.7327	57.4018		-0.332493	0.287076	-1.03672	0.0926602	-1.34951	0.0256729	-1.65548	0.121666	-2.36285	0.0862818	-2.02703	0.137416		-0.559431	0.249397	1.03436	0.0224792	0.0712441	0.791373	-0.140385	0.48103	-1.54011	0.0230023	Solyc04g008230.2.1	PG/PL	Pectin lyase-like superfamily protein; polygalacturonase At1g48100 (LOC101261316), mRNA	Y	24-25	Y	24-25	490
Solyc12g008530.1.1		48	169.252	74.7926	289.773	256.029	299.043	444.548	211.779	48.3629	84.8597	44.6639	18.9665	14.2445	255.573	70.4795	163.026	Significant	0.32339	0.488907	-0.628994	0.175519	-1.77177	0.0154385	-2.51912	0.000616316	-3.97883	0.0598115	-4.96386	0.0458749		-2.13059	0.0683044	-1.31941	0.110822	-2.24538	0.0650882	-3.48104	0.0496092	-3.89408	0.0473254	Solyc12g008530.1.1	PG/PL	Pectin lyase-like superfamily protein; probable pectinesterase 53 (LOC101260795), mRNA	Y	26-27	Y	26-27	378
Solyc09g091730.2.1		49	142.148	177.509	149.863	129.864	181.44	128.615	110.756	84.5528	72.945	78.8888	69.375	51.4086	151.573	77.9878	114.781	Significant	-0.360004	0.537697	-1.06997	0.206841	-1.03877	0.0266243	-0.719104	0.00828423	-1.38701	0.00200876	-1.32298	0.1197		-0.389466	0.613791	-0.60251	0.460166	-0.489499	0.522751	-0.674904	0.425052	-1.10731	0.291346	Solyc09g091730.2.1	PG/PL	Pectin lyase-like superfamily protein; probable pectinesterase 29 (LOC101261269), mRNA	N		Y	23-24	343
Solyc08g082170.2.1		50	3483.41	2464.79	1180.6	1403.21	1195.87	1076.54	1077.12	638.03	558.831	474.723	389.921	238.706	1800.74	562.888	1181.81	Significant	-1.69333	0.00513041	-1.94977	0.00718045	-1.07904	0.0277345	-1.56357	0.0609089	-1.6168	0.000449132	-2.17309	0.0691484		-0.755478	0.0890841	-0.94669	0.0843909	-1.18201	0.0552412	-1.46592	0.0322729	-2.17386	0.0275606	Solyc08g082170.2.1	PG/PL	Pectin lyase-like superfamily protein; probable polygalacturonase (LOC101258581), transcript variant X1, mRNA	Y	25-26	Y	25-26	467
Solyc05g005550.2.1		51	1006.43	1056.85	1378.02	1725.06	2874.32	1497.8	230.131	232.189	166.428	49.9621	58.4304	41.0093	1589.75	129.691	859.719		-2.12872	0.181459	-2.1864	0.126657	-3.04962	0.150107	-5.10967	0.0991676	-5.62036	0.0299679	-5.19075	0.17583		0.0128457	0.981909	-0.467555	0.573003	-2.20355	0.133046	-1.97766	0.142383	-2.48843	0.130564	Solyc05g005550.2.1	PG/PL	polygalacturonase 2; polygalacturonase non-catalytic subunit AroGP2-like (LOC101252080), mRNA	Y	27-28	Y	27-28	629
Solyc05g014000.2.1		52	10148.4	7836.06	2716.4	4720.18	5117.83	3335.27	2296.83	668.318	227.785	1097.59	3527.86	2686.39	5645.69	1750.8	3698.24	Significant	-2.14354	0.169507	-3.55152	0.0039824	-3.57595	0.00367433	-2.1045	0.0209371	-0.53674	0.0907057	-0.312133	0.403402		-1.78104	0.0746505	-3.3339	0.0478668	-1.0653	0.182086	0.61915	0.177066	0.226027	0.665274	Solyc05g014000.2.1	PG/PL	Pectate lyase family protein; probable pectate lyase 5 (LOC101252082), mRNA	Y	19-20	Y	19-20	401
Solyc11g008140.1.1		53	1257.1	995.071	398.122	470.569	431.704	403.749	261.469	110.813	69.4529	115.982	316.956	300.879	659.386	195.925	427.656	Significant	-2.26539	0.00557914	-3.16667	0.0119612	-2.5191	0.00203118	-2.02051	0.0578677	-0.445758	0.046129	-0.424275	0.566195		-1.23851	0.0866102	-1.91253	0.0503505	-1.17274	0.17435	0.277645	0.366599	0.202545	0.825326	Solyc11g008140.1.1	PG/PL	Pectin lyase-like superfamily protein; probable pectate lyase 13 (LOC101264881), transcript variant X4, mRNA	Y	22-23	Y	22-23	449
Solyc03g071570.2.1		54	214.926	111.512	110.616	176.248	154.346	62.5652	144.428	69.2438	55.1961	96.7503	162.602	85.2663	138.369	102.248	120.308		-0.573485	0.122147	-0.687443	0.171408	-1.00292	0.0507463	-0.865272	0.203814	0.0751748	0.522863	0.446616	0.689088	Significant	-1.06059	0.00235988	-1.38771	0.0205371	-0.578014	0.333623	0.170995	0.230532	-0.760304	0.293302	Solyc03g071570.2.1	PG/PL	Pectin lyase-like superfamily protein; probable pectate lyase 5 (LOC101260911), mRNA	N		Y	35-36	504
Solyc09g075460.2.1		55	4798.32	3708.96	999.817	1599.27	1256.68	1615.34	2103.81	1407.68	840.057	829.406	1315.72	917.448	2329.73	1235.69	1782.71	Significant	-1.18952	0.151891	-1.3977	0.0273024	-0.251176	0.500537	-0.947265	0.000468064	0.06624	0.680244	-0.816138	0.137795	Significant	-0.579691	0.0777961	-1.32445	0.0281688	-1.34286	0.00692691	-0.677155	0.0306235	-1.19731	0.061431	Solyc09g075460.2.1	PG/PL	Pectin lyase-like superfamily protein; probable polygalacturonase (LOC101264974), mRNA	N		Y	50-51	480
XM_004247346.2		56	9044.63	8914.04	2371.24	2910.36	2768.59	3124.97	3714.11	2597.74	1984.08	2425.86	2629.76	1811	4855.64	2527.09	3691.36	Significant	-1.28405	0.069276	-1.77882	0.00344316	-0.25717	0.389161	-0.262705	0.411193	-0.0742228	0.831231	-0.787051	0.175256		-0.515758	0.183868	-0.904547	0.115906	-0.614523	0.16059	-0.498087	0.231905	-1.03623	0.150375	XM_004247346.2	PG/PL	probable polygalacturonase (LOC101264974), mRNA	#N/A		#N/A		#N/A
Solyc03g058910.2.1		57	10	98.3108	40.881	15.5385	10	10	169.215	15.7874	13.5313	25.5191	10	47.9814	30.7884	47.0057	38.8971		4.08079	0.259082	-2.63858	0.365793	-1.59513	0.21943	0.715731	0.732737	0	0.450152	2.26247	0.431979		-3.42202	0.28164	-3.64449	0.274542	-2.72921	0.309597	-4.08079	0.250439	-1.81831	0.397922	Solyc03g058910.2.1	PG/PL	Pectate lyase family protein; probable pectate lyase P56 (LOC101253756), mRNA	N		Y	27-28	398
Solyc02g087670.2.1		58	10	80.5704	28.1414	15.6464	10	10	134.068	15.6824	10	18.2515	10	40.2332	25.7264	38.0391	31.8827		3.74489	0.36214	-2.36111	0.334813	-1.49269	0.248782	0.222181	0.905336	0	0.47545	2.00839	0.428749		-3.09575	0.393079	-3.74489	0.368221	-2.87688	0.403562	-3.74489	0.351913	-1.7365	0.501636	Solyc02g087670.2.1	PG/PL	Pectate lyase family protein; probable pectate lyase P59 (LOC101260096), mRNA	Y	22-23	Y	22-23	446
Solyc00g030510.2.1		59	10	193.83	70.7449	31.0288	10	10	326.141	32.0102	22.4837	71.0513	10	85.1969	54.2673	91.1472	72.7072		5.02742	0.36487	-2.59819	0.275061	-1.65375	0.296475	1.19525	0.553541	0	0.283888	3.0908	0.422229		-3.34889	0.403743	-3.85854	0.389606	-2.19856	0.462138	-5.02742	0.364742	-1.93662	0.494044	Solyc00g030510.2.1	PG/PL	Pectin lyase-like superfamily protein; polygalacturonase-like (LOC101249539), mRNA	Y	23-24	Y	23-24	403
Solyc02g067450.2.1		60	10	33.6788	17.2217	10	10.8903	10	62.5522	10	14.6494	13.6407	10	16.9413	15.2985	21.2973	18.2979		2.64506	0.368267	-1.75184	0.268076	-0.233384	0.825618	0.447918	0.697012	-0.123042	0.452248	0.760542	0.433773		-2.64506	0.407087	-2.09422	0.456859	-2.19714	0.452524	-2.64506	0.366559	-1.88452	0.482266	Solyc02g067450.2.1	PG/PL	Pectate lyase family protein; pectate lyase-like (LOC101265301), mRNA	Y	21-22	Y	21-22	616
Solyc03g058890.2.1		61	10	30.984	10.6815	10	10	10	41.8976	10	10	10	10	12.4502	13.6109	15.7246	14.6678		2.06687	0.382147	-1.63153	0.399776	-0.0951077	0.392935	0	0.640828	0	0.26572	0.316168	0.438544		-2.06687	0.433928	-2.06687	0.404595	-2.06687	0.450434	-2.06687	0.386932	-1.7507	0.507016	Solyc03g058890.2.1	PG/PL	Pectate lyase family protein; probable pectate lyase P59 (LOC101253459), mRNA	Y	26-27	Y	26-27	449
Solyc06g009200.2.1		62	10	19.629	10	10	10	10	30.1457	10	10	10	10	10	11.6048	13.3576	12.4812		1.59195	0.377292	-0.972988	0.437234	0	0.433144	0	0.830382	0	0.863733	0	0.420756		-1.59195	0.449134	-1.59195	0.387206	-1.59195	0.409577	-1.59195	0.375383	-1.59195	0.46847	Solyc06g009200.2.1	PG/PL	polygalacturonase 4; polygalacturonase (LOC101260647), mRNA	Y	31-32	Y	31-32	410
Solyc06g083580.2.1		63	10693.5	6954.14	1828.88	3192.77	1627.03	1718.27	5597.68	2965.33	674.775	277.962	428.243	338.413	4335.77	1713.73	3024.75	Significant	-0.933839	0.179338	-1.22968	0.00494903	-1.43848	0.116278	-3.52185	0.0101915	-1.92574	0.0668275	-2.3441	0.0621125	Significant	-0.916635	0.00445411	-3.05235	0.00224798	-4.33187	0.00103668	-3.70833	0.00157715	-4.04797	0.00186398	Solyc06g083580.2.1	PG/PL	Pectin lyase-like superfamily protein; probable pectate lyase 8 (LOC101244298), mRNA	Y	27-28	Y	27-28	434
Solyc09g008380.2.1		64	310.361	164.531	83.8045	78.0436	39.849	44.7963	279.369	149.624	76.0094	27.4451	47.7782	49.0482	120.231	104.879	112.555	Significant	-0.151777	0.427255	-0.137021	0.538947	-0.140851	0.791832	-1.50773	0.109148	0.261808	0.0131413	0.130821	0.887763		-0.90083	0.060947	-1.87792	0.025983	-3.34755	0.015392	-2.54775	0.0173827	-2.5099	0.025045	Solyc09g008380.2.1	PG/PL	Pectin lyase-like superfamily protein; probable pectate lyase 12 (LOC101257697), mRNA	N		N		483
Solyc06g009790.2.1		65	686.95	446.963	303.86	361.316	318.705	354.241	717.735	429.628	320.825	255.639	370.01	344.406	412.006	406.374	409.19		0.0632462	0.614261	-0.0570657	0.865587	0.0783805	0.794643	-0.499152	0.0154721	0.215341	0.274222	-0.0406212	0.945335	Significant	-0.740361	0.103504	-1.16167	0.031472	-1.48934	0.011131	-0.955888	0.0192243	-1.05934	0.0914217	Solyc06g009790.2.1	PG/PL	Pectin lyase-like superfamily protein; probable polygalacturonase (LOC101268765), mRNA	Y	22-23	Y	22-23	457
Solyc07g042160.2.1		66	422.968	288.778	124.865	193.11	125.231	78.1634	350.756	191.402	169.856	120.939	137.071	107.915	205.519	179.656	192.588		-0.270081	0.0556364	-0.593352	0.103646	0.443937	0.302884	-0.675146	0.0335425	0.130333	0.658282	0.465331	0.455442	Significant	-0.873858	0.0334596	-1.04616	0.0328568	-1.53619	0.00679841	-1.35554	0.0163888	-1.70057	0.019366	Solyc07g042160.2.1	PG/PL	Pectin lyase-like superfamily protein; probable polygalacturonase (LOC101248218), mRNA	N		N		494
Solyc04g025440.2.1		67	212.677	125.01	103.59	73.9561	62.9218	44.6975	292.458	190.013	187.277	93.4068	97.7494	73.6961	103.809	155.767	129.788	Significant	0.459566	0.243363	0.604056	0.0335893	0.854282	0.0401232	0.336858	0.390305	0.635527	0.327299	0.721396	0.00132827		-0.62213	0.166918	-0.643055	0.15665	-1.64663	0.0534986	-1.58107	0.0681535	-1.98857	0.0427131	Solyc04g025440.2.1	PG/PL	Pectin lyase-like superfamily protein; pentatricopeptide repeat-containing protein At5g27110-like (LOC101257654), mRNA	Y	18-19	Y	18-19	460
Solyc03g114240.2.1		68	43.0408	28.1294	17.9094	13.9064	14.6307	10	298.371	66.3883	46.2074	25.6248	15.1899	10.7299	21.2695	77.0852	49.1773		2.79333	0.0321934	1.23885	0.0524453	1.36741	0.075095	0.881785	0.0780776	0.0541085	0.780543	0.101631	0.300443		-2.16811	0.0386841	-2.69091	0.0336571	-3.5415	0.0283757	-4.29593	0.0262913	-4.79741	0.0255943	Solyc03g114240.2.1	PG/PL	polygalacturonase 2; probable polygalacturonase non-catalytic subunit JP650 (LOC101247712), mRNA	Y	28-29	Y	28-29	634
Solyc06g068040.2.1		69	155.681	301.711	207.923	178.957	131.348	59.3888	647.757	409.285	190.556	97.7653	19.4446	21.5105	172.501	231.053	201.777		2.05686	0.29463	0.439939	0.182787	-0.125829	0.744352	-0.872217	0.282262	-2.75596	0.0664384	-1.46515	0.0390902		-0.662347	0.565206	-1.76524	0.321868	-2.72806	0.254574	-5.05801	0.212472	-4.91234	0.213457	Solyc06g068040.2.1	PG/PL	Pectin lyase-like superfamily protein; probable polygalacturonase At1g80170 (LOC101264436), mRNA	N		N		437
Solyc04g010230.2.1		70	2205.97	1680.9	1423.22	1328.79	1220.41	1272.84	2605.18	1889.15	2012.79	1855.22	2076.66	1689.6	1522.02	2021.43	1771.73	Significant	0.239974	0.230186	0.168501	0.123463	0.500037	0.250142	0.481478	0.0742028	0.766902	0.00587298	0.408634	0.14145		-0.463649	0.077271	-0.372191	0.293763	-0.489791	0.0979019	-0.327116	0.131272	-0.6247	0.0690462	Solyc04g010230.2.1	PG/PL	Pectin lyase-like superfamily protein; probable pectate lyase 4 (LOC101267397), mRNA	N		N		336
Solyc09g005850.2.1		71	4282.29	3097.34	1632.37	1536.83	1793.47	2156.4	3415.86	2495.86	1913.49	2576.09	3202.46	3279.51	2416.45	2813.88	2615.16		-0.326136	0.197359	-0.311494	0.123539	0.229239	0.581365	0.745225	0.0408697	0.83643	0.0207513	0.604856	0.11163		-0.45271	0.0625779	-0.836042	0.069079	-0.407066	0.0410214	-0.0930652	0.124503	-0.058766	0.770899	Solyc09g005850.2.1	PG/PL	Pectin lyase-like superfamily protein; probable pectate lyase 4 (LOC101244802), mRNA	N		N		326
Solyc03g117750.2.1		72	119.903	84.2165	51.8145	60.1262	39.3155	48.7237	90.2022	72.3869	62.4389	74.2016	93.8077	65.0388	67.3499	76.346	71.8479	Significant	-0.410632	0.147386	-0.218374	0.173636	0.26909	0.453701	0.303455	0.0671036	1.25461	0.00472792	0.416675	0.211117		-0.317434	0.126568	-0.530717	0.100985	-0.281712	0.107233	0.0565446	0.593328	-0.471862	0.103387	Solyc03g117750.2.1	PG/PL	Pectin lyase-like superfamily protein; probable polygalacturonase (LOC101253071), mRNA	N		N		487
XM_004235832.2		73	513.611	438.772	325.264	287.367	242.969	264.691	503.582	311.548	363.143	482.768	481.199	314.583	345.446	409.47	377.458		-0.0284484	0.472671	-0.494015	0.22141	0.158927	0.665797	0.748437	0.159299	0.985858	0.0490202	0.249133	0.564655		-0.692772	0.0734404	-0.471689	0.186053	-0.0608968	0.830076	-0.0655948	0.72563	-0.678787	0.108882	XM_004235832.2	PG/PL	probable polygalacturonase (LOC101253071), mRNA	#N/A		#N/A		#N/A
XM_010319552.1		74	2092.78	1790.64	1265.7	1029.71	1350.02	1427.28	1964.53	1552.44	1826.09	1809.71	1975.08	1652.15	1492.69	1796.67	1644.68		-0.0912345	0.318798	-0.205941	0.289401	0.52883	0.312381	0.813525	0.0208442	0.548926	0.052583	0.211074	0.393368		-0.339648	0.14274	-0.105423	0.773336	-0.118427	0.345668	0.00772499	0.953193	-0.249842	0.272926	XM_010319552.1	PG/PL	probable polygalacturonase (LOC101260208), transcript variant X2, mRNA	N		N		403
Solyc03g051770.2.1		75	2284.49	1964.2	1329.03	1313.29	1366.63	1553.33	2068.64	1519.26	1525.32	1392.12	1752.67	1840.15	1635.16	1683.03	1659.09	Significant	-0.14319	0.543088	-0.370572	0.133776	0.198745	0.454369	0.084096	0.616957	0.35893	0.0149563	0.244465	0.256251		-0.445315	0.149283	-0.439568	0.173508	-0.571401	0.0649055	-0.23913	0.192679	-0.168858	0.439674	Solyc03g051770.2.1	PG/PL	Pectin lyase-like superfamily protein; probable polygalacturonase (LOC101260208), transcript variant X2, mRNA	N		N		315
Solyc09g098270.2.1		76	120.119	66.5049	54.2979	42.9798	36.5429	30.6137	99.8204	105.859	126.442	44.018	64.8014	79.225	58.5097	86.6944	72.602		-0.267058	0.546323	0.670616	0.159211	1.21951	0.0399895	0.0344337	0.899607	0.826435	0.165813	1.37178	0.0713528		0.0847419	0.803757	0.341071	0.348896	-1.18124	0.0843782	-0.623308	0.234074	-0.333378	0.426146	Solyc09g098270.2.1	PG/PL	Pectin lyase-like superfamily protein; probable polygalacturonase At1g80170 (LOC101248050), mRNA	N		N		433
			FNAZ	FNAZ	FNAZ	FNAZ	FNAZ	FNAZ	FAZ	FAZ	FAZ	FAZ	FAZ	FAZ	ALL FNAZ	ALL FAZ	ALL
			0	4	8	12	16	20	0	4	8	12	16	20
all PG/PL			70533.5	56709.3	37672.9	44697.4	47398	42242.4	61274.4	128628	237142	320126	666137	481019	49875.6	315721	182798
% of total hybrid signal			0.0960248	0.0922887	0.0748002	0.0922019	0.0938411	0.0759999	0.0825259	0.178101	0.307733	0.449424	0.840094	0.769996	0.0880586	0.433956	0.282547
Total selected transcriptome signal			7.34535e+07	6.14477e+07	5.03647e+07	4.84777e+07	5.05088e+07	5.55822e+07	7.42487e+07	7.22215e+07	7.7061e+07	7.12302e+07	7.92932e+07	6.24703e+07	5.66391e+07	7.27542e+07	6.46966e+07
Significant and log2>3 PG/PL			3306.68	2868.97	2371.08	2104.91	2363.43	2134.01	12438	79452.5	185174	257080	544235	351307	2524.85	238281	120403
% of total hybrid signal			0.00450173	0.00466896	0.00470782	0.00434202	0.00467925	0.00383938	0.0167518	0.110012	0.240296	0.360915	0.686358	0.562359	0.00445778	0.327516	0.186104
Total selected transcriptome signal			7.34535e+07	6.14477e+07	5.03647e+07	4.84777e+07	5.05088e+07	5.55822e+07	7.42487e+07	7.22215e+07	7.7061e+07	7.12302e+07	7.92932e+07	6.24703e+07	5.66391e+07	7.27542e+07	6.46966e+07
Solyc12g096750.1.1	TAPG4		10	10	48.6616	10	10	10	6962.22	52836.2	84457.4	86042.4	124456	55591.4	16.4436	68391	34203.7
% of total hybrid signal			1.36141e-05	1.6274e-05	9.66185e-05	2.06281e-05	1.97985e-05	1.79914e-05	0.0093769	0.0731585	0.109598	0.120795	0.156957	0.0889885	2.90323e-05	0.0940029	0.0528679
% of PG/PL expression			0.0141777	0.0176338	0.129169	0.0223727	0.0210979	0.0236729	11.3624	41.0769	35.6146	26.8777	18.6833	11.557	0.0329693	21.6618	18.7112
SE			2.07794e-06	3.29891e-06	9.45568e-05	6.61743e-07	5.88821e-06	1.64343e-06	0.00301529	0.011789	0.0140581	0.0143555	0.0145093	0.0205232
Total selected transcriptome signal			7.34535e+07	6.14477e+07	5.03647e+07	4.84777e+07	5.05088e+07	5.55822e+07	7.42487e+07	7.22215e+07	7.7061e+07	7.12302e+07	7.92932e+07	6.24703e+07	5.66391e+07	7.27542e+07	6.46966e+07
Solyc02g067630.2.1	TAPG1		10	10	10	10	10	10	10	769.85	17452.9	51821.4	151974	124558	10	57764.3	28887.1
% of total hybrid signal			1.36141e-05	1.6274e-05	1.98552e-05	2.06281e-05	1.97985e-05	1.79914e-05	1.34682e-05	0.00106596	0.0226482	0.072752	0.191661	0.199387	1.76557e-05	0.0793965	0.0446501
% of PG/PL expression			0.0141777	0.0176338	0.0265443	0.0223727	0.0210979	0.0236729	0.01632	0.598511	7.35968	16.1878	22.8142	25.8945	0.0200499	18.296	15.8027
SE			3.72273e-07	4.21458e-07	4.86489e-07	1.36235e-07	3.86923e-07	1.94971e-07	3.27107e-07	0.000748391	0.0077973	2.28829e-05	0.030314	0.021101
Total selected transcriptome signal			7.34535e+07	6.14477e+07	5.03647e+07	4.84777e+07	5.05088e+07	5.55822e+07	7.42487e+07	7.22215e+07	7.7061e+07	7.12302e+07	7.92932e+07	6.24703e+07	5.66391e+07	7.27542e+07	6.46966e+07
Solyc02g067640.2.1	TAPG2		10	17.8176	10	10	10	10	10	992.035	13848	33658.4	120133	83627.4	11.3029	42044.7	21028
% of total hybrid signal			1.36141e-05	2.89964e-05	1.98552e-05	2.06281e-05	1.97985e-05	1.79914e-05	1.34682e-05	0.0013736	0.0179701	0.0472529	0.151504	0.133867	1.99561e-05	0.0577902	0.0325025
% of PG/PL expression			0.0141777	0.0314193	0.0265443	0.0223727	0.0210979	0.0236729	0.01632	0.771246	5.83952	10.5141	18.0342	17.3855	0.0226623	13.3171	11.5034
SE			1.15164e-07	3.46464e-05	3.15204e-06	5.84718e-07	3.4179e-07	3.34447e-08	3.11659e-07	0.000988231	0.00709687	0.00874948	0.0208073	0.00279442
Total selected transcriptome signal			7.34535e+07	6.14477e+07	5.03647e+07	4.84777e+07	5.05088e+07	5.55822e+07	7.42487e+07	7.22215e+07	7.7061e+07	7.12302e+07	7.92932e+07	6.24703e+07	5.66391e+07	7.27542e+07	6.46966e+07
[truncated: 28 more columns]

## Sheet: Expansins
Combined Phytozome & NCBI	Sort Name	Heat Map position	Mean 0h NAZ (min 10)	Mean 4h NAZ (min 10)	Mean 8h NAZ (min 10)	Mean 12h NAZ (min 10)	Mean 16h NAZ (min 10)	Mean 20h NAZ (min 10)	Mean 0h AZ (min 10)	Mean 4h AZ (min 10)	Mean 8h AZ (min 10)	Mean 12h AZ (min 10)	Mean 16h AZ (min 10)	Mean 20h AZ (min 10)	Mean all NAZ	Mean all AZ	Mean all AZ&NAZ	P<0.015 at any AZ/NAZ time	AZ/NAZ log2 0h	P-value AZ/NAZ 0h	AZ/NAZ log2 4h	P-value AZ/NAZ 4h	AZ/NAZ log2 8h	P-value AZ/NAZ 8h	AZ/NAZ log2 12h	P-value AZ/NAZ 12h	AZ/NAZ log2 16h	P-value AZ/NAZ 16h	AZ/NAZ log2 20h	P-value AZ/NAZ 20h	P<0.015 at any time	AZ log2 4h/0h	P-value AZ 4h/0h	AZ log2 8h/0h	P-value AZ 8h/0h	AZ log2 12h/0h	P-value AZ 12h/0h	AZ log216h/0h	P-value AZ 16h/0h	AZ log2 20h/0h	P-value AZ 20h/0h	Combined Phytozome & NCBI	Sort Name	Combined Best Arab define and NCBI def	SignalP 4.1 (default cutoff)	Cleavage between	SignalP 4.1 (ver 3.0 cutoff 0.340)	Cleavage between	Protein length with SigPep (aa)
Solyc06g051800.2.1	EXP A4 800	1	1407	177.28	123.862	48.8242	513.317	267.041	734.984	549.15	2193.66	5448.53	6754.63	4872.77	422.888	3425.62	1924.25	Significant	-0.93684	0.575927	1.63117	0.474737	4.14654	0.33138	6.80213	0.176884	3.71795	0.00121287	4.18961	0.114553	Significant	-0.420511	0.703407	1.57756	0.464622	2.89008	0.215514	3.20009	0.000294238	2.72896	0.135589	Solyc06g051800.2.1	EXP A4	expansin A4; expansin (EXP1), mRNA	Y	22-23	Y	22-23	261
Solyc08g007090.1.1	EXP A2	2	19.5116	13.0314	10	10	10	10	10	46.0963	716.861	214.862	235.566	43.3196	12.0905	211.117	111.604		-0.964329	0.636899	1.82266	0.533893	6.16362	0.143496	4.42534	0.0491313	4.55806	0.0971077	2.11502	0.141998		2.20465	0.490374	6.16362	0.144284	4.42534	0.0530596	4.55806	0.102746	2.11502	0.206348	Solyc08g007090.1.1	EXP A2	expansin-like A2;	N		N		68
Solyc07g063210.2.1	EXP A12	3	15.6909	10	10	10	10	10	12.8091	37.8763	13.2951	18.0393	214.19	91.1377	10.9485	64.558	37.7532		-0.292758	0.657429	1.9213	0.117391	0.410892	0.0596187	0.851147	0.247985	4.42082	0.246689	3.18805	0.123611		1.56413	0.156579	0.0537262	0.941694	0.493981	0.675511	4.06366	0.255357	2.83088	0.152283	Solyc07g063210.2.1	EXP A12	expansin 12; expansin-A12 (LOC101253705), mRNA	N		Y	29-30	256
Solyc10g086520.1.1	EXP A3	4	59.4246	10	10	15.2708	10	10	49.3877	16.5746	15.3509	68.5479	697.801	809.483	19.1159	276.191	147.653		-0.266909	0.870606	0.728973	0.049854	0.618322	0.0894186	2.16634	0.336024	6.12474	0.0420579	6.33893	0.0289613		-1.57518	0.454258	-1.68583	0.440904	0.47296	0.760416	3.82059	0.0501123	4.03478	0.0342585	Solyc10g086520.1.1	EXP A3	Barwin-like endoglucanases superfamily protein; expansin-A3 (LOC544212), mRNA	N		N		211
Solyc04g081870.2.1	EXP 11	5	2840.08	1073.95	771.313	2224.62	1536.05	509.816	602.891	287.667	417.862	6666.84	8065.56	5342.01	1492.64	3563.81	2528.22	Significant	-2.23596	0.14339	-1.90046	0.180234	-0.88429	0.00342755	1.58344	0.349877	2.39255	0.0208317	3.38933	0.101011		-1.0675	0.343493	-0.528871	0.538757	3.46703	0.239107	3.74181	0.0171429	3.14741	0.104341	Solyc04g081870.2.1	EXP 11	expansin 11; expansin11 (exp11), mRNA	Y	25-26	Y	25-26	257
Solyc01g090810.2.1	EXP B2	6	10	10	10	10	10	10	10	10	27.3431	10	60.289	331.408	10	74.8401	42.42		0	0.647486	0	0.107643	1.45118	0.427133	0	0.439054	2.5919	0.211394	5.05054	0.0275607		0	0.360157	1.45118	0.43264	0	0.468947	2.5919	0.203941	5.05054	0.0271989	Solyc01g090810.2.1	EXP B2	expansin B2; beta-expansin precursor (LOC100134906), mRNA	N		Y	29-30	275
Solyc06g076220.2.1	EXP A4	7	832.17	707.657	466.698	415.671	382.366	285.167	1198.84	2044.95	3511.63	5351.76	6398.33	4142.3	514.955	3774.63	2144.79	Significant	0.526689	0.186151	1.53094	0.17805	2.91158	0.150132	3.6865	0.153872	4.06467	2.24803e-05	3.86055	0.225499	Significant	0.770422	0.333127	1.5505	0.227949	2.15837	0.200479	2.41606	0.00122242	1.78879	0.318354	Solyc06g076220.2.1	EXP A4	expansin A4; expansin18 (exp18), mRNA	Y	23-24	Y	23-24	260
Solyc08g077900.2.1	EXP B1	8	4373.92	5594.8	11139.7	20828.4	23377.1	6461.07	5842.52	19867.8	44783.2	50866.2	62240	34959.6	11962.5	36426.5	24194.5	Significant	0.417663	0.622039	1.82827	0.031346	2.00725	0.00240575	1.28815	0.00757211	1.41275	0.0532129	2.43584	0.0177851	Significant	1.76577	0.0294432	2.93829	0.00136289	3.12204	0.00330127	3.41318	0.0125576	2.58102	0.0121299	Solyc08g077900.2.1	EXP B1	expansin-like B1; expansin-like B1 (LOC101247647), mRNA	Y	25-26	Y	25-26	253
Solyc01g112000.2.1	EXP A1	9	20074.9	5443.9	1747.27	4233.64	6055.33	5734.4	6305.86	4236.31	5213.82	17376.3	33212.9	19027	7214.9	14228.7	10721.8	Significant	-1.67063	0.021253	-0.361831	0.399853	1.57724	0.114932	2.03715	0.000991451	2.45547	0.000720008	1.73034	0.00792629	Significant	-0.573884	0.170913	-0.274352	0.486201	1.46236	9.16382e-06	2.39698	0.000291428	1.59329	0.00819103	Solyc01g112000.2.1	EXP A1	expansin-like A1; expansin-like protein precursor (EXLA1), mRNA	Y	17-18	Y	17-18	261
Solyc09g018020.2.1	EXP A8	10	384.159	268.568	115.129	115.29	175.335	115.322	240.614	129.847	131.803	258.985	418.736	321.34	195.634	250.221	222.927	Significant	-0.67498	0.164212	-1.04848	0.132273	0.195128	0.771269	1.16761	0.281487	1.25593	0.000475273	1.47843	0.230702		-0.889911	0.230087	-0.868342	0.306133	0.106147	0.889044	0.799317	0.104262	0.417378	0.600676	Solyc09g018020.2.1	EXP A8	expansin A8; expansin-A10-like (LOC101257101), mRNA	Y	24-25	Y	24-25	255
Solyc07g054170.2.1	EXP B3	11	94.0302	47.7828	27.3748	21.9993	17.0737	17.8403	33.9344	13.8803	14.8535	33.5918	87.0111	92.6209	37.6835	45.982	41.8328	Significant	-1.47037	0.00739229	-1.78346	0.0416938	-0.882049	0.00407173	0.610651	0.572948	2.34942	0.000493092	2.3762	0.0971991	Significant	-1.28972	0.0276893	-1.19195	0.00337106	-0.0146418	0.986051	1.35845	0.000785922	1.44859	0.142841	Solyc07g054170.2.1	EXP B3	expansin B3; expansin-B3 (LOC101266043), mRNA	N		Y	30-31	267
XM_004249586.2	EXP A3	12	10	10	10	10	10	10	10	10	10	10	30.6214	37.8194	10	18.0735	14.0367	Significant	0	0.637077	0	0.120151	0	0.404414	0	0.291953	1.61454	0.00253252	1.91913	0.00950649	Significant	0	0.486369	0	0.262873	0	0.493511	1.61454	0.00407503	1.91913	0.0113701	XM_004249586.2	EXP A3	expansin-A3 (LOC544212), mRNA	#N/A		#N/A		#N/A
Solyc03g115270.1.1	EXP A23	13	10	10	10	10	10	46.7059	10	10	10	12.2433	10	10	16.1176	10.3739	13.2458	Significant	0	0.376413	0	0.827151	0	0.00666405	0.29199	0.246768	0	0.292024	-2.2236	0.480948		0	0.495437	0	0.289499	0.29199	0.352305	0	0.317385	0	0.405486	Solyc03g115270.1.1	EXP A23	expansin A23; expansin-A14-like (LOC101267396), mRNA	Y	22-23	Y	22-23	259
Solyc03g115890.2.1	EXP A15	14	79.1882	42.2146	35.9754	30.1041	30.923	34.6286	37.5417	30.2832	30.1504	25.3546	27.3946	25.5068	42.1723	29.3719	35.7721		-1.07679	0.222987	-0.479222	0.124255	-0.254832	0.520657	-0.247713	0.329098	-0.17479	0.559867	-0.44108	0.500805		-0.309975	0.444667	-0.316318	0.49587	-0.566248	0.194311	-0.454603	0.277305	-0.557613	0.198191	Solyc03g115890.2.1	EXP A15	expansin A15; expansin (EXPA10), mRNA	Y	22-23	Y	22-23	250
Solyc02g081210.2.1	EXP A13	15	645.9	304.901	155.429	155.194	100.001	125.202	365.846	149.739	105.472	90.117	204.058	117.694	247.771	172.154	209.963		-0.820075	0.0311184	-1.02589	0.0242577	-0.559395	0.0798156	-0.784205	0.0346426	1.02896	0.0491091	-0.0892134	0.921508		-1.28878	0.0261366	-1.79438	0.020222	-2.02136	0.0166279	-0.842255	0.056944	-1.63619	0.051422	Solyc02g081210.2.1	EXP A13	expansin A13; expansin-A13-like (LOC101268246), mRNA	Y	21-22	Y	21-22	264
Solyc02g088100.2.1	EXP A15	16	33993.9	18731.2	12625.2	15343.2	8610.55	5091.55	12147.4	4719.33	1681.86	1488.8	4213.98	5753.13	15732.6	5000.75	10366.7	Significant	-1.48463	0.320012	-1.98879	0.00156375	-2.90817	0.00403926	-3.36538	0.0774539	-1.03092	0.102359	0.176244	0.860673	Significant	-1.36399	0.0209677	-2.85252	0.00962538	-3.02843	0.0124585	-1.52739	0.0152234	-1.07823	0.189723	Solyc02g088100.2.1	EXP A15	expansin A15; expansin (EXPA5), mRNA	Y	20-21	Y	20-21	239
Solyc03g031840.2.1	EXP A13	17	1972.39	1646.25	916.451	925.931	761.141	1128.4	2137.77	863.892	711.324	277.162	328.874	427.78	1225.09	791.133	1008.11		0.116162	0.819032	-0.930262	0.0424791	-0.365551	0.161838	-1.74017	0.0406469	-1.21063	0.0408922	-1.39934	0.142101	Significant	-1.30718	0.0163906	-1.58752	0.00282274	-2.9473	0.00398667	-2.7005	0.00183465	-2.32116	0.0116271	Solyc03g031840.2.1	EXP A13	expansin A13; expansin A3 (EXPA3), mRNA	Y	20-21	Y	20-21	267
Solyc09g010860.2.1	EXP A4	18	224.577	178.673	118.522	146.727	132.714	170.693	388.677	74.1034	50.1471	19.7516	29.2932	28.9386	161.984	98.4851	130.235		0.79136	0.280901	-1.26971	0.139867	-1.24092	0.287657	-2.89309	0.0310271	-2.17968	0.0391612	-2.56034	0.127856		-2.39096	0.107053	-2.95433	0.0937349	-4.29853	0.0804313	-3.72993	0.0843525	-3.7475	0.0841665	Solyc09g010860.2.1	EXP A4	Barwin-like endoglucanases superfamily protein; expansin A4 (EXPA4), mRNA	Y	26-27	Y	26-27	263
Solyc03g093390.2.1	EXP B2	19	10	10	14.036	10	16.0385	29.4161	126.316	41.5025	85.4452	27.662	10	10	14.9151	50.1544	32.5347	Significant	3.65897	0.00722976	2.0532	0.134459	2.60587	0.0344508	1.4679	0.182846	-0.681535	0.39418	-1.5566	0.0341555	Significant	-1.60577	0.0459462	-0.563972	0.141137	-2.19107	0.0188338	-3.65897	0.00718002	-3.65897	0.00720703	Solyc03g093390.2.1	EXP B2	expansin B2; beta expansin precursor (EXPB2), mRNA	N		Y	28-29	285
Solyc08g007780.2.1	EXP A7	20	10	10	10	38.4738	10	10	10	10	10	10	10	10	14.7456	10	12.3728		0	0.285194	0	0.976123	0	0.253649	-1.94388	0.415817	0	0.511248	0	0.39681	Significant	0	0.362908	0	0.0138104	0	0.276394	0	0.489729	0	0.306009	Solyc08g007780.2.1	EXP A7	expansin A7; expansin-A18 (LOC101248027), mRNA	Y	27-28	Y	27-28	127
Solyc05g007830.2.1	EXP A1	21	261.528	241.469	649.72	195.138	382.242	301.038	211.11	225.694	300.076	811.065	577.576	460.42	338.523	430.99	384.756	Significant	-0.308974	0.652347	-0.0974727	0.734408	-1.11449	0.00183035	2.05532	0.281422	0.595524	0.302591	0.613006	0.525152		0.0963724	0.847093	0.507337	0.306946	1.94182	0.294692	1.45202	0.14299	1.12496	0.30298	Solyc05g007830.2.1	EXP A1	expansin A1; expansin-A1 (LOC543795), mRNA	Y	20-21	Y	20-21	249
XM_004238770.2	EXP A1	22	10	10	10	10	10	10	10	10	10	13.628	10.5065	10	10	10.6891	10.3445		0	0.759609	0	0.67659	0	0.556283	0.446577	0.108395	0.0712772	0.121479	0	0.745694		0	0.587009	0	0.394791	0.446577	0.180007	0.0712772	0.233574	0	0.902218	XM_004238770.2	EXP A1	expansin-A1 (LOC543795), mRNA	#N/A		#N/A		#N/A
Solyc08g077910.2.1	EXP B1	23	10	10	10	10	10	10	10	10	10	11.4831	10	10	10	10.2472	10.1236		0	0.410208	0	0.252213	0	0.200843	0.199506	0.366548	0	0.0700214	0	0.218777		0	0.191183	0	0.209753	0.199506	0.36058	0	0.0707337	0	0.185593	Solyc08g077910.2.1	EXP B1	expansin-like B1; expansin-like B1 (LOC101247353), mRNA	Y	25-26	Y	25-26	251
Solyc12g089380.1.1	EXP A8	24	20.1686	18.6065	26.1891	17.555	11.8527	10	10	11.123	10	10	37.5776	22.7461	17.3953	16.9078	17.1515		-1.01211	0.17322	-0.742266	0.179491	-1.38897	0.187437	-0.811884	0.266151	1.66466	0.0502788	1.18562	0.0935562		0.15354	0.660966	0	0.54962	0	0.728185	1.90987	0.0377505	1.18562	0.225992	Solyc12g089380.1.1	EXP A8	expansin 11; expansin (EXPA8), mRNA	Y	24-25	Y	24-25	257
Solyc03g115320.1.1	EXP A23	25	21.4175	10	10	10	10	10	18.5398	10	14.088	23.8396	14.364	12.7978	11.9029	15.6048	13.7539	Significant	-0.208167	0.71672	0	0.476381	0.494463	0.183624	1.25336	0.287163	0.522453	0.00128912	0.355901	0.29803		-0.890623	0.129327	-0.396159	0.62891	0.362735	0.75781	-0.368169	0.532299	-0.534722	0.582095	Solyc03g115320.1.1	EXP A23	expansin A23; expansin-A23-like (LOC101265911), mRNA	Y	22-23	Y	22-23	260
Solyc06g005560.2.1	EXP A4	26	5565.65	2097.78	1051.79	1125.47	847.423	874.633	23863.1	4132.32	3912.35	9827.73	13991.7	14374.2	1927.12	11683.6	6805.35	Significant	2.10016	0.0264954	0.978086	0.147346	1.89519	0.214148	3.12633	0.273567	4.04535	0.0106642	4.03866	0.179717		-2.52976	0.0191759	-2.60867	0.0229141	-1.27985	0.15912	-0.770209	0.079422	-0.731302	0.31597	Solyc06g005560.2.1	EXP A4	expansin A4; expansin9 (exp9), mRNA	Y	20-21	Y	20-21	257
Solyc08g080060.2.1	EXP A7	27	110.374	107.501	61.5453	10	10	10	45.0899	49.7104	72.9618	36.1346	23.1678	19.0653	51.5701	41.0216	46.2959		-1.29153	0.14407	-1.11273	0.343885	0.245493	0.548351	1.85338	0.336176	1.21212	0.0365001	0.930946	0.100597		0.140743	0.823006	0.694336	0.165946	-0.319425	0.731595	-0.960682	0.14052	-1.24186	0.101071	Solyc08g080060.2.1	EXP A7	expansin A7; expansin-A18 (LOC101251019), mRNA	Y	26-27	Y	26-27	269
Solyc08g077330.2.1	EXP B1	28	10985.6	5160.02	4871.39	6109.4	8179.8	4416.8	6412.62	3376.91	10009	14042	7433.84	5303.69	6620.51	7763.01	7191.76		-0.776634	0.458913	-0.611672	0.528973	1.0389	0.0432722	1.20065	0.12099	-0.137957	0.763027	0.263995	0.65772		-0.925211	0.539469	0.642315	0.421811	1.13076	0.16862	0.213194	0.803682	-0.273917	0.793077	Solyc08g077330.2.1	EXP B1	expansin-like B1; expansin-like B1 (LOC101258887), mRNA	Y	21-22	Y	21-22	255
Solyc06g049050.2.1	EXP A8	29	3714.53	611.286	2138.19	6054.9	4388.14	2271.93	1131.8	131.299	321.497	2615.18	6972.49	8573.24	3196.5	3290.92	3243.71	Significant	-1.71456	0.0891702	-2.21899	0.00137524	-2.73351	0.00289524	-1.21119	0.0674372	0.668064	0.0480775	1.91592	0.109308	Significant	-3.10769	0.148796	-1.81574	0.204392	1.20829	0.210666	2.62306	0.0132553	2.92122	0.0510169	Solyc06g049050.2.1	EXP A8	expansin A8; expansin (EXP2), mRNA	Y	20-21	Y	20-21	247
Solyc10g008440.2.1	EXP B3	30	105.501	30.4665	21.1446	17.1778	17.7945	17.1665	15.3494	10	10	10	19.5943	36.7597	34.8752	16.9506	25.9129		-2.78101	0.0309652	-1.60722	0.154434	-1.08029	0.303622	-0.780542	0.119529	0.139004	0.827314	1.09853	0.518587		-0.618182	0.314355	-0.618182	0.475776	-0.618182	0.314505	0.352253	0.752793	1.25994	0.448885	Solyc10g008440.2.1	EXP B3	expansin B3; expansin-B3 (LOC101261071), mRNA	Y	25-26	Y	25-26	262
			FNAZ	FNAZ	FNAZ	FNAZ	FNAZ	FNAZ	FAZ	FAZ	FAZ	FAZ	FAZ	FAZ	ALL FNAZ	ALL FAZ	ALL
			0	4	8	12	16	20	0	4	8	12	16	20
all EXP			87871.6	42597.3	37176.9	58163	55645.2	28008.8	62003	41116	74404	115676	152340	105277	51577.1	91802.6	71689.9
% of total hybrid signal			0.119629	0.0693228	0.0738153	0.119979	0.110169	0.0503917	0.0835072	0.0569305	0.0965522	0.162397	0.192123	0.168523	0.0910628	0.126182	0.110809
Total selected transcriptome signal			7.34535e+07	6.14477e+07	5.03647e+07	4.84777e+07	5.05088e+07	5.55822e+07	7.42487e+07	7.22215e+07	7.7061e+07	7.12302e+07	7.92932e+07	6.24703e+07	5.66391e+07	7.27542e+07	6.46966e+07
all EXP A			72282.5	31734.2	21083.2	31156	24017.4	17046.5	49552.2	17786	19464.2	50674.9	82479.3	64532.7	32886.6	47414.9	40150.8
% of total hybrid signal			0.0984059	0.0516443	0.0418612	0.0642688	0.0475509	0.0306691	0.0667382	0.024627	0.0252582	0.0711423	0.104018	0.103301	0.0580635	0.0651714	0.0620601
Total selected transcriptome signal			7.34535e+07	6.14477e+07	5.03647e+07	4.84777e+07	5.05088e+07	5.55822e+07	7.42487e+07	7.22215e+07	7.7061e+07	7.12302e+07	7.92932e+07	6.24703e+07	5.66391e+07	7.27542e+07	6.46966e+07
all EXP B			15589.1	10863.1	16093.6	27007	31627.8	10962.3	12450.7	23330.1	54939.8	65000.9	69860.8	40744.1	18690.5	44387.7	31539.1
% of total hybrid signal			0.0212231	0.0176786	0.0319542	0.0557102	0.0626184	0.0197227	0.016769	0.0323035	0.071294	0.0912547	0.0881044	0.0652214	0.0329993	0.0610106	0.0487492
Total selected transcriptome signal			7.34535e+07	6.14477e+07	5.03647e+07	4.84777e+07	5.05088e+07	5.55822e+07	7.42487e+07	7.22215e+07	7.7061e+07	7.12302e+07	7.92932e+07	6.24703e+07	5.66391e+07	7.27542e+07	6.46966e+07
Solyc06g051800.2.1	EXP A4 800		1407	177.28	123.862	48.8242	513.317	267.041	734.984	549.15	2193.66	5448.53	6754.63	4872.77	422.888	3425.62	1924.25
% of total hybrid signal			0.0019155	0.000288505	0.000245929	0.000100715	0.00101629	0.000480444	0.000989895	0.00076037	0.00284666	0.00764918	0.00851855	0.00780013	0.000746636	0.00470849	0.00297427
% of PG/PL expression			1.6012	0.416177	0.333169	0.0839438	0.922483	0.953418	1.1854	1.33561	2.94831	4.71017	4.43392	4.62853	0.819913	3.73151	2.68414
SE			0.00194977	0.000188113	0.000215382	9.79132e-05	0.000566255	0.000439957	0.000123953	0.000818658	0.00298383	0.00522951	0.000143035	0.0038498
Total selected transcriptome signal			7.34535e+07	6.14477e+07	5.03647e+07	4.84777e+07	5.05088e+07	5.55822e+07	7.42487e+07	7.22215e+07	7.7061e+07	7.12302e+07	7.92932e+07	6.24703e+07	5.66391e+07	7.27542e+07	6.46966e+07
[truncated: 28 more columns]

## Sheet: XTHs
Combined Phytozome & NCBI	Gene Name	Heat Map position	Mean 0h NAZ (min 10)	Mean 4h NAZ (min 10)	Mean 8h NAZ (min 10)	Mean 12h NAZ (min 10)	Mean 16h NAZ (min 10)	Mean 20h NAZ (min 10)	Mean 0h AZ (min 10)	Mean 4h AZ (min 10)	Mean 8h AZ (min 10)	Mean 12h AZ (min 10)	Mean 16h AZ (min 10)	Mean 20h AZ (min 10)	Mean all NAZ	Mean all AZ	Mean all AZ&NAZ	P<0.015 at any AZ/NAZ time	AZ/NAZ log2 0h	P-value AZ/NAZ 0h	AZ/NAZ log2 4h	P-value AZ/NAZ 4h	AZ/NAZ log2 8h	P-value AZ/NAZ 8h	AZ/NAZ log2 12h	P-value AZ/NAZ 12h	AZ/NAZ log2 16h	P-value AZ/NAZ 16h	AZ/NAZ log2 20h	P-value AZ/NAZ 20h	P<0.015 at any time	AZ log2 4h/0h	P-value AZ 4h/0h	AZ log2 8h/0h	P-value AZ 8h/0h	AZ log2 12h/0h	P-value AZ 12h/0h	AZ log216h/0h	P-value AZ 16h/0h	AZ log2 20h/0h	P-value AZ 20h/0h	Combined Phytozome & NCBI	Sort Name	Combined Best Arab define and NCBI def	SignalP 4.1 (default cutoff)	Cleavage between	SignalP 4.1 (ver 3.0 cutoff 0.340)	Cleavage between	Protein length with SigPep (aa)
Solyc12g017240.1.1	XTH15	1	6175.13	906.048	550.783	5072.59	9742.44	2533.44	1054.03	14664.5	51512.7	29352	34359.5	3664.69	4163.41	22434.6	13299	Significant	-2.55056	0.121427	4.01659	0.267723	6.5473	0.000836861	2.53267	0.0498564	1.81835	0.036725	0.532591	0.377939	Significant	3.79834	0.2714	5.61095	0.000853702	4.79948	0.0374281	5.02673	0.00999852	1.79778	0.0210475	Solyc12g017240.1.1	XTH15	xyloglucan endotransglucosylase/hydrolase 15; xyloglucan endo-transglycosylase (tXET-B1), mRNA	Y	20-21	Y	20-21	289
Solyc07g056000.2.1	XTH15	2	1675.05	217.555	190.875	1577.85	2825.28	570.967	441.957	7593.6	23755	12701	17904.5	1678.24	1176.26	10679.1	5927.66	Significant	-1.92223	0.244763	5.12533	0.259453	6.95946	0.00506035	3.00891	0.0446243	2.66386	0.0525738	1.55547	0.0923517	Significant	4.10281	0.269898	5.74818	0.00517154	4.84489	0.0371179	5.34028	0.0367263	1.92497	0.0258034	Solyc07g056000.2.1	XTH15	xyloglucan endotransglucosylase/hydrolase 15; xyloglycan endo-transglycosylase (tXET-B2), mRNA	Y	18-19	Y	18-19	287
Solyc03g093120.2.1	XTH23	3	919.074	93.0664	153.905	249.581	764.534	165.91	117.422	4334.72	12327.5	9993.57	8944.71	918.86	391.012	6106.14	3248.57	Significant	-2.96848	0.126985	5.54154	0.20098	6.3237	0.0168304	5.32342	0.0232425	3.54838	0.0126467	2.46944	0.00599005	Significant	5.20617	0.202667	6.71404	0.016736	6.41123	0.0226469	6.25126	0.00992244	2.96815	0.0062502	Solyc03g093120.2.1	XTH23	xyloglucan endotransglycosylase 6; probable xyloglucan endotransglucosylase/hydrolase protein 23 (LOC101258926), mRNA	Y	23-24	Y	23-24	286
Solyc03g093080.2.1	XTH23	4	873.823	88.1488	282.119	239.654	786.792	194.087	169.198	8368.23	18014.4	15827.4	16044.1	1630.41	410.771	10009	5209.86	Significant	-2.36863	0.13176	6.56884	0.203085	5.9967	0.0492221	6.04533	0.0207444	4.34992	0.00960279	3.07046	0.0110031	Significant	5.62814	0.205966	6.7343	0.0486467	6.54757	0.0205675	6.56719	0.00855254	3.26845	0.0110452	Solyc03g093080.2.1	XTH23	xyloglucan endotransglycosylase 6; probable xyloglucan endotransglucosylase/hydrolase protein 23 (LOC101258345), mRNA	Y	23-24	Y	23-24	286
Solyc03g093130.2.1	XTH23	5	939.935	104.059	268.092	271.081	850.819	200.278	192.049	8404.55	19947.8	16997.4	17014.5	1731.43	439.044	10714.6	5576.84	Significant	-2.29109	0.146812	6.3357	0.202741	6.21736	0.0366961	5.97044	0.023835	4.32177	0.0088619	3.11189	0.00455216	Significant	5.45162	0.205859	6.69861	0.0364268	6.46769	0.0236222	6.46915	0.0078664	3.17242	0.004882	Solyc03g093130.2.1	XTH23	xyloglucan endotransglycosylase 6; xyloglucan endotransglucosylase-hydrolase XTH3 (XTH3), mRNA	Y	24-25	Y	24-25	287
Solyc12g011030.1.1	XTH15	7	1573.99	1747.7	1667.9	1068.93	547.671	502.026	848.531	5496.41	29987.2	28868	59249.6	8285.89	1184.7	22122.6	11653.7	Significant	-0.891392	0.157595	1.65303	0.356734	4.16824	0.00130568	4.75523	0.0134557	6.75735	0.0901347	4.04482	0.10291	Significant	2.69545	0.273785	5.14323	0.00062232	5.08836	0.0132976	6.1257	0.0909524	3.28762	0.111332	Solyc12g011030.1.1	XTH15	xyloglucan endotransglucosylase/hydrolase 15; xyloglucan endotransglucosylase-hydrolase XTH9 (XTH9), mRNA	Y	25-26	Y	25-26	277
Solyc12g098610.1.1	XTH16	8	177.106	228.317	51.1719	25.5654	37.5675	29.2512	37.4487	385.228	200.619	219.199	425.471	116.445	91.4966	230.735	161.116	Significant	-2.24163	0.134822	0.754671	0.0705014	1.97104	0.0126312	3.09997	0.0102243	3.5015	0.0943027	1.99307	0.208795	Significant	3.36272	0.0125864	2.42147	0.00924906	2.54925	0.0127631	3.50607	0.0942236	1.63666	0.242327	Solyc12g098610.1.1	XTH16	xyloglucan endotransglucosylase/hydrolase 16; brassinosteroid-regulated protein BRU1 (LOC101256574), mRNA	N		N		261
Solyc07g055990.2.1	XTH16	6	167.409	182.136	287.163	190.058	239.037	189.742	79.531	3075.56	11127.8	21485.9	26704	3944.69	209.258	11069.6	5639.42		-1.07379	0.332885	4.07776	0.174739	5.27616	0.0624073	6.82081	0.084247	6.80368	0.0256302	4.3778	0.029773		5.27319	0.165552	7.12844	0.06029	8.07765	0.0834849	8.39132	0.0253355	5.63225	0.0280991	Solyc07g055990.2.1	XTH16	xyloglucan endotransglucosylase/hydrolase 16; probable xyloglucan endotransglucosylase/hydrolase protein 16 (LOC101255416), mRNA	Y	22-23	Y	22-23	290
Solyc01g005120.2.1	XTH28	9	66.6559	48.6895	30.1361	71.8228	65.8792	52.5862	91.8586	132.184	244.476	205.254	281.613	277.029	55.9616	205.403	130.682	Significant	0.462682	0.0615114	1.44087	0.0154933	3.02013	0.169752	1.5149	0.0703479	2.09582	0.0298928	2.39728	0.00800612	Significant	0.525062	0.0437242	1.41221	0.269879	1.15993	0.0846706	1.61623	0.0368649	1.59255	0.0058763	Solyc01g005120.2.1	XTH28	xyloglucan endotransglucosylase/hydrolase 28; probable xyloglucan endotransglucosylase/hydrolase protein 28 (LOC101260851), mRNA	Y	21-22	Y	21-22	335
Solyc04g008210.1.1	XTH27	10	3987.63	4270.31	1644.84	2269.64	2419.25	3308.18	4241.31	8323.47	7988.31	8661.92	14683.7	11981.6	2983.31	9313.38	6148.34	Significant	0.0889786	0.887706	0.962845	0.068061	2.27994	0.0167166	1.93222	0.000263094	2.60158	0.000249739	1.85671	0.0803557		0.972675	0.147303	0.91338	0.144371	1.03018	0.0846846	1.79163	0.0170433	1.49824	0.120228	Solyc04g008210.1.1	XTH27	endoxyloglucan transferase A3; probable xyloglucan endotransglucosylase/hydrolase protein 27 (LOC543511), mRNA	Y	20-21	Y	20-21	330
Solyc09g092520.2.1	XTH16	11	1102.83	1087.28	338.104	157.477	142.785	121.166	1518.8	2124.85	1648.86	1433.87	1974.64	553.399	491.608	1542.4	1017.01	Significant	0.461717	0.583171	0.966638	0.0381708	2.28593	0.0189831	3.1867	0.00683909	3.78967	0.0153479	2.19134	0.164757		0.484428	0.335511	0.118533	0.803047	-0.0830218	0.869519	0.378659	0.457568	-1.45654	0.186052	Solyc09g092520.2.1	XTH16	xyloglucan endotransglucosylase/hydrolase 16; brassinosteroid-regulated protein BRU1 (LOC543637), mRNA	Y	24-25	Y	24-25	276
Solyc01g106650.2.1	XTH10	12	343.12	122.341	145.026	96.1278	145.118	133.669	102.611	149.507	245.39	275.383	238.137	221.314	164.234	205.39	184.812		-1.74153	0.334028	0.289301	0.720148	0.758766	0.0657865	1.51841	0.0564298	0.714564	0.315668	0.727431	0.20793		0.543029	0.571414	1.2579	0.0657136	1.42426	0.0290502	1.21461	0.162618	1.10891	0.078642	Solyc01g106650.2.1	XTH10	xyloglucan endotransglucosylase/hydrolase 10; probable xyloglucan endotransglucosylase/hydrolase protein 10 (LOC101257904), mRNA	Y	23-24	Y	23-24	293
Solyc01g081060.2.1	XTH30	13	7546.97	8073.48	4804.9	4342.82	8134.39	11245.9	4084.49	6603.02	15144	14419.3	16840.1	12029.8	7358.08	11520.1	9439.1		-0.885742	0.16177	-0.290064	0.370146	1.65617	0.0286194	1.7313	0.0721379	1.04979	0.0338056	0.0972057	0.660421		0.69297	0.160241	1.89052	0.0264589	1.81977	0.0671601	2.04367	0.0168051	1.55838	0.0351599	Solyc01g081060.2.1	XTH30	xyloglucan endotransglucosylase/hydrolase 30; xyloglucan endotransglucosylase-hydrolase XTH5 (XTH5), mRNA	Y	18-19	Y	18-19	337
XM_004236872.2	XTH27	14	3123.67	3787.85	1026.09	1152.31	1626.42	2141.95	2293.47	3962.93	6436.6	7956.28	7625.42	5721.17	2143.05	5665.98	3904.51	Significant	-0.445712	0.482032	0.0651876	0.847816	2.64914	0.030488	2.78756	0.0132921	2.22911	0.011383	1.41739	0.109088		0.789037	0.28373	1.48877	0.0873008	1.79456	0.0412441	1.73329	0.0389979	1.31878	0.159871	XM_004236872.2	XTH27	probable xyloglucan endotransglucosylase/hydrolase protein 27 (LOC543511), mRNA	#N/A		#N/A		#N/A
Solyc07g006850.1.1	XTH25	15	14.531	10	10	16.5629	15.9763	12.5398	10	10	21.5409	28.5214	25.5239	30.1751	13.2683	20.9602	17.1143		-0.539136	0.0990163	0	0.0326588	1.10708	0.191803	0.784088	0.0873237	0.675915	0.0400769	1.26685	0.0503457		0	0.88504	1.10708	0.263585	1.51204	0.0292393	1.35185	0.021241	1.59336	0.0204202	Solyc07g006850.1.1	XTH25	xyloglucan endotransglucosylase/hydrolase 25; probable xyloglucan endotransglucosylase/hydrolase protein 25 (LOC101254707), mRNA	N		N		342
Solyc02g080160.2.1	XTH8	16	65.0522	37.0239	32.591	48.13	45.959	33.0947	35.1745	48.2984	47.5784	69.1653	90.8017	27.4851	43.6418	53.0839	48.3629		-0.887069	0.194808	0.383517	0.611829	0.545836	0.0802632	0.523112	0.370446	0.982374	0.302124	-0.26795	0.621862		0.457445	0.589219	0.435779	0.445661	0.975521	0.267586	1.36819	0.240759	-0.355877	0.675421	Solyc02g080160.2.1	XTH8	xyloglucan endotransglucosylase/hydrolase 8; probable xyloglucan endotransglucosylase/hydrolase protein 8 (LOC101261871), mRNA	Y	27-28	Y	27-28	298
Solyc06g083400.1.1	XTH2	17	10	10	10	13.6739	10	10	10	13.8522	10	10	40.0595	10	10.6123	15.652	13.1321		0	0.756107	0.470112	0.685758	0	0.763428	-0.451424	0.494074	2.00215	0.480376	0	0.959031		0.470112	0.433488	0	0.111742	0	0.0456142	2.00215	0.414693	0	0.241957	Solyc06g083400.1.1	XTH2	xyloglucan endotransglucosylase/hydrolase 2; putative xyloglucan endotransglucosylase/hydrolase protein 1 (LOC101263425), mRNA	N		Y	24-25	274
Solyc05g005680.2.1	XTH33	18	737.575	1076.58	861.434	532.198	735.421	339.286	459.613	812.973	549.428	605.87	1689.65	1149.83	713.749	877.895	795.822	Significant	-0.682369	0.434705	-0.405174	0.292521	-0.64881	0.0553565	0.187045	0.272326	1.20008	0.0144465	1.76085	0.324781	Significant	0.822787	0.119281	0.25751	0.514952	0.398587	0.339003	1.87823	0.0130348	1.32293	0.391266	Solyc05g005680.2.1	XTH33	xyloglucan:xyloglucosyl transferase 33; probable xyloglucan endotransglucosylase/hydrolase protein 33 (LOC101253894), mRNA	Y	26-27	Y	26-27	313
Solyc08g076080.2.1	XTH30	19	58.5367	65.0888	33.2824	20.4792	20.3798	16.3095	96.1031	96.1458	112.82	67.0098	86.3887	45.9068	35.6794	84.0624	59.8709		0.715241	0.278576	0.562814	0.284144	1.76119	0.0590906	1.71022	0.0546093	2.0837	0.0744196	1.49299	0.153523		0.000640718	0.998992	0.231371	0.655971	-0.520211	0.406097	-0.153741	0.787305	-1.06588	0.21885	Solyc08g076080.2.1	XTH30	xyloglucan endotransglucosylase/hydrolase 30; probable xyloglucan endotransglucosylase/hydrolase protein 30 (LOC101263927), mRNA	Y	30-31	Y	30-31	372
Solyc08g075340.2.1	XEG113	20	988.772	728.165	429.02	458.933	447.31	431.777	813.893	715.103	735.872	688.174	914.073	728.604	580.663	765.953	673.308		-0.2808	0.336609	-0.0261143	0.862332	0.77841	0.296211	0.584488	0.0509255	1.03103	0.0160358	0.75485	0.256895		-0.186688	0.494436	-0.145384	0.782059	-0.242066	0.415812	0.16747	0.513725	-0.159703	0.73358	Solyc08g075340.2.1	XEG113	xyloglucanase 113; uncharacterized LOC101254412 (LOC101254412), mRNA	N		N		635
Solyc05g046290.2.1	XTH23	21	295.146	636.156	278.236	96.6987	152.796	339.678	121.508	170.787	185.735	271.705	276.302	276.83	299.785	217.144	258.465	Significant	-1.28038	0.160146	-1.89718	0.109435	-0.583062	0.314517	1.49047	0.0125083	0.854637	0.115182	-0.295168	0.61556		0.49114	0.309754	0.612193	0.375371	1.16098	0.052719	1.18519	0.0850495	1.18794	0.158173	Solyc05g046290.2.1	XTH23	xyloglucan endotransglycosylase 6; probable xyloglucan endotransglucosylase/hydrolase protein 23 (LOC101265927), mRNA	Y	27-28	Y	27-28	288
Solyc07g009380.2.1	XTH25	22	46952.6	51419.1	37348.2	43232.1	80062.6	58874	2108.88	1847.75	1100.31	3196.05	7273.42	4856.55	52981.5	3397.16	28189.3	Significant	-4.47666	0.151279	-4.79846	0.014853	-5.08506	0.20943	-3.75774	0.315083	-3.46042	0.00669044	-3.59963	0.0128304		-0.190704	0.601691	-0.938567	0.147169	0.599814	0.127444	1.78616	0.0527925	1.20346	0.0286592	Solyc07g009380.2.1	XTH25	xyloglucan endotransglucosylase/hydrolase 25; xyloglucan endotransglycosylase LeXET2 (XET2), mRNA	Y	24-25	Y	24-25	275
Solyc01g099630.2.1	XTH5	23	26615.4	26764.6	4414.87	6133.71	1305.08	1069.9	6775.66	2724.65	445.39	760.025	2536.2	1971.13	11050.6	2535.51	6793.05	Significant	-1.97383	0.00512302	-3.29618	0.0408948	-3.30923	0.0368635	-3.01264	0.00306561	0.95853	0.233615	0.881551	0.494775		-1.31429	0.0523351	-3.92722	0.0217032	-3.15624	0.02494	-1.41769	0.0578062	-1.78134	0.0755879	Solyc01g099630.2.1	XTH5	xyloglucan endotransglucosylase/hydrolase 5; endo-xyloglucan transferase (XTH1), mRNA	Y	22-23	Y	22-23	296
Solyc07g006870.2.1	XTH25	24	290.818	392.874	200.811	189.305	351.577	301.624	151.344	161.441	181.063	168.909	64.3668	48.8373	287.835	129.327	208.581	Significant	-0.942282	0.145284	-1.28306	0.02688	-0.149348	0.620131	-0.164463	0.697139	-2.44945	0.000391024	-2.6267	0.00521884		0.0931719	0.785883	0.258661	0.48779	0.158416	0.702542	-1.23344	0.112411	-1.63178	0.086299	Solyc07g006870.2.1	XTH25	xyloglucan endotransglucosylase/hydrolase 25; probable xyloglucan endotransglucosylase/hydrolase protein 25 (LOC101245962), mRNA	Y	28-29	Y	28-29	282
Solyc03g031800.2.1	XTH8	25	682.553	341.759	64.7575	50.5023	108.22	88.6575	95.4037	25.6057	51.0048	100.831	38.48	14.8939	222.742	54.3699	138.556	Significant	-2.83882	0.0967893	-3.73844	0.000222972	-0.344414	0.577769	0.997521	0.394206	-1.49179	0.0862574	-2.57353	0.0355932	Significant	-1.89758	0.00830043	-0.903411	0.174237	0.0798247	0.916299	-1.30994	0.045505	-2.67933	0.0148324	Solyc03g031800.2.1	XTH8	xyloglucan endotransglucosylase/hydrolase 8; probable xyloglucan endotransglucosylase/hydrolase protein 8 (LOC101256456), mRNA	Y	24-25	Y	24-25	295
Solyc11g066270.1.1	XTH32	26	26542.4	15958.2	9304.56	8757.53	6223.26	8585.61	2807.11	806.231	440.562	244.332	387.329	628.79	12561.9	885.726	6723.82		-3.24114	0.0447849	-4.30696	0.0359252	-4.40052	0.0845149	-5.16361	0.192998	-4.00604	0.0519788	-3.77127	0.0299766		-1.79982	0.0616115	-2.67167	0.0317669	-3.52217	0.0277239	-2.85746	0.0305153	-2.15844	0.0432987	Solyc11g066270.1.1	XTH32	xyloglucan endotransglucosylase/hydrolase 32; xyloglucan endotransglucosylase-hydrolase XTH6 (XTH6), mRNA	Y	20-21	Y	20-21	296
Solyc02g091920.2.1	XTH7	27	3281.51	1992.51	1372.58	2497.5	2962.44	2219	610.516	370.692	228.858	300.54	92.648	81.0021	2387.59	280.709	1334.15	Significant	-2.42626	0.167056	-2.4263	0.0784434	-2.58436	0.000705658	-3.05486	0.131295	-4.99888	0.00993863	-4.77581	0.00991596		-0.719809	0.226032	-1.41558	0.0985353	-1.02247	0.148354	-2.7202	0.0557353	-2.914	0.0561927	Solyc02g091920.2.1	XTH7	xyloglucan endotransglucosylase/hydrolase 7; xyloglucan endotransglucosylase-hydrolase XTH7 (XTH7), mRNA	N		Y	31-32	295
Solyc11g065600.1.1	XTH5	28	1058.43	1397.89	714.136	783.78	1065.86	1092.35	790.788	346.142	389.424	457.474	261.51	552.863	1018.74	466.367	742.554	Significant	-0.420567	0.59548	-2.01381	0.0429869	-0.874857	0.0253854	-0.776758	0.0461399	-2.02708	0.0137164	-0.982444	0.0975386		-1.19193	0.381645	-1.02195	0.420104	-0.789601	0.489477	-1.59643	0.314721	-0.51637	0.612316	Solyc11g065600.1.1	XTH5	xyloglucan endotransglucosylase/hydrolase 5; xyloglucan endotransglycosylase (XET4), mRNA	Y	19-20	Y	19-20	293
Solyc09g008320.2.1	XTH32	29	1650.54	909.948	253.091	574.878	263.487	565.838	671.243	157.236	63.4444	45.4895	32.4979	24.1465	702.963	165.676	434.32		-1.29803	0.0460799	-2.53285	0.0598452	-1.99609	0.0518906	-3.65965	0.147467	-3.01932	0.160703	-4.5505	0.0167013	Significant	-2.09391	0.0012973	-3.40327	0.00014105	-3.88323	0.000201955	-4.36842	3.18216e-05	-4.79695	4.14412e-05	Solyc09g008320.2.1	XTH32	xyloglucan endotransglucosylase/hydrolase 32; probable xyloglucan endotransglucosylase/hydrolase protein 32 (LOC101259187), mRNA	Y	21-22	Y	21-22	298
Solyc07g052980.2.1	XTH9	30	90173	100750	59099.4	46734.7	34465.9	24238.1	128972	73214.1	48325.2	15045	14718.2	8371.78	59243.5	48107.8	53675.6		0.516293	0.279443	-0.460582	0.199272	-0.290366	0.109633	-1.63521	0.0895874	-1.22757	0.0417192	-1.53367	0.102305	Significant	-0.816867	0.0618732	-1.41621	0.00428294	-3.0997	0.00480633	-3.13139	0.00302663	-3.94538	0.00244206	Solyc07g052980.2.1	XTH9	xyloglucan endotransglucosylase/hydrolase 9; xyloglucan endotransglucosylase/hydrolase protein 9 (LOC778213), mRNA	Y	22-23	Y	22-23	296
Solyc03g098430.2.1	XTH9	31	343.495	223.141	113.52	116.522	122.717	114.691	230.451	136.343	135.745	92.1462	53.6209	63.5352	172.348	118.64	145.494	Significant	-0.57583	0.0996941	-0.710721	0.0189602	0.257947	0.346212	-0.338608	0.0982702	-1.19447	0.0079168	-0.85213	0.141717	Significant	-0.757221	0.0342881	-0.763562	0.0511665	-1.32246	0.0107666	-2.10359	0.00678323	-1.85883	0.0223215	Solyc03g098430.2.1	XTH9	xyloglucan endotransglucosylase/hydrolase 9; xyloglucan endotransglucosylase/hydrolase protein 9-like (LOC101257347), transcript variant X1, mRNA	Y	20-21	Y	20-21	283
Solyc07g006860.2.1	XTH23	32	82.3311	215.394	42.5404	127.094	25.5162	10	108.821	185.821	56.9404	51.1035	33.5942	58.238	83.8126	82.4196	83.1161		0.402443	0.551955	-0.213069	0.644428	0.42062	0.608732	-1.3144	0.037518	0.396799	0.617425	2.54196	0.0158768	Significant	0.771957	0.00459915	-0.934428	0.0509342	-1.09046	0.00652923	-1.69567	0.000560911	-0.90192	0.0149901	Solyc07g006860.2.1	XTH23	xyloglucan endotransglycosylase 6; xyloglucan endotransglucosylase/hydrolase protein 24-like (LOC101245668), mRNA	Y	21-22	Y	21-22	285
			FNAZ	FNAZ	FNAZ	FNAZ	FNAZ	FNAZ	FAZ	FAZ	FAZ	FAZ	FAZ	FAZ	ALL FNAZ	ALL FAZ	ALL
			0	4	8	12	16	20	0	4	8	12	16	20
all XTH			228515	223885	126024	127170	156712	119732	160141	155462	251662	190599	250905	71695.6	163673	180077	171875
% of total hybrid signal			0.311102	0.364351	0.250223	0.262327	0.310268	0.215414	0.215683	0.215257	0.326575	0.267581	0.316427	0.114767	0.288975	0.247515	0.265663
Total selected transcriptome signal			7.34535e+07	6.14477e+07	5.03647e+07	4.84777e+07	5.05088e+07	5.55822e+07	7.42487e+07	7.22215e+07	7.7061e+07	7.12302e+07	7.92932e+07	6.24703e+07	5.66391e+07	7.27542e+07	6.46966e+07
all XTH			12334.1	3384.89	3164.84	8505.25	15555.1	4195.96	2860.63	49247.2	155745	113958	153942	18026	7856.69	82296.7	45076.7
% of total hybrid signal			0.0167917	0.00550857	0.00628385	0.0175447	0.0307968	0.00754912	0.00385277	0.0681891	0.202106	0.159986	0.194143	0.0288552	0.0138715	0.113116	0.0696739
Total selected transcriptome signal			7.34535e+07	6.14477e+07	5.03647e+07	4.84777e+07	5.05088e+07	5.55822e+07	7.42487e+07	7.22215e+07	7.7061e+07	7.12302e+07	7.92932e+07	6.24703e+07	5.66391e+07	7.27542e+07	6.46966e+07
Solyc12g017240.1.1	XTH15		6175.13	906.048	550.783	5072.59	9742.44	2533.44	1054.03	14664.5	51512.7	29352	34359.5	3664.69	4163.41	22434.6	13299
% of total hybrid signal			0.00840687	0.0014745	0.00109359	0.0104638	0.0192886	0.00455801	0.00141959	0.0203048	0.0668467	0.0412073	0.0433322	0.00586629	0.00735077	0.0308361	0.0205559
% of PG/PL expression			2.70229	0.404693	0.437046	3.98883	6.21676	2.11594	0.658185	9.43284	20.469	15.3999	13.6942	5.11146	2.54373	12.4583	7.73758
SE			0.00378945	0.000158037	8.90566e-05	0.000144927	0.00981416	0.00236887	6.66821e-05	0.017716	0.00270661	0.0111857	0.00598432	0.00086762
[truncated: 28 more columns]

## Sheet: PR
Combined Phytozome & NCBI	Sort Funtion	Heat Map position	Mean 0h NAZ (min 10)	Mean 4h NAZ (min 10)	Mean 8h NAZ (min 10)	Mean 12h NAZ (min 10)	Mean 16h NAZ (min 10)	Mean 20h NAZ (min 10)	Mean 0h AZ (min 10)	Mean 4h AZ (min 10)	Mean 8h AZ (min 10)	Mean 12h AZ (min 10)	Mean 16h AZ (min 10)	Mean 20h AZ (min 10)	Mean all NAZ	Mean all AZ	Mean all AZ&NAZ	P<0.015 at any AZ/NAZ time	AZ/NAZ log2 0h	P-value AZ/NAZ 0h	AZ/NAZ log2 4h	P-value AZ/NAZ 4h	AZ/NAZ log2 8h	P-value AZ/NAZ 8h	AZ/NAZ log2 12h	P-value AZ/NAZ 12h	AZ/NAZ log2 16h	P-value AZ/NAZ 16h	AZ/NAZ log2 20h	P-value AZ/NAZ 20h	P<0.015 at any time	AZ log2 4h/0h	P-value AZ 4h/0h	AZ log2 8h/0h	P-value AZ 8h/0h	AZ log2 12h/0h	P-value AZ 12h/0h	AZ log216h/0h	P-value AZ 16h/0h	AZ log2 20h/0h	P-value AZ 20h/0h	Combined Phytozome & NCBI	Sort Name	Combined Best Arab define and NCBI def	SignalP 4.1 (default cutoff)	Cleavage between	SignalP 4.1 (ver 3.0 cutoff 0.340)	Cleavage between	Protein length with SigPep (aa)
Solyc04g016470.2.1	B-1,3-Glu	14	10	10	24.0802	10	10	10	10	30.9538	33.9461	318.969	115.465	173.568	12.3467	113.817	63.0819	Significant	0	0.522936	1.63012	0.138434	0.495396	0.705366	4.99534	0.00060815	3.52939	0.0388042	4.11743	0.021157	Significant	1.63012	0.13442	1.76324	0.030829	4.99534	0.000609092	3.52939	0.0365419	4.11743	0.0212124	Solyc04g016470.2.1	PR B-1,3-Glu	beta-1,3-glucanase 1; glucan endo-1,3-beta-D-glucosidase (Q`a), mRNA	Y	20-21	Y	20-21	345
Solyc01g060010.1.1	B-1,3-Glu	35	10	15.6612	11.9511	10	10	10	10	16.8865	82.1731	36.7675	44.7364	25.4646	11.2687	36.0047	23.6367		0	0.015952	0.108671	0.918096	2.78152	0.0518622	1.87843	0.20817	2.16145	0.122906	1.34849	0.0899787		0.755866	0.0725594	3.03867	0.0397757	1.87843	0.194205	2.16145	0.123185	1.34849	0.0881292	Solyc01g060010.1.1	PR B-1,3-Glu	Glycosyl hydrolase superfamily protein;	N		N		260
Solyc01g060020.2.1	B-1,3-Glu	36	44681.3	40266.6	40501.8	41213.2	45975.3	31606.5	26589.3	37352.4	111335	163782	176480	164900	40707.4	113407	77057	Significant	-0.748824	0.61017	-0.108382	0.914221	1.45885	0.0044636	1.9906	0.00675944	1.94058	0.0051374	2.3833	0.00519152	Significant	0.490353	0.608783	2.06599	0.0180595	2.62286	0.00710898	2.73059	0.00615041	2.63267	0.00699297	Solyc01g060020.2.1	PR B-1,3-Glu	Glycosyl hydrolase superfamily protein; glucan endo-1,3-beta-glucosidase B (LOC101261650), mRNA	Y	25-26	Y	25-26	360
Solyc01g008620.2.1	B-1,3-Glu	43	44.2071	32.3322	40.6669	50.3595	12.1453	52.7995	85.5231	48.2782	20.1237	153.504	244.861	102.089	38.7517	109.063	73.9074		0.952036	0.295714	0.5784	0.428372	-1.01496	0.0539623	1.60794	0.192778	4.33349	0.11311	0.951228	0.292519		-0.824944	0.37451	-2.08742	0.14967	0.843892	0.360356	1.51758	0.219607	0.255437	0.635317	Solyc01g008620.2.1	PR B-1,3-Glu	Glycosyl hydrolase superfamily protein; beta-1,3-glucanase (LOC543986), mRNA	Y	23-24	Y	23-24	336
Solyc10g079860.1.1	B-1,3-Glu	53	546.221	669.893	591.799	615.398	981.296	692.889	3011.88	2483.96	3203.62	9810.9	16362.4	21340.2	682.916	9368.82	5025.87	Significant	2.4631	0.0826594	1.89064	0.0889207	2.43652	0.0179024	3.99479	0.0320601	4.05955	0.000168121	4.94481	0.0521277	Significant	-0.278021	0.624595	0.0890396	0.835511	1.70372	0.0651065	2.44165	0.0030872	2.82484	0.0661308	Solyc10g079860.1.1	PR B-1,3-Glu	beta-1,3-glucanase 1; glucan endo-1,3-beta-D-glucosidase (Q`b), mRNA	Y	29-30	Y	29-30	344
Solyc02g086700.2.1	B-1,3-Glu	89	16.1032	10	10	10	10	10	22.3151	10	10	11.5017	10	10.0101	11.0172	12.3045	11.6608		0.470671	0.735652	0	0.539964	0	0.647362	0.201842	0.585264	0	0.555536	0.00145693	0.593403		-1.15802	0.401179	-1.15802	0.323715	-0.956177	0.532205	-1.15802	0.232725	-1.15656	0.432871	Solyc02g086700.2.1	PR B-1,3-Glu	Glycosyl hydrolase superfamily protein; glucan endo-1,3-beta-glucosidase, acidic isoform PR-N-like (LOC101253852), mRNA	N		Y	34-35	345
Solyc07g009530.1.1	Chi	3	77.7214	285.202	359.261	919.649	3628.47	4785.03	953.189	18263.5	35360.4	110468	179597	163634	1675.89	84712.6	43194.3	Significant	3.61638	0.00202077	6.00084	0.0750916	6.62096	0.0300951	6.90833	0.00577156	5.62926	0.0035802	5.0958	0.028518	Significant	4.26006	0.0803076	5.21323	0.0310948	6.85665	0.00576328	7.55779	0.0034498	7.42349	0.0271168	Solyc07g009530.1.1	PR Chi	basic chitinase;	Y	23-24	Y	23-24	63
Solyc01g097240.2.1	Chi	4	685.493	552.864	566.806	485.328	884.104	852.384	1935.68	4519.71	6714.98	21900.1	23908.5	17139.4	671.163	12686.4	6678.78	Significant	1.49762	0.0354712	3.03123	0.00223536	3.56646	0.0442374	5.49583	0.0275718	4.75717	0.0436903	4.32967	0.000666143	Significant	1.22339	0.011289	1.79454	0.0707917	3.50002	0.0316068	3.62661	0.0477364	3.14641	0.000232472	Solyc01g097240.2.1	PR Chi	pathogenesis-related 4; pathogenesis-related protein P2 (PR-P2), mRNA	Y	23-24	Y	23-24	143
Solyc10g017980.1.1	Chi	5	10	10	10	10	10	10	58.7395	463.399	1064.8	3349.5	7579.21	9195.55	10	3618.53	1814.27	Significant	2.55433	0.109225	5.53418	0.0107422	6.73444	0.00394965	8.3878	0.0847372	9.5659	0.00906333	9.84479	0.0530946	Significant	2.97985	0.0158756	4.18011	0.00473093	5.83347	0.08731	7.01157	0.00919643	7.29046	0.0536355	Solyc10g017980.1.1	PR Chi	basic chitinase;	Y	23-24	Y	23-24	63
Solyc02g082920.2.1	Chi	10	11742.8	7863.49	2467.13	2420.75	2310.81	2479.87	9021.79	34642.4	78030.2	117794	99613.7	60092.7	4880.81	66532.5	35706.6	Significant	-0.38029	0.710571	2.1393	0.195773	4.98313	0.0161981	5.60467	0.00102519	5.42987	0.014053	4.59885	0.00293827	Significant	1.94105	0.204974	3.11255	0.019661	3.70671	0.00125018	3.46486	0.0163443	2.7357	0.00437103	Solyc02g082920.2.1	PR Chi	basic chitinase; chitinase (CHI3), mRNA	Y	24-25	Y	24-25	253
CHI3	Chi	11	3922.9	2332	673.031	813.677	734.257	833.858	2883.66	14066.6	27297.1	42393.5	42723	26369.8	1551.62	25955.6	13753.6	Significant	-0.44402	0.65399	2.59263	0.20261	5.34193	0.0534602	5.70324	0.00101794	5.86258	0.00478242	4.98294	0.00656417	Significant	2.2863	0.215435	3.24278	0.0630184	3.87787	0.00126974	3.88904	0.00548771	3.19292	0.00827289	CHI3	PR Chi	chitinase (CHI3), mRNA [NM_001247475]	Y	24-25	Y	24-25	253
Solyc07g005100.2.1	Chi	13	940.267	808.115	750.942	815.861	1269.46	1771.79	2646.27	8449.08	19266	36792.7	54629	52641.9	1059.41	29070.8	15065.1	Significant	1.49282	0.0799177	3.38616	0.0278027	4.68121	0.0295533	5.49495	0.0018931	5.42737	0.00848975	4.89293	7.68082e-05	Significant	1.67483	0.0487839	2.86403	0.0366582	3.79739	0.00218154	4.36763	0.00896796	4.31418	0.000132027	Solyc07g005100.2.1	PR Chi	Glycosyl hydrolase family protein with chitinase insertion domain; chitotriosidase-1 (LOC101257783), mRNA	Y	22-23	Y	22-23	376
Solyc10g055810.1.1	Chi	16	90.9924	73.3631	45.9457	41.5401	50.8319	112.969	91.7884	177.041	232.318	586.145	1319.01	1544.86	69.2736	658.527	363.9	Significant	0.0125659	0.92104	1.27096	0.0887845	2.3381	0.000166206	3.81868	0.0283651	4.69758	0.00644146	3.77348	0.000480559	Significant	0.947701	0.0975247	1.33972	0.00226391	2.67487	0.0338677	3.845	0.00687148	4.07302	0.00041228	Solyc10g055810.1.1	PR Chi	basic chitinase; chitinase (CHI9), mRNA	Y	22-23	Y	22-23	322
NM_001247594.1	Chi	17	348.212	55.3761	24.4021	20.6778	11.0513	175.794	55.6314	199.145	371.32	2650.78	9700.16	11015.9	105.919	3998.82	2052.37	Significant	-2.646	0.0721944	1.84648	0.126909	3.92759	0.193497	7.00219	0.0597402	9.77764	0.0747141	5.96956	0.00736175	Significant	1.83985	0.157248	2.73869	0.228396	5.57437	0.0613993	7.44597	0.0753431	7.62947	0.00716443	NM_001247594.1	PR Chi	pathogenesis-related protein P4 (P4), mRNA	Y	24-25	Y	24-25	159
Solyc01g097270.2.1	Chi	26	13331.7	10451.5	8462.72	5646.51	8043.56	12170.9	25111.7	26295.7	51551.7	67481.3	75474.6	56856.9	9684.48	50462	30073.2	Significant	0.913503	0.273591	1.33112	0.041484	2.60683	0.044872	3.57906	0.00290454	3.23009	0.0429463	2.2239	0.0566437	Significant	0.0664685	0.777575	1.03766	0.113599	1.42613	0.00992864	1.58763	0.0749322	1.17898	0.107544	Solyc01g097270.2.1	PR Chi	pathogenesis-related 4; wound-induced protein WIN2 (LOC543758), mRNA	Y	26-27	Y	26-27	212
Solyc10g055800.1.1	Chi	28	44584.6	35863.8	35231.9	36441.6	32631.3	61923.7	74155.7	161712	197577	263957	290468	279498	41112.8	211228	126170	Significant	0.73401	0.173333	2.17282	0.0668716	2.48746	0.0073802	2.85664	0.00118017	3.15405	0.00102606	2.17428	0.00376364	Significant	1.12479	0.125383	1.41379	0.0199123	1.83167	0.00335061	1.96975	0.00273784	1.91421	0.00330023	Solyc10g055800.1.1	PR Chi	basic chitinase; endochitinase 4 (LOC101267358), mRNA	Y	19-20	Y	19-20	329
XM_004248589.2	Chi	30	54227	41851.7	35302.9	31442.6	30465.4	60232.3	62190.2	130191	185301	194758	189133	182011	42253.7	157264	99758.8	Significant	0.197675	0.797054	1.63727	0.0601555	2.39201	0.00130877	2.63089	0.00350252	2.63416	0.00240224	1.59542	0.0180026	Significant	1.06587	0.0846275	1.57511	0.00977995	1.64692	0.00783228	1.60464	0.00840609	1.54927	0.00984903	XM_004248589.2	PR Chi	endochitinase 4 (LOC101267358), mRNA	#N/A		#N/A		#N/A
Solyc02g061770.2.1	Chi	31	3595.5	2432.4	1856.95	1086.18	1253.13	822.199	2947.54	5077.55	9395.59	9323.25	8244.11	5244.51	1841.06	6705.43	4273.24	Significant	-0.28668	0.78584	1.06175	0.141459	2.33905	0.00481059	3.10158	0.00188023	2.71783	0.00672763	2.67325	0.00313057		0.784618	0.319089	1.67247	0.0379342	1.66132	0.0365448	1.48385	0.0572534	0.831295	0.204608	Solyc02g061770.2.1	PR Chi	basic chitinase; chitinase (CHI14), mRNA	Y	19-20	Y	19-20	263
Solyc10g055820.1.1	Chi	41	10	10	10	10	10	10	10	10	10	45.2262	62.3479	54.2492	10	31.9705	20.9853	Significant	0	0.217592	0	0.68861	0	0.0124431	2.17716	0.0679216	2.64034	0.0521831	2.4396	0.0321925	Significant	0	0.4358	0	0.0129955	2.17716	0.064294	2.64034	0.0508062	2.4396	0.0205618	Solyc10g055820.1.1	PR Chi	basic chitinase; endochitinase 3-like (LOC101266770), mRNA	Y	22-23	Y	22-23	322
Solyc04g072000.2.1	Chi	44	4220.11	1084.46	465.587	90.4182	144.819	412.816	2637.5	971.152	826.041	2249.39	3768.72	1534.99	1069.7	1997.97	1533.83	Significant	-0.678106	0.719295	-0.159209	0.896097	0.827163	0.393047	4.63678	0.0173095	4.70175	0.050415	1.89466	0.00668488		-1.4414	0.424532	-1.67489	0.370208	-0.229638	0.830252	0.514903	0.590274	-0.78094	0.555263	Solyc04g072000.2.1	PR Chi	homolog of carrot EP3-3 chitinase; chitinase 6 (LOC101256086), mRNA	Y	26-27	Y	26-27	276
Solyc07g005090.2.1	Chi	47	942.47	268.054	90.6678	70.0187	122.623	171.205	275.772	93.4674	61.3178	312.677	374.012	226.05	277.506	223.883	250.694	Significant	-1.77297	0.408875	-1.51999	0.294659	-0.564285	0.491792	2.15886	0.00930152	1.60886	0.0560783	0.40092	0.508828		-1.56094	0.395769	-2.1691	0.326896	0.1812	0.84576	0.43961	0.633903	-0.28683	0.79676	Solyc07g005090.2.1	PR Chi	Glycosyl hydrolase family protein with chitinase insertion domain; acidic mammalian chitinase-like (LOC101257483), mRNA	Y	21-22	Y	21-22	371
Solyc03g116190.1.1	Chi	48	10	10	10	10	10	10	10	10	10	11.6422	10	10	10	10.2737	10.1368		0	0.539471	0	0.180543	0	0.978816	0.219363	0.256275	0	0.0309531	0	0.264394		0	0.383039	0	0.924136	0.219363	0.297246	0	0.168438	0	0.727883	Solyc03g116190.1.1	PR Chi	basic chitinase;	Y	19-20	Y	19-20	122
Solyc11g072830.1.1	Chi	51	503.12	692.86	249.055	153.786	293.035	296.512	265.105	369.585	539.543	570.281	413.25	300.077	364.728	409.64	387.184	Significant	-0.924342	0.0368197	-0.906659	0.000271812	1.11527	0.0269416	1.89075	0.105715	0.495944	0.380719	0.0172415	0.971166		0.479344	0.156266	1.02518	0.0464928	1.10511	0.185213	0.640455	0.207374	0.178772	0.717422	Solyc11g072830.1.1	PR Chi	chitinase 2-like (LOC101256061), mRNA	Y	24-25	Y	24-25	306
XM_004234164.2	Chi	55	191.793	347.188	126.625	134.67	194.681	238.054	427.084	615.627	516.19	486.427	671.833	1069.1	205.502	631.043	418.272	Significant	1.15497	0.0987893	0.826338	0.0300168	2.02734	0.0438903	1.8528	0.0171694	1.78699	0.00146841	2.16703	0.00445695	Significant	0.527534	0.110812	0.273381	0.459512	0.1877	0.435757	0.65358	0.0426204	1.3238	0.006609	XM_004234164.2	PR Chi	acidic endochitinase (LOC101262490), mRNA	#N/A		#N/A		#N/A
Solyc02g082930.2.1	Chi	56	3581.6	3200.77	1982.01	1786.75	2621.02	2177.35	15255.5	24138	32231.4	31323.7	50179.1	64610.3	2558.25	36289.7	19424	Significant	2.09065	0.0266683	2.91481	0.00170368	4.02344	0.0135907	4.13184	0.0140226	4.25889	0.00115441	4.89112	3.51443e-06	Significant	0.661975	0.0432136	1.07914	0.0521964	1.03792	0.0569485	1.71776	0.00492536	2.08243	0.00148675	Solyc02g082930.2.1	PR Chi	basic chitinase; chitinase (CHI17), mRNA	Y	16-17	Y	16-17	247
Solyc01g097280.2.1	Chi	57	3263.71	2520.12	1422.3	1150.28	2135.61	3811.66	20326.2	14604.2	31174.4	30422.8	29967.6	22966.6	2383.95	24910.3	13647.1	Significant	2.63876	0.00470422	2.53482	0.0181573	4.45407	0.0236078	4.7251	0.00514235	3.81068	0.00882745	2.59105	0.0557848		-0.476958	0.0636835	0.617018	0.145537	0.581811	0.0421143	0.560062	0.0659474	0.176195	0.633503	Solyc01g097280.2.1	PR Chi	pathogenesis-related 4; wound-induced protein WIN1 (LOC101260272), mRNA	Y	21-22	Y	21-22	199
Solyc01g095310.1.1	Chi	59	48.4083	30.5061	21.1297	38.3857	37.6575	35.9329	35.8385	31.9522	49.5019	89.5261	123.554	88.9052	35.3367	69.8796	52.6082	Significant	-0.433745	0.00542468	0.0668181	0.717873	1.22821	0.0538112	1.22174	0.00888858	1.71413	0.0478021	1.30696	0.00449865	Significant	-0.165594	0.121532	0.465973	0.183816	1.3208	0.00219207	1.78556	0.0395054	1.31076	0.00114134	Solyc01g095310.1.1	PR Chi	chitinase A; acidic endochitinase-like (LOC101246963), mRNA	Y	26-27	Y	26-27	302
Solyc02g082960.2.1	Chi	63	10	10	10	10	10	10	10	10	13.1368	10	10	15.5574	10	11.449	10.7245	Significant	0	0.378433	0	0.389458	0.393615	0.0399747	0	0.35703	0	0.0138658	0.637598	0.00280972		0	0.361548	0.393615	0.579815	0	0.902209	0	0.655588	0.637598	0.341698	Solyc02g082960.2.1	PR Chi	basic chitinase; basic endochitinase-like (LOC101251839), misc_RNA	Y	20-21	Y	20-21	273
Solyc07g009500.1.1	Chi	64	10	45.1082	10	16.3676	10	25.2373	10	10	10	10	10	123.731	19.4522	28.9552	24.2037		0	0.0598168	-2.17339	0.109274	0	0.775903	-0.71084	0.190908	0	0.571576	2.29358	0.14777		0	0.441997	0	0.518485	0	0.932198	0	0.280238	3.62914	0.106131	Solyc07g009500.1.1	PR Chi	basic chitinase;	Y	21-22	Y	21-22	87
Solyc07g009510.1.1	Chi	65	10	26.9997	10	10	10	27.5336	10	10	10	10	47.2802	69.7899	15.7556	26.1784	20.967		0	0.200619	-1.43294	0.051165	0	0.929826	0	0.092411	2.24124	0.360652	1.34183	0.428931		0	0.392634	0	0.417804	0	0.705739	2.24124	0.357252	2.80302	0.250736	Solyc07g009510.1.1	PR Chi	basic chitinase;	Y	21-22	Y	21-22	87
XM_004246675.2	Chi	72	384.843	521.132	319.123	398.381	568.769	448.717	1675.47	1334	2287.61	1238.97	1101.85	839.442	440.161	1412.89	926.526	Significant	2.12223	0.051651	1.35604	0.119478	2.84165	0.0121199	1.63692	0.304848	0.954014	0.0582698	0.903625	0.556904		-0.328811	0.496543	0.449271	0.228772	-0.435426	0.580587	-0.604641	0.196353	-0.997068	0.31271	XM_004246675.2	PR Chi	pathogenesis-related leaf protein 4-like (LOC101265854), mRNA	#N/A		#N/A		#N/A
Solyc10g074440.1.1	Chi	74	16.3774	15.2214	10	28.5072	10.7076	12.1168	51.8396	37.2419	38.3908	28.6569	46.7951	47.801	15.4884	41.7875	28.638	Significant	1.66235	0.0773194	1.29082	0.0235702	1.94076	0.0519273	0.00755472	0.992847	2.12772	0.00677184	1.98003	0.350173	Significant	-0.477128	0.0348573	-0.433296	0.0157967	-0.855174	0.000343352	-0.147699	0.232861	-0.117016	0.903454	Solyc10g074440.1.1	PR Chi	basic chitinase; endochitinase (LOC101251136), mRNA	Y	24-25	Y	24-25	322
Solyc12g056040.1.1	Chi	83	15.7022	10	10	10	10	10	11.6637	14.5117	10	10	10.6677	10	10.9504	11.1405	11.0454		-0.428944	0.430865	0.537221	0.236665	0	0.140541	0	0.76698	0.0932431	0.0664498	0	0.878932		0.3152	0.396578	-0.222021	0.548627	-0.222021	0.282753	-0.128778	0.678362	-0.222021	0.0354811	Solyc12g056040.1.1	PR Chi	endochitinase A-like (LOC104645143), mRNA	N		N		444
Solyc10g055790.1.1	Chi	84	84.29	31.6748	10	11.9627	14.1879	72.7882	80.8899	58.5618	22.102	25.5145	31.2325	32.2367	37.4839	41.7562	39.6201	Significant	-0.0594018	0.881587	0.886623	0.211016	1.14418	0.196166	1.09278	0.0266719	1.13839	0.00775279	-1.175	0.0318059	Significant	-0.465999	0.274126	-1.87178	0.0100493	-1.66464	0.00316598	-1.37291	0.00242367	-1.32726	0.00341533	Solyc10g055790.1.1	PR Chi	basic chitinase;	Y	19-20	Y	19-20	72
Solyc05g050130.2.1	Chi	85	11623	5187.58	2409.13	2195.06	1726.14	3945.71	17723.5	6823.33	3334.33	3719.63	7204.05	7333.69	4514.44	7689.75	6102.1	Significant	0.60868	0.204986	0.395414	0.152798	0.468884	0.477914	0.760895	0.287641	2.06125	0.00397922	0.894254	0.131865		-1.37712	0.0791595	-2.41019	0.0510934	-2.25243	0.0524721	-1.29878	0.0836779	-1.27305	0.0977489	Solyc05g050130.2.1	PR Chi	chitinase A; acidic endochitinase (LOC101253788), mRNA	Y	23-24	Y	23-24	292
Solyc09g014490.2.1	Chi	86	601.166	339.446	165.793	261.836	138.828	124.562	367.51	379.093	188.916	193.286	344.103	247.387	271.939	286.716	279.327		-0.70998	0.134707	0.159368	0.708329	0.188354	0.743148	-0.437923	0.438574	1.30955	0.0164582	0.989907	0.409999		0.0447679	0.912393	-0.960041	0.222791	-0.927043	0.234365	-0.0949416	0.805579	-0.571011	0.483864	Solyc09g014490.2.1	PR Chi	endochitinase A-like (LOC101267157), mRNA	N		N		535
Solyc01g095260.1.1	Chi	88	14.9629	10	17.2735	16.1252	13.5572	10.102	24.0838	15.9176	16.8916	12.5831	11.7891	19.6485	13.6701	16.819	15.2445		0.686668	0.15775	0.670627	0.0691926	-0.0322523	0.954089	-0.357835	0.559251	-0.201606	0.741627	0.959784	0.400567		-0.597435	0.13399	-0.511753	0.303329	-0.936578	0.199008	-1.03061	0.16491	-0.293639	0.598255	Solyc01g095260.1.1	PR Chi	chitinase A; chitinase 1-like (LOC101266570), mRNA	Y	25-26	Y	25-26	298
Solyc06g053380.2.1	Chi	91	61.8238	46.8366	55.9424	53.9048	38.1331	44.8743	299.961	84.6542	55.6037	34.1845	29.2952	18.5522	50.2525	87.0418	68.6471	Significant	2.27854	0.112574	0.853946	0.00217495	-0.00876104	0.993204	-0.657072	0.412157	-0.380381	0.185306	-1.2743	0.00775648		-1.82512	0.132919	-2.43152	0.107828	-3.13336	0.0934342	-3.35604	0.0904718	-4.01511	0.0845345	Solyc06g053380.2.1	PR Chi	homolog of carrot EP3-3 chitinase; endochitinase PR4-like (LOC101243897), mRNA	Y	19-20	Y	19-20	289
Solyc12g098810.1.1	Chi	92	289.011	245.103	200.728	151.915	153.858	167.7	339.639	228.705	160.214	126.734	185.083	198.126	201.386	206.417	203.901		0.232876	0.495511	-0.0999049	0.725953	-0.32524	0.305243	-0.261462	0.334802	0.266577	0.338505	0.24054	0.672306	Significant	-0.570516	0.116264	-1.084	0.0177639	-1.4222	0.00858379	-0.875829	0.0129443	-0.777581	0.15139	Solyc12g098810.1.1	PR Chi	Chitinase family protein; chitinase-like protein 1 (LOC101252859), mRNA	Y	24-25	Y	24-25	328
Solyc05g050320.2.1	Chi	94	2874.64	2391.87	1621.01	1244.87	1334.73	1307.93	2314.51	1689.04	1444.75	917.315	1056.28	1100.71	1795.84	1420.43	1608.14		-0.312674	0.311811	-0.501931	0.0821342	-0.166078	0.62031	-0.440504	0.142079	-0.337555	0.119245	-0.248858	0.464965		-0.4545	0.15287	-0.679888	0.131321	-1.33522	0.0226002	-1.13171	0.0255152	-1.07228	0.0500369	Solyc05g050320.2.1	PR Chi	Glycosyl hydrolase superfamily protein; chitinase domain-containing protein 1 (LOC101251382), transcript variant X1, mRNA	N		N		435
Solyc09g098540.2.1	Chi	100	43363.2	41994	24526.3	28652.3	25004.7	21149.3	24258.1	21894.7	13953.5	10933.2	19414.4	15541.8	30781.6	17666	24223.8	Significant	-0.838001	0.0963076	-0.9396	0.00654898	-0.813699	0.0775869	-1.38994	0.0138848	-0.36507	0.0651504	-0.444449	0.235193	Significant	-0.147887	0.338504	-0.797839	0.0835685	-1.14975	0.00835579	-0.321341	0.108873	-0.642311	0.128966	Solyc09g098540.2.1	PR Chi	Chitinase family protein; chitinase-like protein 1 (LOC101254426), mRNA	Y	21-22	Y	21-22	319
Solyc03g098740.1.1	Kunitz	7	713.432	404.594	357.181	329.934	692.597	337.289	901.37	17214.2	66371.9	116848	119400	89004	472.505	68289.8	34381.1	Significant	0.337343	0.775009	5.41098	0.096834	7.53777	0.0116598	8.46824	0.000831974	7.42957	0.00512269	8.04374	0.00969971	Significant	4.25533	0.102022	6.20231	0.0118629	7.0183	0.000841895	7.04946	0.00513679	6.62561	0.00982868	Solyc03g098740.1.1	PR Kunitz	Kunitz family trypsin and protease inhibitor protein; kunitz-type trypsin inhibitor alpha chain-like (LOC101244562), mRNA	Y	20-21	Y	20-21	199
Solyc03g020010.1.1	Kunitz	8	512.288	247.31	112.252	28.7084	45.6478	48.8426	527.813	1200.07	11185.6	15974.9	18490.9	8633.69	165.842	9335.5	4750.67	Significant	0.0430704	0.981685	2.27872	0.394055	6.63876	0.310242	9.12012	0.000261177	8.66206	0.00295361	7.46569	0.00209737	Significant	1.18502	0.564284	4.40548	0.3247	4.91963	0.00108737	5.13065	0.00370612	4.03188	0.00525612	Solyc03g020010.1.1	PR Kunitz	Kunitz family trypsin and protease inhibitor protein; miraculin (LOC101255468), mRNA	Y	24-25	Y	24-25	205
Solyc03g098730.1.1	Kunitz	9	4481.88	2371.91	1032.46	2293.28	4492.18	1473.41	2244.45	14447.1	28457.3	66591.7	91206.6	73374.4	2690.85	46053.6	24372.2	Significant	-0.997741	0.339974	2.60666	0.0760519	4.78464	0.0247707	4.85985	2.54006e-05	4.34365	0.00325391	5.63805	0.000639652	Significant	2.68635	0.0750238	3.66436	0.0279353	4.89091	0.000176422	5.3447	0.0028777	5.03084	0.00078616	Solyc03g098730.1.1	PR Kunitz	Kunitz family trypsin and protease inhibitor protein; miraculin-like (LOC101262296), mRNA	Y	22-23	Y	22-23	246
Solyc03g019690.1.1	Kunitz	15	44.6599	102.62	110.161	55.6389	92.0634	118.888	89.9658	213.061	1213.41	8217.08	5490.91	7607.19	87.3386	3805.27	1946.3	Significant	1.0104	0.0398527	1.05395	0.419507	3.46137	0.281439	7.20639	0.0232696	5.89827	0.00129901	5.99969	0.267744	Significant	1.24382	0.378153	3.75354	0.274865	6.51311	0.023454	5.93152	0.00130048	6.40184	0.266437	Solyc03g019690.1.1	PR Kunitz	Kunitz family trypsin and protease inhibitor protein; serine protease inhibitor 5-like (LOC101248647), mRNA	Y	21-22	Y	21-22	217
Solyc03g098670.1.1	Kunitz	49	10	10	10	10	10	10	10	10	12.137	71.7139	20.9684	10	10	22.4699	16.2349	Significant	0	0.497982	0	0.137923	0.279415	0.429554	2.84225	0.0152161	1.06822	0.00198149	0	0.482415	Significant	0	0.454939	0.279415	0.427897	2.84225	0.0151879	1.06822	0.00200349	0	0.41056	Solyc03g098670.1.1	PR Kunitz	Kunitz family trypsin and protease inhibitor protein; miraculin-like (LOC101261398), mRNA	Y	21-22	Y	21-22	201
Solyc03g098780.1.1	Kunitz	77	48541.3	93983.6	210615	131980	205034	205344	27190.3	51338.5	129818	79569.2	35187.2	42923.3	149250	61004.4	105127	Significant	-0.836119	0.0907564	-0.872366	0.16021	-0.698121	0.00380926	-0.730036	0.0729697	-2.54275	0.00981302	-2.25821	0.013049	Significant	0.916949	0.0638871	2.25532	0.00294453	1.54912	0.0578411	0.371955	0.635142	0.658668	0.484958	Solyc03g098780.1.1	PR Kunitz	Kunitz family trypsin and protease inhibitor protein; aspartic protease inhibitor 1-like (LOC101262903), mRNA	Y	21-22	Y	21-22	221
Solyc03g098790.1.1	Kunitz	78	6100.32	10075.4	157246	34714.7	145410	117921	1977.04	3224.73	41623.4	46811.5	9784.72	12216.1	78577.9	19272.9	48925.4		-1.62554	0.301357	-1.64358	0.0353903	-1.91756	0.0212599	0.431318	0.569599	-3.89345	0.0273879	-3.27096	0.0327143		0.705834	0.403487	4.39598	0.102728	4.56545	0.0971656	2.30719	0.366785	2.62736	0.282478	Solyc03g098790.1.1	PR Kunitz	Kunitz family trypsin and protease inhibitor protein; cathepsin D inhibitor protein (LOC544087), mRNA	Y	19-20	Y	19-20	220
Solyc03g098710.1.1	Kunitz	79	210.559	674.989	21209.6	13422.2	27005.5	18479.7	137.423	1715.64	11355.4	6298.09	1439.7	1351.39	13500.4	3716.27	8608.35		-0.615601	0.641485	1.34581	0.169704	-0.901342	0.150761	-1.09163	0.356969	-4.22941	0.188659	-3.77342	0.0261534	Significant	3.64205	0.0637968	6.36861	0.056542	5.51822	0.00229577	3.38907	0.0188624	3.29775	0.109755	Solyc03g098710.1.1	PR Kunitz	Kunitz family trypsin and protease inhibitor protein; cysteine protease inhibitor 8-like (LOC101244265), mRNA	Y	21-22	Y	21-22	224
Solyc03g098720.2.1	Kunitz	80	429.016	885.396	3130.53	6625.4	14724.8	10002	185.349	2523.71	4670.41	4525.11	603.239	599.572	5966.18	2184.57	4075.37		-1.21079	0.407793	1.51115	0.161889	0.577145	0.161203	-0.550055	0.480853	-4.60937	0.197771	-4.06021	0.134835	Significant	3.76724	0.0427626	4.65524	0.00219744	4.60964	0.117386	1.70249	0.0429008	1.69369	0.197494	Solyc03g098720.2.1	PR Kunitz	Kunitz family trypsin and protease inhibitor protein; miraculin-like (LOC101261997), misc_RNA	Y	22-23	Y	22-23	211
Solyc06g072210.1.1	Kunitz	82	12.2619	10	16.6504	10	10	10	10	10	10	10	10	10	11.4854	10	10.7427		-0.294185	0.463309	0	0.0864399	-0.735558	0.0721679	0	0.0941349	0	0.0543855	0	0.896139		0	0.398772	0	0.64854	0	0.362225	0	0.702028	0	0.516237	Solyc06g072210.1.1	PR Kunitz	Kunitz family trypsin and protease inhibitor protein; miraculin-like (LOC101250228), mRNA	Y	24-25	Y	24-25	194
Solyc06g072230.1.1	Kunitz	102	2981.58	2102.96	2631.26	1932.79	4370.89	2887.2	1609.29	1175.42	1504.67	446.771	254.363	261.4	2817.78	875.32	1846.55	Significant	-0.889655	0.202938	-0.839241	0.146974	-0.806304	0.130357	-2.11307	0.0299203	-4.10297	0.000552476	-3.46534	0.141228	Significant	-0.453244	0.405981	-0.096976	0.800638	-1.84882	0.0555683	-2.66146	0.00706279	-2.62209	0.00744873	Solyc06g072230.1.1	PR Kunitz	Kunitz family trypsin and protease inhibitor protein; miraculin-like (LOC101248491), mRNA	Y	15-16	Y	15-16	200
Solyc06g072220.1.1	Kunitz	103	483.65	337.529	220.333	207.638	240.685	132.388	209.026	156.083	124.767	66.5067	62.2607	38.6187	270.371	109.544	189.957	Significant	-1.21028	0.151758	-1.1127	0.0538548	-0.820444	0.0343647	-1.6425	0.00692072	-1.95075	0.00986843	-1.7774	0.22838		-0.421367	0.485837	-0.744444	0.217932	-1.65211	0.0899714	-1.74729	0.0823982	-2.43631	0.0648105	Solyc06g072220.1.1	PR Kunitz	Kunitz family trypsin and protease inhibitor protein; miraculin-like (LOC101248784), mRNA	Y	18-19	Y	18-19	211
Solyc11g022590.1.1	Kunitz	104	25038.2	22623.8	53718.5	40275.4	59687.2	109103	31170.3	23382.6	28628.1	19425.2	10703.3	13738	51741.1	21174.6	36457.8	Significant	0.316043	0.188124	0.047594	0.146237	-0.90799	0.0044049	-1.05197	0.101734	-2.47937	0.0180395	-2.98945	0.00258324	Significant	-0.414737	0.010482	-0.122745	0.142118	-0.682242	0.18324	-1.54212	0.0228835	-1.182	0.0637559	Solyc11g022590.1.1	PR Kunitz	kunitz trypsin inhibitor 1; uncharacterized LOC544001 (LOC544001), mRNA	Y	20-21	Y	20-21	225
Solyc04g064880.2.1	PR-?	1	260.239	1153.38	1110.27	1383.53	2275.61	1022.6	244.541	10280.5	24195.9	29686	29928.7	17335.9	1200.94	18611.9	9906.42	Significant	-0.0897616	0.928382	3.15596	0.311266	4.44578	0.0389638	4.42335	0.0638701	3.7172	0.00199996	4.08346	0.0535473	Significant	5.39369	0.276341	6.62854	0.0360465	6.92356	0.0591665	6.93531	0.000528846	6.14755	0.0491271	Solyc04g064880.2.1	PR	pathogenesis-related family protein; pathogen-related protein (LOC101265726), mRNA	N		N		257
Solyc05g054380.1.1	PR-?	2	17.7237	65.9103	104.077	54.5083	39.9142	57.125	10	333.908	2027.95	2045.32	1523.92	402.074	56.5432	1057.2	556.869	Significant	-0.825677	0.0165153	2.34087	0.299604	4.2843	0.0899204	5.2297	0.0263219	5.25474	0.0488075	2.81527	0.00831464	Significant	5.06138	0.233652	7.66388	0.0826765	7.67618	0.025003	7.25165	0.0469485	5.32939	0.000150316	Solyc05g054380.1.1	PR	PYR1-like 11; pathogenesis-related protein STH-2-like (LOC101266638), mRNA	N		N		162
Solyc09g090970.2.1	PR-?	12	13.6026	16.5846	10	10	10.7113	13.5654	28.9409	109.208	177.718	236.623	290.359	315.942	12.4106	193.132	102.771	Significant	1.08923	0.51251	2.71916	0.0267928	4.15152	0.108901	4.56452	0.00748512	4.76064	0.0249448	4.54166	0.108944		1.91589	0.070546	2.6184	0.149909	3.03141	0.0172497	3.32665	0.033004	3.44848	0.121827	Solyc09g090970.2.1	PR	MLP-like protein 423; Pathogenesis-related protein STH-2-like (LOC778321), mRNA	N		N		155
Solyc12g096960.1.1	PR-?	27	840.371	342.184	226.325	58.0177	120.324	368.238	1346.33	4237.06	8215.35	5385.92	5053.21	3292.3	325.91	4588.36	2457.14	Significant	0.679934	0.350893	3.63022	0.0285767	5.18185	0.0128667	6.53655	0.00323859	5.3922	0.00916942	3.16038	0.0839926	Significant	1.65403	0.0520073	2.60929	0.0176635	2.00016	0.00688182	1.90817	0.0174406	1.29006	0.167833	Solyc12g096960.1.1	PR	pathogenesis-related protein STH-2-like (LOC101244652), mRNA	N		N		158
Solyc09g091000.2.1	PR-?	42	28.435	12.5062	33.9979	12.877	22.3815	48.5881	53.0532	22.0888	23.595	41.7454	51.787	63.1745	26.4643	42.574	34.5191		0.899771	0.0479132	0.820668	0.358784	-0.526964	0.778753	1.69682	0.34669	1.21029	0.195141	0.37874	0.641501		-1.26412	0.0610764	-1.16896	0.0553131	-0.345821	0.661903	-0.0348476	0.817857	0.251904	0.742865	Solyc09g091000.2.1	PR	MLP-like protein 423; pathogenesis-related protein STH-2 (LOC101246666), mRNA	N		N		155
Solyc04g064870.2.1	PR-?	50	782.177	1013.42	220.472	252.195	392.705	754.704	364.1	1566.82	2785.63	2658.53	1246.7	1006.82	569.279	1604.77	1087.02	Significant	-1.10316	0.209969	0.628608	0.48413	3.65934	0.00273969	3.39801	0.102047	1.6666	0.0151743	0.415821	0.163318	Significant	2.10543	0.212229	2.9356	0.00646959	2.86822	0.111311	1.77571	0.0315312	1.4674	0.0466238	Solyc04g064870.2.1	PR	pathogenesis-related family protein; pathogen-related protein (LOC101265430), mRNA	N		N		240
Solyc07g008730.1.1	PR-?	52	549.915	409.845	266.752	254.747	267.716	305.338	520.141	513.536	560.547	712.469	851.271	620.549	342.386	629.752	486.069	Significant	-0.0803042	0.588426	0.325387	0.0143849	1.07134	0.172761	1.48376	0.000282901	1.66892	0.0302327	1.02314	0.0272857		-0.0184372	0.882991	0.107933	0.80809	0.453923	0.0380475	0.710716	0.0952353	0.254641	0.14132	Solyc07g008730.1.1	PR	pathogenesis related homeodomain protein A; pathogenesis-related homeodomain protein (LOC101259264), transcript variant X2, mRNA	N		N		707
Solyc09g090980.2.1	PR-?	54	7210.55	4702.44	4736.07	3693.1	5702.7	5536.64	20979.7	28045.1	24327.4	22284.5	34415.1	32951.9	5263.58	27167.3	16215.4	Significant	1.54081	0.0493272	2.57627	0.031567	2.36082	0.0780184	2.59314	0.00819595	2.59333	0.00241618	2.57328	0.0903794		0.418753	0.310274	0.21359	0.652254	0.0870463	0.727236	0.714049	0.0559829	0.651367	0.329842	Solyc09g090980.2.1	PR	MLP-like protein 423; pathogenesis-related protein STH-2-like (LOC101246381), mRNA	N		N		160
XM_010314036.1	PR-?	70	46.9189	25.1033	15.5025	22.3852	15.0241	40.761	50.6195	46.4038	45.9056	51.819	40.5164	37.7237	27.6158	45.498	36.5569	Significant	0.109523	0.507708	0.886367	0.0285945	1.56616	0.0178293	1.21094	0.00647139	1.43122	0.027379	-0.111718	0.723211		-0.12545	0.529572	-0.141024	0.504417	0.0337877	0.807348	-0.321188	0.215419	-0.424221	0.231936	XM_010314036.1	PR	pathogenesis-related protein PRB1-2-like (LOC104644399), mRNA	Y	29-30	Y	29-30	286
Solyc01g107410.2.1	PR-?	90	114.993	83.681	60.7069	66.5207	44.7507	51.9962	161.911	81.4551	69.4667	56.5581	45.4425	44.012	70.4415	76.4742	73.4579		0.493649	0.371	-0.0388962	0.892377	0.194462	0.60324	-0.234071	0.33107	0.0221311	0.901627	-0.24051	0.585011		-0.991125	0.191299	-1.22081	0.15675	-1.5174	0.117297	-1.83309	0.0994262	-1.87923	0.1049	Solyc01g107410.2.1	PR	Homeodomain-like protein with RING/FYVE/PHD-type zinc finger domain; pathogenesis-related homeodomain protein (LOC101247266), mRNA	N		N		796
Solyc12g014310.1.1	PR-?	98	6461.2	4649.22	3696.38	2337.25	3717.49	6118.55	5224.73	3613.55	5132.11	3459.44	2034.33	1579.27	4496.68	3507.24	4001.96	Significant	-0.306446	0.559165	-0.36357	0.156752	0.47344	0.327375	0.565723	0.0511632	-0.869771	0.00377689	-1.95393	0.00773963		-0.531938	0.254007	-0.0258044	0.955063	-0.594819	0.218808	-1.3608	0.0839922	-1.7261	0.0661988	Solyc12g014310.1.1	PR	pathogenesis-related family protein; pathogen-related protein-like (LOC101261491), mRNA	N		N		234
Solyc01g106610.2.1	PR1	18	76.895	199.731	154.434	76.911	110.435	83.3432	37.7945	45.8039	504.637	1466.83	1079.2	712.335	116.958	641.101	379.029	Significant	-1.02471	0.611015	-2.12452	0.455266	1.70826	0.0779921	4.25337	0.00227958	3.2887	0.000769588	3.09542	0.0287102	Significant	0.277296	0.844243	3.739	0.0362305	5.27838	0.00183796	4.83565	0.000779406	4.23631	0.0247982	Solyc01g106610.2.1	PR PR1	CAP (Cysteine-rich secretory proteins, Antigen 5, and Pathogenesis-related 1 protein) superfamily protein; PR-1a1 protein (PR-1a1), mRNA	Y	21-22	Y	21-22	176
Solyc01g106620.2.1	PR1	19	22.4412	24.0742	10	10	22.7777	26.2295	17.4794	16.7054	179.537	422.541	149.254	109.812	19.2538	149.221	84.2375	Significant	-0.360497	0.827637	-0.527169	0.694532	4.16621	0.00510197	5.40102	0.0226454	2.71208	0.0476389	2.06577	0.0817632	Significant	-0.0653353	0.954372	3.36055	0.0109586	4.59536	0.0248075	3.09405	0.0489057	2.65131	0.0726346	Solyc01g106620.2.1	PR PR1	basic pathogenesis-related protein 1; PR1 protein (LOC100191111), mRNA	Y	23-24	Y	23-24	179
Solyc00g174340.1.1	PR1	22	38627.8	13871.9	8303.08	7227.42	4866.96	17599.8	13773.6	25133.9	23896.7	98991.9	159318	180294	15082.8	83568.1	49325.4	Significant	-1.48773	0.0260739	0.857468	0.189739	1.52509	0.273637	3.77576	0.000430477	5.03275	0.0269183	3.35672	0.0105667	Significant	0.867726	0.106398	0.794904	0.459352	2.8454	0.00268695	3.53193	0.0308524	3.71037	0.00695114	Solyc00g174340.1.1	PR PR1	CAP (Cysteine-rich secretory proteins, Antigen 5, and Pathogenesis-related 1 protein) superfamily protein; PR protein (PR1b1), mRNA	Y	24-25	Y	24-25	159
Solyc08g068990.1.1	PR1	23	10	10	10	10	10	10	10	32.6758	12.1345	23.5335	181.11	100.989	10	60.0738	35.0369	Significant	0	0.526675	1.70822	0.400166	0.279111	0.37614	1.23471	0.162245	4.17879	0.0352068	3.33613	0.00141334	Significant	1.70822	0.379973	0.279111	0.00204695	1.23471	0.155981	4.17879	0.0337284	3.33613	0.00125418	Solyc08g068990.1.1	PR PR1	CAP (Cysteine-rich secretory proteins, Antigen 5, and Pathogenesis-related 1 protein) superfamily protein; pathogenesis-related protein PRB1-3 (LOC101264239), mRNA	Y	26-27	Y	26-27	181
Solyc00g174330.2.1	PR1	37	82372	35327.5	21528.9	14562.8	11826.1	35249.1	22794.6	40938	49591.5	138104	156421	158775	33477.7	94437.3	63957.5	Significant	-1.85346	0.0213664	0.212648	0.683171	1.20382	0.230663	3.2454	0.000689181	3.72538	0.014901	2.17133	0.0217429	Significant	0.844751	0.178275	1.1214	0.283337	2.59899	0.00576957	2.77867	0.0213734	2.80022	0.00559941	Solyc00g174330.2.1	PR PR1	basic pathogenesis-related protein 1; PR protein (PR1b1), mRNA	N		N		83
Solyc09g007010.1.1	PR1	38	109172	47300.4	30123.6	22168.2	16617.9	50778	33550.1	61680.6	70278.1	176487	187297	190639	46026.7	119989	83007.7	Significant	-1.70222	0.0257306	0.382963	0.453013	1.22218	0.230474	2.993	0.000288275	3.49452	0.0032578	1.90856	0.0320403	Significant	0.878498	0.153677	1.06676	0.298161	2.39517	0.00753165	2.48094	0.0103329	2.50645	0.00666685	Solyc09g007010.1.1	PR PR1	CAP (Cysteine-rich secretory proteins, Antigen 5, and Pathogenesis-related 1 protein) superfamily protein; pathogenesis-related protein P4 (P4), mRNA	Y	24-25	Y	24-25	159
Solyc01g106600.2.1	PR1	45	10	27.272	10.1451	10	10	23.1337	48.7233	12.3346	10	37.4686	216.692	387.591	15.0918	118.802	66.9467	Significant	2.28461	0.319893	-1.14471	0.527465	-0.0207785	0.873471	1.90568	0.21606	4.43757	0.0252408	4.06647	0.00830386		-1.9819	0.412963	-2.28461	0.380944	-0.378928	0.796239	2.15296	0.0770754	2.99185	0.0164774	Solyc01g106600.2.1	PR PR1	CAP (Cysteine-rich secretory proteins, Antigen 5, and Pathogenesis-related 1 protein) superfamily protein; pathogenesis-related leaf protein 4-like (LOC101257309), mRNA	Y	23-24	Y	23-24	162
Solyc10g085960.1.1	PR1	62	211.354	142.867	111.238	142.255	118.116	226.021	284.485	216.402	206.398	255.355	281.445	263.831	158.642	251.319	204.98	Significant	0.42869	0.0864492	0.599044	0.0147577	0.891785	0.0117553	0.844028	0.0181292	1.25265	0.00820191	0.223157	0.193135		-0.39464	0.102475	-0.462924	0.0813617	-0.15585	0.387576	-0.0154978	0.903544	-0.10874	0.54067	Solyc10g085960.1.1	PR PR1	CAP (Cysteine-rich secretory proteins, Antigen 5, and Pathogenesis-related 1 protein) superfamily protein; pathogenesis-related protein PRB1-2-like (LOC104644399), mRNA	Y	29-30	Y	29-30	268
Solyc07g006710.1.1	PR1	66	74.4938	53.0466	84.8948	182.53	205.088	167.836	29.6036	23.6406	28.1137	70.269	426.341	698.862	127.982	212.805	170.393	Significant	-1.33135	0.0197639	-1.16599	0.0908326	-1.5944	0.000245289	-1.37718	0.0888417	1.05576	0.225429	2.05795	0.199973		-0.324504	0.586653	-0.0745021	0.692654	1.24712	0.316928	3.84816	0.0775889	4.56116	0.136966	Solyc07g006710.1.1	PR PR1	CAP (Cysteine-rich secretory proteins, Antigen 5, and Pathogenesis-related 1 protein) superfamily protein; pathogenesis-related protein PR-1-like (LOC101267821), mRNA	Y	22-23	Y	22-23	182
Solyc09g006010.2.1	PR1	71	10	11.3697	10	10	16.8268	12.9435	51.3571	42.829	52.9625	34.1422	38.8726	27.9869	11.8567	41.3584	26.6075		2.36056	0.02896	1.9134	0.123522	2.40497	0.0341087	1.77155	0.244922	1.208	0.236176	1.11252	0.61812		-0.261974	0.602533	0.0444094	0.890509	-0.589008	0.401226	-0.401809	0.440119	-0.875811	0.468123	Solyc09g006010.2.1	PR PR1	pathogenesis-related gene 1; pathogenesis-related leaf protein 4-like (LOC101265854), mRNA	Y	24-25	Y	24-25	120
Solyc07g006700.1.1	PR1	81	39.9012	56.3224	188.635	212.471	263.388	788.816	46.5944	32.6877	180.182	120.619	129.604	130.786	258.256	106.746	182.501		0.223724	0.384797	-0.784961	0.219306	-0.0661428	0.88052	-0.816813	0.300868	-1.02308	0.0982835	-2.59248	0.179802		-0.511409	0.369758	1.95122	0.116295	1.37223	0.252147	1.47588	0.0336241	1.48898	0.209374	Solyc07g006700.1.1	PR PR1	CAP (Cysteine-rich secretory proteins, Antigen 5, and Pathogenesis-related 1 protein) superfamily protein; pathogenesis-related protein PR-1 (LOC101267538), mRNA	Y	19-20	Y	19-20	196
Solyc02g065470.1.1	PR1	101	9135.15	10845.8	6198.11	4583.64	5531.36	6901.05	6728.39	4561.94	3316.74	3191.03	4805.58	4673.5	7199.18	4546.2	5872.69		-0.441168	0.398714	-1.24942	0.0272619	-0.902064	0.064599	-0.522474	0.0720265	-0.202924	0.252931	-0.562312	0.280808	Significant	-0.560612	0.165826	-1.0205	0.0158417	-1.07624	0.000115785	-0.485551	0.000122109	-0.525756	0.294038	Solyc02g065470.1.1	PR PR1	CAP (Cysteine-rich secretory proteins, Antigen 5, and Pathogenesis-related 1 protein) superfamily protein; STS14 protein (LOC101257731), mRNA	Y	23-24	Y	23-24	180
Solyc12g056390.1.1	Thaumatin-Osmotin	6	38.3144	31.9302	10.6124	18.6643	47.4594	39.7589	255.712	425.072	2246.64	9420.38	13068.5	24190.2	31.1232	8267.75	4149.44	Significant	2.73856	0.140283	3.73472	0.21586	7.72588	0.221323	8.97936	0.0921281	8.10519	2.73033e-05	9.24893	0.00279513	Significant	0.733189	0.550208	3.13518	0.259387	5.20319	0.0963527	5.67544	7.68029e-05	6.56376	0.00285973	Solyc12g056390.1.1	PR Thaumatin-Osmotin	osmotin 34; pathogenesis-related protein R major form (LOC104644305), mRNA	N		Y	25-26	227
Solyc11g044390.1.1	Thaumatin-Osmotin	20	13.4568	22.1641	10	10	32.1744	33.02	10	19.1802	101.666	111.865	91.5985	111.291	20.1359	74.2666	47.2012	Significant	-0.42834	0.550442	-0.208608	0.688784	3.34576	0.0299492	3.48368	0.0455923	1.50941	0.00611174	1.75292	0.094904	Significant	0.939618	0.110557	3.34576	0.028138	3.48368	0.0504108	3.19532	0.00415997	3.47626	0.0592243	Solyc11g044390.1.1	PR Thaumatin-Osmotin	osmotin 34;	N		N		78
Solyc12g056360.1.1	Thaumatin-Osmotin	21	89.1039	23.9726	21.1989	12.3966	27.036	45.7082	78.5259	100.743	354.355	421.592	587.668	668.794	36.5694	368.613	202.591	Significant	-0.182321	0.858773	2.07121	0.0265988	4.06314	0.0673538	5.08784	0.00116152	4.44205	0.00702963	3.87104	0.00560085	Significant	0.359434	0.49949	2.17396	0.0995619	2.42461	0.00666874	2.90376	0.0101961	3.09032	0.0078864	Solyc12g056360.1.1	PR Thaumatin-Osmotin	osmotin 34; thaumatin-like protein (LOC104645134), mRNA	Y	25-26	Y	25-26	229
Solyc04g081560.2.1	Thaumatin-Osmotin	24	11.1714	10	10	10	10	10	13.7276	18.7574	10	50.2018	135.509	101.661	10.1952	54.9761	32.5857		0.297268	0.586205	0.907461	0.263674	0	0.135178	2.32774	0.172455	3.76031	0.0889499	3.34569	0.0656846		0.450381	0.664427	-0.45708	0.0396273	1.87066	0.247838	3.30323	0.103928	2.88861	0.0814653	Solyc04g081560.2.1	PR Thaumatin-Osmotin	THAUMATIN-LIKE PROTEIN 1; pathogenesis-related protein 5 (LOC101265537), mRNA	Y	27-28	Y	27-28	325
Solyc08g080620.1.1	Thaumatin-Osmotin	25	5079.27	8057.72	4565.26	4029.13	9117.79	7984.89	8523.71	24206.5	49250.4	53045.4	50581	45065.1	6472.34	38445.4	22458.9	Significant	0.74686	0.163224	1.58695	0.0200091	3.43137	0.00441546	3.71869	0.00867122	2.47184	0.0024751	2.49667	0.00978713	Significant	1.50584	0.0184777	2.53058	0.00556979	2.63768	0.0101328	2.56904	0.000634631	2.40246	0.00985612	Solyc08g080620.1.1	PR Thaumatin-Osmotin	osmotin 34; PR-5x (PR-5), mRNA	Y	21-22	Y	21-22	226
Solyc08g080640.1.1	Thaumatin-Osmotin	29	9530.78	15221.5	14832.6	15182.6	17449.1	15837.8	26059.1	67919.1	75337.1	85606.8	140318	133054	14675.7	88048.9	51362.3	Significant	1.45112	0.0415381	2.1577	0.0272015	2.34459	0.000405533	2.49531	0.0161502	3.00747	0.00216817	3.07056	0.0109259	Significant	1.38203	0.0431517	1.53157	0.00227041	1.71594	0.0212131	2.42884	0.00169097	2.35215	0.0133755	Solyc08g080640.1.1	PR Thaumatin-Osmotin	osmotin 34; protein NP24 (LOC543979), mRNA	Y	21-22	Y	21-22	247
Solyc08g080660.1.1	Thaumatin-Osmotin	32	23581	16333.2	13978.8	7618.52	11901.7	4649.3	18188.7	34307	59388.1	48076.5	77855.1	31682	13010.4	44916.2	28963.3	Significant	-0.374583	0.759182	1.0707	0.287673	2.08694	0.0495061	2.65775	0.0418961	2.70962	0.00635839	2.76858	0.015807		0.915462	0.339927	1.70713	0.0835175	1.40229	0.114917	2.09775	0.0157413	0.800623	0.232022	Solyc08g080660.1.1	PR Thaumatin-Osmotin	osmotin 34; osmotin-like protein OSML15 (LOC101264959), mRNA	Y	21-22	Y	21-22	250
Solyc08g080670.1.1	Thaumatin-Osmotin	33	21272	14505.5	12586.1	5258.85	7977.71	5431.89	15805.4	24569.4	51798.5	42171.3	67877	26633.8	11172	38142.6	24657.3	Significant	-0.428533	0.764015	0.760257	0.496533	2.04107	0.0479157	3.00344	0.0490778	3.08888	0.0085996	2.29373	0.0325595		0.636441	0.559121	1.71249	0.0905875	1.41584	0.144982	2.1025	0.025872	0.752838	0.314417	Solyc08g080670.1.1	PR Thaumatin-Osmotin	osmotin 34; PR5-like protein (LOC543878), mRNA	Y	21-22	Y	21-22	250
XM_004245580.2	Thaumatin-Osmotin	34	21505.3	14547.2	13503.3	10137.4	13618.2	1923.09	16389.9	39686.9	55360	50513.7	89165.7	33867.7	12539.1	47497.3	30018.2	Significant	-0.391888	0.710388	1.44792	0.0844301	2.03553	0.0521382	2.31698	0.0129293	2.71096	0.00323469	4.13841	0.0175834	Significant	1.27586	0.118263	1.75604	0.0743519	1.62387	0.0391959	2.44368	0.00559724	1.0471	0.126167	XM_004245580.2	PR Thaumatin-Osmotin	osmotin-like protein OSML15 (LOC101264959), mRNA	Y	21-22	Y	21-22	250
Solyc08g080650.1.1	Thaumatin-Osmotin	39	21533.4	34971.2	40308.7	34063.2	58009.3	60576.9	39907.9	95376	145060	156262	158403	158448	41577.1	125576	83576.6	Significant	0.890098	0.0560374	1.44746	0.00724384	1.84748	0.0242183	2.19768	0.00299242	1.44924	0.00370529	1.38717	0.00636926	Significant	1.25695	0.00527423	1.8619	0.0242029	1.96922	0.0021549	1.98885	0.00044805	1.98926	0.00343056	Solyc08g080650.1.1	PR Thaumatin-Osmotin	osmotin 34; osmotin-like protein OSML13 (LOC544082), mRNA	Y	21-22	Y	21-22	246
XM_004245581.2	Thaumatin-Osmotin	40	15593.3	32113.6	38471.8	33285.5	54987.8	60065.8	25406.4	74147	130079	151028	145770	155231	39086.3	113610	76348.2	Significant	0.704269	0.203987	1.2072	0.0137061	1.75751	0.0830628	2.18185	0.00582931	1.40651	0.00623702	1.3698	0.0120536	Significant	1.5452	0.0164032	2.35612	0.0664281	2.57155	0.00677036	2.52042	0.00284596	2.61115	0.00718081	XM_004245581.2	PR Thaumatin-Osmotin	osmotin-like protein OSML13 (LOC544082), mRNA	#N/A		#N/A		#N/A
Solyc02g087520.2.1	Thaumatin-Osmotin	46	205.285	287.719	233.811	185.042	238.952	165.675	259.369	148.958	321.298	247.892	547.931	351.819	219.414	312.878	266.146		0.337379	0.608098	-0.949757	0.0933654	0.458567	0.352867	0.421856	0.315423	1.19727	0.278939	1.08648	0.165786		-0.800101	0.333494	0.308906	0.606565	-0.0652949	0.909559	1.07899	0.315797	0.439828	0.497771	Solyc02g087520.2.1	PR Thaumatin-Osmotin	Pathogenesis-related thaumatin superfamily protein; thaumatin-like protein (LOC101248168), mRNA	Y	28-29	Y	28-29	270
Solyc04g081550.2.1	Thaumatin-Osmotin	58	3019.43	1604.57	620.676	480.259	390.515	934.658	6126.23	4837.94	6067.66	5847.1	10135.9	3211.46	1175.02	6037.71	3606.36	Significant	1.02072	0.222073	1.59221	0.0921868	3.28923	0.0222095	3.60584	1.57413e-05	4.69795	0.0178421	1.78072	0.0138879		-0.340606	0.545579	-0.0138582	0.975556	-0.067277	0.867719	0.726401	0.180292	-0.93177	0.189229	Solyc04g081550.2.1	PR Thaumatin-Osmotin	Pathogenesis-related thaumatin superfamily protein; thaumatin-like protein 1b (LOC101265231), mRNA	Y	26-27	Y	26-27	335
Solyc06g073000.2.1	Thaumatin-Osmotin	60	244.469	71.9587	163.526	59.8394	101.422	92.5935	105.061	123.449	241.698	203.701	179.094	175.178	122.302	171.363	146.833		-1.21843	0.385091	0.77867	0.185269	0.563681	0.222925	1.76729	0.0410612	0.820348	0.0487472	0.919837	0.179151		0.23269	0.648701	1.20198	0.101197	0.955234	0.122466	0.769499	0.134988	0.737598	0.110888	Solyc06g073000.2.1	PR Thaumatin-Osmotin	Pathogenesis-related thaumatin superfamily protein; pathogenesis-related protein 5 (LOC101259255), mRNA	N		Y	26-27	306
Solyc03g079960.2.1	Thaumatin-Osmotin	61	136.252	51.9295	140.678	55.5801	81.9315	71.5327	90.5507	98.9676	159.755	164.536	146.964	164.135	89.6505	137.485	113.568	Significant	-0.589477	0.544283	0.930402	0.193461	0.18347	0.595029	1.56576	0.0506745	0.842969	0.0121022	1.19821	0.0813385		0.12823	0.75682	0.819065	0.154895	0.861602	0.0939095	0.698662	0.0193604	0.858085	0.066523	Solyc03g079960.2.1	PR Thaumatin-Osmotin	Pathogenesis-related thaumatin superfamily protein; thaumatin-like protein 1b (LOC101256565), mRNA	Y	25-26	Y	25-26	297
Solyc12g056380.1.1	Thaumatin-Osmotin	67	10	26.4725	10	10	10	10	10	10	10	10	10	12.11	12.7454	10.3517	11.5485		0	0.969209	-1.40449	0.413711	0	0.974665	0	0.836871	0	0.293316	0.276199	0.117412		0	0.91766	0	0.559313	0	0.898353	0	0.519292	0.276199	0.112543	Solyc12g056380.1.1	PR Thaumatin-Osmotin	osmotin 34; thaumatin-like protein (LOC101259133), mRNA	N		Y	24-25	229
Solyc11g013300.1.1	Thaumatin-Osmotin	68	487.097	223.575	256.472	139.172	211.607	184.245	173.438	213.576	251.663	215.515	220.005	209.937	250.361	214.023	232.192		-1.48979	0.310236	-0.0660051	0.914059	-0.0273037	0.854556	0.630919	0.272179	0.0561544	0.896318	0.188336	0.708032		0.300334	0.668332	0.537078	0.131286	0.313374	0.334865	0.343122	0.456806	0.275541	0.260423	Solyc11g013300.1.1	PR Thaumatin-Osmotin	Pathogenesis-related thaumatin superfamily protein; pathogenesis-related protein 5 (LOC101253741), mRNA	Y	27-28	Y	27-28	287
Solyc02g083790.2.1	Thaumatin-Osmotin	69	260.285	199.134	65.8932	84.3791	77.4485	387.329	127.577	130.727	234.765	168.536	199.54	119.839	179.078	163.497	171.288		-1.02872	0.149677	-0.607182	0.412394	1.83301	0.0450515	0.998097	0.196334	1.36537	0.0300215	-1.69246	0.412408		0.0351836	0.937163	0.879845	0.169142	0.401683	0.480034	0.645304	0.219112	-0.0902734	0.844644	Solyc02g083790.2.1	PR Thaumatin-Osmotin	Pathogenesis-related thaumatin superfamily protein; thaumatin-like protein 1 (LOC101261870), mRNA	Y	25-26	Y	25-26	304
XM_004245584.2	Thaumatin-Osmotin	73	352.685	496.879	374.347	336.832	570.312	422.33	1588.68	1314.19	2036.35	851.336	768.917	648.395	425.564	1201.31	813.437	Significant	2.17138	0.107042	1.4032	0.190409	2.44354	0.000426341	1.3377	0.456859	0.431077	0.358905	0.618504	0.674429		-0.273661	0.685783	0.358154	0.408754	-0.90003	0.398625	-1.04693	0.209241	-1.29289	0.274191	XM_004245584.2	PR Thaumatin-Osmotin	thaumatin-like protein (LOC101266146), mRNA	#N/A		#N/A		#N/A
Solyc03g118780.2.1	Thaumatin-Osmotin	75	400.589	302.083	108.438	100.847	75.1859	49.7439	853.693	863.26	331.285	309.782	353.073	236.012	172.814	491.184	331.999	Significant	1.0916	0.00431636	1.51485	0.019964	1.6112	0.0793843	1.61908	0.261786	2.23143	0.0747585	2.24627	0.281382		0.0160772	0.837949	-1.36565	0.0169976	-1.46246	0.0576619	-1.27375	0.0265024	-1.85486	0.0402251	Solyc03g118780.2.1	PR Thaumatin-Osmotin	Pathogenesis-related thaumatin superfamily protein; thaumatin-like protein (LOC101255779), mRNA	Y	24-25	Y	24-25	245
Solyc08g080590.2.1	Thaumatin-Osmotin	76	10	10	10	10	10	10	17.4026	15.6629	16.4372	10	10	10	10	13.2505	11.6252		0.799301	0.0191701	0.64735	0.070672	0.716968	0.0451516	0	0.0350859	0	0.99913	0	0.522546	Significant	-0.151951	0.673914	-0.082333	0.786276	-0.799301	0.000637061	-0.799301	0.000227645	-0.799301	0.0460663	Solyc08g080590.2.1	PR Thaumatin-Osmotin	osmotin 34;	Y	18-19	Y	18-19	157
Solyc11g066130.1.1	Thaumatin-Osmotin	87	21150.7	15701.1	6751.66	4508.1	2574.26	2296.61	15937.6	15640.2	8014.81	5403.87	8165.36	6769.31	8830.4	9988.53	9409.47	Significant	-0.408271	0.319882	-0.00560133	0.980852	0.247427	0.382666	0.261473	0.645197	1.66536	0.00345013	1.5595	0.241294		-0.0271724	0.854801	-0.991695	0.0354407	-1.56037	0.0201291	-0.964846	0.0195725	-1.23535	0.0750505	Solyc11g066130.1.1	PR Thaumatin-Osmotin	Pathogenesis-related thaumatin superfamily protein; osmotin-like protein (LOC543971), mRNA	Y	24-25	Y	24-25	252
Solyc01g111330.2.1	Thaumatin-Osmotin	93	799.271	426.162	160.851	274.323	194.407	139.515	936.824	206.673	69.5166	66.3917	105.723	182.474	332.422	261.267	296.844		0.229093	0.453664	-1.04406	0.0470334	-1.2103	0.0212588	-2.0468	0.018848	-0.878792	0.109092	0.387271	0.754088	Significant	-2.18043	0.0133215	-3.75235	0.00850781	-3.8187	0.00876365	-3.14749	0.00999935	-2.36008	0.0339019	Solyc01g111330.2.1	PR Thaumatin-Osmotin	Pathogenesis-related thaumatin superfamily protein; thaumatin-like protein 1 (LOC101261172), mRNA	Y	28-29	Y	28-29	356
Solyc01g111320.2.1	Thaumatin-Osmotin	95	2589.56	2112.77	1673.09	1922.53	1824.95	1845.3	3443.06	1813.15	1394.99	794.205	968.549	1150.04	1994.7	1594	1794.35	Significant	0.410983	0.181508	-0.220635	0.351062	-0.262269	0.310977	-1.27542	0.00975761	-0.913957	0.0202984	-0.682172	0.046034	Significant	-0.925193	0.030704	-1.30344	0.014461	-2.11611	0.00511625	-1.8298	0.00632915	-1.58201	0.00808446	Solyc01g111320.2.1	PR Thaumatin-Osmotin	Pathogenesis-related thaumatin superfamily protein; thaumatin-like protein 1b (LOC101260879), mRNA	Y	23-24	Y	23-24	276
Solyc03g033490.1.1	Thaumatin-Osmotin	96	112.109	133.849	44.5007	60.3687	45.5555	107.552	127.133	87.5023	48.291	60.1737	58.4874	134.252	83.9892	85.9731	84.9812		0.181426	0.626418	-0.613214	0.292264	0.117927	0.68842	-0.00466721	0.995271	0.360502	0.208226	0.319903	0.446186		-0.538941	0.255243	-1.39651	0.024212	-1.07913	0.0284465	-1.12014	0.0321476	0.0786052	0.821185	Solyc03g033490.1.1	PR Thaumatin-Osmotin	Pathogenesis-related thaumatin superfamily protein; thaumatin-like protein 1b (LOC101244748), partial mRNA	Y	24-25	Y	24-25	311
Solyc05g053020.2.1	Thaumatin-Osmotin	97	38.6628	22.5304	15.4677	19.2193	16.4769	10.8777	24.6512	22.7122	19.2228	19.0234	13.7278	14.7357	20.5391	19.0122	19.7757		-0.649292	0.323446	0.0115936	0.965472	0.313562	0.271861	-0.0147857	0.921328	-0.263345	0.0498318	0.437948	0.338174	Significant	-0.118186	0.601985	-0.35884	0.0706709	-0.373883	0.0041947	-0.844556	0.0011948	-0.74234	0.0104723	Solyc05g053020.2.1	PR Thaumatin-Osmotin	Pathogenesis-related thaumatin superfamily protein; thaumatin-like protein (LOC101247620), mRNA	Y	22-23	Y	22-23	244
Solyc10g084840.1.1	Thaumatin-Osmotin	99	575.744	464.996	251.484	207.527	197.025	357.642	407.944	308.38	334.96	229.591	174.794	200.83	342.403	276.083	309.243		-0.497055	0.0292836	-0.592509	0.114029	0.413519	0.509846	0.145766	0.760415	-0.172725	0.768887	-0.832539	0.343398	Significant	-0.403662	0.0600438	-0.284384	0.558524	-0.829307	0.112183	-1.22272	0.00797199	-1.0224	0.0104332	Solyc10g084840.1.1	PR Thaumatin-Osmotin	Pathogenesis-related thaumatin superfamily protein; thaumatin-like protein (LOC101263653), mRNA	Y	23-24	Y	23-24	245
Solyc02g083760.2.1	Thaumatin-Osmotin	105	10726.8	3912.85	5375.73	12353.5	10997.5	8747.71	2532.61	638.145	839.03	802.612	744.314	725.777	8685.68	1047.08	4866.38	Significant	-2.08252	0.0173339	-2.61626	0.0126687	-2.67966	0.000556148	-3.94408	0.0130791	-3.88512	0.00772297	-3.59131	0.0283582	Significant	-1.98867	0.00711126	-1.59383	0.00619227	-1.65785	0.00607436	-1.76664	0.00448417	-1.80302	0.00739078	Solyc02g083760.2.1	PR Thaumatin-Osmotin	Pathogenesis-related thaumatin superfamily protein; pathogenesis-related protein 5 (LOC101262166), mRNA	Y	23-24	Y	23-24	326
Solyc04g079890.2.1	Thaumatin-Osmotin	106	1414.13	2630.67	1797.28	1669.09	2299.43	1058.25	891.603	571.949	544.312	629.538	712.486	411.391	1811.47	626.88	1219.18		-0.665436	0.451712	-2.20147	0.0570256	-1.72331	0.0459375	-1.4067	0.0216737	-1.69034	0.0386259	-1.36309	0.118425		-0.640514	0.628726	-0.711968	0.607236	-0.502109	0.687888	-0.323541	0.790632	-1.11589	0.495313	Solyc04g079890.2.1	PR Thaumatin-Osmotin	thaumatin-like protein 3; pathogenesis-related protein 5 (LOC101248479), mRNA	Y	24-25	Y	24-25	247
Solyc01g086840.1.1	Thaumatin-Osmotin	107	28.0007	17.3691	22.5961	26.8033	48.7627	50.3443	10	10	10	16.3	10	12.7858	32.3127	11.5143	21.9135	Significant	-1.48547	0.274331	-0.796525	0.0673744	-1.17607	0.107643	-0.717541	0.456822	-2.28578	0.00726866	-1.97729	0.0163889		0	0.356009	0	0.45346	0.704871	0.0264341	0	0.200116	0.35454	0.0708911	Solyc01g086840.1.1	PR Thaumatin-Osmotin	thaumatin-like protein 3; thaumatin-like protein 1b (LOC101264153), mRNA	Y	21-22	Y	21-22	238
Solyc01g104290.1.1	Thaumatin-Osmotin	108	53.2506	23.853	27.8648	36.6948	24.8567	25.1197	28.8375	31.8986	42.1902	26.6341	19.8133	14.4692	31.94	27.3072	29.6236		-0.884851	0.326448	0.419322	0.461532	0.598466	0.357184	-0.4623	0.436327	-0.327171	0.361255	-0.795829	0.377119		0.145548	0.763071	0.548962	0.383483	-0.114672	0.609269	-0.541482	0.125602	-0.994958	0.129175	Solyc01g104290.1.1	PR Thaumatin-Osmotin	Pathogenesis-related thaumatin superfamily protein; pathogenesis-related protein 5-like (LOC101257711), mRNA	N		N		316
			FNAZ	FNAZ	FNAZ	FNAZ	FNAZ	FNAZ	FAZ	FAZ	FAZ	FAZ	FAZ	FAZ	ALL FNAZ	ALL FAZ	ALL
			0	4	8	12	16	20	0	4	8	12	16	20
all PR			757504	621356	844711	579952	870097	978690	655152	1.20349e+06	1.94458e+06	2.59181e+06	2.9366e+06	2.63629e+06	775385	1.99465e+06	1.38502e+06
% of total hybrid signal			1.03127	1.0112	1.67719	1.19633	1.72267	1.7608	0.882375	1.66639	2.52343	3.63864	3.70347	4.22007	1.36899	2.74164	2.14079
Total selected transcriptome signal			7.34535e+07	6.14477e+07	5.03647e+07	4.84777e+07	5.05088e+07	5.55822e+07	7.42487e+07	7.22215e+07	7.7061e+07	7.12302e+07	7.92932e+07	6.24703e+07	5.66391e+07	7.27542e+07	6.46966e+07
B-1,3-Glu			45307.9	41004.4	41180.3	41909	46998.7	32382.2	29729.1	39942.5	114685	174114	193258	186551	41463.7	123047	82255.2
% of total hybrid signal			0.0616824	0.0667306	0.0817642	0.0864501	0.0930506	0.05826	0.0400398	0.0553055	0.148824	0.244439	0.243726	0.298623	0.0732069	0.169127	0.12714
Total selected transcriptome signal			7.34535e+07	6.14477e+07	5.03647e+07	4.84777e+07	5.05088e+07	5.55822e+07	7.42487e+07	7.22215e+07	7.7061e+07	7.12302e+07	7.92932e+07	6.24703e+07	5.66391e+07	7.27542e+07	6.46966e+07
Genes -Chitin associated			205687	161619	119505	116650	115905	180691	268472	477490	699127	954236	1.09746e+06	981703	150009	746415	448212
% of total hybrid signal			0.280024	0.263018	0.237279	0.240626	0.229476	0.325088	0.361585	0.661147	0.907238	1.33965	1.38406	1.57147	0.264852	1.02594	0.692791
Total selected transcriptome signal			7.34535e+07	6.14477e+07	5.03647e+07	4.84777e+07	5.05088e+07	5.55822e+07	7.42487e+07	7.22215e+07	7.7061e+07	7.12302e+07	7.92932e+07	6.24703e+07	5.66391e+07	7.27542e+07	6.46966e+07
Kunitz			89559.1	133830	450410	231886	461816	465867	66262.4	116611	324975	364856	292654	249768	305561	235854	270708
% of total hybrid signal			0.121926	0.217795	0.894297	0.478335	0.914328	0.83816	0.0892439	0.161463	0.421711	0.51222	0.369078	0.399818	0.539489	0.32418	0.418426
Total selected transcriptome signal			7.34535e+07	6.14477e+07	5.03647e+07	4.84777e+07	5.05088e+07	5.55822e+07	7.42487e+07	7.22215e+07	7.7061e+07	7.12302e+07	7.92932e+07	6.24703e+07	5.66391e+07	7.27542e+07	6.46966e+07
PR-?			16326.1	12474.3	10480.5	8145.14	12609.3	14318.1	28984.1	48849.6	67561.6	66618.9	75481.4	57649.7	12392.3	57524.2	34958.2
% of total hybrid signal			0.0222265	0.0203006	0.0208093	0.0168018	0.0249646	0.0257602	0.0390365	0.0676385	0.0876729	0.0935261	0.0951928	0.0922833	0.0218793	0.0790665	0.0540341
Total selected transcriptome signal			7.34535e+07	6.14477e+07	5.03647e+07	4.84777e+07	5.05088e+07	5.55822e+07	7.42487e+07	7.22215e+07	7.7061e+07	7.12302e+07	7.92932e+07	6.24703e+07	5.66391e+07	7.27542e+07	6.46966e+07
PR1-like			239762	107870	66733.1	49196.2	39598.9	111866	77372.7	132737	148257	419205	510344	536813	102505	304122	203313
% of total hybrid signal			0.326414	0.175548	0.1325	0.101482	0.0784002	0.201263	0.104208	0.183792	0.192389	0.588521	0.643617	0.859309	0.180978	0.418013	0.314256
Total selected transcriptome signal			7.34535e+07	6.14477e+07	5.03647e+07	4.84777e+07	5.05088e+07	5.55822e+07	7.42487e+07	7.22215e+07	7.7061e+07	7.12302e+07	7.92932e+07	6.24703e+07	5.66391e+07	7.27542e+07	6.46966e+07
Thau/Osmotin			160861	164558	156403	132166	193169	173565	184331	387863	589974	612784	767397	623809	163454	527693	345573
% of total hybrid signal			0.218998	0.267802	0.310541	0.272634	0.382446	0.312268	0.248262	0.537046	0.765594	0.860286	0.967797	0.998568	0.288588	0.72531	0.534144
Total selected transcriptome signal			7.34535e+07	6.14477e+07	5.03647e+07	4.84777e+07	5.05088e+07	5.55822e+07	7.42487e+07	7.22215e+07	7.7061e+07	7.12302e+07	7.92932e+07	6.24703e+07	5.66391e+07	7.27542e+07	6.46966e+07
Significant and log2>3 all PR			62736.6	30519.9	16267.3	17048.5	21663.9	31927.7	35858	150275	329119	686475	859702	744352	30027.3	467630	248829
% of total hybrid signal			0.08541	0.0496681	0.0322991	0.0351677	0.0428913	0.0574423	0.0482945	0.208075	0.427089	0.963741	1.08421	1.19153	0.0530152	0.642754	0.384608
Total selected transcriptome signal			7.34535e+07	6.14477e+07	5.03647e+07	4.84777e+07	5.05088e+07	5.55822e+07	7.42487e+07	7.22215e+07	7.7061e+07	7.12302e+07	7.92932e+07	6.24703e+07	5.66391e+07	7.27542e+07	6.46966e+07
Significant and log2>3 B-1,3-Glu			10	10	24.0802	10	10	10	10	30.9538	33.9461	318.969	115.465	173.568	12.3467	113.817	63.0819
% of total hybrid signal			1.36141e-05	1.6274e-05	4.78117e-05	2.06281e-05	1.97985e-05	1.79914e-05	1.34682e-05	4.28595e-05	4.40509e-05	0.0004478	0.000145618	0.00027784	2.17989e-05	0.000156441	9.75041e-05
Total selected transcriptome signal			7.34535e+07	6.14477e+07	5.03647e+07	4.84777e+07	5.05088e+07	5.55822e+07	7.42487e+07	7.22215e+07	7.7061e+07	7.12302e+07	7.92932e+07	6.24703e+07	5.66391e+07	7.27542e+07	6.46966e+07
Significant and log2>3 Chitin associated			17818.4	11980.4	4897.51	5527.48	8898.99	11021.7	17646.8	80780.8	168337	335934	419070	341634	10024.1	227234	118629
% of total hybrid signal			0.0242581	0.0194969	0.0097241	0.0114021	0.0176187	0.0198296	0.0237671	0.111851	0.218447	0.471618	0.528507	0.546873	0.0176982	0.312331	0.183362
Total selected transcriptome signal			7.34535e+07	6.14477e+07	5.03647e+07	4.84777e+07	5.05088e+07	5.55822e+07	7.42487e+07	7.22215e+07	7.7061e+07	7.12302e+07	7.92932e+07	6.24703e+07	5.66391e+07	7.27542e+07	6.46966e+07
Significant and log2>3 Kunitz			5752.26	3126.44	1612.05	2707.56	5322.49	1978.43	3763.6	33074.4	107228	207631	234588	178619	3416.54	127484	65450.3
% of total hybrid signal			0.00783117	0.00508796	0.00320076	0.00558518	0.0105378	0.00355946	0.00506891	0.0457958	0.139147	0.291493	0.295849	0.285926	0.00603212	0.175226	0.101165
Total selected transcriptome signal			7.34535e+07	6.14477e+07	5.03647e+07	4.84777e+07	5.05088e+07	5.55822e+07	7.42487e+07	7.22215e+07	7.7061e+07	7.12302e+07	7.92932e+07	6.24703e+07	5.66391e+07	7.27542e+07	6.46966e+07
Significant and log2>3 PR-?			277.963	1219.29	1214.35	1438.04	2315.53	1079.72	254.541	10614.4	26223.8	31731.3	31452.6	17738	1257.48	19669.1	10463.3
% of total hybrid signal			0.00037842	0.00198428	0.00241111	0.0029664	0.00458441	0.00194257	0.000342822	0.014697	0.03403	0.0445475	0.0396662	0.0283943	0.00222017	0.027035	0.0161729
Total selected transcriptome signal			7.34535e+07	6.14477e+07	5.03647e+07	4.84777e+07	5.05088e+07	5.55822e+07	7.42487e+07	7.22215e+07	7.7061e+07	7.12302e+07	7.92932e+07	6.24703e+07	5.66391e+07	7.27542e+07	6.46966e+07
Significant and log2>3 PR1-like			38737.2	14105.7	8477.51	7324.34	5010.17	17719.3	13838.9	25229	24593	100905	160728	181217	15229	84418.5	49823.8
% of total hybrid signal			0.052737	0.0229556	0.0168323	0.0151087	0.00991941	0.0318795	0.0186385	0.0349329	0.0319137	0.14166	0.202701	0.290085	0.0268879	0.116032	0.0770114
Total selected transcriptome signal			7.34535e+07	6.14477e+07	5.03647e+07	4.84777e+07	5.05088e+07	5.55822e+07	7.42487e+07	7.22215e+07	7.7061e+07	7.12302e+07	7.92932e+07	6.24703e+07	5.66391e+07	7.27542e+07	6.46966e+07
Significant and log2>3 Thau/Osmotin			140.875	78.0669	41.8112	41.0608	106.67	118.487	344.238	544.995	2702.66	9953.83	13747.8	24970.3	87.8285	8710.63	4399.23
% of total hybrid signal			0.000191788	0.000127046	8.3017e-05	8.47005e-05	0.000211191	0.000213175	0.000463628	0.000754616	0.00350717	0.0139742	0.017338	0.0399714	0.000155067	0.0119727	0.00679979
Total selected transcriptome signal			7.34535e+07	6.14477e+07	5.03647e+07	4.84777e+07	5.05088e+07	5.55822e+07	7.42487e+07	7.22215e+07	7.7061e+07	7.12302e+07	7.92932e+07	6.24703e+07	5.66391e+07	7.27542e+07	6.46966e+07
[truncated: 28 more columns]

## Sheet: PAR1
Combined Phytozome & NCBI	Heat Map position	Mean 0h NAZ (min 10)	Mean 4h NAZ (min 10)	Mean 8h NAZ (min 10)	Mean 12h NAZ (min 10)	Mean 16h NAZ (min 10)	Mean 20h NAZ (min 10)	Mean 0h AZ (min 10)	Mean 4h AZ (min 10)	Mean 8h AZ (min 10)	Mean 12h AZ (min 10)	Mean 16h AZ (min 10)	Mean 20h AZ (min 10)	Mean all NAZ	Mean all AZ	Mean all AZ&NAZ	P<0.015 at any AZ/NAZ time	AZ/NAZ log2 0h	P-value AZ/NAZ 0h	AZ/NAZ log2 4h	P-value AZ/NAZ 4h	AZ/NAZ log2 8h	P-value AZ/NAZ 8h	AZ/NAZ log2 12h	P-value AZ/NAZ 12h	AZ/NAZ log2 16h	P-value AZ/NAZ 16h	AZ/NAZ log2 20h	P-value AZ/NAZ 20h	P<0.015 at any time	AZ log2 4h/0h	P-value AZ 4h/0h	AZ log2 8h/0h	P-value AZ 8h/0h	AZ log2 12h/0h	P-value AZ 12h/0h	AZ log216h/0h	P-value AZ 16h/0h	AZ log2 20h/0h	P-value AZ 20h/0h	Combined Phytozome & NCBI	Sort Name	Combined Best Arab define and NCBI def	SignalP 4.1 (default cutoff)	Cleavage between	SignalP 4.1 (ver 3.0 cutoff 0.340)	Cleavage between	Protein length with SigPep (aa)	Best Arabidopsis TAIR10 hit name
Solyc03g025670.2.1	1	185.557	196.14	233.937	158.064	306.773	176.114	779.695	2211.85	5296.35	5166.87	11794.4	13642.4	209.431	6481.92	3345.67	Significant	2.07105	0.034567	3.4953	0.0264667	4.50081	0.0454888	5.03071	0.000425126	5.26478	4.29438e-07	6.27544	0.102643	Significant	1.50427	0.0533692	2.76402	0.0564514	2.72831	0.000893153	3.91904	5.9834e-05	4.12904	0.11095	Solyc03g025670.2.1	PAR1 PAR1a	PAR1 protein; uncharacterized LOC101252465 (LOC101252465), mRNA	Y	23-24	Y	23-24	181	AT5G52390.1
Solyc03g025680.2.1	2	2825.15	3100.59	4385.98	3261.17	5284.36	3089	11479.2	29213.7	73510.9	69284.2	117742	127569	3657.71	71466.5	37562.1	Significant	2.02262	0.0275904	3.23603	0.0203176	4.06699	0.0964558	4.40907	9.91523e-05	4.47775	8.14114e-06	5.368	0.0255174	Significant	1.34762	0.0451207	2.67893	0.115996	2.5935	0.000381989	3.35853	9.09349e-05	3.47418	0.0292316	Solyc03g025680.2.1	PAR1 PAR1b	PAR1 protein; uncharacterized LOC101252153 (LOC101252153), mRNA	Y	26-27	Y	26-27	184	AT5G52390.1
Solyc10g085010.1.1	3	587.609	104.351	115.826	123.498	227.356	169.076	201.985	2743.21	6945.32	5989.71	9169.93	1134.82	221.286	4364.16	2292.72	Significant	-1.54061	0.40724	4.71635	0.250221	5.90601	0.0863916	5.59993	0.00349012	5.33389	0.00124165	2.74672	0.00416274	Significant	3.76355	0.263505	5.10372	0.0885285	4.89017	0.00394433	5.50459	0.00132677	2.49014	0.0166948	Solyc10g085010.1.1	PAR1 PAR1e	PAR1 protein; uncharacterized LOC101267755 (LOC101267755), mRNA	Y	25-26	Y	25-26	187	AT3G54040.1
Solyc10g086710.1.1	4	176.228	104.327	89.6246	76.7005	139.773	137.362	105.224	690.971	2559.31	11374.9	17415	8545.5	120.669	6781.81	3451.24	Significant	-0.743986	0.457754	2.72751	0.154929	4.83572	0.153138	7.2124	9.85617e-05	6.9611	0.00128751	5.95911	0.0604448	Significant	2.71517	0.157832	4.60422	0.154826	6.75625	0.000111718	7.37072	0.00127775	6.34363	0.0600397	Solyc10g086710.1.1	PAR1 PAR1f	PAR1 protein; uncharacterized LOC101253546 (LOC101253546), mRNA	Y	25-26	Y	25-26	175	AT3G54040.1
Solyc09g011800.2.1	5	25.6639	123.166	57.4989	34.1164	14.7351	14.023	251.267	35.958	30.2031	41.126	12.4615	64.4433	44.8672	72.5765	58.7218		3.29141	0.350188	-1.77622	0.274638	-0.928837	0.361033	0.269584	0.847312	-0.241786	0.706393	2.20024	0.411812		-2.80484	0.369454	-3.05645	0.35789	-2.6111	0.380918	-4.33368	0.329157	-1.96312	0.434856	Solyc09g011800.2.1	PAR1 PAR1d	PAR1 protein; uncharacterized LOC101261147 (LOC101261147), mRNA	Y	24-25	Y	24-25	173	AT3G54040.1
Solyc01g099920.2.1	6	17.004	14.5595	19.0072	12.4173	14.9679	16.0823	20.3607	21.1379	28.8463	37.2863	59.8238	60.4788	15.673	37.989	26.831	Significant	0.259912	0.664571	0.537876	0.395237	0.601841	0.351551	1.5863	0.293231	1.99885	0.0280737	1.91095	0.00661824		0.0540486	0.915134	0.502599	0.449758	0.872862	0.452426	1.55493	0.0536265	1.57064	0.027584	Solyc01g099920.2.1	PAR1 PAR1h	PAR1 protein; uncharacterized LOC101259981 (LOC101259981), mRNA	Y	18-19	Y	18-19	240	AT3G54040.1
		FNAZ	FNAZ	FNAZ	FNAZ	FNAZ	FNAZ	FAZ	FAZ	FAZ	FAZ	FAZ	FAZ	ALL FNAZ	ALL FAZ	ALL
		0	4	8	12	16	20	0	4	8	12	16	20
all PR		3817.21	3643.14	4901.88	3665.97	5987.96	3601.66	12837.7	34916.9	88370.9	91894.1	156193	151017	4269.63	89204.9	46737.3
% of total hybrid signal		0.00519677	0.00592884	0.00973277	0.00756217	0.0118553	0.00647987	0.0172902	0.0483469	0.114677	0.12901	0.196982	0.241742	0.00753832	0.122611	0.0722407
Total selected transcriptome signal		7.34535e+07	6.14477e+07	5.03647e+07	4.84777e+07	5.05088e+07	5.55822e+07	7.42487e+07	7.22215e+07	7.7061e+07	7.12302e+07	7.92932e+07	6.24703e+07	5.66391e+07	7.27542e+07	6.46966e+07
[truncated: 27 more columns]

## Sheet: Wax+Suberin
Combined Phytozome & NCBI	Sort Function	Heat Map position	Mean 0h NAZ (min 10)	Mean 4h NAZ (min 10)	Mean 8h NAZ (min 10)	Mean 12h NAZ (min 10)	Mean 16h NAZ (min 10)	Mean 20h NAZ (min 10)	Mean 0h AZ (min 10)	Mean 4h AZ (min 10)	Mean 8h AZ (min 10)	Mean 12h AZ (min 10)	Mean 16h AZ (min 10)	Mean 20h AZ (min 10)	Mean all NAZ	Mean all AZ	Mean all AZ&NAZ	P<0.015 at any AZ/NAZ time	AZ/NAZ log2 0h	P-value AZ/NAZ 0h	AZ/NAZ log2 4h	P-value AZ/NAZ 4h	AZ/NAZ log2 8h	P-value AZ/NAZ 8h	AZ/NAZ log2 12h	P-value AZ/NAZ 12h	AZ/NAZ log2 16h	P-value AZ/NAZ 16h	AZ/NAZ log2 20h	P-value AZ/NAZ 20h	P<0.015 at any time	AZ log2 4h/0h	P-value AZ 4h/0h	AZ log2 8h/0h	P-value AZ 8h/0h	AZ log2 12h/0h	P-value AZ 12h/0h	AZ log216h/0h	P-value AZ 16h/0h	AZ log2 20h/0h	P-value AZ 20h/0h	Combined Phytozome & NCBI	Sort Name	Combined Best Arab define and NCBI def	SignalP 4.1 (default cutoff)	Cleavage between	SignalP 4.1 (ver 3.0 cutoff 0.340)	Cleavage between	Protein length with SigPep (aa)
Solyc01g081600.2.1	Transport lipid	1	10	10	10	10	10	10	105.867	1460.56	4653.79	14662.5	33043.4	34327.2	10	14708.9	7359.44	Significant	3.40418	0.287528	7.19037	0.00721544	8.86226	6.24721e-05	10.5179	0.0102776	11.6901	9.15902e-05	11.7451	0.0219384	Significant	3.78619	0.0110827	5.45808	0.000315881	7.11373	0.0104459	8.28596	9.69236e-05	8.34095	0.0220709	Solyc01g081600.2.1	Transport lipid	Bifunctional inhibitor/lipid-transfer protein/seed storage 2S albumin superfamily protein; non-specific lipid-transfer protein 1-like (LOC101265675), mRNA	Y	29-30	Y	29-30	121
Solyc11g067180.1.1	Synthesis	2	27.0972	10.5786	30.6858	10.1576	42.0183	19.2233	90.5809	689.769	2832.54	8323.82	16444	6381.48	23.2935	5793.7	2908.5	Significant	1.74106	0.11613	6.02689	0.0303925	6.52838	0.0671815	9.67854	0.0262186	8.61233	0.0602143	8.37489	4.45971e-06	Significant	2.92884	0.038555	4.96675	0.0698434	6.5219	0.0267128	7.50414	0.0605401	6.13854	4.53611e-06	Solyc11g067180.1.1	Synthesis	Jojoba acyl CoA reductase-related male sterility protein; fatty acyl-CoA reductase 1-like (LOC101255165), transcript variant X2, mRNA	N		N		489
Solyc01g110110.2.1	Synthesis	3	139.694	110.699	99.397	82.8493	125.613	84.7908	306.541	2567.37	5234.45	5301.87	6885.24	5371.55	107.174	4277.84	2192.51	Significant	1.13381	0.0242588	4.53557	0.00800204	5.71869	0.00269322	5.99987	0.054331	5.77645	0.0101506	5.98529	0.195655	Significant	3.06614	0.00948272	4.09389	0.00292794	4.11235	0.0588833	4.48936	0.0107067	4.13119	0.208058	Solyc01g110110.2.1	Synthesis	Papain family cysteine protease; cysteine proteinase RD19a (LOC101258107), mRNA	Y	22-23	Y	22-23	369
Solyc05g054890.2.1	Transport ABC2	4	450.957	1311.7	1375.83	1052.75	1743.83	634.865	3136.94	19487.6	52162.7	40127.1	55472.6	35869.7	1094.99	34376.1	17735.5	Significant	2.79829	0.0500997	3.89305	0.000410452	5.24464	0.071932	5.25235	0.0011562	4.99145	0.014923	5.82017	0.00182528	Significant	2.63513	0.00167679	4.05559	0.0767253	3.67715	0.00155006	4.14435	0.0158355	3.51534	0.00247067	Solyc05g054890.2.1	Transport ABC2	ABC-2 type transporter family protein; ABC transporter G family member 6 (LOC101254798), mRNA	N		N		750
XR_740761.1	Synthesis	5	10	10	10	12.4457	52.9389	10	3068.75	10583.4	31673.3	43530.2	69076.2	40305.8	17.5641	33039.6	16528.6	Significant	8.26151	0.0161436	10.0476	0.00702285	11.629	0.00709117	11.7721	4.50505e-05	10.3496	0.000268846	11.9768	0.00011522	Significant	1.78608	0.0164108	3.36754	0.00885648	3.82629	0.000147009	4.49247	0.000329276	3.71526	0.00024705	XR_740761.1	Synthesis	uncharacterized LOC104646617 (LOC104646617), ncRNA	#N/A		#N/A		#N/A
Solyc09g005970.1.1	Transport ABC2	6	10	10	10	10	10	10	10	57.1126	508.015	2663.65	8703.23	4773.94	10	2785.99	1398	Significant	0	0.368797	2.51381	0.18737	5.6668	0.0394329	8.05726	0.00375025	9.76541	0.00266239	8.89904	0.00100294	Significant	2.51381	0.192286	5.6668	0.0393283	8.05726	0.00375213	9.76541	0.00266003	8.89904	0.00100348	Solyc09g005970.1.1	Transport ABC2	ABC-2 type transporter family protein; ABC transporter G family member 20 (LOC101267550), mRNA	N		N		738
Solyc09g065240.2.1	Synthesis	7	39.2794	32.5253	31.602	34.7344	55.49	22.2733	1060.05	2861.28	3895.66	4707.95	10819	3016.75	35.9841	4393.45	2214.72	Significant	4.75422	6.34097e-05	6.45896	0.0465646	6.94571	0.102624	7.08259	0.00466899	7.60713	0.0218113	7.08153	0.0724507	Significant	1.43253	0.104428	1.87773	0.169255	2.15096	0.00762979	3.35136	0.0263478	1.50886	0.148797	Solyc09g065240.2.1	Synthesis	PATATIN-like protein 9; probable inactive patatin-like protein 9 (LOC101257105), mRNA	N		N		383
Solyc00g247300.2.1	Synthesis	8	186.863	40.6097	49.9801	36.4255	23.1358	90.6708	143.369	340.21	1618.51	791.922	1843.49	1038.84	71.2808	962.722	517.002	Significant	-0.382244	0.822592	3.06653	0.0499671	5.01717	0.152677	4.44234	0.0281791	6.31616	0.00820818	3.51819	0.0370661	Significant	1.24669	0.175121	3.49686	0.169009	2.46562	0.0459904	3.68463	0.0109151	2.85717	0.0460376	Solyc00g247300.2.1	Synthesis	ferulic acid 5-hydroxylase 1; cytochrome P450 CYP736A12-like (LOC101247602), mRNA	N		N		493
Solyc01g090350.2.1	Transport lipid	9	10.8239	10	13.6341	10	10	10	75.8422	213.303	294.165	345.472	1260.28	1968.39	10.743	692.91	351.826	Significant	2.80879	0.0154863	4.41483	0.0287927	4.43133	0.000818326	5.1105	0.00429395	6.9776	0.00247275	7.62088	0.0118443	Significant	1.49183	0.0637069	1.95556	0.000678896	2.1875	0.00725415	4.0546	0.00279416	4.69788	0.0127547	Solyc01g090350.2.1	Transport lipid	Bifunctional inhibitor/lipid-transfer protein/seed storage 2S albumin superfamily protein; non-specific lipid-transfer protein A-like (LOC101258994), mRNA	Y	21-22	Y	21-22	120
Solyc12g088800.1.1	Synthesis	10	91.6686	64.1549	50.0957	47.9274	59.163	51.2999	92.851	97.7755	365.428	1217.62	2265.37	2064.12	60.7182	1017.19	538.955	Significant	0.0184898	0.980439	0.607914	0.204494	2.86683	0.159151	4.66707	0.0332853	5.25891	0.00251224	5.33043	0.0461397	Significant	0.0745557	0.868191	1.9766	0.201791	3.713	0.0363223	4.60868	0.00271517	4.47446	0.0480977	Solyc12g088800.1.1	Synthesis	alpha/beta-Hydrolases superfamily protein; uncharacterized LOC101263295 (LOC101263295), mRNA	N		N		480
Solyc01g105620.2.1	Synthesis	11	69.8044	143.089	129.077	48.1467	42.2794	49.2588	102.435	411.516	979.096	940.322	1662.93	1092.78	80.2758	864.847	472.561	Significant	0.553313	0.406655	1.52404	0.0709568	2.92322	0.00921822	4.28765	0.00827013	5.29763	5.91732e-06	4.47148	0.00198956	Significant	2.00624	0.0460051	3.25675	0.00876621	3.19845	0.01043	4.02096	0.000348273	3.41523	0.00302109	Solyc01g105620.2.1	Synthesis	RING/U-box superfamily protein; RING-H2 finger protein ATL54-like (LOC101268519), mRNA	N		N		352
Solyc10g009240.2.1	Synthesis	12	3054.09	4483.04	2434.23	1511.34	1962.3	926.115	2586.02	10820.6	16660.2	26660.5	50574.3	23945.7	2395.19	21874.6	12134.9	Significant	-0.240007	0.719292	1.27124	0.0148664	2.77487	0.0173213	4.1408	0.00308802	4.68779	0.015462	4.69243	0.000902818	Significant	2.06498	0.0160772	2.6876	0.0208167	3.36589	0.00446159	4.2896	0.0161098	3.21096	0.00239189	Solyc10g009240.2.1	Synthesis	3-ketoacyl-CoA synthase 1; 3-ketoacyl-CoA synthase 1 (LOC101268230), mRNA	N		N		529
Solyc07g056320.2.1	Synthesis	13	3493.33	2453.47	1647.73	1209.39	1714.36	1171.98	3677.61	9255.38	18803.7	27448.4	51394.3	22512.6	1948.38	22182	12065.2	Significant	0.0741684	0.805113	1.91547	0.0118712	3.51246	0.0734303	4.50437	0.000661556	4.90586	0.0155357	4.26371	0.00205713	Significant	1.33152	0.0259447	2.35417	0.0927461	2.89988	0.0013239	3.80477	0.016951	2.61389	0.00366322	Solyc07g056320.2.1	Synthesis	glycerol-3-phosphate acyltransferase 1; glycerol-3-phosphate acyltransferase 1 (LOC101247838), mRNA	Y	27-28	Y	27-28	546
Solyc11g072030.1.1	Transport lipid	14	5219.02	3685.94	2236.34	2613.44	3424.75	2976.91	4344.88	13486.5	31063.8	69065.1	103579	58239.2	3359.4	46629.7	24994.6	Significant	-0.264463	0.273724	1.87141	0.0204045	3.79602	0.0134435	4.72394	0.00480066	4.91859	0.00270286	4.2901	0.0036069	Significant	1.63412	0.0245534	2.83785	0.0156139	3.99057	0.00502668	4.57527	0.00275048	3.7446	0.0037899	Solyc11g072030.1.1	Transport lipid	Bifunctional inhibitor/lipid-transfer protein/seed storage 2S albumin superfamily protein; non-specific lipid transfer protein GPI-anchored 2-like (LOC101264489), mRNA	Y	25-26	Y	25-26	206
Solyc08g007460.2.1	Transport lipid	15	1290.54	747.548	391.66	261.875	517.731	638.199	1031.6	3255.32	8904.8	27208.1	30095.4	17433.3	641.259	14654.8	7648.01	Significant	-0.323091	0.804403	2.12256	0.302538	4.50691	0.214925	6.69902	0.0111246	5.8612	4.38035e-05	4.7717	0.00303187	Significant	1.65791	0.355848	3.1097	0.240862	4.72108	0.0121326	4.86659	0.000321503	4.07889	0.00398577	Solyc08g007460.2.1	Transport lipid	Bifunctional inhibitor/lipid-transfer protein/seed storage 2S albumin superfamily protein; protein YLS3-like (LOC101266657), mRNA	Y	24-25	Y	24-25	151
Solyc04g010210.1.1	Transport ABC2	16	10	26.5942	10	10	18.6364	10	10	42.5791	157.145	377.54	1027.04	291.094	14.2051	317.566	165.886	Significant	0	0.323549	0.679033	0.628884	3.97403	0.126375	5.23856	0.111548	5.78422	0.00362463	4.86341	0.131212	Significant	2.09015	0.12159	3.97403	0.118572	5.23856	0.111257	6.68235	0.0034929	4.86341	0.13014	Solyc04g010210.1.1	Transport ABC2	ABC-2 type transporter family protein; ABC transporter G family member 6-like (LOC101267984), mRNA	N		N		714
Solyc07g052070.1.1	Synthesis	17	27.3241	43.844	16.9836	146.861	294.901	378.44	23.448	65.761	537.656	1734.95	627.08	760.935	151.392	624.971	388.182	Significant	-0.220706	0.253412	0.584855	0.209406	4.98447	0.00899709	3.56237	0.00504219	1.08842	0.110201	1.00771	0.220559	Significant	1.48777	0.0506661	4.51914	0.00918963	6.20928	0.00143759	4.74111	0.0191203	5.02023	0.058549	Solyc07g052070.1.1	Synthesis	cytochrome P450, family 72, subfamily A, polypeptide 15; cytochrome P450 CYP72A219-like (LOC101252201), mRNA	N		N		518
Solyc12g100260.1.1	Synthesis	18	393.694	320.94	126.789	23.5497	18.9143	329.781	445.673	675.286	1945.23	8616.77	3986.32	2208.88	202.278	2979.69	1590.98	Significant	0.17891	0.820198	1.0732	0.598016	3.93944	0.00312459	8.51529	0.0430101	7.71943	0.0324427	2.74373	0.202245	Significant	0.599514	0.716573	2.12588	0.011577	4.27309	0.0475895	3.161	0.0420809	2.30926	0.215648	Solyc12g100260.1.1	Synthesis	fatty acid desaturase 2; omega-6 fatty acid desaturase, endoplasmic reticulum isozyme 1-like (LOC101248371), transcript variant X2, mRNA	N		N		54
Solyc08g029000.2.1	Synthesis	19	1008.72	1911.72	183.031	16.8435	10	50.2108	510.559	1075.06	6866.43	6989.27	5747.2	984.043	530.087	3695.43	2112.76	Significant	-0.982372	0.697324	-0.83045	0.721926	5.2294	0.0930081	8.69681	0.00632439	9.16672	0.0762562	4.29265	0.205522	Significant	1.07427	0.604268	3.74941	0.105791	3.77499	0.0130218	3.49271	0.0963486	0.946643	0.571952	Solyc08g029000.2.1	Synthesis	lipoxygenase 1; probable linoleate 9S-lipoxygenase 5 (LOC101263535), mRNA	N		N		861
Solyc12g013640.1.1	Transport ABC2	20	10	10	10	10	10	10	10	17.7169	382.164	182.445	130.183	10	10	122.085	66.0425	Significant	0	0.729444	0.82513	0.408429	5.25612	0.000823231	4.18939	0.0365737	3.70247	0.0226251	0	0.0870676	Significant	0.82513	0.380416	5.25612	0.000823076	4.18939	0.0364433	3.70247	0.0226239	0	0.0782954	Solyc12g013640.1.1	Transport ABC2	ABC-2 type transporter family protein; ABC transporter G family member 9-like (LOC101258628), mRNA	N		N		630
Solyc09g065440.2.1	Transport lipid	21	17.3039	10	32.8599	22.9926	29.2994	28.9712	10	29.7613	58.1225	100.595	240.503	254.191	23.5712	115.529	69.55	Significant	-0.791093	0.0732782	1.57344	0.0485713	0.822768	0.213022	2.12931	0.0229532	3.03711	0.00391788	3.13322	0.274178	Significant	1.57344	0.0107256	2.5391	0.0164931	3.33049	0.00338941	4.58798	0.000241204	4.66784	0.2466	Solyc09g065440.2.1	Transport lipid	Bifunctional inhibitor/lipid-transfer protein/seed storage 2S albumin superfamily protein; leucine-rich repeat extensin-like protein 5 (LOC101261154), mRNA	N		Y	34-35	254
Solyc09g082270.2.1	Transport lipid	22	46.8795	116.92	441.942	252.857	440.472	240.003	122.311	668.46	2154.95	5526.29	8489.84	3354.1	256.512	3385.99	1821.25	Significant	1.38352	0.186879	2.51532	0.00265574	2.28573	0.00964851	4.44992	0.036828	4.26861	0.0396507	3.8048	0.0813782	Significant	2.45029	0.00465888	4.13904	0.00183849	5.49769	0.0348027	6.11711	0.0368046	4.77731	0.0760286	Solyc09g082270.2.1	Transport lipid	Bifunctional inhibitor/lipid-transfer protein/seed storage 2S albumin superfamily protein; non-specific lipid-transfer protein-like protein At2g13820 (LOC101248237), mRNA	Y	24-25	Y	24-25	165
Solyc12g049030.1.1	Synthesis	23	18.0641	10	15.2823	10	10	21.2874	52.8894	111.824	470.426	1002.84	448.142	206.479	14.1056	382.101	198.103	Significant	1.54986	0.257256	3.48316	0.23046	4.94403	0.0718639	6.64795	0.0155024	5.48588	0.00310131	3.27793	0.0200835	Significant	1.08018	0.469323	3.15292	0.0851306	4.24497	0.0176739	3.0829	0.00704414	1.96495	0.0348014	Solyc12g049030.1.1	Synthesis	fatty acid desaturase 2; omega-6 fatty acid desaturase, endoplasmic reticulum isozyme 2-like (LOC101255474), mRNA	N		N		384
Solyc07g063400.2.1	Transport ABC2	24	10	10	10	10	10	10	27.3236	46.7848	205.211	276.275	475.235	88.9432	10	186.629	98.3143		1.45015	0.165827	2.22604	0.371272	4.35904	0.0866733	4.78803	0.0433556	5.57057	0.0271312	3.15288	0.222361		0.775891	0.6746	2.90889	0.109876	3.33788	0.053335	4.12042	0.0305425	1.70274	0.348934	Solyc07g063400.2.1	Transport ABC2	ABC-2 type transporter family protein; ABC transporter G family member 9 (LOC101248317), mRNA	N		N		613
Solyc06g065560.1.1	Synthesis	25	350.361	423.466	227.11	208.773	193.937	178.67	254.045	1342.7	2037.19	1040.18	1345.33	515.942	263.719	1089.23	676.476	Significant	-0.463757	0.225568	1.66482	0.180313	3.16512	0.00433517	2.31682	0.151503	2.7943	0.000594975	1.52991	0.0152658	Significant	2.40199	0.138695	3.00342	0.00505292	2.03367	0.167662	2.40481	0.00280688	1.02212	0.0600998	Solyc06g065560.1.1	Synthesis	3-ketoacyl-CoA synthase 11; 3-ketoacyl-CoA synthase 11-like (LOC101246151), mRNA	N		N		513
XM_004241761.2	Synthesis	26	1724.29	2096.58	1571.99	1109.34	1120.24	905.003	1662.98	6844.83	13290.1	7526.97	7202.04	2576.29	1421.24	6517.19	3969.22	Significant	-0.0522316	0.895204	1.70697	0.108737	3.07968	0.00719039	2.76236	0.0837069	2.6846	0.0109286	1.5093	0.0012746	Significant	2.04125	0.0946066	2.99851	0.00828247	2.1783	0.10097	2.11464	0.0165146	0.631526	0.138192	XM_004241761.2	Synthesis	3-ketoacyl-CoA synthase 11-like (LOC101246151), mRNA	#N/A		#N/A		#N/A
Solyc07g055560.2.1	Synthesis	27	14.5049	22.3852	20.5	152.55	153.942	171.084	25.2105	85.4079	342.855	788.412	984.915	1025.52	89.1609	542.054	315.607		0.797485	0.0974259	1.93183	0.0375361	4.06391	0.0527381	2.36967	0.041092	2.67762	0.0600218	2.58358	0.156749		1.76034	0.027181	3.7655	0.0527001	4.96685	0.0160939	5.2879	0.0432656	5.34619	0.119984	Solyc07g055560.2.1	Synthesis	cytochrome P450, family 72, subfamily A, polypeptide 15; cytochrome P450 CYP72A219 (LOC101262533), mRNA	N		N		758
Solyc03g005200.2.1	Transport lipid	28	108.7	109.155	94.5341	76.0919	100.894	78.639	131.014	128.653	109.182	336.342	1981.34	2379.9	94.669	844.406	469.537	Significant	0.269363	0.317162	0.237108	0.00873367	0.207826	0.198963	2.14411	0.0392483	4.29556	0.122158	4.91951	0.198299		-0.026233	0.856239	-0.262986	0.247154	1.36021	0.0599368	3.91869	0.125469	4.18311	0.204976	Solyc03g005200.2.1	Transport lipid	Bifunctional inhibitor/lipid-transfer protein/seed storage 2S albumin superfamily protein; non-specific lipid-transfer protein-like protein At2g13820 (LOC101254762), mRNA	Y	26-27	Y	26-27	171
Solyc11g067190.1.1	Synthesis	29	421.755	117.681	61.3854	30.5843	48.8866	55.8161	230.688	112.843	451.795	5520.71	4355.78	1123.15	122.685	1965.83	1044.26		-0.870459	0.388107	-0.0605646	0.937585	2.8797	0.243596	7.49592	0.0501417	6.47735	0.0346555	4.33072	0.0786919		-1.03163	0.228919	0.969723	0.456561	4.58084	0.0537487	4.23891	0.037691	2.28353	0.108813	Solyc11g067190.1.1	Synthesis	Jojoba acyl CoA reductase-related male sterility protein; alcohol-forming fatty acyl-CoA reductase-like (LOC101255461), mRNA	N		N		492
Solyc09g082290.2.1	Transport lipid	30	10	10	10	10	10	10	10	10	10	29.3093	108.619	99.1107	10	44.5065	27.2533	Significant	0	0.353255	0	0.595671	0	0.813365	1.55136	0.0667248	3.4412	0.00512714	3.30904	0.000657077	Significant	0	0.618639	0	0.28965	1.55136	0.0125907	3.4412	0.00207969	3.30904	0.00062384	Solyc09g082290.2.1	Transport lipid	Bifunctional inhibitor/lipid-transfer protein/seed storage 2S albumin superfamily protein; vegetative cell wall protein gp1-like (LOC101249017), mRNA	Y	28-29	Y	28-29	221
Solyc11g065530.1.1	Synthesis	31	510.618	803.928	1070.42	706.028	572.142	277.61	698.319	1214.77	1715.29	2728.25	5326.95	6329.86	656.791	3002.24	1829.52	Significant	0.451642	0.518634	0.595547	0.325354	0.680274	0.240494	1.95018	0.0533015	3.21887	0.00326417	4.51104	0.0869371	Significant	0.798728	0.263768	1.29649	0.125351	1.96602	0.0503823	2.93135	0.00383489	3.18022	0.0987555	Solyc11g065530.1.1	Synthesis	alpha/beta-Hydrolases superfamily protein; phospholipase A1-Igamma3, chloroplastic (LOC101245616), mRNA	N		N		504
Solyc01g095720.2.1	Synthesis	32	144.884	166.357	91.819	160.38	306.2	174.691	110.562	145.095	314.727	987.162	2536.02	2151.04	174.055	1040.77	607.412		-0.390045	0.451559	-0.197287	0.499536	1.77724	0.0215461	2.6218	0.018376	3.05002	0.0290782	3.62215	0.185247	Significant	0.392137	0.307093	1.50925	0.0257741	3.15843	0.0131234	4.51964	0.0244973	4.28211	0.176548	Solyc01g095720.2.1	Synthesis	alpha/beta-Hydrolases superfamily protein; uncharacterized LOC101245704 (LOC101245704), transcript variant X2, mRNA	N		N		700
Solyc09g075870.1.1	Synthesis	33	12.0178	10	10	10	10	10	10	10	20.7007	61.6268	207.635	150.842	10.3363	76.8006	43.5685	Significant	-0.265175	0.535255	0	0.0806315	1.04968	0.0137026	2.62356	0.00071327	4.37597	0.0285171	3.91496	0.0022459	Significant	0	0.424459	1.04968	0.0389898	2.62356	0.00253561	4.37597	0.0292644	3.91496	0.00257099	Solyc09g075870.1.1	Synthesis	PLAT/LH2 domain-containing lipoxygenase family protein; probable linoleate 9S-lipoxygenase 5 (LOC101256707), mRNA	N		N		854
Solyc12g014630.1.1	Transport lipid	34	49.7197	17.2254	10	10	10	10	18.3061	26.7712	25.3589	66.1401	169.312	712.321	17.8242	169.702	93.7629		-1.44149	0.138529	0.636142	0.493567	1.34249	0.236216	2.72553	0.0593773	4.08161	0.0316842	6.15446	0.246459		0.548357	0.542027	0.470167	0.605097	1.8532	0.0922579	3.20929	0.0376562	5.28213	0.250434	Solyc12g014630.1.1	Transport lipid	Bifunctional inhibitor/lipid-transfer protein/seed storage 2S albumin superfamily protein; putative glycine-rich cell wall structural protein 1 (LOC101245136), mRNA	Y	26-27	Y	26-27	207
Solyc02g086310.1.1	Transport lipid	35	257.423	653.306	144.325	131.278	166.894	327.546	18.5841	342.897	485.995	832.279	1527.9	1117.4	280.129	720.842	500.485	Significant	-3.792	0.185436	-0.929984	0.0341365	1.75162	0.233513	2.66445	0.0099405	3.19454	0.018497	1.77038	0.184613	Significant	4.20563	0.0108563	4.7088	0.143772	5.48492	0.004835	6.36133	0.0149463	5.90993	0.086023	Solyc02g086310.1.1	Transport lipid	Bifunctional inhibitor/lipid-transfer protein/seed storage 2S albumin superfamily protein; non-specific lipid-transfer protein 2 (LOC101261679), mRNA	Y	26-27	Y	26-27	94
Solyc01g099170.2.1	Synthesis	36	1573.7	1661.22	1993.6	1579.27	1781.53	1585.07	1299.98	2446.23	3833.51	2705.76	5980.78	18049.4	1695.73	5719.28	3707.51	Significant	-0.275666	0.696014	0.558317	0.219672	0.943292	0.158009	0.776779	0.259749	1.74722	0.00361726	3.50934	0.00138553	Significant	0.912069	0.140426	1.56017	0.100792	1.05754	0.201631	2.20184	0.0057544	3.79539	0.0015509	Solyc01g099170.2.1	Synthesis	lipoxygenase 1; lipoxygenase (LOC543818), mRNA	N		N		511
Solyc01g099160.2.1	Synthesis	37	499.21	525.272	517.577	389.629	515.148	474.638	283.589	627.562	1131.71	745.73	1824.56	5185.38	486.912	1633.09	1060	Significant	-0.815843	0.451099	0.256693	0.367436	1.12866	0.184075	0.936551	0.299081	1.82449	0.005109	3.44955	0.00496887	Significant	1.14596	0.0513651	1.99663	0.108005	1.39485	0.203857	2.68567	0.00433895	4.19258	0.00465758	Solyc01g099160.2.1	Synthesis	lipoxygenase 1; lipoxygenase (LOC543818), mRNA	N		N		862
Solyc10g007880.2.1	Synthesis	38	101.25	89.9013	34.5142	36.0527	24.6407	20.1424	84.0257	164.828	289.812	362.212	215.501	197.375	51.0836	218.959	135.021		-0.269023	0.609425	0.874549	0.308483	3.06986	0.147797	3.32866	0.121557	3.12858	0.101456	3.29263	0.270278		0.97206	0.308194	1.78622	0.211391	2.10793	0.161261	1.35879	0.202072	1.23204	0.444238	Solyc10g007880.2.1	Synthesis	cytochrome P450, family 72, subfamily A, polypeptide 15; cytochrome P450 CYP72A219-like (LOC101248428), mRNA	N		N		510
Solyc01g109720.2.1	Synthesis	39	314.701	546.89	240.405	177.236	182.982	144.914	1093.14	3981.19	5788.93	4494.55	3368.25	1635.1	267.855	3393.53	1830.69	Significant	1.79642	0.0162692	2.86388	0.00554492	4.58976	0.00810011	4.66444	0.0208736	4.20223	0.0132785	3.49611	0.0308458	Significant	1.86472	0.00833046	2.40482	0.0114166	2.0397	0.0332826	1.62352	0.0256884	0.580901	0.1908	Solyc01g109720.2.1	Synthesis	alpha/beta-Hydrolases superfamily protein; monoacylglycerol lipase abhd6-A (LOC101265594), mRNA	N		N		295
Solyc12g056940.1.1	Synthesis	40	624.027	599.684	387.408	779.206	693.301	697.079	616.597	1387.13	1582.31	1984.92	5222.29	3891.49	630.118	2447.46	1538.79	Significant	-0.0172803	0.971881	1.20983	0.0708979	2.03011	0.00684723	1.34901	0.143569	2.91313	0.00606047	2.48093	0.111494	Significant	1.16971	0.0794728	1.35964	0.00973592	1.68668	0.116897	3.08228	0.00611815	2.65792	0.106021	Solyc12g056940.1.1	Synthesis	acetyl-CoA carboxylase 1; acetyl-CoA carboxylase 1-like (LOC101250973), mRNA	N		N		2210
Solyc07g062500.2.1	Synthesis	41	493.767	1518.83	677.613	536.071	551.569	1189.32	1437.54	5300.68	3896.73	3780.3	5699.49	6500.66	827.861	4435.9	2631.88	Significant	1.54171	0.0768058	1.80322	0.024617	2.52373	0.0391128	2.818	0.0181466	3.36922	0.0142266	2.45045	0.0621866		1.88257	0.0270669	1.43866	0.0728177	1.39489	0.0381122	1.98723	0.0238429	2.17698	0.069675	Solyc07g062500.2.1	Synthesis	cytochrome P450, family 72, subfamily A, polypeptide 15; cytochrome P450 CYP72A219-like (LOC101268013), mRNA	N		N		514
Solyc02g077100.2.1	Synthesis	42	3083.92	2472.14	2334.63	1699.94	2558.78	2815.05	3262.94	4597.56	7327.06	7096.99	6638.2	5965.12	2494.08	5814.64	4154.36		0.0814073	0.177873	0.895105	0.0389764	1.65004	0.0443563	2.06172	0.0332774	1.37533	0.018267	1.08339	0.0445005	Significant	0.494697	0.0931939	1.16706	0.0648967	1.12104	0.0615688	1.02462	0.0115313	0.870379	0.0596961	Solyc02g077100.2.1	Synthesis	alpha/beta-Hydrolases superfamily protein; phospholipase A1-II 1-like (LOC101248261), mRNA	N		N		419
Solyc03g113690.1.1	Transport ABC2	43	27.2312	10	10	10	10.3829	10	12.2103	10	10	12.6672	30.2095	42.3316	12.9357	19.5698	16.2527		-1.15716	0.601461	0	0.192786	0	0.980288	0.341103	0.0729347	1.54079	0.248875	2.08173	0.0444342		-0.288096	0.122318	-0.288096	0.574294	0.053007	0.915989	1.30691	0.296447	1.79364	0.0717958	Solyc03g113690.1.1	Transport ABC2	ABC-2 type transporter family protein; ABC transporter G family member 23 (LOC101249450), transcript variant X2, mRNA	N		N		658
Solyc09g030370.2.1	Synthesis	44	106.346	87.3169	64.2028	31.6478	43.3297	46.2392	66.9684	61.6036	122.032	275.969	228.346	235.157	63.1804	165.013	114.097	Significant	-0.667214	0.374595	-0.503246	0.217924	0.926553	0.0974955	3.12433	0.0034974	2.3978	0.000347906	2.34643	0.110696		-0.120467	0.892908	0.865708	0.294794	2.04296	0.0297481	1.76967	0.0418641	1.81207	0.159296	Solyc09g030370.2.1	Synthesis	GDSL-like Lipase/Acylhydrolase family protein; GDSL esterase/lipase At2g30310-like (LOC101245490), transcript variant X2, mRNA	Y	22-23	Y	22-23	353
Solyc12g100270.1.1	Synthesis	45	165.402	87.1942	47.1719	10.2191	17.9964	49.6383	232.549	163.634	261.557	700.981	538.908	667.535	62.937	427.527	245.232	Significant	0.491554	0.685511	0.90817	0.589975	2.47113	0.00564242	6.10003	0.0413385	4.90426	0.0173671	3.74932	0.178679		-0.507062	0.720278	0.16959	0.843559	1.59184	0.137473	1.2125	0.172372	1.52131	0.316341	Solyc12g100270.1.1	Synthesis	Fatty acid hydroxylase superfamily; protein ECERIFERUM 1 (LOC101268663), mRNA	N		N		620
XM_004252493.2	Synthesis	46	4890.32	4497.11	3664.05	5798.42	6444.57	5484.99	6151.01	11196.4	14229.8	19034.5	28076.7	23678	5129.91	17061.1	11095.5	Significant	0.330892	0.29411	1.31597	0.00413649	1.9574	0.00279136	1.71489	0.00780334	2.12322	0.0112075	2.10998	0.0730218	Significant	0.864144	0.0119342	1.21002	0.0068961	1.62972	0.0065581	2.19048	0.00979416	1.94465	0.0784297	XM_004252493.2	Synthesis	acetyl-CoA carboxylase 1-like (LOC101250973), mRNA	#N/A		#N/A		#N/A
Solyc01g099100.2.1	Synthesis	47	4409.78	4667.77	3528.82	3115.47	3566.66	4531.74	4929.22	8671.12	10133.6	11207.1	14611.4	10164	3970.04	9952.76	6961.4	Significant	0.16065	0.485426	0.893487	0.0118788	1.52189	0.0276055	1.8469	0.0127278	2.03445	0.00984279	1.16533	0.0422621	Significant	0.814861	0.0238209	1.03972	0.0490011	1.18499	0.0250825	1.56767	0.0145781	1.04404	0.0540078	Solyc01g099100.2.1	Synthesis	long-chain acyl-CoA synthetase 7; long chain acyl-CoA synthetase 6, peroxisomal-like (LOC101268145), mRNA	N		N		696
Solyc06g065010.2.1	Synthesis	48	11.4277	10	10	10	10	10	10.5245	12.6959	17.7076	22.1931	43.9775	47.9996	10.238	25.8497	18.0438	Significant	-0.118792	0.863013	0.344365	0.22929	0.824372	0.0383571	1.15011	0.00377262	2.13676	0.0255494	2.26302	0.140627		0.270617	0.584949	0.750624	0.201506	1.07636	0.0546528	2.06302	0.0409519	2.18928	0.184141	Solyc06g065010.2.1	Synthesis	GDSL lipase 1; GDSL esterase/lipase 2 (LOC101257273), mRNA	Y	25-26	Y	25-26	362
Solyc06g005770.1.1	Transport lipid	49	11.0471	15.0089	18.6434	12.857	25.1293	17.8884	14.568	14.931	41.417	34.5558	104.193	69.9895	16.7624	46.609	31.6857	Significant	0.399133	0.459969	-0.00750607	0.984529	1.15155	0.0596962	1.42637	0.0889261	2.05181	0.181783	1.96811	0.0125183	Significant	0.0355055	0.213277	1.50742	0.00386602	1.24612	0.102403	2.83838	0.149109	2.26433	0.00877553	Solyc06g005770.1.1	Transport lipid	Bifunctional inhibitor/lipid-transfer protein/seed storage 2S albumin superfamily protein; non-specific lipid-transfer protein 1-like (LOC101256678), mRNA	Y	27-28	Y	27-28	119
Solyc08g067500.1.1	Transport lipid	50	10	10	10	10	10	10	10	10	10	20.9808	22.8342	21.51	10	15.8875	12.9438		0	0.213423	0	0.828242	0	0.336642	1.06907	0.0796124	1.1912	0.0254604	1.10501	0.195946		0	0.62126	0	0.415239	1.06907	0.0571538	1.1912	0.0282459	1.10501	0.156106	Solyc08g067500.1.1	Transport lipid	lipid transfer protein 6; non-specific lipid-transfer protein 1-like (LOC101246743), mRNA	Y	27-28	Y	27-28	123
Solyc03g122340.2.1	Synthesis	51	9245.21	15599.1	11185.5	5699.76	8916.56	3333.48	11168.7	36371.5	39161.8	19694.1	25605.3	13118.9	8996.61	24186.7	16591.7	Significant	0.272688	0.637527	1.22135	0.0238025	1.80781	0.0703984	1.78879	0.0819283	1.52188	0.00750203	1.97654	0.148194		1.70334	0.0221136	1.80998	0.0749209	0.818297	0.228454	1.19697	0.0419311	0.232177	0.733482	Solyc03g122340.2.1	Synthesis	lipoxygenase 3; linoleate 13S-lipoxygenase 3-1, chloroplastic (LOC544009), mRNA	N		N		908
Solyc11g012230.1.1	Synthesis	52	61.4486	74.5766	85.8069	118.613	129.515	104.456	85.772	256.921	359.932	197.775	370.412	235.609	95.736	251.07	173.403	Significant	0.481127	0.471618	1.78453	0.00531557	2.06856	0.0181726	0.737595	0.00442778	1.51601	0.000209023	1.17351	0.0404467	Significant	1.58275	0.0263723	2.06915	0.0269472	1.20528	0.0535376	2.11055	0.00865231	1.45782	0.0336163	Solyc11g012230.1.1	Synthesis	acyl-CoA sterol acyl transferase 1; acyl-CoA--sterol O-acyltransferase 1-like (LOC104644486), mRNA	N		N		353
Solyc04g005160.1.1	Synthesis	53	15211.8	8565.1	9277.5	12192	14679.7	12114.4	8497.07	20713.1	40149.4	30036.7	30172.8	13992.3	12006.7	23926.9	17966.8		-0.840152	0.364898	1.274	0.189345	2.11357	0.0222923	1.30079	0.0429954	1.03943	0.0398684	0.207911	0.549644	Significant	1.2855	0.197323	2.24034	0.0237733	1.82169	0.0365518	1.82821	0.00724061	0.719595	0.191293	Solyc04g005160.1.1	Synthesis	6-phosphogluconate dehydrogenase family protein; 6-phosphogluconate dehydrogenase, decarboxylating 3-like (LOC101256373), transcript variant X2, mRNA	N		N		471
Solyc08g080130.2.1	Synthesis	54	1873.83	1097.26	843.928	691.508	773.891	871.36	1360.57	3036.44	6337.29	3913.76	2329.75	1071.24	1025.3	3008.18	2016.74	Significant	-0.461782	0.351582	1.46848	0.253177	2.90867	0.0395595	2.50074	0.0718718	1.58998	0.00248376	0.297941	0.218149		1.15817	0.31731	2.21966	0.052716	1.52435	0.12382	0.775967	0.132764	-0.344928	0.549236	Solyc08g080130.2.1	Synthesis	phospholipase D beta 1; phospholipase PLDb1 (PLDb1), transcript variant X2, mRNA	N		N		846
Solyc08g066440.2.1	Synthesis	55	3504.76	2647.97	3112.94	3053.39	3983.22	3854.76	4868.92	6678.93	12130.5	9496.43	9075.11	5524.76	3359.51	7962.44	5660.98	Significant	0.474284	0.218544	1.33473	0.040722	1.96229	0.0720269	1.63697	0.057804	1.18798	0.0027799	0.519271	0.0414839		0.456017	0.212113	1.31697	0.108418	0.963784	0.111952	0.898315	0.0164111	0.182311	0.405399	Solyc08g066440.2.1	Synthesis	alpha/beta-Hydrolases superfamily protein; monoglyceride lipase (LOC101250324), mRNA	N		N		404
Solyc09g098320.1.1	Synthesis	56	14.5184	10	10	10	15.5983	10	10	15.0696	33.3741	44.5582	36.4777	11.3007	11.6861	25.1301	18.4081	Significant	-0.537878	0.29726	0.591643	0.278286	1.73873	0.0053837	2.15569	0.022502	1.22563	0.0621253	0.176418	0.112409	Significant	0.591643	0.310416	1.73873	0.00964879	2.15569	0.0145995	1.86702	0.0298543	0.176418	0.1176	Solyc09g098320.1.1	Synthesis	12-oxophytodienoate reductase 2;	N		N		163
Solyc04g006960.2.1	Transport ABC2	57	1677.23	1467.6	1236.26	526.031	779.241	473.079	1491.6	2605.28	2098.64	2844.23	2240.47	1071.63	1026.57	2058.64	1542.61	Significant	-0.169214	0.442481	0.827981	0.0399667	0.763467	0.260771	2.43482	0.00181975	1.52366	0.107409	1.17965	0.0896732		0.804576	0.0376736	0.49259	0.395742	0.931176	0.016393	0.586939	0.281189	-0.477063	0.228502	Solyc04g006960.2.1	Transport ABC2	ABC-2 type transporter family protein; ABC transporter G family member 21 (LOC101254989), mRNA	N		N		675
Solyc06g069530.2.1	Synthesis	58	1654.97	1560.67	1322.89	956.474	810.015	864.384	1509.57	1595.7	1671.5	1683.27	2072.76	964.851	1194.9	1582.94	1388.92		-0.132665	0.591806	0.0320233	0.709021	0.337449	0.349501	0.815465	0.101764	1.35553	0.0643632	0.158633	0.771491		0.080049	0.698561	0.147005	0.644012	0.157124	0.636311	0.457412	0.279128	-0.645761	0.26605	Solyc06g069530.2.1	Synthesis	biotin carboxyl carrier protein 2; biotin carboxyl carrier protein of acetyl-CoA carboxylase 1, chloroplastic-like (LOC101259549), mRNA	N		N		261
Solyc04g040120.1.1	Synthesis	59	119.369	75.9973	27.6112	10.6793	10	31.4354	23.5347	16.8746	106.385	91.2482	25.1871	10	45.8488	45.5382	45.6935	Significant	-2.34257	0.440486	-2.17109	0.467953	1.94596	0.00946701	3.09497	0.207103	1.33268	0.00307117	-1.65239	0.162643		-0.479934	0.808912	2.17643	0.0594792	1.95501	0.289556	0.0978948	0.942225	-1.23479	0.483628	Solyc04g040120.1.1	Synthesis	fatty acid desaturase 2; omega-6 fatty acid desaturase, endoplasmic reticulum isozyme 1-like (LOC101256767), mRNA	N		N		375
Solyc06g076800.2.1	Synthesis	60	11.5723	10	10	10	10	10	10	10	13.7131	15.4978	10	10	10.2621	11.5351	10.8986	Significant	-0.21068	0.00411466	0	0.870344	0.455555	0.758815	0.632063	0.326164	0	0.587594	0	0.992553	Significant	0	0.420962	0.455555	0.376866	0.632063	0.00682949	0	0.337884	0	0.698111	Solyc06g076800.2.1	Synthesis	cytochrome P450, family 86, subfamily A, polypeptide 1; cytochrome P450 86A1 (LOC101259447), mRNA	N		N		521
Solyc04g040130.1.1	Synthesis	61	208.336	164.88	61.9913	10	10	97.7056	127.159	134.947	546.7	516.556	227.694	86.2971	92.1521	273.225	182.689	Significant	-0.71228	0.51756	-0.289017	0.854981	3.14061	0.0354161	5.69085	0.0654671	4.50902	0.000594407	-0.179129	0.788654		0.0857631	0.947171	2.10412	0.0604796	2.02229	0.125884	0.840461	0.282745	-0.559248	0.618163	Solyc04g040130.1.1	Synthesis	fatty acid desaturase 2;	N		N		375
Solyc00g164680.1.1	Transport ABC2	62	78.1032	72.2097	83.7076	110.346	296.58	339.423	55.324	171.764	297.461	426.355	450.307	562.854	163.395	327.344	245.37		-0.497476	0.345502	1.25017	0.215266	1.82927	0.19991	1.95002	0.118068	0.602489	0.097174	0.729677	0.0676782	Significant	1.63445	0.181514	2.42672	0.166568	2.94608	0.0908123	3.02493	0.0174965	3.34678	0.00441225	Solyc00g164680.1.1	Transport ABC2	white-brown complex homolog protein 11; phospho-2-dehydro-3-deoxyheptonate aldolase 2, chloroplastic-like (LOC101247666), mRNA	N		N		490
Solyc06g009270.2.1	Synthesis	63	1277.62	981.592	581.509	661.522	728.551	632.141	1130	2385.84	2686.26	2051.19	2802.48	1962.64	810.489	2169.74	1490.11		-0.177128	0.385883	1.2813	0.0271055	2.20773	0.122972	1.6326	0.179555	1.9436	0.0225573	1.63447	0.0952705		1.07817	0.0435472	1.24927	0.200257	0.860132	0.315769	1.31038	0.0396362	0.796465	0.209871	Solyc06g009270.2.1	Synthesis	diacylglycerol kinase 7; diacylglycerol kinase 7-like (LOC101262422), mRNA	N		N		481
Solyc06g007490.1.1	Synthesis	64	10	10	10	10	10	10	10	10	10	10	10	14.6839	10	10.7806	10.3903		0	0.712674	0	0.640886	0	0.404409	0	0.800579	0	0.585311	0.554232	0.426188		0	0.898166	0	0.895909	0	0.586264	0	0.381461	0.554232	0.462366	Solyc06g007490.1.1	Synthesis	GDSL-like Lipase/Acylhydrolase superfamily protein; GDSL esterase/lipase At5g45670-like (LOC101261418), mRNA	N		Y	30-31	290
Solyc06g048670.2.1	Synthesis	65	10.0769	10	10	10	10	10	10	10	10	10	10	10.6389	10.0128	10.1065	10.0596		-0.0110449	0.0804441	0	0.373609	0	0.187033	0	0.150317	0	0.44555	0.0893423	0.416127		0	0.262015	0	0.181683	0	0.123634	0	0.417591	0.0893423	0.373939	Solyc06g048670.2.1	Synthesis	GDSL-like Lipase/Acylhydrolase superfamily protein; uncharacterized LOC101249647 (LOC101249647), mRNA	Y	19-20	Y	19-20	353
Solyc01g099190.2.1	Synthesis	66	10	10	10	10	10	10	10	10	10	14.5862	16.217	41.923	10	17.121	13.5605		0	0.379018	0	0.176114	0	0.607474	0.544607	0.0325341	0.697504	0.0357311	2.06774	0.293475		0	0.0301356	0	0.240307	0.544607	0.0260413	0.697504	0.0302036	2.06774	0.237544	Solyc01g099190.2.1	Synthesis	lipoxygenase 1; lipoxygenase (LOXB), transcript variant X1, mRNA	N		N		858
Solyc01g095750.2.1	Synthesis	67	299.602	207.857	247.881	219.015	291.115	224.604	47.3354	44.7052	123.208	190.715	501.551	464.609	248.346	228.687	238.516	Significant	-2.66206	0.00468298	-2.21708	0.0437423	-1.00855	0.0497643	-0.199612	0.475186	0.784805	0.0768289	1.04864	0.018724	Significant	-0.0824773	0.816971	1.38011	0.015522	2.01042	0.00455889	3.4054	0.0150103	3.29503	0.000797817	Solyc01g095750.2.1	Synthesis	AMP-dependent synthetase and ligase family protein; long chain acyl-CoA synthetase 4-like (LOC101246288), mRNA	N		N		661
Solyc03g097030.2.1	Synthesis	68	125.478	85.7028	81.0206	152.391	147.534	74.9529	43.5489	63.5123	94.7238	131.562	387.849	142.822	111.18	144.003	127.591	Significant	-1.52673	0.248714	-0.432307	0.352246	0.225438	0.325258	-0.212037	0.671474	1.39445	0.0145423	0.930158	0.0970899	Significant	0.544398	0.419912	1.12109	0.0620356	1.59503	0.0413928	3.15479	0.0068712	1.71351	0.0354219	Solyc03g097030.2.1	Synthesis	4-coumarate:CoA ligase 3; 4-coumarate--CoA ligase 2 (LOC101251363), mRNA	N		N		570
Solyc12g089350.1.1	Synthesis	69	10	10	87.2765	33.5874	97.3118	62.992	10	10	43.3394	34.6481	65.8516	66.6357	50.1946	38.4125	44.3035		0	0.632993	0	0.778976	-1.00992	0.181184	0.0448564	0.929686	-0.563395	0.274762	0.081127	0.802237	Significant	0	0.481401	2.11568	0.0738222	1.79278	0.000438884	2.71922	0.00119152	2.7363	0.0276397	Solyc12g089350.1.1	Synthesis	GDSL-like Lipase/Acylhydrolase superfamily protein; GDSL esterase/lipase EXL3-like (LOC101249804), transcript variant X3, mRNA	N		N		345
Solyc01g103060.2.1	Transport lipid	70	114.18	444.029	1195.49	571.854	1023.78	675.414	140.889	148.189	661.134	764.735	1536.53	1927.43	670.792	863.152	766.972	Significant	0.303244	0.692873	-1.58322	0.00886409	-0.854589	0.23813	0.419313	0.41058	0.58577	0.130525	1.51284	0.168483	Significant	0.0728741	0.898224	2.23038	0.0504718	2.4404	0.00622313	3.44705	0.019566	3.77405	0.0910494	Solyc01g103060.2.1	Transport lipid	Bifunctional inhibitor/lipid-transfer protein/seed storage 2S albumin superfamily protein; lipid transfer-like protein VAS (LOC101257015), mRNA	N		N		161
Solyc09g065430.2.1	Transport lipid	71	218.311	896.516	2018.99	1054.21	1840.57	1034.18	279.944	294.061	978.003	1086.86	1931.24	2418.33	1177.13	1164.74	1170.93	Significant	0.358752	0.703098	-1.60821	0.0103162	-1.04573	0.184812	0.0440028	0.931877	0.0693719	0.697948	1.22553	0.0392816	Significant	0.070976	0.924687	1.8047	0.0300005	1.95696	0.0242683	2.78631	0.0065677	3.1108	0.00707636	Solyc09g065430.2.1	Transport lipid	Bifunctional inhibitor/lipid-transfer protein/seed storage 2S albumin superfamily protein; protein YLS3 (LOC101261742), mRNA	Y	25-26	Y	25-26	186
Solyc09g082300.2.1	Transport lipid	72	178.367	733.256	1756.2	1038.89	1811.69	888.471	346.211	350.873	1146.7	1390.07	2495.42	2218.67	1067.81	1324.66	1196.23		0.956799	0.244687	-1.06337	0.125551	-0.614972	0.326263	0.420107	0.364286	0.461948	0.062119	1.3203	0.101329	Significant	0.0192968	0.967429	1.72777	0.0453672	2.00543	0.00768981	2.84956	0.00380547	2.67997	0.0516425	Solyc09g082300.2.1	Transport lipid	Bifunctional inhibitor/lipid-transfer protein/seed storage 2S albumin superfamily protein; non-specific lipid-transfer protein-like protein At2g13820 (LOC104649376), mRNA	N		N		236
Solyc07g062630.1.1	Transport ABC2	73	36.1334	91.1804	175.697	89.6911	151.822	83.2857	56.0664	55.0355	153.866	116.334	215.011	186.981	104.635	130.549	117.592	Significant	0.633805	0.292125	-0.728361	0.130457	-0.191416	0.666284	0.375232	0.42835	0.502029	0.0133416	1.16675	0.228795	Significant	-0.0267736	0.954483	1.45646	0.056539	1.05306	0.0341405	1.9392	0.00538412	1.73768	0.14396	Solyc07g062630.1.1	Transport ABC2	ABC-2 type transporter family protein; ABC transporter G family member 10 (LOC101264742), mRNA	N		N		621
Solyc09g065890.2.1	Synthesis	74	68.9607	66.3135	90.5089	105.979	105.337	64.5253	36.7319	518.1	370.381	269.254	396.231	158.472	83.6041	291.528	187.566	Significant	-0.908742	0.317859	2.96586	0.00281747	2.03288	0.000308956	1.34519	0.203641	1.91133	0.189717	1.29629	0.0673166	Significant	3.81813	0.00300426	3.3339	0.0014948	2.87386	0.119418	3.43124	0.137085	2.10912	0.0480244	Solyc09g065890.2.1	Synthesis	alpha/beta-Hydrolases superfamily protein; phospholipase A1-Igamma2, chloroplastic-like (LOC101268316), mRNA	N		N		459
Solyc02g090210.2.1	Synthesis	75	36.0557	72.174	582.641	336.485	622.884	528.309	35.7559	43.0767	407.119	564.643	941.746	1114.97	363.091	517.885	440.488		-0.0120437	0.98228	-0.744572	0.239805	-0.517158	0.494052	0.746799	0.203591	0.596374	0.0693193	1.07755	0.196322	Significant	0.268723	0.701182	3.50919	0.05056	3.98108	0.000369492	4.71908	0.00100288	4.96268	0.0601063	Solyc02g090210.2.1	Synthesis	GDSL-like Lipase/Acylhydrolase superfamily protein; GDSL esterase/lipase At2g23540 (LOC101255648), mRNA	Y	24-25	Y	24-25	373
Solyc03g097390.2.1	Synthesis	76	10	19.0449	30.2654	21.7244	31.8914	24.2753	10	10	18.2245	45.0673	72.3999	46.1056	22.8669	33.6329	28.2499		0	0.820505	-0.929408	0.20345	-0.731787	0.414541	1.05276	0.0812874	1.18282	0.0643867	0.92545	0.0539061	Significant	0	0.597511	0.865883	0.164693	2.17208	0.00995051	2.85599	0.0186333	2.20494	0.0166816	Solyc03g097390.2.1	Synthesis	fatty acyl-ACP thioesterases B; palmitoyl-acyl carrier protein thioesterase, chloroplastic-like (LOC101261397), mRNA	N		N		371
Solyc04g011600.2.1	Synthesis	77	30.6583	11.4713	94.2163	55.8819	104.928	79.0955	10	10.8366	57.9492	103.57	311.145	300.081	62.7086	132.264	97.4861	Significant	-1.61628	0.246673	-0.082115	0.932115	-0.701188	0.300778	0.890148	0.224327	1.56818	0.0971847	1.92369	0.00862963	Significant	0.115917	0.769181	2.53479	0.0508409	3.37253	0.0032806	4.95952	0.0486214	4.90728	0.00446965	Solyc04g011600.2.1	Synthesis	glycerol-3-phosphate acyltransferase 5; glycerol-3-phosphate acyltransferase 5-like (LOC101257357), mRNA	N		N		491
Solyc03g097500.2.1	Synthesis	78	48.8834	117.087	875.312	510.511	901.723	491.09	46.1343	269.643	849.459	878.648	3268.7	2726.15	490.768	1339.79	915.278	Significant	-0.0835051	0.939604	1.20347	0.0738012	-0.0432531	0.935038	0.783342	0.184129	1.85796	0.00694024	2.47281	0.0572034	Significant	2.54714	0.000588223	4.20263	0.0264226	4.25137	0.00069499	6.14673	0.00274443	5.88488	0.0399989	Solyc03g097500.2.1	Synthesis	HXXXD-type acyl-transferase family protein; omega-hydroxypalmitate O-feruloyl transferase (LOC101257641), mRNA	N		N		433
Solyc12g087840.1.1	Synthesis	79	516.789	581.863	1450.3	2878.29	4107.01	2238.06	507.017	418.72	2165.82	5005.17	4275.47	2686.43	1962.05	2509.77	2235.91		-0.0275427	0.944008	-0.474694	0.148992	0.57856	0.320099	0.798209	0.104386	0.0579941	0.49497	0.263443	0.380453	Significant	-0.276048	0.378769	2.09481	0.0872192	3.30331	0.0241283	3.07598	0.00283491	2.40558	0.0207137	Solyc12g087840.1.1	Synthesis	RING/U-box superfamily protein; RING-H2 finger protein ATL54-like (LOC101247705), mRNA	N		N		315
Solyc02g090920.2.1	Synthesis	80	226.039	92.2173	79.5514	55.1099	84.6075	71.7717	59.4675	95.3115	134.506	160.114	273.863	278.715	101.549	166.996	134.273	Significant	-1.92639	0.165775	0.0476134	0.936403	0.757709	0.0403821	1.53872	0.00295912	1.6946	0.174998	1.9573	0.0365567	Significant	0.680548	0.415655	1.17749	0.0338824	1.42893	0.0076755	2.20328	0.143489	2.22861	0.0126986	Solyc02g090920.2.1	Synthesis	alpha/beta-Hydrolases superfamily protein; uncharacterized LOC101251149 (LOC101251149), mRNA	N		N		453
Solyc02g084570.2.1	Synthesis	81	3165.14	3910.21	1796.81	1143.27	1792.98	1539.62	1031.87	3091.04	3592.99	2898.91	3801.82	2338.91	2224.67	2792.59	2508.63	Significant	-1.61701	0.00813946	-0.339156	0.164671	0.999749	0.322008	1.34234	0.0203444	1.08433	0.204015	0.603262	0.316971		1.58284	0.0335453	1.79993	0.205298	1.49025	0.0276745	1.88143	0.127372	1.18058	0.143244	Solyc02g084570.2.1	Synthesis	ferulic acid 5-hydroxylase 1; cytochrome P450 84A1 (LOC101249418), mRNA	N		N		521
Solyc10g007900.2.1	Synthesis	82	30.1236	55.0836	56.2768	25.4342	46.587	16.6224	17.4901	71.7524	89.259	71.153	86.3237	47.2657	38.3546	63.874	51.1143	Significant	-0.784355	0.298724	0.381405	0.241147	0.665456	0.186444	1.48416	0.0768246	0.889831	0.302075	1.50766	0.00945752		2.03649	0.0285912	2.35146	0.0494717	2.02439	0.0646921	2.30322	0.142167	1.43425	0.0768411	Solyc10g007900.2.1	Synthesis	cytochrome P450, family 72, subfamily A, polypeptide 15; cytochrome P450 CYP72A219-like (LOC101262964), mRNA	N		N		390
Solyc03g115960.2.1	Synthesis	83	22.4494	47.6394	259.31	146.109	272.919	218.357	56.9689	97.7756	353.589	481.812	491.781	530.162	161.131	335.348	248.24	Significant	1.3435	0.0489246	1.03732	0.0242259	0.447393	0.394068	1.72143	0.0301691	0.849544	0.00319348	1.27974	0.0346691	Significant	0.779299	0.0465343	2.63383	0.0571041	3.08022	0.000802575	3.10977	0.000171126	3.21819	0.0121591	Solyc03g115960.2.1	Synthesis	GDSL-like Lipase/Acylhydrolase superfamily protein; GDSL esterase/lipase At1g74460 (LOC101267218), mRNA	Y	20-21	Y	20-21	366
Solyc01g105450.2.1	Transport ABC2	84	756.45	744.605	1056.45	2965.08	1001.25	655.355	697.314	2660.38	2616.37	1593.24	4087.06	2742.99	1196.53	2399.56	1798.05		-0.117436	0.921975	1.83709	0.0667193	1.30834	0.0482769	-0.896105	0.0290542	2.02926	0.0468746	2.0654	0.0846465		1.93175	0.0498443	1.90769	0.0476298	1.19208	0.137665	2.55118	0.0418065	1.97587	0.0777449	Solyc01g105450.2.1	Transport ABC2	white-brown complex homolog protein 11; ABC transporter G family member 11-like (LOC101246670), mRNA	N		N		627
Solyc02g014470.2.1	Synthesis	85	243.92	92.655	125.293	47.3544	62.2344	44.4598	203.028	185.012	215.668	146.001	296.807	227.927	102.653	212.407	157.53	Significant	-0.264726	0.785095	0.997677	0.297343	0.783503	0.0699842	1.62441	0.0109803	2.25374	0.00515581	2.358	0.166641		-0.134065	0.851574	0.0871306	0.85415	-0.475699	0.440586	0.547841	0.26588	0.166893	0.832557	Solyc02g014470.2.1	Synthesis	alpha/beta-Hydrolases superfamily protein; phospholipase A1-II 1 (LOC101262157), mRNA	N		N		402
Solyc05g053240.2.1	Synthesis	86	1457.69	1063.99	656.946	879.118	627.645	930.88	1520.49	1838.34	1783.42	1243.83	2692.48	1749.69	936.045	1804.71	1370.38	Significant	0.060856	0.874842	0.788915	0.00299501	1.4408	0.178494	0.500661	0.217909	2.10091	0.00216876	0.910433	0.0347406		0.273864	0.341635	0.230113	0.706977	-0.289747	0.483531	0.824398	0.044003	0.202564	0.462863	Solyc05g053240.2.1	Synthesis	squamosa promoter binding protein-like 1; squamosa promoter-binding-like protein 1 (LOC101267894), mRNA	N		N		1044
Solyc06g054550.2.1	Synthesis	87	1854.17	1692.87	891.426	1072.53	1723.19	1911.62	1884.42	1835.07	2690.59	3295.81	2937.79	2681.92	1524.3	2554.27	2039.28	Significant	0.0233468	0.854718	0.11637	0.107992	1.59373	0.164879	1.61961	0.0298818	0.769652	0.00585216	0.488468	0.0545758	Significant	-0.0382821	0.464727	0.5138	0.437406	0.806512	0.0687552	0.64061	0.00859623	0.509144	0.0315819	Solyc06g054550.2.1	Synthesis	alpha/beta-Hydrolases superfamily protein; lipase-like (LOC101267124), mRNA	Y	21-22	Y	21-22	351
Solyc12g100250.1.1	Synthesis	88	10	10	10	10	10	10	10	10	22.0652	53.4888	19.8967	17.2283	10	22.1131	16.0566	Significant	0	0.624579	0	0.972279	1.14177	0.000521215	2.41924	0.0146694	0.992528	0.00950353	0.784776	0.284777	Significant	0	0.382001	1.14177	0.000525393	2.41924	0.0145831	0.992528	0.0091339	0.784776	0.140583	Solyc12g100250.1.1	Synthesis	fatty acid desaturase 2; omega-6 fatty acid desaturase, endoplasmic reticulum isozyme 2-like (LOC101248657), transcript variant X2, mRNA	N		N		379
Solyc10g051020.1.1	Synthesis	89	109.041	134.777	83.0246	63.4254	104.876	161.709	105.395	136.108	249.031	528.75	388.933	317.321	109.476	287.589	198.533	Significant	-0.0490717	0.922253	0.0141743	0.955817	1.58471	0.00414209	3.05945	0.000366247	1.89083	0.0269048	0.972544	0.124371	Significant	0.368943	0.505984	1.24052	0.0506959	2.32678	0.00598184	1.88372	0.0383092	1.59014	0.0742844	Solyc10g051020.1.1	Synthesis	cytochrome P450, family 72, subfamily A, polypeptide 15; cytochrome P450 CYP72A219 (LOC101245896), mRNA	N		N		516
Solyc07g041500.2.1	Synthesis	90	18.3768	13.5856	10	10	16.4608	10	16.9666	15.8302	20.0936	40.9982	27.802	19.251	13.0705	23.4903	18.2804		-0.115192	0.762061	0.220603	0.634337	1.00674	0.107051	2.03556	0.0631706	0.756155	0.182369	0.944933	0.0186472	Significant	-0.100014	0.333995	0.24404	0.449997	1.27286	0.136525	0.712494	0.0134965	0.182237	0.308202	Solyc07g041500.2.1	Synthesis	cytochrome P450, family 72, subfamily A, polypeptide 15; cytochrome P450 72A15-like (LOC101256104), mRNA	N		N		519
Solyc11g072040.1.1	Synthesis	91	712.194	589.757	256.489	478.457	446.046	394.717	1129.4	2014.07	2079.29	4979.63	3953.96	2484.37	479.61	2773.45	1626.53	Significant	0.665216	0.0937137	1.77192	0.000335385	3.01912	0.0100762	3.37958	0.00770263	3.14803	0.0181147	2.65399	0.0261732	Significant	0.834557	0.0118843	0.880531	0.0442537	2.14048	0.0107822	1.80774	0.0281917	1.13732	0.0630993	Solyc11g072040.1.1	Synthesis	SGNH hydrolase-type esterase superfamily protein; GDSL esterase/lipase At1g71250 (LOC101264790), mRNA	Y	28-29	Y	28-29	376
Solyc11g010330.1.1	Synthesis	92	3989.13	2933.76	2035.83	2021.7	3278.47	2700.5	4335.98	5876.01	6763.09	8892.93	12657.9	9206.77	2826.56	7955.45	5391	Significant	0.120286	0.647572	1.00208	0.00376638	1.73207	0.0257565	2.13709	0.000454621	1.94894	0.0193774	1.76947	0.011473		0.438477	0.149819	0.641324	0.138037	1.0363	0.0198612	1.54561	0.029905	1.08634	0.0353925	Solyc11g010330.1.1	Synthesis	RING/U-box superfamily protein; RING-H2 finger protein ATL52-like (LOC101264281), mRNA	N		N		389
Solyc08g067410.1.1	Synthesis	93	6017.03	5288.49	2905.94	2944.72	6885.44	3535.76	7080.6	16816.4	26390.4	43434.1	45438.2	40356.1	4596.23	29919.3	17257.8	Significant	0.23482	0.0156423	1.66894	0.0272548	3.18294	7.95719e-05	3.88263	0.01341	2.72229	0.00189701	3.5127	0.0216121	Significant	1.24793	0.0370323	1.89807	0.000135077	2.61689	0.0163805	2.68196	0.000641998	2.51085	0.0262788	Solyc08g067410.1.1	Synthesis	3-ketoacyl-CoA synthase 11; 3-ketoacyl-CoA synthase 11-like (LOC101244691), transcript variant X2, mRNA	N		N		505
Solyc02g068920.2.1	Synthesis	94	6721.28	6061.18	4010.5	4429.06	5760.96	7013.7	7487.16	7550.72	7553.76	8545.13	8929.91	9080.09	5666.11	8191.13	6928.62	Significant	0.155681	0.381854	0.317016	0.0840484	0.913412	0.0130449	0.948103	0.0168931	0.632336	0.0297234	0.37253	0.113867		0.0121965	0.905748	0.0127772	0.883815	0.190685	0.169507	0.254228	0.137736	0.278288	0.18284	Solyc02g068920.2.1	Synthesis	alpha/beta-Hydrolases superfamily protein; lecithine cholesterol acyltransferase-like protein (LOC544234), mRNA	N		N		535
Solyc04g080960.2.1	Synthesis	95	86458.8	68076.4	32822.6	36613.9	50726.5	95444.9	107358	95414.5	103547	118190	119743	142181	61690.5	114406	88048	Significant	0.312349	0.0792186	0.487054	0.0624606	1.65752	0.047891	1.69065	0.00613183	1.23913	0.00128751	0.574985	0.0169528		-0.170154	0.0682195	-0.0521472	0.834896	0.138679	0.23057	0.157504	0.0450165	0.40529	0.0308381	Solyc04g080960.2.1	Synthesis	Papain family cysteine protease; cysteine proteinase 15A (LOC544144), mRNA	Y	20-21	Y	20-21	363
Solyc07g064720.2.1	Synthesis	96	516.287	103.184	57.0129	41.6594	70.8781	186.761	528.395	820.197	830.824	1321.04	1641.79	1315.86	162.63	1076.35	619.49	Significant	0.033442	0.975376	2.99075	0.00102789	3.86518	0.0380008	4.98688	0.0735966	4.53378	0.0663997	2.81675	0.0325895		0.634355	0.175939	0.652927	0.285632	1.32198	0.181647	1.63558	0.131032	1.31632	0.0766015	Solyc07g064720.2.1	Synthesis	GDSL-like Lipase/Acylhydrolase superfamily protein; GDSL esterase/lipase At5g55050-like (LOC101244789), transcript variant X2, mRNA	Y	22-23	Y	22-23	372
Solyc04g072020.2.1	Synthesis	97	3592.02	1878.91	1711.39	1231.97	1115.65	1835.05	4535.9	9526.03	7761.37	8228.07	12811.1	12368.8	1894.17	9205.21	5549.69	Significant	0.336592	0.384949	2.34198	0.0114223	2.18114	0.0969399	2.73959	0.000701999	3.52143	0.0253134	2.75281	0.00895381		1.07049	0.0516964	0.774921	0.281002	0.859166	0.0503702	1.49793	0.0575701	1.44725	0.0253202	Solyc04g072020.2.1	Synthesis	choline kinase 1; probable choline kinase 1 (LOC101256870), mRNA	N		N		365
Solyc06g051720.2.1	Synthesis	98	4823.66	4843.72	3962.93	3065.19	3305.52	2311.84	6538.28	8612.92	8429.74	7432.92	8879.26	5654.21	3718.81	7591.22	5655.02	Significant	0.438782	0.06887	0.830388	0.00691191	1.08892	0.0741279	1.27795	0.0154994	1.42556	0.000681311	1.29028	0.0287596		0.397591	0.0435477	0.366577	0.295761	0.185017	0.32737	0.441527	0.0355024	-0.209585	0.344539	Solyc06g051720.2.1	Synthesis	SGNH hydrolase-type esterase superfamily protein; GDSL esterase/lipase CPRD49-like (LOC101254210), transcript variant X2, mRNA	N		N		256
Solyc01g079600.2.1	Synthesis	99	5967.87	6455.97	3160.48	2863.58	3266.97	2879.91	11803.2	28857.8	28555.7	20932.6	32070.5	24691.2	4099.13	24485.2	14292.2	Significant	0.983888	0.0378603	2.16026	0.00444155	3.17557	0.00135017	2.86986	0.0208638	3.29522	0.00338694	3.0999	0.01873	Significant	1.28979	0.00942705	1.27461	0.00464221	0.826577	0.0801501	1.44207	0.00663521	1.06482	0.0535241	Solyc01g079600.2.1	Synthesis	alpha/beta-Hydrolases superfamily protein; uncharacterized LOC101246277 (LOC101246277), transcript variant X2, mRNA	N		N		731
Solyc09g075140.2.1	Synthesis	100	606.71	767.662	338.873	411.954	527.943	411.624	2224.03	6439.78	6289.06	4748.2	6763.58	5921.73	510.794	5397.73	2954.26	Significant	1.8741	0.0395605	3.06847	0.000872673	4.21403	0.020835	3.52683	0.0717988	3.67933	0.00327613	3.84662	0.0510579	Significant	1.53383	0.0048246	1.49967	0.0462578	1.0942	0.180595	1.60461	0.00819479	1.41284	0.106986	Solyc09g075140.2.1	Synthesis	alpha/beta-Hydrolases superfamily protein; caffeoylshikimate esterase (LOC101246087), transcript variant X1, mRNA	N		N		352
Solyc11g011120.1.1	Synthesis	101	682.512	573.286	877.737	471.278	452.076	422.663	1454.89	2245.96	4752.25	2819.68	4203.46	1954.75	579.925	2905.17	1742.55	Significant	1.09199	0.0782917	1.97001	0.161571	2.43675	0.0141969	2.58088	0.145222	3.21694	0.00828165	2.2094	0.104781	Significant	0.626421	0.419934	1.7077	0.0139147	0.95462	0.31756	1.53066	0.0202756	0.426069	0.482263	Solyc11g011120.1.1	Synthesis	alpha/beta-Hydrolases superfamily protein; uncharacterized LOC101256054 (LOC101256054), mRNA	N		Y	21-22	458
Solyc02g077220.2.1	Synthesis	102	1094.46	731.539	442.752	390.704	423.861	308.584	2067.16	3373.17	3801.24	4565.08	6065.95	2294.24	565.317	3694.47	2129.89	Significant	0.91743	0.160359	2.2051	0.0019163	3.1019	0.010493	3.54649	0.00767093	3.83907	0.000108715	2.89428	0.0544412	Significant	0.706458	0.0897033	0.878821	0.0860338	1.14299	0.0463645	1.55308	0.0110365	0.150366	0.756574	Solyc02g077220.2.1	Synthesis	SGNH hydrolase-type esterase superfamily protein; GDSL esterase/lipase At5g45920 (LOC101247090), mRNA	N		N		240
Solyc02g093640.2.1	Synthesis	103	9001.44	7157.41	5691.85	5959.35	6062.82	5450.67	13569.5	15892.9	20804.5	25594.2	36344.4	16779.3	6553.92	21497.5	14025.7	Significant	0.59214	0.078792	1.15087	0.00563488	1.86993	0.00162092	2.10259	0.00411009	2.58367	0.000755995	1.62217	0.00318897	Significant	0.228015	0.24665	0.61653	0.0394562	0.915449	0.022839	1.42136	0.00412975	0.306313	0.165064	Solyc02g093640.2.1	Synthesis	beta-ketoacyl reductase 1; very-long-chain 3-oxoacyl-CoA reductase 1 (LOC101255347), mRNA	N		Y	11-12	320
Solyc12g096520.1.1	Synthesis	104	9194.05	7514.32	5276.77	6535.76	5645.7	6070.5	10624.4	12370.5	13313.9	14957.6	20068.6	14843.7	6706.18	14363.1	10534.7	Significant	0.208609	0.424567	0.719194	0.0267863	1.33521	0.0489254	1.19445	0.0191573	1.82972	0.00209349	1.28996	0.0080156	Significant	0.219526	0.257252	0.325554	0.308088	0.4935	0.091868	0.917561	0.00908064	0.48247	0.0445565	Solyc12g096520.1.1	Synthesis	HOPW1-1-interacting 2; probable protein phosphatase 2C 59 (LOC101253764), mRNA	N		N		293
Solyc06g084190.2.1	Transport lipid	105	473.526	258.923	64.5666	39.7247	49.2964	20.762	392.379	625.228	690.697	913.861	753.544	272.936	151.133	608.108	379.62	Significant	-0.271196	0.436117	1.27186	0.11381	3.41919	0.0230429	4.52387	0.0330304	3.93414	0.00321561	3.71655	0.160626		0.672135	0.269422	0.815806	0.139357	1.21973	0.103565	0.941444	0.0592889	-0.523683	0.488958	Solyc06g084190.2.1	Transport lipid	Bifunctional inhibitor/lipid-transfer protein/seed storage 2S albumin superfamily protein; non-specific lipid-transfer protein-like protein At5g64080 (LOC101254307), mRNA	Y	22-23	Y	22-23	143
Solyc01g103390.2.1	Synthesis	106	208.078	160.278	86.2211	90.1515	133.84	127.699	1248.54	1513.19	2007.16	1725.1	2107.08	1156.4	134.378	1626.25	880.312	Significant	2.58505	0.0141637	3.23895	1.89396e-05	4.54097	2.80385e-05	4.25819	0.0230704	3.97666	0.000227954	3.17882	0.00808308		0.277352	0.168987	0.684911	0.0262837	0.466439	0.232978	0.754998	0.0217249	-0.110608	0.610256	Solyc01g103390.2.1	Synthesis	12-oxophytodienoate reductase 2; opr2 protein (opr2), transcript variant X2, mRNA	N		N		355
Solyc06g066630.1.1	Synthesis	107	137.301	82.6844	50.0184	32.0718	24.0381	17.5073	210.015	538.537	726.816	245.141	342.298	58.3538	57.2701	353.527	205.398	Significant	0.613151	0.377361	2.70336	0.11251	3.86106	0.0689436	2.93423	0.00442506	3.83186	0.0300974	1.73687	0.149379		1.35856	0.203931	1.7911	0.119331	0.22312	0.616288	0.704763	0.245054	-1.84759	0.132737	Solyc06g066630.1.1	Synthesis	acyl-CoA sterol acyl transferase 1; long-chain-alcohol O-fatty-acyltransferase-like (LOC101248686), mRNA	N		N		353
Solyc05g051530.2.1	Transport ABC2	108	364.851	94.7898	27.9351	10	11.9419	46.4593	482.253	809.91	1904.47	1403.93	1637.94	167.799	92.6629	1067.72	580.19	Significant	0.402483	0.833852	3.09496	0.356725	6.09116	0.148618	7.13333	0.0143603	7.0997	0.00909075	1.8527	0.164859		0.747971	0.688894	1.98153	0.255769	1.54161	0.158404	1.76402	0.107517	-1.52305	0.500331	Solyc05g051530.2.1	Transport ABC2	white-brown complex homolog protein 11; ABC transporter G family member 11-like (LOC101257771), mRNA	N		N		530
Solyc09g009700.2.1	Synthesis	109	1235.56	548.581	260.255	435.25	182.151	196.508	1442.73	1083.43	1755	3675	4918.42	3475.83	476.385	2725.07	1600.73	Significant	0.223629	0.224988	0.981825	0.00549223	2.75348	0.177455	3.07783	0.0294733	4.75499	0.0312649	4.1447	0.0627525		-0.413196	0.0424931	0.282674	0.712015	1.34894	0.056872	1.7694	0.0561819	1.26856	0.143208	Solyc09g009700.2.1	Synthesis	GDSL-like Lipase/Acylhydrolase superfamily protein; GDSL esterase/lipase At5g03610-like (LOC101257797), mRNA	Y	19-20	Y	19-20	368
Solyc02g077110.2.1	Synthesis	110	1418.93	593.536	190.437	199.43	218.777	246.048	1062.56	736.459	1106.71	1270.67	2554.69	887.531	477.86	1269.77	873.814	Significant	-0.41726	0.461157	0.311269	0.27633	2.53889	0.00743619	2.67163	0.0267968	3.54561	0.000944119	1.85086	0.0689996		-0.528867	0.359106	0.0587338	0.888394	0.258041	0.575219	1.2656	0.0330164	-0.259675	0.641333	Solyc02g077110.2.1	Synthesis	alpha/beta-Hydrolases superfamily protein; phospholipase A1-II 1-like (LOC101247979), mRNA	N		Y	30-31	429
Solyc04g074220.2.1	Synthesis	111	560.682	433.39	388.856	248.347	301.327	285.09	597.833	866.934	1197.88	717.12	400.911	241.177	369.615	670.309	519.962	Significant	0.0925607	0.765775	1.00026	0.0295234	1.62318	0.181416	1.52985	0.00150819	0.411952	0.155678	-0.241321	0.648405		0.536179	0.158478	1.00267	0.283688	0.262472	0.368036	-0.57646	0.206007	-1.30965	0.0867621	Solyc04g074220.2.1	Synthesis	alpha/beta-Hydrolases superfamily protein; monoacylglycerol lipase abhd6-A (LOC101255986), transcript variant X2, mRNA	N		N		310
Solyc08g078310.2.1	Synthesis	112	429.076	351.109	217.686	132.17	192.662	216.577	448.353	611.094	1061.58	998.602	502.298	189.323	256.547	635.208	445.877	Significant	0.0634015	0.831612	0.799475	0.0227356	2.28589	0.0679923	2.91752	0.000191065	1.38247	0.118755	-0.19403	0.0922446	Significant	0.446758	0.171637	1.2435	0.126359	1.15527	0.0146558	0.163907	0.726916	-1.24378	0.0619537	Solyc08g078310.2.1	Synthesis	Protein of unknown function (DUF1639); uncharacterized LOC101263341 (LOC101263341), mRNA	N		N		219
Solyc02g077020.2.1	Synthesis	113	13.4034	14.4444	10	10	12.906	14.2296	13.8748	19.9132	16.7478	13.3634	13.6502	12.8599	12.4973	15.0682	13.7827		0.049863	0.92899	0.463216	0.0196497	0.743971	0.0159787	0.418291	0.107816	0.0808719	0.926892	-0.14602	0.631524		0.521257	0.267038	0.271504	0.552672	-0.0541754	0.923072	-0.0235481	0.960708	-0.109587	0.835196	Solyc02g077020.2.1	Synthesis	alpha/beta-Hydrolases superfamily protein; phospholipase A1-IIgamma-like (LOC101249983), mRNA	N		N		398
Solyc05g047530.2.1	Synthesis	114	124.304	107.997	225.866	35.8165	49.0065	10	186.198	1680.04	1248.93	319.299	345.928	41.0488	92.1649	636.907	364.536		0.582969	0.710148	3.95943	0.29013	2.46715	0.0380713	3.15621	0.0480789	2.81943	0.0375175	2.03734	0.0816904		3.17359	0.309166	2.74578	0.0402059	0.778072	0.378487	0.893635	0.290441	-2.18142	0.287989	Solyc05g047530.2.1	Synthesis	cinnamate-4-hydroxylase; cytochrome P450 CYP73A100-like (LOC101262919), mRNA	N		N		528
Solyc01g105400.2.1	Transport ABC2	115	10	10	10	10	10	10	18.0015	51.1251	87.6866	21.9645	30.5646	11.9894	10	36.8886	23.4443	Significant	0.848117	0.0661708	2.35403	0.00527029	3.13236	0.133024	1.13518	0.122744	1.61186	0.00216814	0.261758	0.000148337		1.50592	0.0257791	2.28424	0.182549	0.287059	0.694583	0.763744	0.105109	-0.586359	0.291119	Solyc01g105400.2.1	Transport ABC2	white-brown complex homolog protein 11;	N		N		117
Solyc07g062510.2.1	Synthesis	116	39.7661	43.5841	21.4334	12.7782	41.0062	86.8062	38.6234	60.5515	63.1083	46.2988	41.7749	38.4068	40.8957	48.1273	44.5115	Significant	-0.0420631	0.921163	0.474362	0.142972	1.55797	0.05313	1.85729	0.0883348	0.0267938	0.929639	-1.17644	0.0149241		0.648689	0.197638	0.708356	0.194517	0.261501	0.593084	0.113163	0.812727	-0.00811283	0.98458	Solyc07g062510.2.1	Synthesis	cytochrome P450, family 72, subfamily A, polypeptide 15; cytochrome P450 CYP72A219-like (LOC101268591), transcript variant X2, mRNA	N		N		513
Solyc12g014620.1.1	Transport lipid	117	11.1221	10	14.6132	10.6676	13.1027	14.755	13.0725	13.9046	17.6683	14.5981	12.4449	22.3969	12.3768	15.6809	14.0288		0.233105	0.567676	0.475561	0.0225562	0.273895	0.243929	0.45255	0.3719	-0.0743065	0.808803	0.602094	0.490162		0.0890241	0.29172	0.434628	0.0231479	0.159247	0.15417	-0.0709824	0.671808	0.776762	0.412744	Solyc12g014620.1.1	Transport lipid	Bifunctional inhibitor/lipid-transfer protein/seed storage 2S albumin superfamily protein; 14 kDa proline-rich protein DC2.15-like (LOC101247295), mRNA	Y	25-26	Y	25-26	123
Solyc08g078090.1.1	Synthesis	118	775.512	1449.61	1306.5	1971.58	1661.33	972.061	1948.6	2582.4	4344.11	1947.65	3213.11	3135.8	1356.1	2861.95	2109.02		1.32922	0.151296	0.833045	0.0418693	1.73335	0.139528	-0.0176177	0.969564	0.951636	0.133359	1.68971	0.404551		0.406271	0.32246	1.15662	0.208421	-0.000707415	0.99901	0.721531	0.206764	0.686391	0.625855	Solyc08g078090.1.1	Synthesis	alpha/beta-Hydrolases superfamily protein; phospholipase A1-Ibeta2, chloroplastic-like (LOC101244514), mRNA	N		N		552
Solyc03g005210.2.1	Transport lipid	119	410.67	1070.72	2003.8	1416.27	1948.49	963.552	895.952	678.244	1228.06	2200.89	5443.33	4737.24	1302.25	2530.62	1916.43		1.12544	0.178431	-0.658705	0.250759	-0.70636	0.277807	0.635993	0.225407	1.48213	0.0476628	2.29761	0.0456102		-0.401617	0.461497	0.454882	0.262459	1.29659	0.0240983	2.603	0.0276442	2.40255	0.0420577	Solyc03g005210.2.1	Transport lipid	Bifunctional inhibitor/lipid-transfer protein/seed storage 2S albumin superfamily protein; classical arabinogalactan protein 4-like (LOC101255064), mRNA	N		N		284
Solyc06g054060.1.1	Transport lipid	120	10	10	18.6106	10	34.5422	51.537	10	10	11.4883	27.9164	143.069	256.41	22.4483	76.4806	49.4644	Significant	0	0.245061	0	0.956995	-0.695964	0.422631	1.48112	0.0743413	2.05027	0.0324651	2.31477	0.00431418	Significant	0	0.0640376	0.20016	0.123121	1.48112	0.00748163	3.83864	0.0147985	4.68038	0.0025105	Solyc06g054060.1.1	Transport lipid	Bifunctional inhibitor/lipid-transfer protein/seed storage 2S albumin superfamily protein; non-specific lipid-transfer protein-like protein At2g13820 (LOC101251991), mRNA	N		Y	32-33	157
Solyc05g013680.2.1	Synthesis	121	230.682	224.237	195.268	336.939	237.258	459.943	245.421	151.662	222.342	494.949	630.359	1057.96	280.721	467.115	373.918	Significant	0.0893534	0.349053	-0.564162	0.0147473	0.187325	0.73136	0.554793	0.131498	1.40971	0.0163513	1.20175	0.134336		-0.694395	0.0193424	-0.142478	0.711681	1.01202	0.0379305	1.36092	0.0173253	2.10795	0.0717358	Solyc05g013680.2.1	Synthesis	GDSL-like Lipase/Acylhydrolase superfamily protein; GDSL esterase/lipase At3g26430-like (LOC101244771), transcript variant X1, mRNA	Y	19-20	Y	19-20	377
Solyc08g082280.2.1	Synthesis	122	6031.03	4449.27	3186.99	4434.82	4368.54	5246.98	4523.48	4287.14	3589.59	7063.8	12206.8	8712.54	4619.61	6730.56	5675.09	Significant	-0.414971	0.25616	-0.0535538	0.640646	0.171627	0.841494	0.671568	0.0396143	1.48246	0.0129797	0.731606	0.0391475		-0.0774182	0.830827	-0.333614	0.686191	0.643011	0.142312	1.43218	0.0270588	0.94566	0.0696277	Solyc08g082280.2.1	Synthesis	AMP-dependent synthetase and ligase family protein; long chain acyl-CoA synthetase 4 (LOC101257097), mRNA	N		N		658
Solyc11g043110.1.1	Synthesis	123	10.3237	10	10	10	10	10	10	10	11.0044	17.5597	34.0438	22.0144	10.054	17.437	13.7455	Significant	-0.0459639	0.252681	0	0.0639621	0.138076	0.244743	0.812265	0.00963721	1.76739	0.0175477	1.13844	0.368904	Significant	0	0.955912	0.138076	0.106965	0.812265	0.01151	1.76739	0.0139591	1.13844	0.216926	Solyc11g043110.1.1	Synthesis	GDSL-like Lipase/Acylhydrolase superfamily protein; GDSL esterase/lipase At1g71250 (LOC101264395), mRNA	Y	20-21	Y	20-21	359
Solyc10g083270.1.1	Synthesis	124	1681.94	1364.71	1329.1	1153.75	1175.89	1146.95	2105.61	2048	2072.4	1793.88	2095.31	1715.14	1308.72	1971.72	1640.22	Significant	0.32411	0.150652	0.58562	0.00891786	0.640852	0.0704519	0.636751	0.0952673	0.833409	0.001718	0.580516	0.0230392		-0.0400175	0.622709	-0.0229297	0.896823	-0.231153	0.299513	-0.00707456	0.924276	-0.295912	0.0485146	Solyc10g083270.1.1	Synthesis	alpha/beta-Hydrolases superfamily protein; alpha/beta hydrolase domain-containing protein 11 (LOC101256143), mRNA	N		N		331
Solyc07g045290.2.1	Synthesis	125	2839.32	2141.22	1484.49	1543.43	1403.37	1398.83	2863.15	2619.4	2513.53	2532.49	2980.05	2441.12	1801.78	2658.29	2230.03	Significant	0.0120579	0.938087	0.290802	0.0813793	0.759752	0.177964	0.714413	0.00564438	1.08645	0.00197005	0.803321	0.0251094		-0.128367	0.440259	-0.187888	0.590032	-0.177048	0.28854	0.0577347	0.65556	-0.230062	0.232082	Solyc07g045290.2.1	Synthesis	AMP-dependent synthetase and ligase family protein; long chain acyl-CoA synthetase 8-like (LOC101264646), transcript variant X2, mRNA	N		N		726
Solyc08g082700.2.1	Synthesis	126	8015.42	5943.08	4724	4582.08	4822.07	5175.63	10079	8817.51	9151.08	9890.47	11679.1	8386.18	5543.71	9667.22	7605.47	Significant	0.330504	0.10981	0.569159	0.0242356	0.953934	0.0625562	1.11004	0.00104815	1.2762	0.00103904	0.69628	0.0486417		-0.192912	0.241912	-0.139341	0.559663	-0.0272438	0.809171	0.212574	0.142379	-0.265269	0.229731	Solyc08g082700.2.1	Synthesis	regulatory particle non-ATPase 12A; 26S proteasome non-ATPase regulatory subunit 8 homolog A (LOC101249287), mRNA	N		N		267
Solyc04g051370.2.1	Synthesis	127	3875.85	2525.62	2215.51	2110.4	1792.09	1981.61	4037.73	3721.94	4115.99	3679.92	4596.53	3094.3	2416.85	3874.4	3145.62	Significant	0.0590292	0.736629	0.559416	0.0135043	0.893601	0.126971	0.802157	0.00987245	1.3589	0.00792922	0.642938	0.0375506		-0.117487	0.542024	0.0276955	0.935688	-0.133868	0.506617	0.187003	0.36536	-0.383932	0.183754	Solyc04g051370.2.1	Synthesis	26S proteasome regulatory subunit, putative (RPN5); 26S proteasome non-ATPase regulatory subunit 12 homolog A (LOC101263403), mRNA	N		N		442
Solyc02g069400.2.1	Synthesis	128	2752.39	1968.17	1637.31	1521.85	1195.03	1554.43	3151.79	2889.6	2971.14	3071.58	3381.06	2383	1771.53	2974.7	2373.11	Significant	0.19549	0.136603	0.554014	0.00264084	0.859695	0.20683	1.01316	0.00122734	1.50043	0.00246798	0.616395	0.0501603		-0.125301	0.25006	-0.085154	0.82892	-0.0371901	0.686994	0.101303	0.353548	-0.403396	0.0884807	Solyc02g069400.2.1	Synthesis	senescence-associated gene 101; senescence-associated carboxylesterase 101-like (LOC101246309), mRNA	N		N		581
Solyc11g032130.1.1	Synthesis	129	125.473	141.527	57.8109	47.8668	53.4244	60.1282	147.671	152.807	145.715	129.651	179.091	111.173	81.0384	144.351	112.695	Significant	0.235006	0.536816	0.110628	0.863608	1.33374	0.044268	1.43753	0.112434	1.74512	0.00365016	0.886689	0.148981		0.0493241	0.60685	-0.0192351	0.927367	-0.187751	0.583533	0.278312	0.0561772	-0.409582	0.230461	Solyc11g032130.1.1	Synthesis	12-oxophytodienoate reductase 2; 12-oxophytodienoate reductase 1-like (LOC101254262), transcript variant X3, mRNA	N		N		354
XM_004234529.2	Transport lipid	130	14034.4	8641.63	6052.56	4927	7094.24	4039.92	31244.5	22173.1	29804.7	33036.8	32438.3	32228.8	7464.96	30154.4	18809.7	Significant	1.15463	0.0556973	1.35943	0.0993136	2.29993	0.0122223	2.74529	0.00570463	2.19298	0.00204439	2.99595	0.10463		-0.494793	0.270983	-0.0680607	0.788537	0.0804702	0.72504	0.0540949	0.795933	0.0447488	0.934795	XM_004234529.2	Transport lipid	non-specific lipid-transfer protein 2-like (LOC101259614), mRNA	#N/A		#N/A		#N/A
Solyc06g053450.2.1	Synthesis	131	20506.7	14228.1	11107.3	9446.35	10574	12703.1	24445.2	23047.2	31287.3	25722.3	26740.4	22966.8	13094.3	25701.6	19397.9	Significant	0.253455	0.252749	0.695846	0.0372466	1.49407	0.0546606	1.44519	0.0601254	1.33851	0.00649542	0.854366	0.0607376		-0.0849563	0.422723	0.356029	0.298671	0.0734727	0.787453	0.129474	0.220179	-0.0899972	0.595459	Solyc06g053450.2.1	Synthesis	IQ-domain 13; protein IQ-DOMAIN 14-like (LOC101245954), mRNA	N		N		592
Solyc01g008140.2.1	Synthesis	132	2685.51	1781.47	1316.54	1163.94	1391.63	1805.01	3564.28	2700.07	3614.99	3176.59	3538.04	3806.6	1690.68	3400.1	2545.39	Significant	0.408415	0.069994	0.59993	0.159101	1.45725	0.0335859	1.44846	0.0169724	1.34617	0.00350708	1.0765	0.0317423		-0.400614	0.203629	0.0203817	0.924069	-0.166134	0.377319	-0.0106602	0.928759	0.0948927	0.625637	Solyc01g008140.2.1	Synthesis	phytosulfokin receptor 1; phytosulfokine receptor 1 (LOC101246169), mRNA	Y	21-22	Y	21-22	967
Solyc01g068100.2.1	Synthesis	133	10900	8744.39	7062.31	6171.57	6212.94	7067.58	15033.7	16502.3	16501.5	14406.2	17456.1	12709.9	7693.14	15434.9	11564	Significant	0.463865	0.11227	0.916235	0.0170521	1.22439	0.0631596	1.22298	0.0239159	1.49038	0.00524394	0.846669	0.00536156		0.134466	0.445637	0.134403	0.646699	-0.0615084	0.752531	0.215531	0.223369	-0.242241	0.197559	Solyc01g068100.2.1	Synthesis	squamosa promoter binding protein-like 1; squamosa promoter-binding-like protein 1 (LOC101260569), mRNA	N		N		994
Solyc12g049590.1.1	Synthesis	134	362.028	269.896	197.6	198.803	226.43	236.875	335.383	304.568	321.226	338.42	457.188	336.327	248.605	348.852	298.729	Significant	-0.11029	0.659022	0.174363	0.110989	0.701005	0.175259	0.767477	0.02272	1.01372	0.00218534	0.505739	0.0655319	Significant	-0.139046	0.20137	-0.0622207	0.836752	0.0130058	0.915177	0.446977	0.0118979	0.00405598	0.96583	Solyc12g049590.1.1	Synthesis	phosphatidylinositol-4-phosphate 5-kinase family protein; 1-phosphatidylinositol-3-phosphate 5-kinase FAB1B-like (LOC101263796), transcript variant X7, mRNA	N		N		1801
Solyc02g088550.2.1	Synthesis	135	4958.06	3580.65	3015.36	3119.1	3051.24	4099.55	5185.1	4804.45	5158.35	5218.98	7385.17	6302.71	3637.32	5675.79	4656.56	Significant	0.0645963	0.657188	0.424152	0.00334042	0.774581	0.0865816	0.742639	0.00188697	1.27524	0.00353022	0.620508	0.0210058		-0.109999	0.440677	-0.00746043	0.975791	0.00939717	0.940317	0.510259	0.0421397	0.281601	0.158634	Solyc02g088550.2.1	Synthesis	U-box domain-containing protein; probable ubiquitin conjugation factor E4 (LOC101267369), mRNA	N		N		512
Solyc03g119720.2.1	Synthesis	136	2326.82	1929.83	1117.39	1361.32	1650.2	1678.22	1944.73	2622.32	2319.28	2553.51	3841.35	2802.97	1677.3	2680.69	2179	Significant	-0.258789	0.256849	0.442374	0.0743917	1.05354	0.00840488	0.907473	0.0476547	1.21897	0.00194806	0.740025	0.0156421	Significant	0.431277	0.0950317	0.254109	0.184113	0.392912	0.18922	0.982045	0.00772168	0.52739	0.0420542	Solyc03g119720.2.1	Synthesis	alpha/beta-Hydrolases superfamily protein; uncharacterized LOC101261308 (LOC101261308), mRNA	N		N		700
Solyc01g088150.2.1	Synthesis	137	2180.46	1873.4	1713.63	1374	1113.91	1012.69	2247.02	3456.82	3307.06	3071.49	4882.13	2027.49	1544.68	3165.33	2355.01	Significant	0.043385	0.888232	0.883784	0.000487517	0.948497	0.173462	1.16056	0.0115856	2.13188	0.00293195	1.0015	0.107106		0.621431	0.0541412	0.557535	0.325607	0.450923	0.131896	1.11949	0.0178438	-0.148322	0.68034	Solyc01g088150.2.1	Synthesis	6-phosphogluconate dehydrogenase family protein; probable glycerol-3-phosphate dehydrogenase [NAD(+)] 1, cytosolic (LOC101264154), mRNA	N		N		464
Solyc01g088400.2.1	Synthesis	138	1164.83	1076.36	505.683	646.573	764.467	599.229	1806.88	2163.22	2253.29	3221.81	10062.8	2511.36	792.857	3669.9	2231.38	Significant	0.63338	0.0256276	1.00702	0.27976	2.15572	0.00193005	2.31698	0.0104413	3.71844	0.0662185	2.06729	0.00626589		0.259676	0.677725	0.318526	0.0217269	0.834366	0.0174089	2.47746	0.0818748	0.474967	0.0324904	Solyc01g088400.2.1	Synthesis	Fatty acid hydroxylase superfamily; protein ECERIFERUM 1-like (LOC101267934), mRNA	N		N		628
Solyc12g006930.1.1	Synthesis	139	679.018	595.769	517.09	585.031	491.176	569.213	782.773	1072.03	1256.93	1032.26	2110.85	1160.93	572.883	1235.96	904.422	Significant	0.205143	0.685955	0.847515	0.0389069	1.28142	0.0598768	0.819219	0.14807	2.10351	0.0104425	1.02825	0.00405745		0.453673	0.191766	0.683238	0.161122	0.39914	0.382975	1.43116	0.022456	0.568622	0.0809661	Solyc12g006930.1.1	Synthesis	fatty acyl-ACP thioesterases B; palmitoyl-acyl carrier protein thioesterase, chloroplastic (LOC101245130), mRNA	N		N		421
Solyc01g059880.2.1	Synthesis	140	2575.62	2223.18	1713.14	2707.31	1608.01	1457.28	1925.1	6245.58	7141.45	3520.6	5472.38	2659.42	2047.42	4494.09	3270.76	Significant	-0.419984	0.277944	1.49021	0.164622	2.05957	0.0592323	0.378961	0.525954	1.7669	4.26562e-05	0.867837	0.105407	Significant	1.6979	0.147507	1.89128	0.0626655	0.870888	0.265624	1.50723	0.00272744	0.466179	0.142503	Solyc01g059880.2.1	Synthesis	ATP citrate lyase subunit B 2; ATP-citrate synthase beta chain protein 2-like (LOC101263147), transcript variant X3, mRNA	N		N		608
Solyc02g066940.2.1	Synthesis	141	6487.44	4811.93	3295.96	2691.01	3461.02	3775.19	4519.91	4160.98	5059.21	6254.21	5236.22	3912.52	4087.09	4857.18	4472.13	Significant	-0.521354	0.0188224	-0.209694	0.057742	0.618216	0.109301	1.21668	0.0030301	0.597327	0.0485512	0.0515493	0.315197		-0.119373	0.348094	0.162618	0.487226	0.468533	0.0251813	0.21223	0.200245	-0.208197	0.138971	Solyc02g066940.2.1	Synthesis	RS2-interacting KH protein; protein RIK (LOC101249326), transcript variant X1, mRNA	N		N		593
Solyc06g074770.2.1	Synthesis	142	408.448	307.277	132.009	146.447	225.835	320.155	234.816	221.798	399.434	370.887	380.016	286.058	256.695	315.502	286.098		-0.798621	0.0191246	-0.470293	0.0565434	1.59732	0.0391724	1.3406	0.0219764	0.750794	0.0566153	-0.162462	0.225036		-0.0822818	0.580159	0.766428	0.0930426	0.659449	0.0600775	0.694531	0.0669341	0.284779	0.141458	Solyc06g074770.2.1	Synthesis	U-box domain-containing protein; probable ubiquitin conjugation factor E4 (LOC101267369), mRNA	N		N		925
Solyc09g055900.2.1	Synthesis	143	89.5516	30.0276	26.4483	18.1626	30.1088	47.878	26.5571	27.286	49.3088	74.2688	60.1726	62.7804	40.3628	50.0623	45.2125	Significant	-1.75362	0.0430164	-0.138128	0.812676	0.898672	0.192799	2.03179	0.00741019	0.998924	0.10082	0.390953	0.539896	Significant	0.0390636	0.939398	0.892747	0.18913	1.48366	0.00266194	1.18001	0.056373	1.24122	0.00414929	Solyc09g055900.2.1	Synthesis	PLAT/LH2 domain-containing lipoxygenase family protein; linoleate 9S-lipoxygenase-like (LOC101254936), mRNA	N		N		462
Solyc03g065250.2.1	Synthesis	144	18453	18940.1	11947.4	9656.38	13761.2	14903.3	11773.5	14912.7	17342.5	15560.8	18644	15642.4	14610.2	15646	15128.1		-0.648317	0.214906	-0.344902	0.291848	0.537619	0.0329318	0.688358	0.139944	0.438108	0.0390707	0.0698267	0.782166		0.341002	0.2691	0.55877	0.0764515	0.402372	0.117257	0.66317	0.0468037	0.409918	0.280335	Solyc03g065250.2.1	Synthesis	Fatty acid hydroxylase superfamily; protein ECERIFERUM 1-like (LOC101252060), mRNA	N		N		626
Solyc09g055890.2.1	Synthesis	145	21.8108	10	10.1351	10	10	17.5684	13.6391	12.1899	17.0084	28.39	16.1646	19.4718	13.2524	17.8106	15.5315	Significant	-0.677301	0.00425413	0.285684	0.222929	0.746886	0.384987	1.50538	0.113928	0.692839	0.190245	0.148406	0.816185	Significant	-0.16206	0.357534	0.318506	0.545169	1.05764	0.205456	0.245095	3.91698e-05	0.513642	0.409312	Solyc09g055890.2.1	Synthesis	lipoxygenase 1; linoleate 9S-lipoxygenase-like (LOC101254936), mRNA	N		N		371
Solyc07g032650.1.1	Synthesis	146	10	10	10	10	10	10	10	10	10	10	21.0281	10	10	11.838	10.919		0	0.407679	0	0.49163	0	0.306026	0	0.424605	1.07232	0.409957	0	0.876215		0	0.949993	0	0.282473	0	0.434316	1.07232	0.41261	0	0.0277793	Solyc07g032650.1.1	Synthesis	PLAT/LH2 domain-containing lipoxygenase family protein;	N		N		100
Solyc12g056720.1.1	Synthesis	147	10	10	10	10	10	10	10	10	10	10	13.9999	10	10	10.6666	10.3333	Significant	0	0.0577284	0	0.433224	0	0.633572	0	0.99361	0.485412	0.00940099	0	0.929547	Significant	0	0.0822597	0	0.405254	0	0.442863	0.485412	0.00968029	0	0.939958	Solyc12g056720.1.1	Synthesis	3-ketoacyl-CoA synthase 17; probable 3-ketoacyl-CoA synthase 2 (LOC101255567), mRNA	N		N		483
Solyc03g123570.2.1	Synthesis	148	414.411	329.298	198.632	208.426	223.916	340.828	257.072	281.903	257.322	272.597	642.756	367.203	285.918	346.476	316.197		-0.688887	0.135304	-0.224194	0.0686745	0.373475	0.377629	0.387239	0.183618	1.52131	0.0189872	0.107534	0.390398		0.133025	0.45338	0.00140075	0.996549	0.0845972	0.710333	1.3221	0.0264958	0.514406	0.059485	Solyc03g123570.2.1	Synthesis	phosphatidylinositol-4-phosphate 5-kinase family protein; 1-phosphatidylinositol-3-phosphate 5-kinase FAB1B-like (LOC101246905), transcript variant X5, mRNA	N		N		1782
Solyc08g044260.2.1	Synthesis	149	427.136	420.663	201.89	174.414	209.164	251.556	191.043	291.008	244.478	166.544	386.613	237.369	280.804	252.843	266.823		-1.1608	0.279017	-0.531605	0.0474082	0.276141	0.23876	-0.0666118	0.950643	0.886254	0.0201289	-0.0837452	0.821166		0.607162	0.122351	0.355811	0.280366	-0.197989	0.672574	1.01699	0.0444972	0.313237	0.344836	Solyc08g044260.2.1	Synthesis	Fatty acid hydroxylase superfamily; protein ECERIFERUM 1-like (LOC101252060), mRNA	N		N		570
Solyc07g006140.2.1	Synthesis	150	1271.06	1279.26	834.281	661.12	708.289	1768.73	1296.12	1632.53	1066.24	1212.19	1244.28	1471.06	1087.12	1320.4	1203.76		0.0281648	0.860828	0.351805	0.190531	0.353928	0.17782	0.874626	0.110371	0.812904	0.0410775	-0.26586	0.544879		0.332912	0.197724	-0.281665	0.120244	-0.0965863	0.723114	-0.0588832	0.617674	0.18266	0.657305	Solyc07g006140.2.1	Synthesis	cytochrome P450, family 72, subfamily A, polypeptide 15; cytochrome P450 CYP72A219-like (LOC101255604), mRNA	N		N		517
Solyc03g058430.1.1	Synthesis	151	338.823	225.587	231.54	545.179	470.964	1130.24	154.739	54.5191	124.338	373.117	303.633	276.741	490.389	214.515	352.452	Significant	-1.1307	0.115741	-2.04885	0.000842335	-0.896991	0.115955	-0.5471	0.145497	-0.63329	0.00519605	-2.03002	0.0185455		-1.505	0.225312	-0.315569	0.65253	1.26979	0.142657	0.97249	0.126227	0.8387	0.299413	Solyc03g058430.1.1	Synthesis	fatty acid desaturase 2; omega-6 fatty acid desaturase, endoplasmic reticulum isozyme 2-like (LOC101250481), transcript variant X2, mRNA	N		N		378
Solyc08g022240.1.1	Synthesis	152	290.84	122.709	50.3005	81.9002	181.204	91.6244	55.6828	48.7859	48.3228	76.7531	134.044	62.9721	136.43	71.0934	103.762		-2.38492	0.0901282	-1.33071	0.0191195	-0.0578668	0.7669	-0.0936421	0.82708	-0.434908	0.614012	-0.54102	0.586423		-0.190768	0.505594	-0.204528	0.104775	0.462992	0.403725	1.2674	0.0732364	0.177479	0.826789	Solyc08g022240.1.1	Synthesis	alpha/beta-Hydrolases superfamily protein; phospholipase A1-Igamma1, chloroplastic (LOC101267144), mRNA	N		N		482
Solyc10g007710.2.1	Synthesis	153	20.5196	16.4504	10	10	10	11.9143	10	10.1322	10	10	10	10	13.1474	10.022	11.5847		-1.037	0.223832	-0.699173	0.516856	0	0.403753	0	0.255803	0	0.339329	-0.252693	0.409114		0.0189493	0.944264	0	0.279672	0	0.234439	0	0.164689	0	0.366942	Solyc10g007710.2.1	Synthesis	alpha/beta-Hydrolases superfamily protein; GDSL esterase/lipase At4g10955-like (LOC101263552), mRNA	N		N		384
Solyc07g055460.2.1	Synthesis	154	60.9115	46.128	10	10.0328	10	28.4237	10	10	10	10	12.3941	14.7441	27.5827	11.1897	19.3862	Significant	-2.60671	0.0909816	-2.20564	0.0135026	0	0.944039	-0.00472859	0.875619	0.309652	0.0782097	-0.946954	0.0331061		0	0.742356	0	0.865106	0	0.894336	0.309652	0.547428	0.56014	0.389136	Solyc07g055460.2.1	Synthesis	cytochrome P450, family 72, subfamily A, polypeptide 15; cytochrome P450 CYP72A219-like (LOC101264644), mRNA	N		N		470
Solyc09g075790.2.1	Synthesis	155	132.2	110.049	52.4853	63.6247	63.3912	42.0699	57.8795	38.8063	46.3763	46.9776	78.2631	42.1287	77.3034	51.7386	64.521		-1.19159	0.0608382	-1.50379	0.0154567	-0.178524	0.664532	-0.437612	0.192697	0.304049	0.431695	0.00201378	0.996998		-0.576763	0.184396	-0.319664	0.52768	-0.301079	0.478095	0.435279	0.345509	-0.458251	0.333069	Solyc09g075790.2.1	Synthesis	long-chain acyl-CoA synthetase 7;	N		N		628
Solyc01g088430.2.1	Synthesis	156	149.668	220.78	129.411	119.949	156.642	102.26	67.6064	48.9195	74.3862	75.2584	148.671	62.0517	146.452	79.4823	112.967		-1.14653	0.22198	-2.17413	0.0707746	-0.798853	0.248343	-0.672498	0.354893	-0.0753457	0.862134	-0.720702	0.454099		-0.466752	0.695394	0.137876	0.877771	0.154692	0.868501	1.13689	0.28477	-0.123689	0.912004	Solyc01g088430.2.1	Synthesis	Fatty acid hydroxylase superfamily; protein ECERIFERUM 1-like (LOC101267647), transcript variant X1, mRNA	N		N		625
Solyc12g042460.1.1	Synthesis	157	2475.69	3375.41	1787.44	1184.05	1270.25	951.345	937.823	1109.58	858.816	982.846	1390.8	1482.16	1840.7	1127.01	1483.85	Significant	-1.40045	0.00333812	-1.60504	0.00205358	-1.05747	0.207397	-0.268696	0.36474	0.1308	0.525271	0.639661	0.28358		0.242633	0.281265	-0.126967	0.587432	0.0676509	0.82375	0.568531	0.0403593	0.660315	0.2755	Solyc12g042460.1.1	Synthesis	4-coumarate:CoA ligase 2; 4-coumarate--CoA ligase 2-like (LOC101245039), mRNA	N		N		548
Solyc01g103900.2.1	Synthesis	158	25.2376	16.6882	19.8596	10.2448	11.3305	10	10	10	10	10	10	10	15.5601	10	12.7801	Significant	-1.33558	0.0463022	-0.738829	0.161726	-0.989837	0.00832669	-0.0348862	0.278826	-0.180214	0.166633	0	0.123161		0	0.429237	0	0.0310961	0	0.0625289	0	0.459219	0	0.111221	Solyc01g103900.2.1	Synthesis	phospholipase D gamma 1; phospholipase D delta-like (LOC101260675), mRNA	N		N		165
Solyc04g050570.2.1	Synthesis	159	883.403	1827	1072.52	1624.41	2293.28	837.61	645.609	395.708	314.205	536.623	975.275	461.39	1423.04	554.802	988.918	Significant	-0.452412	0.652702	-2.20697	0.100502	-1.77123	0.00458911	-1.59793	0.0635508	-1.23353	0.049497	-0.860292	0.379444		-0.706222	0.634635	-1.03895	0.538897	-0.266751	0.835838	0.59515	0.546902	-0.484673	0.767534	Solyc04g050570.2.1	Synthesis	GDSL-like Lipase/Acylhydrolase superfamily protein; GDSL esterase/lipase At5g33370 (LOC101245452), mRNA	Y	22-23	Y	22-23	363
Solyc07g005510.2.1	Synthesis	160	3427.59	4398.87	2815.81	3049.77	2549.76	2485.69	1538.56	2343.59	1248.69	717.267	2269.14	1073.4	3121.25	1531.77	2326.51	Significant	-1.15561	0.164979	-0.908412	0.0685605	-1.17314	0.0142128	-2.08812	0.0209289	-0.168219	0.66383	-1.21145	0.00103853		0.607138	0.355164	-0.301168	0.549469	-1.101	0.199263	0.560562	0.212122	-0.519391	0.360417	Solyc07g005510.2.1	Synthesis	fatty acid desaturase 6; omega-6 fatty acid desaturase, chloroplastic (LOC101265653), mRNA	N		N		441
Solyc11g012200.1.1	Synthesis	161	1717.04	1847.05	1043.53	875.688	875.14	734.832	509.722	655.66	316.321	275.558	749.754	539.916	1182.21	507.822	845.018	Significant	-1.75214	0.135799	-1.49421	0.038675	-1.72201	0.00673491	-1.66806	0.0593616	-0.223097	0.380891	-0.44468	0.626366	Significant	0.363238	0.574927	-0.688322	0.00960207	-0.887355	0.260748	0.556707	0.00392831	0.0830251	0.909542	Solyc11g012200.1.1	Synthesis	acyl-CoA sterol acyl transferase 1; acyl-CoA--sterol O-acyltransferase 1-like (LOC104644484), mRNA	N		Y	22-23	353
Solyc06g007140.2.1	Synthesis	162	82.3331	79.7364	47.2324	86.2972	71.9465	98.1985	30.8979	22.3243	23.0581	17.2512	32.0189	92.6919	77.624	36.3737	56.9989	Significant	-1.41396	0.155269	-1.83662	0.00380718	-1.0345	0.033123	-2.32262	0.0592965	-1.168	0.177817	-0.0832567	0.949682		-0.468896	0.383477	-0.422234	0.403737	-0.840814	0.197228	0.051412	0.961859	1.58493	0.494856	Solyc06g007140.2.1	Synthesis	fatty acid desaturase 7; omega-3 fatty acid desaturase (LOC100134915), transcript variant X3, mRNA	N		N		322
Solyc09g090350.2.1	Synthesis	163	678.399	1398.56	1338.5	1445.04	941.562	1530.34	363.775	557.16	375.613	331.246	527.609	1453.19	1222.07	601.432	911.75	Significant	-0.899086	0.312736	-1.32778	0.00308519	-1.8333	0.0752956	-2.12514	0.126442	-0.835587	0.286943	-0.0746258	0.888072		0.615043	0.0723248	0.0461977	0.952668	-0.135146	0.592841	0.536421	0.321908	1.9981	0.0418339	Solyc09g090350.2.1	Synthesis	fatty alcohol oxidase 3; long-chain-alcohol oxidase FAO1 (LOC101256627), mRNA	N		N		741
Solyc01g094700.2.1	Synthesis	164	1644.37	1091.9	1331.73	2024.02	1619.37	1177.13	1235.47	628.238	979.997	816.794	2531.31	1157.13	1481.42	1224.82	1353.12		-0.412474	0.592943	-0.79746	0.0321703	-0.442455	0.242105	-1.30918	0.165641	0.644451	0.0152396	-0.0247233	0.9353		-0.97568	0.428953	-0.334214	0.731543	-0.597019	0.580162	1.03482	0.17342	-0.094515	0.912094	Solyc01g094700.2.1	Synthesis	glycerol-3-phosphate acyltransferase 4; glycerol-3-phosphate 2-O-acyltransferase 4 (LOC101254424), mRNA	N		N		501
Solyc09g065410.2.1	Transport lipid	165	10	10	30.0466	15.0247	26.4697	33.9417	10	10	10	20.2142	25.8481	49.5218	20.9138	20.9307	20.9222		0	0.777965	0	0.585628	-1.5872	0.167442	0.428035	0.694933	-0.0342797	0.824023	0.545006	0.166648	Significant	0	0.369168	0	0.0610539	1.01537	0.103694	1.37006	0.00391582	2.30806	6.64171e-05	Solyc09g065410.2.1	Transport lipid	Bifunctional inhibitor/lipid-transfer protein/seed storage 2S albumin superfamily protein; protein YLS3-like (LOC101260862), mRNA	Y	25-26	Y	25-26	158
Solyc01g006720.2.1	Transport ABC2	166	1375.92	1167.21	2187.04	2828.55	2888.15	1419.21	912.219	517.724	1222.44	1311.72	2801.54	2433.59	1977.68	1533.21	1755.44	Significant	-0.59295	0.217161	-1.17281	0.0126897	-0.839213	0.00246763	-1.1086	0.0584395	-0.0439235	0.801421	0.777997	0.113572		-0.817195	0.25959	0.422317	0.343684	0.524012	0.250701	1.61877	0.0192907	1.41564	0.0759642	Solyc01g006720.2.1	Transport ABC2	ABC-2 type transporter family protein; ABC transporter G family member 22-like (LOC101267150), transcript variant X2, mRNA	N		N		724
Solyc03g111550.2.1	Synthesis	167	829.874	468.186	301.101	389.127	510.184	503.485	495.532	248.791	390.975	294.395	438.9	643.212	500.326	418.634	459.48		-0.743915	0.293388	-0.912151	0.0775109	0.376827	0.63311	-0.402487	0.605288	-0.217124	0.723822	0.353347	0.245619		-0.994046	0.284588	-0.341902	0.684498	-0.751224	0.442532	-0.175084	0.832027	0.376316	0.477071	Solyc03g111550.2.1	Synthesis	GDSL-like Lipase/Acylhydrolase superfamily protein; GDSL esterase/lipase At3g48460 (LOC101258355), mRNA	N		N		330
Solyc06g068440.2.1	Synthesis	168	930.103	133.418	106.301	235.508	196.706	85.8449	318.174	83.4951	171.248	247.869	153.727	370.875	281.313	224.231	252.772		-1.54758	0.0192863	-0.676194	0.25935	0.68794	0.444584	0.0738046	0.897682	-0.355674	0.564498	2.11113	0.0296217	Significant	-1.93005	0.00578153	-0.893725	0.16523	-0.360235	0.277925	-1.04945	0.0103465	0.221118	0.348058	Solyc06g068440.2.1	Synthesis	cinnamoyl coa reductase 1; cinnamoyl-CoA reductase (CCR1), mRNA	N		N		332
Solyc08g082450.2.1	Synthesis	169	730.177	613.689	582.928	529.527	391.505	319.482	902.172	847.798	334.702	626.632	848.856	525.519	527.885	680.946	604.416	Significant	0.305155	0.405344	0.466211	0.0488368	-0.800443	0.383507	0.242912	0.0301317	1.11649	0.00606689	0.718011	0.189699		-0.0896822	0.669477	-1.43053	0.149454	-0.525784	0.124992	-0.087883	0.671684	-0.779658	0.108157	Solyc08g082450.2.1	Synthesis	alpha/beta-Hydrolases superfamily protein; GDSL esterase/lipase At4g10955 (LOC101254224), mRNA	N		N		363
Solyc07g032170.2.1	Synthesis	170	898.416	849.77	526.75	543.16	478.023	552.471	657.3	875.653	515.384	560.054	803.756	584.723	641.432	666.145	653.788	Significant	-0.450833	0.280795	0.043286	0.766057	-0.031472	0.90925	0.0441884	0.778774	0.749678	0.00398508	0.0818558	0.660274		0.413807	0.259292	-0.350904	0.386909	-0.230986	0.529352	0.290206	0.344865	-0.168797	0.607018	Solyc07g032170.2.1	Synthesis	alpha/beta-Hydrolases superfamily protein; probable 1-acylglycerol-3-phosphate O-acyltransferase (LOC101264837), mRNA	N		N		168
Solyc07g032180.2.1	Synthesis	171	2535.54	2119.43	1709.49	1737.8	1464.74	1772.39	2229.88	2604.63	1640.18	1997.35	2186.97	1766.76	1889.9	2070.96	1980.43	Significant	-0.185329	0.406976	0.297401	0.0132582	-0.0597158	0.730551	0.200826	0.169743	0.57829	0.0127932	-0.00459357	0.931577		0.224114	0.210687	-0.443115	0.160199	-0.158877	0.387442	-0.0280307	0.854447	-0.335863	0.162973	Solyc07g032180.2.1	Synthesis	alpha/beta-Hydrolases superfamily protein; probable 1-acylglycerol-3-phosphate O-acyltransferase (LOC101264837), mRNA	N		N		184
Solyc06g071280.2.1	Synthesis	172	1635.96	987.267	850.279	787.877	790.302	913.649	1234.87	1118.97	936.529	979.307	1351.4	1115.68	994.223	1122.79	1058.51		-0.405778	0.337025	0.180665	0.184246	0.139387	0.683376	0.313792	0.018774	0.773983	0.0378945	0.288208	0.333598		-0.142186	0.374977	-0.398967	0.275811	-0.334529	0.108134	0.130096	0.429108	-0.146443	0.575268	Solyc06g071280.2.1	Synthesis	alpha/beta-Hydrolases superfamily protein; EDS1 (LOC101256979), mRNA	N		N		602
Solyc09g075860.2.1	Synthesis	173	1241.36	675.632	237.867	220.756	195.094	396.655	798.481	782.428	317.344	263.378	635.939	511.584	494.56	551.526	523.043		-0.636589	0.0927746	0.21172	0.11309	0.415891	0.528752	0.254686	0.411255	1.70472	0.065159	0.367085	0.259009	Significant	-0.0293011	0.78206	-1.33121	0.0486004	-1.60012	0.00844231	-0.32837	0.315255	-0.642288	0.0214996	Solyc09g075860.2.1	Synthesis	PLAT/LH2 domain-containing lipoxygenase family protein; probable linoleate 9S-lipoxygenase 5 (LOC101257007), transcript variant X5, mRNA	N		N		877
Solyc06g007130.2.1	Synthesis	174	599.339	371.614	127.603	206.16	140.554	225.005	434.27	239.96	130.534	122.986	712.855	483.795	278.379	354.067	316.223		-0.46478	0.420701	-0.631011	0.178703	0.0327635	0.871507	-0.745274	0.188785	2.34248	0.0892061	1.10444	0.185152		-0.8558	0.235464	-1.73416	0.115426	-1.8201	0.120608	0.715016	0.325424	0.155802	0.709073	Solyc06g007130.2.1	Synthesis	fatty acid desaturase 3; omega-3 fatty acid desaturase (LOC100134915), transcript variant X3, mRNA	N		N		377
Solyc05g050710.2.1	Synthesis	175	823.457	915.672	389.576	475.287	652.354	793.298	668.342	410.127	349.375	752.649	652.07	765.075	674.941	599.606	637.274		-0.301107	0.284739	-1.15876	0.0210961	-0.157126	0.694739	0.663178	0.0352505	-0.00062822	0.995677	-0.0522627	0.762244		-0.704516	0.0718514	-0.935808	0.0397752	0.171391	0.19498	-0.0355582	0.741483	0.195015	0.355033	Solyc05g050710.2.1	Synthesis	alpha/beta-Hydrolases superfamily protein; lecithin-cholesterol acyltransferase-like 1 (LOC101245364), mRNA	N		N		416
Solyc01g098650.2.1	Synthesis	176	3121.42	1744.38	1194.44	862.613	1158.28	1412.7	2597.97	806.495	627.475	1635.73	1755.79	1486.47	1582.31	1484.99	1533.65	Significant	-0.26482	0.0701955	-1.11298	0.000509906	-0.928705	0.0919354	0.92315	0.103332	0.60014	0.0462727	0.0734312	0.364091	Significant	-1.68765	0.00652934	-2.04975	0.0109558	-0.667447	0.0847849	-0.56526	0.0479352	-0.805492	0.0195875	Solyc01g098650.2.1	Synthesis	GDSL-like Lipase/Acylhydrolase superfamily protein; GDSL esterase/lipase At1g54790 (LOC101257807), mRNA	N		N		414
Solyc11g072980.1.1	Synthesis	177	461.168	323.991	198.948	99.4871	141.702	198.706	307.084	140.102	92.3397	163.9	239.819	323.345	237.334	211.098	224.216	Significant	-0.586659	0.341415	-1.20948	0.0115496	-1.10737	0.0530695	0.720233	0.228983	0.759089	0.008333	0.702439	0.0101827		-1.13216	0.297843	-1.73361	0.214437	-0.905818	0.354392	-0.356685	0.630949	0.0744432	0.904306	Solyc11g072980.1.1	Synthesis	3-ketoacyl-CoA synthase 3; 3-ketoacyl-CoA synthase 3-like (LOC101260109), mRNA	N		N		464
Solyc11g072990.1.1	Synthesis	178	636.458	505.062	332.08	175.456	249.213	343.479	497.24	263.461	162.326	255.949	393.111	551.452	373.625	353.923	363.774	Significant	-0.356124	0.576099	-0.938872	0.0416738	-1.03264	0.00698321	0.544749	0.239252	0.657553	0.010144	0.683012	0.0137562		-0.916354	0.347162	-1.61505	0.223592	-0.958086	0.336143	-0.339007	0.64163	0.149292	0.804681	Solyc11g072990.1.1	Synthesis	3-ketoacyl-CoA synthase 3; 3-ketoacyl-CoA synthase 3-like (LOC101260402), mRNA	N		N		466
Solyc08g078870.1.1	Transport lipid	179	1969.83	901.756	553.6	163.978	155.274	2346.66	407.046	131.786	244.265	236.374	515.679	1963.17	1015.18	583.054	799.118	Significant	-2.27481	0.106025	-2.77454	0.0059051	-1.18039	0.119969	0.52757	0.581164	1.73165	0.035669	-0.257419	0.77627		-1.627	0.328443	-0.736744	0.532372	-0.784119	0.534372	0.341281	0.671082	2.26992	0.304193	Solyc08g078870.1.1	Transport lipid	Bifunctional inhibitor/lipid-transfer protein/seed storage 2S albumin superfamily protein; 14 kDa proline-rich protein DC2.15-like (LOC101251407), mRNA	Y	25-26	Y	25-26	146
Solyc06g065530.2.1	Synthesis	180	999.294	611.471	703.087	293.769	408.067	426.116	448.262	136.311	338.891	358.49	733.89	645.358	573.634	443.534	508.584	Significant	-1.15657	0.567726	-2.16538	0.0797039	-1.05288	0.157516	0.287254	0.425628	0.846758	0.0134806	0.598855	0.379576		-1.71744	0.438778	-0.403522	0.775522	-0.322409	0.808559	0.711221	0.472917	0.525757	0.628994	Solyc06g065530.2.1	Synthesis	GDSL-like Lipase/Acylhydrolase superfamily protein; GDSL esterase/lipase At1g29670-like (LOC101246731), mRNA	Y	27-28	Y	27-28	378
Solyc10g075070.1.1	Transport lipid	181	86927.6	86254.5	71028.4	73843.7	78574.8	75810.3	78921.8	52240.4	45035.1	61659.5	108733	114907	78739.9	76916.1	77828		-0.139392	0.751352	-0.723434	0.107959	-0.657345	0.19458	-0.260152	0.596889	0.468646	0.0773544	0.600002	0.257075		-0.595257	0.244835	-0.809372	0.129975	-0.3561	0.305141	0.462289	0.174789	0.541972	0.314327	Solyc10g075070.1.1	Transport lipid	lipid transfer protein 1; non-specific lipid-transfer protein 2 (LOC101266080), mRNA	Y	24-25	Y	24-25	114
Solyc03g005320.2.1	Synthesis	182	688.744	427.761	399.814	331.463	389.363	396.558	320.825	190.121	193.144	299.221	995.525	810.4	438.951	468.206	453.578	Significant	-1.10218	0.240276	-1.16989	0.0701477	-1.04965	0.00809443	-0.147637	0.646736	1.35434	0.00412679	1.0311	0.0829831		-0.75487	0.424772	-0.732114	0.410313	-0.100576	0.877477	1.63367	0.0342528	1.33684	0.105297	Solyc03g005320.2.1	Synthesis	3-ketoacyl-CoA synthase 2; 3-ketoacyl-CoA synthase 11-like (LOC101258036), mRNA	N		N		519
XM_004249003.2	Transport lipid	183	739.11	301.024	75.5496	53.6074	28.2251	175.338	162.473	61.215	29.4738	425.842	247.841	338.074	228.809	210.82	219.815		-2.18559	0.082724	-2.29792	0.356496	-1.35799	0.513727	2.98981	0.274583	3.13436	0.150407	0.947198	0.2563	Significant	-1.40825	0.0508949	-2.4627	0.0129925	1.39012	0.400493	0.609212	0.468308	1.05714	0.0485692	XM_004249003.2	Transport lipid	non-specific lipid-transfer protein 2-like (LOC101266879), mRNA	#N/A		#N/A		#N/A
Solyc01g108640.1.1	Synthesis	184	48.7698	56.4405	32.6508	24.6855	27.4932	31.6593	44.0036	30.2605	32.0998	44.9096	71.3375	52.1029	36.9499	45.7857	41.3678	Significant	-0.148366	0.676189	-0.899297	0.198709	-0.0245517	0.953892	0.86336	0.0847723	1.37559	0.00580191	0.718732	0.263787		-0.540188	0.278991	-0.455057	0.387545	0.0294027	0.927441	0.697037	0.0697081	0.24374	0.494376	Solyc01g108640.1.1	Synthesis	GDSL-like Lipase/Acylhydrolase superfamily protein; GDSL esterase/lipase At1g28650-like (LOC101264163), mRNA	Y	26-27	Y	26-27	378
Solyc09g075770.1.1	Synthesis	185	134.807	144.261	81.74	74.1788	82.8522	62.8146	90.0355	70.8221	70.69	97.5167	149.468	109.257	96.7757	97.9649	97.3703		-0.582332	0.200217	-1.02642	0.0278695	-0.209535	0.580672	0.394642	0.478577	0.851224	0.168737	0.798554	0.334509		-0.346295	0.389995	-0.348988	0.27704	0.115155	0.817248	0.731271	0.208897	0.27916	0.669665	Solyc09g075770.1.1	Synthesis	long-chain acyl-CoA synthetase 7; long chain acyl-CoA synthetase 6, peroxisomal (LOC101255334), mRNA	N		N		698
Solyc04g016330.2.1	Synthesis	186	1591.34	1704.44	1165.54	962.529	1210.13	871.196	1340.38	986.991	935.961	1331.56	4669.66	2550.67	1250.86	1969.2	1610.03	Significant	-0.247596	0.558559	-0.788189	0.00681436	-0.316482	0.363177	0.468211	0.0799659	1.94815	0.0584481	1.54981	0.0749654		-0.441536	0.410176	-0.518125	0.392467	-0.00953263	0.982005	1.80067	0.0704014	0.928234	0.178395	Solyc04g016330.2.1	Synthesis	6-phosphogluconate dehydrogenase family protein; probable glycerol-3-phosphate dehydrogenase [NAD(+)] 1, cytosolic (LOC101260923), mRNA	N		N		464
Solyc04g010200.1.1	Transport ABC2	187	169.215	180.015	115.804	88.6569	127.408	75.1875	144.112	75.1184	115.959	228.363	593.731	112.317	126.048	211.6	168.824	Significant	-0.231664	0.705184	-1.26088	0.000771711	0.00193201	0.992783	1.36502	0.0652544	2.22035	0.159978	0.579015	0.130878		-0.939952	0.312737	-0.313576	0.652487	0.664135	0.30298	2.04262	0.176512	-0.359612	0.613484	Solyc04g010200.1.1	Transport ABC2	ABC-2 type transporter family protein; ABC transporter G family member 6-like (LOC101268272), mRNA	N		N		718
Solyc02g070610.2.1	Synthesis	188	34.0976	191.624	19.1862	16.2977	12.3856	29.4781	27.2946	16.7263	22.8415	39.1442	50.3993	68.0456	50.5115	37.4086	43.9601		-0.321056	0.567284	-3.51809	0.432396	0.251588	0.718294	1.26413	0.0927526	2.02474	0.0551511	1.20686	0.279053		-0.706499	0.40446	-0.256959	0.745571	0.520185	0.431172	0.884789	0.206173	1.31789	0.192075	Solyc02g070610.2.1	Synthesis	alpha/beta-Hydrolases superfamily protein; GDSL esterase/lipase At4g10955-like (LOC101261884), mRNA	N		N		382
Solyc06g074330.2.1	Synthesis	189	1769.76	1235.47	1007.34	948.484	1005.39	1370.58	1737.8	1147.02	1247.56	1615.35	1961.01	1513.77	1222.84	1537.08	1379.96	Significant	-0.0262921	0.925412	-0.107167	0.527422	0.308557	0.578528	0.768152	0.0910868	0.963844	0.00860054	0.143358	0.38279		-0.599368	0.0525439	-0.478155	0.320183	-0.105414	0.647224	0.174334	0.185543	-0.199116	0.106545	Solyc06g074330.2.1	Synthesis	alpha/beta-Hydrolases superfamily protein; uncharacterized LOC101251591 (LOC101251591), transcript variant X2, mRNA	N		N		344
Solyc06g036300.2.1	Synthesis	190	465.418	359.664	256.343	287.624	289.538	331.356	464.801	350.105	355.292	353.832	478.105	429.98	331.657	405.352	368.505	Significant	-0.00191455	0.98989	-0.0388644	0.647257	0.47093	0.0861003	0.29888	0.105654	0.723571	0.00163261	0.375885	0.0382985		-0.408826	0.123816	-0.38761	0.174342	-0.393548	0.150555	0.0407137	0.786121	-0.112345	0.508641	Solyc06g036300.2.1	Synthesis	Homeodomain-like superfamily protein; protein REVEILLE 6 (LOC101259846), transcript variant X4, mRNA	N		N		301
Solyc02g022930.2.1	Synthesis	191	2257.45	1993.65	1241.7	1119.55	1104.41	1279.56	2506.34	1802.93	1472.83	1571.65	2556.14	2294.25	1499.39	2034.02	1766.71	Significant	0.150891	0.307019	-0.145074	0.383651	0.24627	0.272538	0.489355	0.0362683	1.21069	0.00356248	0.842379	0.080923	Significant	-0.475243	0.0588958	-0.766995	0.0158059	-0.673304	0.00776293	0.0283818	0.487473	-0.127561	0.565871	Solyc02g022930.2.1	Synthesis	6-phosphogluconate dehydrogenase family protein; probable 3-hydroxyisobutyrate dehydrogenase, mitochondrial (LOC101265687), transcript variant X3, mRNA	N		Y	19-20	344
Solyc04g012040.2.1	Synthesis	192	392.343	266.736	114.426	149.942	134	154.211	342.18	236.198	221.126	564.315	561.787	464.805	201.943	398.402	300.172	Significant	-0.197359	0.309514	-0.175415	0.440612	0.95046	0.079871	1.91209	0.00930491	2.06779	0.00155448	1.59172	0.0328452		-0.534757	0.152788	-0.629886	0.130882	0.721745	0.0526588	0.715267	0.0315001	0.441872	0.21594	Solyc04g012040.2.1	Synthesis	26S proteasome regulatory subunit, putative (RPN5); 26S proteasome non-ATPase regulatory subunit 12 homolog B-like (LOC101249344), mRNA	N		N		442
Solyc06g065540.2.1	Synthesis	193	2940.32	2157.81	1493.71	1385.19	1516.5	1731.04	2267.75	1974.28	1459.57	2769.38	3038.05	2568.36	1870.76	2346.23	2108.5	Significant	-0.374711	0.183509	-0.128238	0.131245	-0.0333531	0.939909	0.999484	0.00993582	1.0024	0.00841979	0.569209	0.000391752		-0.199934	0.437206	-0.635716	0.244828	0.288304	0.270301	0.421884	0.144384	0.179588	0.424849	Solyc06g065540.2.1	Synthesis	FORMS APLOID AND BINUCLEATE CELLS 1A; putative 1-phosphatidylinositol-3-phosphate 5-kinase FAB1D (LOC101252196), transcript variant X2, mRNA	N		N		1559
Solyc04g079900.2.1	Synthesis	194	3315.59	1864.78	811.552	1081.37	818.065	1495.2	1981.1	1380.88	1139.2	1799.11	2446.6	2600.24	1564.43	1891.19	1727.81	Significant	-0.742963	0.0952015	-0.433423	0.071674	0.489265	0.225401	0.734422	0.0145877	1.58049	0.00730663	0.798309	0.0349762		-0.520719	0.141092	-0.798283	0.100117	-0.139023	0.511146	0.304475	0.20734	0.392343	0.169585	Solyc04g079900.2.1	Synthesis	metalloendopeptidases;zinc ion binding; leishmanolysin-like peptidase (LOC101248771), transcript variant X2, mRNA	N		N		853
Solyc07g006580.2.1	Synthesis	195	2625.32	2254.21	1303.95	1592.4	1527.07	1454.93	2137.49	1835.63	1896.24	1890.65	2410.45	2218.05	1792.98	2064.75	1928.87		-0.296575	0.285843	-0.296347	0.148051	0.540248	0.251035	0.247683	0.273266	0.658531	0.0496441	0.608337	0.0648539		-0.219647	0.181632	-0.17278	0.591214	-0.177036	0.219327	0.17338	0.286181	0.0533709	0.675309	Solyc07g006580.2.1	Synthesis	diacylglycerol kinase 7; diacylglycerol kinase 7 (LOC101264835), mRNA	N		N		486
Solyc11g013830.1.1	Synthesis	196	71.9034	57.0961	31.4829	32.9991	33.3936	52.9271	64.4404	52.3661	56.3674	51.0956	86.2729	79.6007	46.6337	65.0238	55.8288	Significant	-0.158095	0.855963	-0.124761	0.282648	0.840294	0.324268	0.630773	0.0132633	1.36934	0.0584456	0.588775	0.0718431		-0.299333	0.559916	-0.193104	0.783242	-0.334767	0.519593	0.420942	0.378414	0.304816	0.500226	Solyc11g013830.1.1	Synthesis	FORMS APLOID AND BINUCLEATE CELLS 1A; putative 1-phosphatidylinositol-3-phosphate 5-kinase FAB1D (LOC101259601), transcript variant X4, mRNA	N		N		1421
Solyc06g064990.2.1	Synthesis	197	10	10	10	10	10	10	10	10	10	10.3734	10	10	10	10.0622	10.0311		0	0.323343	0	0.0235329	0	0.543658	0.0528929	0.30236	0	0.298099	0	0.216089		0	0.299465	0	0.33884	0.0528929	0.603819	0	0.298562	0	0.310919	Solyc06g064990.2.1	Synthesis	GDSL-motif lipase 5; GDSL esterase/lipase 5-like (LOC101255802), mRNA	Y	22-23	Y	22-23	387
Solyc10g012110.1.1	Transport lipid	198	10	10	10	10	10	10	11.2392	10	10	15.0352	10	10	10	11.0457	10.5229		0.168536	0.436147	0	0.0279887	0	0.44356	0.58834	0.424815	0	0.88139	0	0.100565		-0.168536	0.425337	-0.168536	0.453181	0.419804	0.833151	-0.168536	0.431143	-0.168536	0.431988	Solyc10g012110.1.1	Transport lipid	Bifunctional inhibitor/lipid-transfer protein/seed storage 2S albumin superfamily protein; non-specific lipid-transfer protein C, cotyledon-specific isoform-like (LOC101255633), mRNA	Y	16-17	Y	16-17	114
Solyc10g049480.1.1	Transport ABC2	199	10	10	10	17.1084	11.8457	13.0137	10	10	10	22.2604	10	11.5207	11.9946	12.2969	12.1457		0	0.287557	0	0.580735	0	0.243782	0.379775	0.634827	-0.244359	0.0357148	-0.175802	0.324778	Significant	0	0.295258	0	0.16845	1.15448	0.142136	0	0.28642	0.20423	0.0123165	Solyc10g049480.1.1	Transport ABC2	ABC-2 type transporter family protein; uncharacterized LOC101263285 (LOC101263285), transcript variant X7, misc_RNA	N		N		461
Solyc01g006560.2.1	Synthesis	200	117.476	315.073	378.488	627.936	114.43	49.9552	250.043	931.483	436.926	507.965	286.31	137.999	267.227	425.121	346.174		1.08981	0.355947	1.56384	0.0818118	0.207141	0.793725	-0.305888	0.692524	1.32311	0.210182	1.46595	0.0821829		1.89735	0.0329961	0.805213	0.249832	1.02255	0.231871	0.1954	0.816034	-0.857524	0.417261	Solyc01g006560.2.1	Synthesis	lipoxygenase 2; lipoxygenase (loxF), mRNA	N		N		902
Solyc05g053920.1.1	Synthesis	201	10	10	10	10	10	10	10	12.5268	10	10	10	10.3898	10	10.4861	10.243		0	0.516869	0.325014	0.283265	0	0.42819	0	0.441708	0	0.393795	0.0551636	0.24272		0.325014	0.316632	0	0.946736	0	0.882061	0	0.519655	0.0551636	0.219245	Solyc05g053920.1.1	Synthesis	alpha/beta-Hydrolases superfamily protein; phospholipase A(1) DAD1, chloroplastic-like (LOC101243895), mRNA	N		N		435
Solyc00g233480.1.1	Transport ABC2	202	10	10	10	10	10	10	10	18.6803	10.8459	10	12.8937	10	10	12.07	11.035		0	0.655495	0.901515	0.119764	0.117148	0.276248	0	0.307163	0.366668	0.0248971	0	0.123586		0.901515	0.122674	0.117148	0.302521	0	0.320165	0.366668	0.0301288	0	0.448275	Solyc00g233480.1.1	Transport ABC2	ABC-2 type transporter family protein;	N		N		183
Solyc06g054030.2.1	Transport lipid	203	10	31.3019	66.9795	21.9184	49.0865	31.5844	10	79.0448	22.031	19.9747	32.7864	37.317	35.1451	33.5257	34.3354		0	0.635747	1.33642	0.563742	-1.60419	0.110778	-0.133964	0.831499	-0.582227	0.235758	0.240622	0.712611		2.98267	0.411546	1.13953	0.118257	0.998176	0.177436	1.7131	0.043118	1.89983	0.138674	Solyc06g054030.2.1	Transport lipid	Bifunctional inhibitor/lipid-transfer protein/seed storage 2S albumin superfamily protein; non-specific lipid-transfer protein-like protein At2g13820 (LOC101251386), mRNA	Y	24-25	Y	24-25	190
Solyc06g073100.2.1	Synthesis	204	10	10	37.1314	10	10	10	10.6867	29.6184	10	10	10	10	14.5219	13.3842	13.953		0.0958118	0.508742	1.5665	0.432572	-1.89264	0.435092	0	0.113785	0	0.129691	0	0.638769		1.47068	0.575445	-0.0958118	0.476874	-0.0958118	0.538289	-0.0958118	0.878206	-0.0958118	0.587281	Solyc06g073100.2.1	Synthesis	GDSL-like Lipase/Acylhydrolase superfamily protein; GDSL esterase/lipase At3g27950 (LOC101267616), mRNA	Y	20-21	Y	20-21	376
Solyc10g038170.1.1	Synthesis	205	666.981	4147.55	1555.17	161.11	315.138	185.505	262.587	2967.39	1722.94	274.56	654.349	109.442	1171.91	998.545	1085.23	Significant	-1.34485	0.392713	-0.483064	0.599436	0.147799	0.832312	0.769072	0.303052	1.05408	0.0110605	-0.761285	0.540892	Significant	3.49833	0.283484	2.714	0.109613	0.0643268	0.770527	1.31727	0.0119314	-1.26262	0.0348162	Solyc10g038170.1.1	Synthesis	alpha/beta-Hydrolases superfamily protein; phospholipase A(1) DAD1, chloroplastic-like (LOC101256040), mRNA	N		N		376
Solyc07g007870.2.1	Synthesis	206	20418.2	29669.7	23603.6	13720.7	12534.7	5532.9	16262.2	31239.5	20906.3	8967.62	18952.5	8856.33	17580	17530.8	17555.4		-0.32834	0.549803	0.0743848	0.85309	-0.175069	0.712447	-0.613556	0.212945	0.596459	0.123098	0.678674	0.138568		0.941856	0.202236	0.362423	0.553193	-0.858721	0.178334	0.220873	0.535114	-0.876736	0.172273	Solyc07g007870.2.1	Synthesis	oxophytodienoate-reductase 3; 12-oxophytodienoate reductase 3 (opr3), mRNA	N		N		396
Solyc03g083990.1.1	Transport lipid	207	10	10	10	10	10	10	10	10	10.758	10	10	10	10	10.1263	10.0632		0	0.976581	0	0.335876	0.105411	0.053777	0	0.186051	0	0.219156	0	0.688692		0	0.80381	0.105411	0.0976105	0	0.476378	0	0.943898	0	0.810896	Solyc03g083990.1.1	Transport lipid	Bifunctional inhibitor/lipid-transfer protein/seed storage 2S albumin superfamily protein;	Y	28-29	Y	28-29	123
Solyc02g071690.1.1	Synthesis	208	10	10	10	10	10	10	10	10	143.377	10	10.4137	10	10	32.2985	21.1492		0	0.266248	0	0.487214	3.84174	0.416602	0	0.0697703	0.058486	0.202554	0	0.0880453		0	0.796742	3.84174	0.414157	0	0.0223833	0.058486	0.143024	0	0.0150618	Solyc02g071690.1.1	Synthesis	GDSL-like Lipase/Acylhydrolase superfamily protein; uncharacterized LOC101263269 (LOC101263269), mRNA	Y	23-24	Y	23-24	362
Solyc03g036480.1.1	Synthesis	209	10	10	10	10	10	10	10	11.563	105.089	10	10	10	10	26.1087	18.0543		0	0.824772	0.209514	0.434927	3.39354	0.333698	0	0.827904	0	0.534781	0	0.249086		0.209514	0.43102	3.39354	0.334304	0	0.879261	0	0.390603	0	0.819249	Solyc03g036480.1.1	Synthesis	PHE ammonia lyase 1;	N		N		102
Solyc11g011110.1.1	Synthesis	210	10.1414	10.9009	10	10	10	10	10	10	15.0031	10	10	10.0533	10.1737	10.8427	10.5082		-0.0202556	0.401046	-0.124448	0.819476	0.585263	0.0430944	0	0.0901478	0	0.8223	0.00766283	0.225141		0	0.703615	0.585263	0.0834098	0	0.931168	0	0.119574	0.00766283	0.394079	Solyc11g011110.1.1	Synthesis	SGNH hydrolase-type esterase superfamily protein; GDSL esterase/lipase At5g37690 (LOC101255753), mRNA	Y	22-23	Y	22-23	371
Solyc03g116910.2.1	Synthesis	211	10	10	10	10	10	16.3559	10	10	29.7537	10	10	13.9933	11.0593	13.9578	12.5086		0	0.0811965	0	0.501606	1.57307	0.40245	0	0.343289	0	0.0851048	-0.225074	0.746765		0	0.344941	1.57307	0.394883	0	0.799043	0	0.767797	0.484741	0.222744	Solyc03g116910.2.1	Synthesis	cinnamoyl coa reductase 1; cinnamoyl-CoA reductase (CCR2), mRNA	N		N		332
Solyc07g055160.2.1	Synthesis	212	938.449	757.394	598.982	554.728	544.154	784.922	1139.28	1229.03	1269.36	1259.36	1151.24	651.362	696.438	1116.61	906.522	Significant	0.279773	0.225444	0.698409	0.0332687	1.08352	0.162076	1.18284	0.00236602	1.0811	0.0567073	-0.269089	0.436155		0.109402	0.439054	0.155981	0.721888	0.144568	0.258676	0.0150594	0.945525	-0.806592	0.04535	Solyc07g055160.2.1	Synthesis	alpha/beta-Hydrolases superfamily protein; phospholipase A1-IIdelta (LOC101245561), mRNA	N		N		469
Solyc06g051730.2.1	Transport ABC2	213	707.568	532.072	278.709	248.064	329.185	347.528	745.172	614.34	738.292	858.527	752.453	437.619	407.188	691.067	549.127	Significant	0.0747045	0.693678	0.207417	0.117095	1.40543	0.00246358	1.79115	0.00702693	1.1927	0.0398654	0.332545	0.274318		-0.278536	0.150044	-0.0133816	0.904224	0.20429	0.250466	0.0140271	0.948152	-0.767899	0.0553414	Solyc06g051730.2.1	Transport ABC2	ABC2 homolog 9; putative ABC1 protein At2g40090 (LOC101254496), mRNA	Y	25-26	Y	25-26	538
Solyc02g022910.2.1	Synthesis	214	10	10	10	10	10	10	14.6486	21.2677	40.4829	24.9653	13.0012	10	10	20.7276	15.3638		0.55076	0.270979	1.08867	0.105034	2.01731	0.0491272	1.31993	0.15643	0.378644	0.350702	0	0.256527		0.537907	0.521894	1.46655	0.157783	0.769166	0.509195	-0.172116	0.872186	-0.55076	0.622647	Solyc02g022910.2.1	Synthesis	fatty acid hydroxylase 1; fatty acid 2-hydroxylase 1 (LOC101265381), mRNA	N		N		290
Solyc02g087910.1.1	Transport lipid	215	22.8752	14.2688	10	10	13.2347	11.596	21.0766	15.802	26.222	17.387	15.4363	10	13.6624	17.654	15.6582	Significant	-0.118141	0.735382	0.147242	0.726185	1.39078	0.00702735	0.798011	0.0088096	0.222005	0.683782	-0.213633	0.262491		-0.415537	0.405596	0.315137	0.400028	-0.277632	0.511612	-0.449316	0.381446	-1.07564	0.0940624	Solyc02g087910.1.1	Transport lipid	Bifunctional inhibitor/lipid-transfer protein/seed storage 2S albumin superfamily protein; non-specific lipid-transfer protein A-like (LOC101245521), mRNA	Y	21-22	Y	21-22	119
Solyc01g073680.2.1	Transport lipid	216	3836.05	2315.04	1309.27	2136.02	2021.89	2072.24	3481.69	3605.4	3487.37	2493.22	3245.26	1770.81	2281.75	3013.96	2647.86	Significant	-0.139832	0.608631	0.639121	0.00421443	1.41338	0.011634	0.223089	0.625042	0.682631	0.00355937	-0.226783	0.0826195		0.0503732	0.807206	0.00235255	0.99197	-0.481776	0.32544	-0.101453	0.650298	-0.975379	0.0621411	Solyc01g073680.2.1	Transport lipid	Bifunctional inhibitor/lipid-transfer protein/seed storage 2S albumin superfamily protein; protein YLS3 (LOC101247253), mRNA	Y	26-27	Y	26-27	194
Solyc08g079190.1.1	Transport lipid	217	1242.31	1461.42	776.594	461.952	521.79	826.346	2680.7	2090.45	1789.59	1064.89	920.983	2356.85	881.736	1817.24	1349.49		1.10958	0.294824	0.516441	0.21539	1.2044	0.0707225	1.20489	0.0962437	0.819705	0.229562	1.51204	0.23579		-0.358795	0.62893	-0.58298	0.4844	-1.33191	0.258362	-1.54136	0.229711	-0.185747	0.829619	Solyc08g079190.1.1	Transport lipid	Bifunctional inhibitor/lipid-transfer protein/seed storage 2S albumin superfamily protein; 14 kDa proline-rich protein DC2.15-like (LOC101245083), mRNA	Y	25-26	Y	25-26	138
Solyc08g079230.1.1	Transport lipid	218	932.764	1091.05	706.16	354.589	381.598	968.154	1950.54	1490.14	1279.98	849.419	750.775	2715.99	739.052	1506.14	1122.6		1.06429	0.328529	0.449728	0.392216	0.858055	0.209793	1.26033	0.133507	0.976329	0.176714	1.48817	0.331294		-0.388429	0.628762	-0.607752	0.499113	-1.19933	0.309282	-1.37742	0.273884	0.477605	0.664101	Solyc08g079230.1.1	Transport lipid	Bifunctional inhibitor/lipid-transfer protein/seed storage 2S albumin superfamily protein; 14 kDa proline-rich protein DC2.15-like (LOC101250534), mRNA	Y	25-26	Y	25-26	138
Solyc09g007270.2.1	Synthesis	219	445.646	269.517	204.265	184.254	189.17	413.785	693.673	528.258	514.275	461.954	375.591	808.715	284.44	563.744	424.092	Significant	0.638357	0.0613783	0.970864	0.0184199	1.3321	0.25584	1.32605	0.316839	0.989475	0.00296029	0.96675	0.0233312		-0.393015	0.145549	-0.431715	0.476382	-0.586507	0.399615	-0.885094	0.0376598	0.221375	0.268967	Solyc09g007270.2.1	Synthesis	ascorbate peroxidase 2; L-ascorbate peroxidase 2, cytosolic (LOC101258987), mRNA	N		N		250
Solyc01g006430.2.1	Synthesis	220	22229.2	18841.2	28494.1	23683.4	24616.3	23699.8	33824.7	28482.4	39297.2	33570.8	34726.8	26415.5	23594	32719.6	28156.8		0.605625	0.101822	0.596175	0.048851	0.463766	0.374353	0.503331	0.054146	0.496432	0.0970929	0.156511	0.675492		-0.248008	0.266459	0.21635	0.634064	-0.0108688	0.942839	0.03797	0.862366	-0.356694	0.362271	Solyc01g006430.2.1	Synthesis	fatty acid desaturase 2; omega-6 fatty acid desaturase, endoplasmic reticulum isozyme 2-like (LOC101259966), transcript variant X2, mRNA	N		N		383
Solyc03g005910.2.1	Synthesis	221	147.398	188.763	129.432	166.811	178.49	120.68	729.682	539.938	431.299	307.147	568.766	351.1	155.262	487.988	321.625	Significant	2.30755	0.0872622	1.51621	0.0778544	1.73649	0.0703495	0.880712	0.0175233	1.67199	0.0956805	1.54069	0.0134707		-0.434475	0.450008	-0.75858	0.268559	-1.24834	0.142338	-0.359433	0.540218	-1.05539	0.169513	Solyc03g005910.2.1	Synthesis	GDSL-like Lipase/Acylhydrolase superfamily protein; GDSL esterase/lipase At1g29670-like (LOC101245429), mRNA	Y	23-24	Y	23-24	360
Solyc03g034380.1.1	Transport lipid	222	141.728	118.021	129.571	54.209	129.166	108.593	1000.3	624.155	714.928	248.407	559.987	341.438	113.548	581.536	347.542		2.81923	0.10099	2.40286	0.088022	2.46406	0.0389533	2.1961	0.458342	2.11617	0.080361	1.65269	0.291313		-0.680456	0.374672	-0.484561	0.463177	-2.00966	0.174168	-0.836966	0.303614	-1.55074	0.189459	Solyc03g034380.1.1	Transport lipid	Bifunctional inhibitor/lipid-transfer protein/seed storage 2S albumin superfamily protein; non-specific lipid-transfer protein 2-like (LOC104646178), mRNA	Y	27-28	Y	27-28	100
Solyc03g034390.1.1	Transport lipid	223	305.443	314.508	220.867	261.245	387.087	252.211	1902.12	1415.24	1773.47	781.552	917.876	602.153	290.227	1232.07	761.147	Significant	2.63863	0.046466	2.16987	0.163084	3.00533	0.000645786	1.58094	0.493666	1.24564	0.0605471	1.2555	0.427015		-0.426562	0.511832	-0.101028	0.753793	-1.28319	0.257369	-1.05123	0.121442	-1.6594	0.122183	Solyc03g034390.1.1	Transport lipid	Bifunctional inhibitor/lipid-transfer protein/seed storage 2S albumin superfamily protein; non-specific lipid-transfer protein 2-like (LOC104646179), mRNA	Y	25-26	Y	25-26	95
Solyc03g119620.1.1	Transport lipid	224	29.6532	18.2581	10	10.788	10	10	26.278	28.1383	25.4974	20.0937	16.283	18.9351	14.7832	22.5376	18.6604		-0.174335	0.681221	0.623997	0.101586	1.35035	0.138623	0.897314	0.402999	0.703368	0.0507255	0.921061	0.0615237		0.0986778	0.413312	-0.0435059	0.916547	-0.38711	0.479802	-0.690487	0.0347595	-0.472795	0.121746	Solyc03g119620.1.1	Transport lipid	Bifunctional inhibitor/lipid-transfer protein/seed storage 2S albumin superfamily protein; non-specific lipid-transfer protein 1 (LOC104646555), mRNA	Y	21-22	Y	21-22	185
Solyc02g032850.2.1	Synthesis	225	1406.9	989.758	616.033	539.332	532.531	805.259	1521.83	1432.83	1411.93	1073.13	1050.64	1029.76	814.969	1253.35	1034.16	Significant	0.113291	0.635352	0.533724	0.0817965	1.19659	0.164945	0.992578	0.0188076	0.980324	0.00255514	0.354788	0.298875		-0.0869385	0.714867	-0.108145	0.813126	-0.503986	0.148886	-0.534547	0.122	-0.563497	0.155975	Solyc02g032850.2.1	Synthesis	alpha/beta-Hydrolases superfamily protein; lipase-like PAD4 (LOC101257028), mRNA	N		N		578
Solyc00g209460.1.1	Synthesis	226	29.8702	20.329	10	10	10	10	48.5774	39.2267	67.0013	32.2809	29.666	22.135	15.0332	39.8146	27.4239	Significant	0.70158	0.0625906	0.948299	0.0718111	2.74419	0.190365	1.69068	0.00789712	1.56881	0.0650822	1.14633	0.0943476		-0.308449	0.263517	0.463905	0.626789	-0.589602	0.0503204	-0.711472	0.126782	-1.13395	0.06796	Solyc00g209460.1.1	Synthesis	SGNH hydrolase-type esterase superfamily protein; GDSL esterase/lipase At1g71691-like (LOC101268379), mRNA	N		N		110
Solyc10g009030.2.1	Synthesis	227	2960.41	1909.9	951.74	1023	824.638	1105.25	3011.25	2322.15	2246.07	1991.79	2581.86	1102.67	1462.49	2209.3	1835.89	Significant	0.0245663	0.925952	0.281967	0.186263	1.23876	0.0219869	0.961262	0.0100395	1.64658	0.0323527	-0.00337093	0.993692		-0.3749	0.117008	-0.422957	0.0913408	-0.596297	0.0271939	-0.22195	0.348543	-1.44936	0.0208843	Solyc10g009030.2.1	Synthesis	fatty acid desaturase family protein; uncharacterized LOC543709 (LOC543709), mRNA	N		N		332
Solyc02g070050.2.1	Synthesis	228	1966.61	1681.86	1459.61	1353.83	1415.23	1233.12	2410.98	2463.77	1963.04	2018.73	2572.79	1292.34	1518.38	2120.28	1819.33	Significant	0.293907	0.362155	0.550811	0.207102	0.427501	0.221454	0.576404	0.00785629	0.862292	0.0111089	0.0676788	0.857871		0.0312488	0.916846	-0.29653	0.272688	-0.256169	0.121025	0.0937139	0.470176	-0.899629	0.0743236	Solyc02g070050.2.1	Synthesis	fatty acid hydroxylase 1; fatty acid 2-hydroxylase 1 (LOC101256740), mRNA	N		N		161
Solyc12g056120.1.1	Synthesis	229	17670.7	14518.6	14901.4	12946.3	8280.82	10217.7	24676.9	27956.5	24403	17586.6	24543.2	14302.9	13089.2	22244.9	17667.1	Significant	0.481805	0.15597	0.945287	0.0035397	0.711614	0.0865277	0.441931	0.0865059	1.56748	0.00182876	0.48524	0.230994		0.180024	0.402726	-0.0161025	0.954002	-0.488686	0.156188	-0.00784039	0.969025	-0.786851	0.11212	Solyc12g056120.1.1	Synthesis	6-phosphogluconate dehydrogenase family protein; 6-phosphogluconate dehydrogenase, decarboxylating 2, chloroplastic (LOC101263001), mRNA	N		N		496
Solyc05g051630.2.1	Transport lipid	230	603.496	463.183	329.575	340.159	349.299	350.328	698.531	552.743	479.712	418.837	523.278	460.682	406.007	522.297	464.152		0.210979	0.202922	0.255028	0.0671713	0.541562	0.223975	0.300177	0.114439	0.583117	0.0271751	0.395063	0.19686	Significant	-0.337715	0.0432814	-0.542154	0.131845	-0.737936	0.00742433	-0.416746	0.0150684	-0.600553	0.0428398	Solyc05g051630.2.1	Transport lipid	lipid transporters; protein RFT1 homolog (LOC101254206), mRNA	N		N		550
Solyc08g080430.1.1	Synthesis	231	24.0918	17.1267	10	12.0107	10	13.0161	25.9387	19.5483	20.7143	16.6855	20.4419	17.4633	14.3742	20.132	17.2531	Significant	0.106561	0.586047	0.190792	0.475707	1.05063	0.109093	0.474277	0.303556	1.03153	0.00110846	0.424031	0.321724		-0.408065	0.131976	-0.324481	0.397644	-0.636507	0.0868402	-0.343577	0.165346	-0.570782	0.0850095	Solyc08g080430.1.1	Synthesis	cytochrome P450, family 87, subfamily A, polypeptide 2; cytochrome P450 87A3-like (LOC101265665), mRNA	N		Y	22-23	476
Solyc11g013820.1.1	Synthesis	232	24.8794	23.2432	13.7771	11.1513	13.4615	19.373	32.4333	27.8165	19.8191	21.2453	22.6335	24.681	17.6476	24.7715	21.2095		0.382524	0.382916	0.259133	0.425701	0.524617	0.414673	0.929934	0.0257845	0.749623	0.0924102	0.349352	0.493664		-0.221534	0.609454	-0.710588	0.231678	-0.610334	0.231085	-0.519015	0.299943	-0.394073	0.474225	Solyc11g013820.1.1	Synthesis	FORMS APLOID AND BINUCLEATE CELLS 1A; putative 1-phosphatidylinositol-3-phosphate 5-kinase FAB1D (LOC101259601), transcript variant X4, mRNA	N		N		262
Solyc04g080450.1.1	Synthesis	233	1191.78	636.797	628.126	682.53	523.433	689.402	1776.43	1371.28	837.099	740.85	1009.98	883.36	725.344	1103.17	914.256	Significant	0.575867	0.0935225	1.10662	0.0109461	0.414345	0.307061	0.118289	0.149725	0.948252	0.00773012	0.357656	0.512273		-0.37346	0.133038	-1.08551	0.0471377	-1.26173	0.0194004	-0.814656	0.0341587	-1.00791	0.0865314	Solyc04g080450.1.1	Synthesis	3-ketoacyl-CoA synthase 4; 3-ketoacyl-CoA synthase 4 (LOC101263606), mRNA	N		N		517
Solyc03g034330.1.1	Transport lipid	234	10	34.8994	10	10	10	10	45.7315	28.8811	10.5024	23.1668	10.7026	10	14.1499	21.4974	17.8236		2.19319	0.215477	-0.273079	0.861258	0.0707178	0.132102	1.21206	0.100723	0.0979626	0.171456	0	0.324656		-0.663064	0.509365	-2.12247	0.213592	-0.981132	0.38654	-2.09522	0.217722	-2.19319	0.19541	Solyc03g034330.1.1	Transport lipid	Bifunctional inhibitor/lipid-transfer protein/seed storage 2S albumin superfamily protein; non-specific lipid-transfer protein 2-like (LOC101259127), mRNA	Y	28-29	Y	28-29	97
Solyc08g079200.1.1	Transport lipid	235	104.344	115.476	48.774	40.1383	53.827	51.6726	175.956	162.142	119.883	76.5621	50.994	85.6205	69.0386	111.86	90.4491		0.753873	0.263404	0.489665	0.291833	1.29744	0.13045	0.93165	0.132859	-0.0780034	0.853928	0.728556	0.468298		-0.117957	0.823653	-0.55359	0.409985	-1.20051	0.174828	-1.78682	0.113948	-1.03919	0.254738	Solyc08g079200.1.1	Transport lipid	Bifunctional inhibitor/lipid-transfer protein/seed storage 2S albumin superfamily protein; 14 kDa proline-rich protein DC2.15-like (LOC101244795), mRNA	Y	25-26	Y	25-26	135
Solyc12g044950.1.1	Synthesis	236	89.6424	73.6201	10	10	10	10.1032	316.096	167.206	52.6881	97.3772	13.9128	10	33.8943	109.547	71.7205	Significant	1.81811	0.0373742	1.18345	0.306866	2.39748	0.0370703	3.28358	0.00218725	0.476417	0.277719	-0.0148188	0.802568	Significant	-0.918739	0.154416	-2.58482	0.00297927	-1.69871	0.00268322	-4.50588	0.00186125	-4.98229	0.00115463	Solyc12g044950.1.1	Synthesis	fatty acid desaturase 2; lipid desaturase-like protein (cevi19), mRNA	N		N		316
Solyc08g067510.1.1	Transport lipid	237	78.867	45.9142	28.9047	29.6872	23.1577	20.9821	145.31	137.006	85.0612	72.4744	30.6875	21.1512	37.9188	81.9483	59.9336		0.881639	0.367971	1.57722	0.0776559	1.5572	0.266382	1.28763	0.407583	0.406163	0.534192	0.0115764	0.986921		-0.0848995	0.885572	-0.77256	0.401049	-1.00359	0.347518	-2.24341	0.122938	-2.78033	0.107316	Solyc08g067510.1.1	Transport lipid	lipid transfer protein 3; non-specific lipid-transfer protein 1-like (LOC101246456), mRNA	Y	29-30	Y	29-30	122
Solyc02g093500.2.1	Synthesis	238	93.1925	89.4655	58.5622	43.9648	40.3039	42.8973	187.217	125.558	131.394	92.5636	66.8071	58.559	61.3977	110.35	85.8737		1.00642	0.102257	0.488955	0.220339	1.16585	0.0317134	1.0741	0.222655	0.729082	0.244889	0.449004	0.216523		-0.576351	0.231699	-0.510814	0.204395	-1.01619	0.145836	-1.48664	0.0682132	-1.67675	0.0519376	Solyc02g093500.2.1	Synthesis	GDSL-like Lipase/Acylhydrolase superfamily protein; GDSL esterase/lipase At5g14450 (LOC101265609), mRNA	N		N		378
Solyc05g053030.1.1	Synthesis	239	27.6979	16.8601	13.6716	18.1435	18.7898	19.3069	36.1286	29.7525	23.4291	31.9	14.0842	14.7184	19.0783	25.0021	22.0402		0.383362	0.642128	0.819395	0.0273784	0.777115	0.029119	0.814105	0.33162	-0.415872	0.35364	-0.391498	0.276347		-0.28013	0.503788	-0.624839	0.23975	-0.179584	0.758071	-1.35907	0.10265	-1.29552	0.109039	Solyc05g053030.1.1	Synthesis	glycerol-3-phosphate acyltransferase 5; glycerol-3-phosphate acyltransferase 5-like (LOC101249731), mRNA	N		N		502
Solyc05g013690.2.1	Synthesis	240	2302	2959.87	1518.23	1362.38	1092.59	2603.94	7160.27	3501.78	4607.98	1685.49	1677.02	1586.81	1973.17	3369.89	2671.53	Significant	1.63712	0.00648761	0.242555	0.586961	1.60174	0.0395278	0.307043	0.434544	0.618148	0.15785	-0.714564	0.476367	Significant	-1.03193	0.0434279	-0.635881	0.044679	-2.08684	0.00369058	-2.09411	0.00111018	-2.17388	0.00644041	Solyc05g013690.2.1	Synthesis	GDSL-like Lipase/Acylhydrolase superfamily protein; GDSL esterase/lipase At3g26430-like (LOC101245358), mRNA	Y	26-27	Y	26-27	386
Solyc00g056680.1.1	Synthesis	241	90.4597	46.1276	30.092	27.5016	16.9719	28.995	110.869	59.7762	57.1441	36.7854	25.2016	16.0367	40.0246	50.9689	45.4968		0.293512	0.415967	0.373941	0.146719	0.925225	0.204592	0.419614	0.161044	0.570368	0.124072	-0.854427	0.0310565		-0.891217	0.121717	-0.956184	0.145046	-1.59166	0.0594616	-2.13727	0.0456364	-2.78941	0.0378813	Solyc00g056680.1.1	Synthesis	alpha/beta-Hydrolases superfamily protein; phospholipase A1-Ibeta2, chloroplastic-like (LOC101265718), mRNA	N		N		537
Solyc03g025510.2.1	Synthesis	242	734.709	531.783	533.844	559.045	536.125	436.454	889.419	598.376	530.065	404.759	597.687	517.76	555.327	589.678	572.502		0.275691	0.251646	0.170213	0.35865	-0.0102492	0.976201	-0.465901	0.13796	0.156821	0.128041	0.246453	0.10033		-0.571811	0.118468	-0.746693	0.132853	-1.1358	0.0505313	-0.573472	0.0950968	-0.78058	0.0632133	Solyc03g025510.2.1	Synthesis	alpha/beta-Hydrolases superfamily protein; uncharacterized LOC101255065 (LOC101255065), transcript variant X2, mRNA	N		Y	19-20	452
Solyc05g014790.2.1	Synthesis	243	4921.76	3861.83	4772.56	2732.07	2843.36	2175.17	7936.32	5491.26	4018.31	2532.98	2988.14	3238.1	3551.13	4367.52	3959.32		0.689296	0.044464	0.507854	0.230358	-0.248171	0.415333	-0.109163	0.632556	0.0716505	0.552336	0.574015	0.113649	Significant	-0.531333	0.146084	-0.98188	0.0446107	-1.64764	0.0105679	-1.40922	0.00958721	-1.29332	0.0143704	Solyc05g014790.2.1	Synthesis	PLAT/LH2 domain-containing lipoxygenase family protein; lipoxygenase 6, chloroplastic (LOC101263024), mRNA	N		N		911
Solyc08g008310.2.1	Synthesis	244	11.1711	10	10	10	10	10	16.4031	11.7777	10	10	10.6875	10.267	10.1952	11.5225	10.8589		0.554191	0.20733	0.236054	0.0190071	0	0.812128	0	0.958413	0.0959304	0.468304	0.0380114	0.287652		-0.47791	0.230455	-0.713964	0.0408915	-0.713964	0.0532225	-0.618034	0.521092	-0.675953	0.362995	Solyc08g008310.2.1	Synthesis	AMP-dependent synthetase and ligase family protein; long chain acyl-CoA synthetase 4-like (LOC101259176), transcript variant X4, mRNA	N		N		597
Solyc05g056030.2.1	Synthesis	245	1723.87	739.892	505.167	602.469	522.501	924.101	3614.12	967.31	594.345	650.62	527.631	753.686	836.334	1184.62	1010.48		1.06799	0.0158073	0.386663	0.152938	0.234539	0.575766	0.110929	0.799331	0.0140953	0.938172	-0.294087	0.289844	Significant	-1.90159	0.00415185	-2.60427	0.00401579	-2.47376	0.00313222	-2.77604	0.0028601	-2.26161	0.00374005	Solyc05g056030.2.1	Synthesis	PATATIN-like protein 6; patatin-like protein 6 (LOC101254204), transcript variant X3, mRNA	N		N		466
Solyc09g092450.2.1	Synthesis	246	1135.15	667.723	551.173	593.875	620.822	579.518	1551.44	809.122	693.163	486.25	577.509	616.08	691.378	788.927	740.152		0.450719	0.103217	0.277108	0.269383	0.330689	0.399288	-0.28846	0.25125	-0.104336	0.27372	0.0882629	0.802294	Significant	-0.939178	0.0152989	-1.16234	0.0233626	-1.67384	0.00294507	-1.42569	0.000698235	-1.33242	0.0182861	Solyc09g092450.2.1	Synthesis	AMP-dependent synthetase and ligase family protein; probable acyl-activating enzyme 16, chloroplastic (LOC101249020), mRNA	N		N		723
Solyc05g015490.2.1	Synthesis	247	15880.3	10680.2	6358.04	7550.5	7938.86	10719.7	21642.3	13408.3	10108.7	9668.1	10077.9	8870.62	9854.59	12296	11075.3	Significant	0.446619	0.29477	0.328192	0.000945039	0.668951	0.0633248	0.35666	0.394095	0.344192	0.0442361	-0.273155	0.36614		-0.690729	0.180838	-1.09825	0.107109	-1.16255	0.100668	-1.10266	0.105581	-1.28675	0.0996934	Solyc05g015490.2.1	Synthesis	glycosylphosphatidylinositol-anchored lipid protein transfer 1; non-specific lipid transfer protein GPI-anchored 1 (LOC101244954), mRNA	Y	22-23	Y	22-23	186
Solyc01g011430.2.1	Synthesis	248	50.4837	24.2678	10.1965	16.547	15.2314	10	112.682	53.9807	25.2824	27.5064	18.0752	13.8719	21.1211	41.8998	31.5104		1.15837	0.0982141	1.1534	0.0345393	1.31006	0.131921	0.733193	0.0512466	0.246958	0.0892191	0.472164	0.132404		-1.06174	0.107227	-2.15605	0.0533274	-2.03442	0.0549804	-2.64018	0.0447436	-3.02202	0.0418926	Solyc01g011430.2.1	Synthesis	O-acyltransferase (WSD1-like) family protein; O-acyltransferase WSD1-like (LOC101267920), mRNA	N		N		506
Solyc01g099240.2.1	Synthesis	249	5307.26	4707.96	3870.08	3658.22	3495.76	4085.83	6237.14	4803.12	4725.52	4179.04	4560.72	3645.74	4187.52	4691.88	4439.7	Significant	0.232919	0.329194	0.0288696	0.870207	0.288109	0.367484	0.192029	0.386509	0.383656	0.00441827	-0.164418	0.192158		-0.376915	0.201379	-0.400414	0.250596	-0.577714	0.093589	-0.451623	0.103546	-0.774673	0.051989	Solyc01g099240.2.1	Synthesis	6-phosphogluconate dehydrogenase family protein; probable 3-hydroxyisobutyrate dehydrogenase-like 1, mitochondrial (LOC101245206), mRNA	N		N		311
Solyc01g081510.2.1	Synthesis	250	1672.48	1373.26	896.317	873.237	555.087	692.484	2128.13	1275.06	1124.92	985.007	1018.24	781.633	1010.48	1218.83	1114.65	Significant	0.347594	0.129409	-0.107043	0.523495	0.327737	0.300311	0.173762	0.532559	0.875298	0.0118335	0.17471	0.563741		-0.739023	0.0538019	-0.919765	0.0483796	-1.11138	0.020439	-1.0635	0.0213418	-1.44502	0.0216557	Solyc01g081510.2.1	Synthesis	6-phosphogluconate dehydrogenase family protein; probable 3-hydroxyisobutyrate dehydrogenase-like 2, mitochondrial (LOC101263543), mRNA	N		N		302
Solyc04g070970.2.1	Transport ABC2	251	10	10	10.9466	10	10	10	124.771	105.657	79.7597	12.1803	10	10	10.1578	57.0614	33.6096	Significant	3.64122	0.00663515	3.40131	0.000563737	2.86517	0.0484613	0.284545	0.516573	0	0.43625	0	0.273264	Significant	-0.239903	0.205049	-0.645556	0.11697	-3.35667	0.0152127	-3.64122	0.00666848	-3.64122	0.00665878	Solyc04g070970.2.1	Transport ABC2	ABC-2 type transporter family protein; ABC transporter G family member 22-like (LOC101260426), transcript variant X2, mRNA	N		N		722
Solyc06g051400.2.1	Synthesis	252	983.004	1514.79	1102.12	733.922	500.587	329.754	1772.28	4140.7	2110.49	471.938	1435.75	484.882	860.696	1736.01	1298.35	Significant	0.850341	0.383977	1.45076	0.00083504	0.937294	0.104696	-0.63703	0.416882	1.52011	0.0288876	0.556247	0.440941		1.22426	0.0494382	0.251967	0.647405	-1.90894	0.164163	-0.303806	0.606787	-1.8699	0.150813	Solyc06g051400.2.1	Synthesis	fatty acid desaturase 8; omega-3 fatty acid desaturase (Fad7), mRNA	N		N		435
Solyc05g010260.2.1	Synthesis	253	1654.53	1534.11	1372.77	1117.79	761.515	770.143	2133.31	3314.28	2995.41	1379.92	1673.03	855.94	1201.81	2058.65	1630.23	Significant	0.366678	0.269572	1.11129	0.0542223	1.12566	0.225923	0.303933	0.564118	1.13552	0.00290023	0.152384	0.702981		0.635601	0.144227	0.48966	0.472401	-0.628509	0.257397	-0.350634	0.25847	-1.31751	0.0667876	Solyc05g010260.2.1	Synthesis	6-phosphogluconate dehydrogenase family protein; 6-phosphogluconate dehydrogenase, decarboxylating 3 (LOC101247915), mRNA	N		N		271
Solyc04g073990.2.1	Synthesis	254	26728.7	20479.9	21990.1	19647.5	22656	18138.5	25340.4	29103.6	29374.5	18320.6	26037.3	18877	21606.8	24508.9	23057.8		-0.0769505	0.711466	0.506989	0.0809753	0.41771	0.26616	-0.100884	0.770524	0.200687	0.0443574	0.057576	0.896494		0.199757	0.225962	0.213125	0.495319	-0.467975	0.228196	0.0391407	0.578596	-0.424808	0.249444	Solyc04g073990.2.1	Synthesis	annexin 1; annexin p34 (AN34), mRNA	N		N		314
Solyc07g055530.2.1	Synthesis	255	3661.12	1915.39	511.843	482.408	806.962	1012.76	2229.19	1290.58	1431.66	1317.98	802.127	738.359	1398.41	1301.65	1350.03		-0.715765	0.0265352	-0.569618	0.0225809	1.48392	0.0550269	1.45001	0.0194812	-0.00867009	0.948823	-0.455905	0.25868		-0.788502	0.0617271	-0.63883	0.129811	-0.758186	0.0675715	-1.47462	0.026159	-1.59413	0.0343892	Solyc07g055530.2.1	Synthesis	cytochrome P450, family 72, subfamily A, polypeptide 15; cytochrome P450 CYP72A219-like (LOC101263726), mRNA	N		N		467
Solyc10g011930.1.1	Synthesis	256	23.7471	16.2071	10	10	10	17.6704	14.5714	12.0632	13.6315	12.1438	10	10	14.6041	12.0683	13.3362	Significant	-0.704606	0.343194	-0.426005	0.478757	0.446946	0.223541	0.280221	0.0099404	0	0.599957	-0.821337	0.117368		-0.272526	0.622754	-0.0961977	0.882487	-0.262923	0.385512	-0.543144	0.266019	-0.543144	0.0493045	Solyc10g011930.1.1	Synthesis	PHE ammonia lyase 1; phenylalanine ammonia-lyase-like (LOC101246969), mRNA	N		N		127
Solyc10g081450.1.1	Synthesis	257	264.094	252.828	142.603	135.395	138.767	179.624	215.075	149.275	167.676	224.248	184.527	123.925	185.552	177.455	181.503	Significant	-0.296214	0.0991356	-0.760183	0.0143011	0.23367	0.489085	0.727924	0.0281286	0.411167	0.18967	-0.535511	0.0298986		-0.526863	0.0570282	-0.35916	0.289636	0.0602599	0.709038	-0.221002	0.393522	-0.795365	0.0405234	Solyc10g081450.1.1	Synthesis	alpha/beta-Hydrolases superfamily protein; uncharacterized LOC101262576 (LOC101262576), mRNA	N		N		423
Solyc06g053480.2.1	Synthesis	258	3608.4	2642.64	2346.01	3362.48	2361.62	3154.92	2905.57	2692.69	2551.94	2140.29	2607.99	2065.35	2912.68	2493.97	2703.32		-0.312539	0.32702	0.0270648	0.717781	0.121385	0.733635	-0.651721	0.191088	0.143158	0.187429	-0.611218	0.151341		-0.109774	0.611674	-0.187229	0.630036	-0.441015	0.232483	-0.155884	0.481305	-0.492436	0.26588	Solyc06g053480.2.1	Synthesis	Plant stearoyl-acyl-carrier-protein desaturase family protein; acyl-[acyl-carrier-protein] desaturase, chloroplastic (LOC101246830), mRNA	N		N		397
Solyc01g095450.2.1	Synthesis	259	81.2801	105.027	25.3971	10	10	10	28.0392	25.236	10	10	10	10	40.284	15.5459	27.9149		-1.53546	0.0985459	-2.0572	0.128138	-1.34467	0.359717	0	0.648236	0	0.467287	0	0.38249		-0.151965	0.794469	-1.48745	0.15783	-1.48745	0.203468	-1.48745	0.0972379	-1.48745	0.105324	Solyc01g095450.2.1	Synthesis	GDSL-like Lipase/Acylhydrolase superfamily protein; GDSL esterase/lipase At4g01130 (LOC101249210), mRNA	Y	21-22	Y	21-22	377
Solyc03g119210.1.1	Transport lipid	260	4686.42	2521.88	2092.33	1467.04	1142.68	586.791	2118.03	645.687	447.528	848.861	821.906	963.628	2082.86	974.274	1528.57	Significant	-1.14576	0.0670056	-1.96559	0.00319385	-2.22506	0.000223546	-0.789306	0.270081	-0.475376	0.57576	0.715629	0.468676	Significant	-1.71382	0.0142667	-2.24267	0.0074504	-1.31912	0.0727657	-1.36568	0.0136603	-1.13618	0.121759	Solyc03g119210.1.1	Transport lipid	Bifunctional inhibitor/lipid-transfer protein/seed storage 2S albumin superfamily protein; non-specific lipid-transfer protein 2 (LOC101262798), mRNA	Y	25-26	Y	25-26	93
XM_004235786.2	Transport lipid	261	2262.7	1434.36	1062.02	694.873	674.588	335.601	859.304	283.894	388.608	622.813	365.473	369.206	1077.36	481.55	779.453	Significant	-1.3968	0.00733656	-2.33698	0.00281301	-1.45043	0.0500328	-0.157952	0.826095	-0.884241	0.369167	0.137682	0.848327	Significant	-1.59782	0.0143798	-1.14486	0.0590454	-0.464371	0.433181	-1.2334	0.041569	-1.21874	0.0709756	XM_004235786.2	Transport lipid	non-specific lipid-transfer protein 2 (LOC101262798), mRNA	#N/A		#N/A		#N/A
Solyc11g065350.1.1	Transport ABC2	262	5622.71	4194.96	3550.52	3506.6	3640.51	3700	4459.15	2595.92	2331.04	2605.68	3206.07	2864.78	4035.89	3010.44	3523.16		-0.334496	0.472492	-0.692414	0.0441567	-0.607059	0.0590707	-0.428415	0.222432	-0.183337	0.0847312	-0.369102	0.0364182		-0.780526	0.30321	-0.935798	0.257513	-0.775111	0.300372	-0.475966	0.44422	-0.638345	0.353599	Solyc11g065350.1.1	Transport ABC2	ABC-2 type transporter family protein; ABC transporter G family member 15-like (LOC101268837), mRNA	N		N		682
Solyc10g086220.1.1	Synthesis	263	31851.9	25608.1	20944.9	24006.5	29165.2	28612.6	24326.9	11806.9	13228.8	14695.6	19022.5	21231.1	26698.2	17385.3	22041.8	Significant	-0.388824	0.164903	-1.11696	0.0297278	-0.662919	0.133302	-0.708041	0.0116656	-0.616542	0.0030202	-0.430471	0.34303		-1.04292	0.0879264	-0.878872	0.0801001	-0.72717	0.101623	-0.35485	0.240499	-0.196374	0.683549	Solyc10g086220.1.1	Synthesis	12-oxophytodienoate reductase 2; 12-oxophytodienoate reductase (OPR1), mRNA	N		N		376
Solyc06g071510.2.1	Synthesis	264	218.239	179.309	85.0282	103.425	95.874	99.7627	136.504	80.5901	80.1337	117.607	107.604	99.1089	130.273	103.591	116.932	Significant	-0.676968	0.0113091	-1.15377	0.0221937	-0.0855337	0.84817	0.185391	0.494749	0.166521	0.677171	-0.0094852	0.986515		-0.760264	0.0368328	-0.768458	0.0936569	-0.214968	0.378001	-0.343206	0.308624	-0.461852	0.377956	Solyc06g071510.2.1	Synthesis	SGNH hydrolase-type esterase superfamily protein; GDSL esterase/lipase At5g62930 (LOC101262820), mRNA	N		N		244
Solyc05g013220.2.1	Synthesis	265	1102.35	499.236	171.841	178.096	202.485	400.265	698.563	450.252	156.163	127.86	214.131	133.271	425.712	296.707	361.21	Significant	-0.658122	0.202059	-0.14899	0.506592	-0.138017	0.796752	-0.478096	0.4368	0.0806832	0.727075	-1.58659	0.0145771		-0.633658	0.22549	-2.16134	0.0660552	-2.44983	0.0561452	-1.70589	0.0748392	-2.39003	0.0575888	Solyc05g013220.2.1	Synthesis	3-ketoacyl-CoA synthase 11; 3-ketoacyl-CoA synthase 19-like (LOC101262214), mRNA	N		N		493
Solyc05g009530.2.1	Synthesis	266	3822.93	3549.74	2352.39	1231.57	1020.26	1248.74	2886.74	2185.47	1368.94	1013.84	1443.76	860.986	2204.27	1626.62	1915.45		-0.405236	0.28388	-0.699768	0.16811	-0.781069	0.171204	-0.280661	0.139132	0.500898	0.0615036	-0.53641	0.272654		-0.401499	0.297029	-1.07638	0.0841089	-1.50961	0.0467881	-0.999612	0.0774189	-1.74538	0.0516699	Solyc05g009530.2.1	Synthesis	2-oxoacid dehydrogenases acyltransferase family protein; dihydrolipoyllysine-residue acetyltransferase component 4 of pyruvate dehydrogenase complex, chloroplastic (LOC101257857), mRNA	N		N		459
Solyc02g071640.1.1	Synthesis	267	87.3847	72.4719	52.2394	47.9957	39.6949	31.2733	65.6564	61.4837	45.5862	49.0843	42.1242	23.4012	55.1766	47.8894	51.533		-0.412445	0.0589095	-0.237218	0.171374	-0.196541	0.336151	0.0323574	0.760192	0.0856963	0.0396592	-0.418347	0.16694	Significant	-0.0947314	0.393843	-0.526339	0.065303	-0.419673	0.0375086	-0.640286	0.0186144	-1.48835	0.0098341	Solyc02g071640.1.1	Synthesis	GDSL-like Lipase/Acylhydrolase superfamily protein; GDSL esterase/lipase At1g29670-like (LOC101254760), transcript variant X9, misc_RNA	N		N		127
Solyc02g071620.2.1	Synthesis	268	20832.4	11093.3	4561.46	5593.57	6542.34	5018.33	15723	9679.97	3763.95	5160.24	10796.9	5265.36	8940.23	8398.23	8669.23		-0.405953	0.54333	-0.196615	0.0331903	-0.277248	0.444476	-0.116332	0.788456	0.722736	0.0910292	0.069325	0.693434		-0.699799	0.394115	-2.06256	0.166845	-1.60736	0.200696	-0.542258	0.479142	-1.57827	0.204296	Solyc02g071620.2.1	Synthesis	GDSL-like Lipase/Acylhydrolase superfamily protein; GDSL esterase/lipase At1g29670-like (LOC101260894), mRNA	Y	27-28	Y	27-28	365
Solyc02g090930.2.1	Synthesis	269	1899.38	2865.61	1719.45	670.052	468.398	85.5826	3104.9	2941.57	861.07	197.386	566.594	285.008	1284.75	1326.09	1305.42		0.709015	0.374797	0.0377432	0.952178	-0.997747	0.0722204	-1.76326	0.123825	0.27458	0.668157	1.73561	0.0875449		-0.0779616	0.882361	-1.85034	0.132586	-3.97546	0.0807154	-2.45416	0.105506	-3.44547	0.0851463	Solyc02g090930.2.1	Synthesis	alpha/beta-Hydrolases superfamily protein; uncharacterized LOC101267367 (LOC101267367), mRNA	N		N		488
Solyc02g071720.2.1	Synthesis	270	890.751	1752.32	1354.6	767.845	539.299	332.497	1400.05	1299.24	384.022	124.641	493.448	295.337	939.553	666.122	802.838	Significant	0.652379	0.453391	-0.431601	0.510965	-1.81861	0.0124205	-2.62303	0.0573332	-0.128186	0.782666	-0.170979	0.828204		-0.107805	0.86236	-1.86621	0.137812	-3.48962	0.0888472	-1.5045	0.16208	-2.24504	0.12158	Solyc02g071720.2.1	Synthesis	GDSL-like Lipase/Acylhydrolase superfamily protein; GDSL esterase/lipase At1g29670-like (LOC101259701), mRNA	N		N		400
Solyc03g121170.2.1	Synthesis	271	63.6425	37.2752	21.745	33.4247	14.1808	10	35.6243	27.6326	10	10	10	10	30.0447	17.2095	23.6271	Significant	-0.837127	0.0747363	-0.431844	0.318506	-1.12068	0.00298577	-1.74092	0.0217457	-0.503938	0.0551948	0	0.653044		-0.36649	0.334875	-1.83286	0.042233	-1.83286	0.0498756	-1.83286	0.0398843	-1.83286	0.0435614	Solyc03g121170.2.1	Synthesis	GDSL-like Lipase/Acylhydrolase superfamily protein; GDSL esterase/lipase APG-like (LOC101252264), mRNA	Y	21-22	Y	21-22	417
Solyc08g067550.1.1	Transport lipid	272	308.394	83.3066	38.8877	32.8577	35.8796	10	134.431	45.8058	16.8406	15.9826	12.2902	10	84.8876	39.225	62.0563	Significant	-1.19791	0.406096	-0.862899	0.153864	-1.20737	0.0104394	-1.03972	0.0433165	-1.54565	0.0520024	0	0.163043		-1.55326	0.341578	-2.99685	0.233916	-3.07229	0.23181	-3.45128	0.222718	-3.74879	0.209741	Solyc08g067550.1.1	Transport lipid	lipid transfer protein 6; non-specific lipid-transfer protein 1-like (LOC101247242), mRNA	Y	32-33	Y	32-33	128
Solyc02g090940.2.1	Synthesis	273	66.0312	126.873	41.1149	28.2261	14.1731	10	109.261	24.0136	11.2003	10	10	10	47.7364	29.0792	38.4078		0.726561	0.345372	-2.40146	0.29691	-1.87612	0.04284	-1.49703	0.102697	-0.503152	0.0649368	0	0.835782		-2.18586	0.142785	-3.28617	0.110627	-3.44971	0.0968819	-3.44971	0.0986875	-3.44971	0.0984448	Solyc02g090940.2.1	Synthesis	alpha/beta-Hydrolases superfamily protein; uncharacterized LOC101267075 (LOC101267075), mRNA	N		N		487
Solyc06g054070.2.1	Transport lipid	274	121.518	118.092	58.2177	101.2	40.4545	19.8009	190.67	80.3802	32.1642	20.2324	34.518	27.6806	76.5473	64.2742	70.4108	Significant	0.649905	0.0204296	-0.555003	0.298063	-0.856003	0.24709	-2.32247	0.00761164	-0.228953	0.628332	0.483309	0.0220175	Significant	-1.24617	0.00470511	-2.56755	0.00391495	-3.23634	0.00250285	-2.46566	0.00499642	-2.78413	0.00215968	Solyc06g054070.2.1	Transport lipid	Bifunctional inhibitor/lipid-transfer protein/seed storage 2S albumin superfamily protein; non-specific lipid-transfer protein-like protein At2g13820 (LOC101259446), mRNA	Y	24-25	Y	24-25	143
Solyc06g073660.2.1	Transport lipid	275	444.125	253.37	190.71	170.018	132.29	136.019	516.857	166.674	110.13	75.0249	123.516	149.017	221.089	190.203	205.646	Significant	0.2188	0.504901	-0.604222	0.0914797	-0.792178	0.00187812	-1.18024	0.0035283	-0.0989963	0.762134	0.13167	0.854363		-1.63274	0.029145	-2.23056	0.0185958	-2.78433	0.0158787	-2.06506	0.0233605	-1.79429	0.0484133	Solyc06g073660.2.1	Transport lipid	Bifunctional inhibitor/lipid-transfer protein/seed storage 2S albumin superfamily protein; xylogen-like protein 11 (LOC101268192), mRNA	Y	27-28	Y	27-28	185
Solyc08g078900.1.1	Transport lipid	276	1689.29	2083.83	2048.34	1335.86	1575.02	3274.84	376.14	185.727	39.8316	21.6361	631.613	2912.04	2001.2	694.497	1347.85	Significant	-2.16708	0.286254	-3.48799	0.0489227	-5.68439	0.0488149	-5.94819	0.0118792	-1.31826	0.0707173	-0.169394	0.887386		-1.01809	0.609191	-3.23928	0.397085	-4.11976	0.376654	0.747772	0.518233	2.95269	0.377375	Solyc08g078900.1.1	Transport lipid	Bifunctional inhibitor/lipid-transfer protein/seed storage 2S albumin superfamily protein; arachidonic acid-induced DEA1 (Dea1), mRNA	Y	25-26	Y	25-26	138
Solyc01g105010.2.1	Transport lipid	277	7975.97	6579.48	4630.31	3547.01	1886.07	2848.13	5177.67	2989.99	2286.49	1743.16	2679.76	2896.69	4577.83	2962.29	3770.06	Significant	-0.623357	0.333189	-1.13784	0.0382662	-1.01797	0.00372906	-1.0249	0.184416	0.506718	0.338134	0.0243887	0.976006		-0.792165	0.128252	-1.17917	0.0276782	-1.5706	0.0236319	-0.950202	0.0846152	-0.8379	0.209634	Solyc01g105010.2.1	Transport lipid	Bifunctional inhibitor/lipid-transfer protein/seed storage 2S albumin superfamily protein; non-specific lipid-transfer protein-like protein At2g13820 (LOC101244718), mRNA	Y	27-28	Y	27-28	186
XM_010322438.1	Transport lipid	278	19575.5	18797.4	11163.6	3520.83	649.272	675.123	9194.87	3330.14	1315.77	295.797	2238.82	2181.91	9063.62	3092.89	6078.25	Significant	-1.09015	0.254481	-2.49688	0.0709738	-3.08482	0.0722613	-3.57324	0.00490087	1.78585	0.0664941	1.69237	0.30068		-1.46525	0.113617	-2.80493	0.0590593	-4.95815	0.0447437	-2.03809	0.0733026	-2.07524	0.0880655	XM_010322438.1	Transport lipid	non-specific lipid-transfer protein 2-like (LOC104647282), mRNA	Y	26-27	Y	26-27	95
Solyc02g077330.2.1	Synthesis	279	5226.11	5681.95	1774.26	1574.61	1982.67	1468.57	4337.42	2283.34	1165.59	1710.11	3243.02	2340.03	2951.36	2513.25	2732.31	Significant	-0.268902	0.666856	-1.31524	0.0101421	-0.606151	0.0265784	0.1191	0.621352	0.709892	0.0649577	0.672111	0.0499521		-0.925688	0.286238	-1.89577	0.154055	-1.34274	0.207525	-0.419498	0.529075	-0.89031	0.296068	Solyc02g077330.2.1	Synthesis	GDSL-like Lipase/Acylhydrolase superfamily protein; GDSL esterase/lipase At5g45950 (LOC101244636), mRNA	Y	25-26	Y	25-26	360
Solyc11g008680.1.1	Synthesis	280	503.249	372.429	220.422	232.305	149.134	123.58	395.836	198.147	177.67	153.139	289.367	256.635	266.853	245.132	255.993	Significant	-0.34637	0.302132	-0.910395	0.0520998	-0.311067	0.31016	-0.60118	0.0134822	0.956295	0.014648	1.05427	0.338256		-0.998332	0.109082	-1.1557	0.0944716	-1.37006	0.0651176	-0.452001	0.251783	-0.625186	0.370537	Solyc11g008680.1.1	Synthesis	Plant stearoyl-acyl-carrier-protein desaturase family protein; acyl-[acyl-carrier-protein] desaturase, chloroplastic (LOC101250561), mRNA	N		N		393
Solyc07g006300.2.1	Synthesis	281	3386.05	2754.71	4267.78	2607.63	2573.03	1535.51	3050.59	2097.78	1885.95	2096.5	2609.64	1415.03	2854.12	2192.58	2523.35		-0.150515	0.787017	-0.393036	0.0725677	-1.1782	0.0280537	-0.314758	0.411099	0.0203837	0.934383	-0.117892	0.539086		-0.540225	0.216296	-0.693798	0.194554	-0.541107	0.292415	-0.225237	0.527452	-1.10826	0.0873135	Solyc07g006300.2.1	Synthesis	Fatty acid hydroxylase superfamily; protein ECERIFERUM 3 (LOC101259165), mRNA	N		N		630
Solyc07g055540.2.1	Synthesis	282	1525.04	786.934	442.569	476.841	522.672	732.505	1091.42	654.343	634.781	540.115	818.986	996.539	747.76	789.365	768.562	Significant	-0.482634	0.102287	-0.266196	0.23106	0.520358	0.162407	0.179757	0.455411	0.647932	0.000384809	0.444088	0.318061		-0.738093	0.0938862	-0.781881	0.0934795	-1.01487	0.0586754	-0.414301	0.154804	-0.131214	0.714753	Solyc07g055540.2.1	Synthesis	cytochrome P450, family 72, subfamily A, polypeptide 15; cytochrome P450 CYP72A219 (LOC101263430), transcript variant X2, mRNA	N		N		517
Solyc04g014220.1.1	Synthesis	283	157.98	141.025	84.2002	122.062	115.17	116.997	156.12	88.0048	99.7545	94.5585	139.756	131.33	122.906	118.254	120.58		-0.017088	0.940505	-0.680299	0.100208	0.244559	0.507528	-0.368336	0.0298744	0.279146	0.0781061	0.166728	0.66597		-0.827	0.0754264	-0.6462	0.118727	-0.723375	0.0250925	-0.15974	0.311096	-0.249459	0.496289	Solyc04g014220.1.1	Synthesis	RING/U-box superfamily protein; RING-H2 finger protein ATL54-like (LOC104646781), mRNA	N		N		374
Solyc06g074970.1.1	Transport ABC2	284	1090.18	736.972	351.16	446.255	439.08	395.848	1163.6	494.127	665.079	403.792	552.971	562.292	576.583	640.31	608.447		0.094024	0.787362	-0.576726	0.194676	0.921398	0.044108	-0.144257	0.837531	0.332721	0.511203	0.506373	0.338842		-1.23564	0.0339847	-0.806997	0.0207714	-1.52691	0.0401432	-1.07332	0.0510169	-1.0492	0.0342892	Solyc06g074970.1.1	Transport ABC2	ABC-2 type transporter family protein; ABC transporter G family member 3-like (LOC101266423), transcript variant X4, misc_RNA	N		N		602
Solyc08g079250.2.1	Transport lipid	285	6980.8	4915.86	4674.41	4620.48	6325.19	4431.94	8181.07	5733.69	5419.45	4859.41	6435.57	6320.63	5324.78	6158.3	5741.54	Significant	0.228897	0.00306115	0.22202	0.235436	0.21336	0.0482522	0.0727401	0.712157	0.0249598	0.778612	0.512131	0.139765	Significant	-0.512826	0.0363639	-0.594145	0.00384501	-0.751507	0.0278151	-0.346221	0.0180737	-0.37222	0.00143152	Solyc08g079250.2.1	Transport lipid	Bifunctional inhibitor/lipid-transfer protein/seed storage 2S albumin superfamily protein; lipid transfer-like protein VAS (LOC101268708), transcript variant X2, mRNA	Y	26-27	Y	26-27	272
Solyc10g075110.1.1	Transport lipid	286	15753.1	14035.4	9162.06	8483.96	11617.5	10457.2	22880.8	12366.9	7348.22	8536.68	14069.7	15242.6	11584.9	13407.5	12496.2		0.538503	0.171276	-0.18259	0.630619	-0.318277	0.429911	0.00893725	0.987528	0.276299	0.292524	0.543609	0.409438	Significant	-0.887657	0.0505214	-1.63867	0.00404082	-1.42239	0.00633646	-0.701544	0.038706	-0.586027	0.226825	Solyc10g075110.1.1	Transport lipid	lipid transfer protein 2; TSW12 protein (TSW12), mRNA	Y	24-25	Y	24-25	114
Solyc02g077120.2.1	Synthesis	287	54.9945	25.7976	127.136	460.032	376.88	329.213	93.2156	55.3073	92.5634	70.1451	80.3218	65.2097	229.009	76.1272	152.568	Significant	0.761282	0.0938932	1.10024	0.212308	-0.457853	0.114441	-2.71332	0.0320169	-2.23024	0.0670841	-2.33586	0.00136979		-0.7531	0.103152	-0.0101283	0.961662	-0.410229	0.451056	-0.214778	0.22542	-0.515484	0.0906187	Solyc02g077120.2.1	Synthesis	GDSL-like Lipase/Acylhydrolase superfamily protein; GDSL esterase/lipase At1g28580-like (LOC101252954), transcript variant X1, mRNA	N		N		213
Solyc02g077140.2.1	Synthesis	288	90.178	58.5224	80.4872	281.125	224.617	189.814	61.5307	50.5472	55.1997	53.5678	36.2362	24.7307	154.124	46.9687	100.546		-0.551468	0.537879	-0.211356	0.419918	-0.544097	0.3518	-2.39177	0.0352502	-2.63196	0.0239458	-2.94021	0.0599322	Significant	-0.283675	0.315744	-0.156645	0.748461	-0.19994	0.713206	-0.763874	0.0113737	-1.315	0.00644479	Solyc02g077140.2.1	Synthesis	alpha/beta-Hydrolases superfamily protein; phospholipase A1-II 1-like (LOC101247389), transcript variant X1, mRNA	N		N		348
Solyc08g067540.1.1	Transport lipid	289	50.8527	26.5584	91.3678	304.322	251.549	407.888	61.6124	17.8416	45.4855	47.3879	16.3552	14.2625	188.756	33.8242	111.29	Significant	0.276897	0.795718	-0.573929	0.229402	-1.00628	0.106454	-2.68301	0.136607	-3.94302	0.0277054	-4.83788	0.00485793		-1.78798	0.251335	-0.437815	0.657471	-0.378702	0.681992	-1.91347	0.239588	-2.111	0.229273	Solyc08g067540.1.1	Transport lipid	lipid transfer protein 4; non-specific lipid-transfer protein 1-like (LOC101256205), mRNA	Y	21-22	Y	21-22	120
Solyc10g008830.2.1	Synthesis	290	10	20.4563	12.343	27.8614	33.2935	22.7285	10	10	10	10	10	10	21.1138	10	15.5569	Significant	0	0.925357	-1.03254	0.0882673	-0.303695	0.00472829	-1.47827	0.0322738	-1.73524	0.0507819	-1.1845	0.0983602		0	0.329605	0	0.298326	0	0.273407	0	0.264918	0	0.295428	Solyc10g008830.2.1	Synthesis	GDSL-like Lipase/Acylhydrolase superfamily protein; GDSL esterase/lipase At5g45960-like (LOC101255540), mRNA	Y	25-26	Y	25-26	377
Solyc01g109390.2.1	Transport lipid	291	15.8907	28.419	69.1539	30.0986	14.5796	52.3074	20.1716	19.2861	10	14.2404	10	10	35.0749	13.9497	24.5123		0.344143	0.824605	-0.559299	0.347791	-2.78981	0.0150596	-1.07971	0.220024	-0.543954	0.289751	-2.38702	0.213679		-0.0647695	0.944883	-1.01233	0.4062	-0.502339	0.694428	-1.01233	0.381494	-1.01233	0.303749	Solyc01g109390.2.1	Transport lipid	Bifunctional inhibitor/lipid-transfer protein/seed storage 2S albumin superfamily protein; putative lipid-transfer protein DIR1 (LOC101249406), mRNA	Y	27-28	Y	27-28	104
Solyc03g121900.1.1	Transport lipid	292	57.2751	55.9947	778.279	103.053	111.963	584.403	34.0163	28.7955	30.7869	16.053	17.0755	10	281.828	22.7879	152.308	Significant	-0.751684	0.666194	-0.959447	0.354943	-4.6599	0.155317	-2.68247	0.000390447	-2.71302	0.075765	-5.86889	0.0846874		-0.240381	0.789186	-0.14391	0.861991	-1.08338	0.38844	-0.994295	0.415003	-1.76622	0.2271	Solyc03g121900.1.1	Transport lipid	Bifunctional inhibitor/lipid-transfer protein/seed storage 2S albumin superfamily protein; putative lipid-transfer protein DIR1 (LOC101253176), mRNA	Y	30-31	Y	30-31	106
Solyc11g031960.1.1	Synthesis	293	604.931	436.991	327.219	371.16	429.308	557.294	142.704	144.597	135.68	87.1354	71.6514	54.6656	454.484	106.072	280.278	Significant	-2.08374	0.0176287	-1.59557	0.00498036	-1.27005	0.0418082	-2.09071	0.00471951	-2.58295	0.0136394	-3.34973	0.0715616		0.0190044	0.941285	-0.0728225	0.832986	-0.711698	0.145287	-0.993963	0.1294	-1.38432	0.057756	Solyc11g031960.1.1	Synthesis	GDSL-like Lipase/Acylhydrolase superfamily protein; GDSL esterase/lipase At1g33811 (LOC101253345), mRNA	Y	22-23	Y	22-23	365
Solyc11g006250.1.1	Synthesis	294	6199.33	7979.08	6804.17	6674.8	8587.9	4964.47	2406.62	2605.54	2070.72	1363.12	1007.76	679.325	6868.29	1688.85	4278.57	Significant	-1.3651	0.22352	-1.61464	0.153416	-1.71628	0.0128032	-2.29182	0.0502394	-3.09115	0.000506817	-2.86947	0.0600112		0.114574	0.887738	-0.216877	0.814343	-0.820101	0.4999	-1.25586	0.377865	-1.82484	0.299705	Solyc11g006250.1.1	Synthesis	GDSL-like Lipase/Acylhydrolase superfamily protein; GDSL esterase/lipase At5g33370 (LOC101254153), mRNA	Y	19-20	Y	19-20	362
Solyc03g006250.2.1	Synthesis	295	1805.38	2133.76	7690.55	4015.73	4176.08	2641.44	817.743	1141.03	1127.06	484.794	348.539	243.532	3743.82	693.783	2218.8	Significant	-1.14258	0.177724	-0.903061	0.0208825	-2.77052	0.000103289	-3.05022	0.00199455	-3.58276	0.0878558	-3.43914	0.00814947		0.480615	0.503292	0.462847	0.499138	-0.754275	0.496433	-1.23033	0.334602	-1.74753	0.26578	Solyc03g006250.2.1	Synthesis	GDSL-like Lipase/Acylhydrolase superfamily protein; GDSL esterase/lipase At1g28590-like (LOC101253754), mRNA	Y	24-25	Y	24-25	380
Solyc01g090970.2.1	Transport lipid	296	164.704	106.632	64.5253	222.244	124.104	745.999	24.4845	10	10	22.9564	10	13.197	238.035	15.1063	126.571	Significant	-2.74993	0.127671	-3.41457	0.0945447	-2.68987	0.000233135	-3.27517	0.0873125	-3.63348	0.0784361	-5.82089	0.0454649		-1.29187	0.269482	-1.29187	0.238902	-0.0929754	0.924661	-1.29187	0.335549	-0.891658	0.480832	Solyc01g090970.2.1	Transport lipid	Bifunctional inhibitor/lipid-transfer protein/seed storage 2S albumin superfamily protein; putative lipid-binding protein At4g00165 (LOC101245586), mRNA	Y	23-24	Y	23-24	122
Solyc06g053870.2.1	Synthesis	297	645.695	770.752	377.015	602.292	875.559	503.512	354.783	173.461	209.328	241.965	218.491	140.835	629.137	223.144	426.141	Significant	-0.863916	0.322935	-2.15166	0.0693885	-0.848858	0.0580947	-1.31566	0.143266	-2.00263	0.00126764	-1.83802	0.0180762		-1.03232	0.502581	-0.761174	0.583103	-0.552136	0.666066	-0.699362	0.604629	-1.33293	0.439771	Solyc06g053870.2.1	Synthesis	3-ketoacyl-CoA synthase 11; 3-ketoacyl-CoA synthase 19-like (LOC101256387), mRNA	N		N		486
Solyc06g074390.2.1	Synthesis	298	68.5255	46.4229	26.0303	27.1608	44.5992	39.7784	29.9163	10.4685	18.5825	10	13.7805	10	42.0862	15.458	28.7721	Significant	-1.19571	0.30644	-2.14878	0.0343325	-0.486244	0.463395	-1.44153	0.245471	-1.6944	0.00395807	-1.99199	0.0785174		-1.51487	0.263337	-0.686983	0.529431	-1.58093	0.188965	-1.11831	0.329893	-1.58093	0.248021	Solyc06g074390.2.1	Synthesis	Jojoba acyl CoA reductase-related male sterility protein; fatty acyl-CoA reductase 3 (LOC101250126), mRNA	N		N		491
Solyc07g007860.1.1	Transport lipid	299	104.615	100.007	173.612	91.1778	92.4207	51.1703	29.7894	10	10.0708	10	10	10	102.167	13.31	57.7386	Significant	-1.81222	0.0482729	-3.32203	0.00496275	-4.10762	0.0456772	-3.18868	0.0577308	-3.20822	0.000709238	-2.35531	0.178412		-1.5748	0.212547	-1.56462	0.297415	-1.5748	0.175877	-1.5748	0.22975	-1.5748	0.1695	Solyc07g007860.1.1	Transport lipid	Bifunctional inhibitor/lipid-transfer protein/seed storage 2S albumin superfamily protein; 36.4 kDa proline-rich protein-like (LOC101265937), mRNA	Y	28-29	Y	28-29	138
Solyc05g051280.2.1	Synthesis	300	2188.7	2239.15	2744.18	2716.51	2240.68	2013.89	1650.9	1613.74	1625.37	1330.63	1406.6	1252.71	2357.18	1479.99	1918.59	Significant	-0.406822	0.260947	-0.472543	0.0343552	-0.755608	0.116641	-1.02965	0.0958226	-0.671724	0.0042849	-0.684927	0.158769		-0.0328439	0.884504	-0.0224881	0.961069	-0.311147	0.259859	-0.231046	0.34036	-0.398199	0.24563	Solyc05g051280.2.1	Synthesis	alpha/beta-Hydrolases superfamily protein; uncharacterized LOC101260437 (LOC101260437), mRNA	N		N		458
Solyc08g081220.1.1	Synthesis	301	121.059	80.4689	88.9339	159.879	152.828	135.686	41.9847	18.6215	18.1951	12.127	16.2288	15.8377	123.142	20.4991	71.8208	Significant	-1.52778	0.251312	-2.11146	0.0272066	-2.28918	0.0787682	-3.72068	0.0368758	-3.23528	0.000316988	-3.09883	0.0281779		-1.1729	0.341464	-1.20631	0.316111	-1.79164	0.240516	-1.37131	0.286081	-1.4065	0.278965	Solyc08g081220.1.1	Synthesis	cytochrome P450, family 86, subfamily A, polypeptide 8; cytochrome P450 86A7 (LOC101254719), mRNA	N		Y	26-27	554
Solyc06g062600.2.1	Synthesis	302	179.994	150.47	103.761	148.549	186.389	240.76	69.0742	38.4628	47.5125	35.8967	56.6519	50.113	168.32	49.6185	108.969	Significant	-1.38173	0.0228851	-1.96794	0.0446351	-1.12688	0.056247	-2.04902	0.0348751	-1.71812	0.00188686	-2.26434	0.0198711		-0.844683	0.211805	-0.53984	0.330952	-0.944296	0.192241	-0.286022	0.538555	-0.462963	0.381801	Solyc06g062600.2.1	Synthesis	Glucose-methanol-choline (GMC) oxidoreductase family protein; protein HOTHEAD (LOC101264132), mRNA	Y	31-32	Y	31-32	597
Solyc09g063060.2.1	Synthesis	303	64.71	76.0994	28.6792	27.729	25.073	28.7396	16.1464	10.0464	10	10	10.7128	10.6381	41.8384	11.2573	26.5478	Significant	-2.00278	0.28285	-2.92121	0.0100352	-1.52	0.0452741	-1.4714	0.0548251	-1.2268	0.210587	-1.4338	0.0135754	Significant	-0.68453	0.273558	-0.691209	0.0306067	-0.691209	0.00187344	-0.591875	0.530039	-0.601969	0.0529872	Solyc09g063060.2.1	Synthesis	GDSL-like Lipase/Acylhydrolase superfamily protein; GDSL esterase/lipase At4g28780 (LOC101252220), mRNA	N		Y	28-29	367
Solyc12g087980.1.1	Synthesis	304	56.3039	59.198	25.8685	24.9064	49.5109	29.3562	16.7394	14.3573	12.4216	10	17.4188	10	40.8573	13.4895	27.1734		-1.74999	0.172195	-2.04377	0.0346947	-1.05834	0.0304743	-1.31651	0.0820611	-1.5071	0.0424127	-1.55366	0.0294672		-0.221462	0.833359	-0.430388	0.699506	-0.743244	0.353382	0.0574039	0.957391	-0.743244	0.433539	Solyc12g087980.1.1	Synthesis	HXXXD-type acyl-transferase family protein; protein ECERIFERUM 1 (LOC101252161), mRNA	N		N		445
Solyc03g117870.2.1	Synthesis	305	3043.03	3459.33	9778.08	7514.54	7905.87	4248.64	2581.95	2135.84	3180.57	2384.83	3269.5	1612.48	5991.58	2527.53	4259.56	Significant	-0.23705	0.63374	-0.69569	0.156143	-1.62027	0.0141346	-1.6558	0.0584219	-1.27385	0.0696091	-1.39772	0.0283156		-0.273657	0.439271	0.300823	0.402584	-0.114571	0.795547	0.340612	0.339216	-0.679178	0.220574	Solyc03g117870.2.1	Synthesis	4-coumarate:CoA ligase 2; 4-coumarate--CoA ligase 1 (LOC101249624), mRNA	N		N		545
Solyc06g068650.2.1	Synthesis	306	3951.78	6123.33	14041.9	9085.25	12937.8	6949.35	2453.65	2011.17	2487.98	1841.05	1955.14	2143.12	8848.23	2148.69	5498.46	Significant	-0.687574	0.184272	-1.60628	0.0138177	-2.49669	0.00333541	-2.303	0.041762	-2.72625	0.01838	-1.69716	0.0525794		-0.286895	0.494432	0.0200497	0.970046	-0.414402	0.387043	-0.327655	0.390799	-0.195213	0.714778	Solyc06g068650.2.1	Synthesis	4-coumarate:CoA ligase 2; 4-coumarate--CoA ligase 2 (LOC101248210), mRNA	N		N		543
Solyc07g062520.2.1	Synthesis	307	1000.9	1118.4	1662.85	2782.39	2375.15	3714.18	841.241	654.335	859.457	671.375	866.547	910.885	2108.98	800.64	1454.81	Significant	-0.25071	0.489978	-0.773331	0.0652997	-0.952162	0.0136718	-2.05113	0.0363913	-1.45467	0.00190637	-2.0277	0.00249385		-0.362491	0.271696	0.0309056	0.892481	-0.325401	0.517598	0.0427587	0.835508	0.114749	0.521118	Solyc07g062520.2.1	Synthesis	cytochrome P450, family 72, subfamily A, polypeptide 15; cytochrome P450 CYP72A219-like (LOC101268296), mRNA	N		N		519
Solyc12g009040.1.1	Synthesis	308	254.467	166.182	181.861	190.224	152.885	149.637	244.862	169.669	164.218	81.0728	65.8183	93.2073	182.543	136.475	159.509		-0.0555101	0.858772	0.0299627	0.470966	-0.147223	0.786647	-1.23041	0.0647162	-1.21588	0.0208476	-0.682947	0.389544		-0.529248	0.0788299	-0.576355	0.317877	-1.59468	0.0465916	-1.89541	0.017542	-1.39346	0.0266909	Solyc12g009040.1.1	Synthesis	AMP-dependent synthetase and ligase family protein; long chain acyl-CoA synthetase 8-like (LOC101246995), mRNA	N		N		718
Solyc01g111960.2.1	Synthesis	309	49.9979	95.0796	124.631	129.704	115.708	35.4228	236.044	84.3559	109.17	17.4253	10	20.0938	91.757	79.5149	85.6359	Significant	2.23912	0.0409823	-0.172647	0.807466	-0.191082	0.805879	-2.89596	0.326553	-3.53241	0.0079638	-0.81793	0.70951		-1.4845	0.0664189	-1.11248	0.140229	-3.7598	0.0195381	-4.56099	0.0152923	-3.55423	0.0217473	Solyc01g111960.2.1	Synthesis	GDSL-like Lipase/Acylhydrolase superfamily protein; GDSL esterase/lipase At5g55050 (LOC101250347), mRNA	Y	25-26	Y	25-26	364
Solyc04g078800.2.1	Synthesis	310	684.517	939.057	550.63	180.773	245.123	209.764	727.057	952.339	495.192	128.155	110.471	98.0956	468.311	418.552	443.431		0.0869828	0.824823	0.0202627	0.960344	-0.153095	0.787895	-0.49629	0.415125	-1.14984	0.046181	-1.0965	0.344823		0.389406	0.453647	-0.55408	0.328841	-2.50418	0.063572	-2.7184	0.0587963	-2.88981	0.0584636	Solyc04g078800.2.1	Synthesis	alpha/beta-Hydrolases superfamily protein; uncharacterized LOC101251879 (LOC101251879), mRNA	N		N		425
Solyc06g069070.1.1	Transport lipid	311	119.99	85.3887	59.4938	29.0199	16.9357	24.0288	286.519	109.642	35.7439	22.3271	10	10.9576	55.8095	79.1983	67.5039	Significant	1.25571	0.00427745	0.360686	0.379216	-0.735042	0.110765	-0.378249	0.606118	-0.760066	0.0129563	-1.13283	0.495878	Significant	-1.38583	0.00609977	-3.00286	0.000222204	-3.68177	0.00175592	-4.84056	8.80413e-05	-4.70862	0.000224488	Solyc06g069070.1.1	Transport lipid	Bifunctional inhibitor/lipid-transfer protein/seed storage 2S albumin superfamily protein; non-specific lipid-transfer protein 2-like (LOC101244384), mRNA	Y	26-27	Y	26-27	94
Solyc01g009500.2.1	Synthesis	312	2424.78	2136.16	1554.22	1850.64	1946.34	1583.25	2449.27	1949.05	1857.7	1739.78	1680.9	1263.7	1915.9	1823.4	1869.65		0.0144945	0.95365	-0.132251	0.191453	0.257327	0.459483	-0.0891235	0.75301	-0.211529	0.154464	-0.325232	0.284371		-0.32958	0.123005	-0.39883	0.257419	-0.493447	0.165617	-0.543117	0.0502336	-0.954697	0.0219653	Solyc01g009500.2.1	Synthesis	alpha/beta-Hydrolases superfamily protein; uncharacterized LOC101246272 (LOC101246272), transcript variant X2, mRNA	N		N		344
Solyc02g077160.2.1	Synthesis	313	1672.39	1222.62	1446.89	1713.71	1748.46	1515.69	2106.46	1285.57	1587.03	1271.92	990.725	913.528	1553.3	1359.21	1456.25		0.332909	0.0933521	0.0724311	0.670391	0.133371	0.762228	-0.430113	0.0632292	-0.819528	0.0233406	-0.730458	0.167423	Significant	-0.712407	0.0404219	-0.408492	0.325031	-0.727807	0.0365924	-1.08826	0.0149513	-1.2053	0.0517946	Solyc02g077160.2.1	Synthesis	alpha/beta-Hydrolases superfamily protein; phospholipase A1-II 1-like (LOC101247684), mRNA	N		N		410
Solyc06g065970.1.1	Transport lipid	314	3999	1939.54	622.446	1516.51	816.372	930.085	5286.57	1588.9	688.747	315.063	246.99	140.019	1637.33	1377.71	1507.52		0.402693	0.532164	-0.287687	0.336116	0.146024	0.668174	-2.26704	0.238028	-1.72478	0.0809261	-2.73174	0.160286	Significant	-1.73431	0.00951249	-2.94029	0.00603681	-4.06862	0.00451551	-4.41981	0.00444778	-5.23864	0.00447279	Solyc06g065970.1.1	Transport lipid	Bifunctional inhibitor/lipid-transfer protein/seed storage 2S albumin superfamily protein; 14 kDa proline-rich protein DC2.15-like (LOC101263716), mRNA	Y	22-23	Y	22-23	126
Solyc10g076200.1.1	Transport lipid	315	221.186	206.927	75.8244	66.7377	111.285	79.5967	301.191	129.402	84.2337	40.2789	27.823	31.4226	126.926	102.392	114.659	Significant	0.445418	0.401625	-0.677262	0.0150296	0.151735	0.766897	-0.728478	0.315352	-1.99991	0.00473885	-1.34091	0.00100788		-1.21882	0.0802539	-1.83821	0.0586349	-2.90258	0.0369473	-3.43633	0.0335801	-3.2608	0.0342025	Solyc10g076200.1.1	Transport lipid	lipid transfer protein 12; non-specific lipid-transfer protein 2-like (LOC101267363), mRNA	Y	22-23	Y	22-23	113
Solyc01g099180.2.1	Synthesis	316	141.725	233.865	88.3529	82.5362	61.7381	33.3966	369.522	303.261	167.931	87.5658	22.6255	12.1532	106.936	160.51	133.723		1.38257	0.334137	0.37488	0.471897	0.926521	0.0151677	0.0853407	0.887806	-1.44821	0.0953575	-1.45837	0.114811		-0.2851	0.739236	-1.13779	0.365572	-2.07722	0.250738	-4.02964	0.183658	-4.92625	0.175541	Solyc01g099180.2.1	Synthesis	lipoxygenase 1; lipoxygenase (LOC543818), transcript variant X3, mRNA	N		N		854
Solyc02g071700.2.1	Synthesis	317	2454.5	6526.16	9282.26	5950.06	5892.89	3505	9640.48	11112.1	8916.98	2472.5	579.797	441.36	5601.81	5527.2	5564.51		1.97368	0.0481659	0.767827	0.0774125	-0.0579223	0.760132	-1.26693	0.239546	-3.34536	0.0311917	-2.98939	0.0472832		0.204957	0.556559	-0.11255	0.733791	-1.96313	0.0915862	-4.05549	0.0301774	-4.44908	0.0292234	Solyc02g071700.2.1	Synthesis	GDSL-like Lipase/Acylhydrolase superfamily protein; uncharacterized LOC101263269 (LOC101263269), mRNA	Y	22-23	Y	22-23	360
Solyc02g077420.2.1	Synthesis	318	14086.2	7663.97	7227.55	1690.01	4335.4	1572.45	3173.73	2748.53	3682.71	427.302	492.916	628.101	6095.93	1858.88	3977.41		-2.15003	0.0561662	-1.47943	0.0461153	-0.972737	0.268929	-1.98371	0.0792167	-3.13675	0.0259171	-1.32394	0.271854		-0.207518	0.758122	0.214589	0.84701	-2.89285	0.0605434	-2.68677	0.0518331	-2.33711	0.0702323	Solyc02g077420.2.1	Synthesis	alpha/beta-Hydrolases superfamily protein; phospholipase A1-II 1 (LOC101243853), mRNA	N		N		402
Solyc02g071710.2.1	Synthesis	319	5226.62	12115.8	13390.5	5349.83	5774.97	2055.4	5167.25	6883.94	3780.4	1284.01	1092.59	1009.59	7318.86	3202.96	5260.91	Significant	-0.0164806	0.988316	-0.81558	0.171908	-1.8246	0.00400114	-2.05884	0.0483424	-2.40206	0.00688398	-1.02565	0.00294698		0.413837	0.460961	-0.450859	0.486566	-2.00874	0.142662	-2.24164	0.129104	-2.35563	0.124998	Solyc02g071710.2.1	Synthesis	GDSL-like Lipase/Acylhydrolase superfamily protein; GDSL esterase/lipase At1g29670-like (LOC101262376), mRNA	Y	20-21	Y	20-21	380
Solyc02g077430.2.1	Synthesis	320	24060.1	30848.8	45901.4	19088.2	27165.7	19973.9	20490.2	36125.1	34555.1	8936.61	9109.54	6992.17	27839.7	19368.1	23603.9		-0.231708	0.637951	0.227785	0.707105	-0.409638	0.381833	-1.09488	0.220664	-1.57634	0.0893546	-1.5143	0.37155		0.818067	0.327884	0.753968	0.209146	-1.19713	0.172977	-1.16948	0.0259314	-1.55112	0.0747757	Solyc02g077430.2.1	Synthesis	alpha/beta-Hydrolases superfamily protein; phospholipase A1-IIgamma-like (LOC101268830), mRNA	N		N		398
Solyc05g008350.2.1	Transport ABC2	321	2199.27	2862.69	3419.82	2148.99	2542.97	2154.25	1738.57	2204.86	1862.73	517.5	693.032	570.832	2554.66	1264.59	1909.63	Significant	-0.339118	0.427183	-0.376685	0.163636	-0.876503	0.055387	-2.05403	0.0266327	-1.87552	0.00806759	-1.91605	0.0332246		0.342782	0.327029	0.0995118	0.803057	-1.74827	0.0638504	-1.32691	0.0408654	-1.60677	0.0499504	Solyc05g008350.2.1	Transport ABC2	ABC-2 type transporter family protein; ABC transporter G family member 7 (LOC101259631), transcript variant X2, mRNA	Y	33-34	Y	33-34	710
Solyc11g012210.1.1	Synthesis	322	274.989	444.411	375.423	281.201	338.612	238.79	260.748	390.523	314.273	114.788	143.292	122.291	325.571	224.319	274.945	Significant	-0.076717	0.883019	-0.186488	0.737059	-0.256497	0.129024	-1.29264	0.00634463	-1.24067	0.06277	-0.965419	0.348043		0.582751	0.479389	0.269363	0.483675	-1.18369	0.132404	-0.863697	0.204956	-1.09233	0.21515	Solyc11g012210.1.1	Synthesis	acyl-CoA sterol acyl transferase 1; acyl-CoA--sterol O-acyltransferase 1-like (LOC104644485), mRNA	N		Y	22-23	353
Solyc11g012220.1.1	Synthesis	323	4911.65	7594.57	6838.58	5913.74	5561.74	4141.72	5605.6	7492.04	5349.2	2090.48	2741.63	2193.53	5827	4245.41	5036.21	Significant	0.190661	0.744869	-0.0196095	0.961933	-0.354374	0.110235	-1.50024	0.00341441	-1.0205	0.0554683	-0.916976	0.318165		0.418491	0.510948	-0.0675455	0.879	-1.42304	0.134635	-1.03183	0.195192	-1.35361	0.182727	Solyc11g012220.1.1	Synthesis	acyl-CoA sterol acyl transferase 1;	N		N		355
Solyc07g065110.1.1	Transport lipid	324	176.428	632.731	1158.8	146.953	214.281	1262.57	333.566	217.841	180.379	46.0151	22.3012	30.1216	598.627	138.371	368.499	Significant	0.918895	0.382081	-1.53831	0.00859658	-2.68353	0.0107393	-1.67517	0.274683	-3.26431	0.0969001	-5.38942	0.0749628		-0.614695	0.495705	-0.886942	0.374064	-2.85779	0.172185	-3.90278	0.147298	-3.4691	0.154119	Solyc07g065110.1.1	Transport lipid	Bifunctional inhibitor/lipid-transfer protein/seed storage 2S albumin superfamily protein; putative lipid-transfer protein DIR1 (LOC104648550), mRNA	Y	26-27	Y	26-27	104
Solyc12g038160.1.1	Synthesis	325	128.552	85.2036	59.5023	82.3891	68.2797	69.7678	82.9493	63.4755	41.6678	20.6276	40.231	52.7274	82.2824	50.2797	66.2811	Significant	-0.632048	0.360219	-0.424715	0.0223155	-0.514013	0.208226	-1.99788	0.00811379	-0.763148	0.0196209	-0.40401	0.227867	Significant	-0.38603	0.0636226	-0.993297	0.0496359	-2.00766	0.00626573	-1.04392	0.0113344	-0.653678	0.0939148	Solyc12g038160.1.1	Synthesis	alpha/beta-Hydrolases superfamily protein; uncharacterized LOC101266611 (LOC101266611), mRNA	N		N		690
Solyc05g050210.2.1	Synthesis	326	63.2393	44.181	53.773	60.7299	46.0277	48.0605	51.6962	26.7654	22.423	10	10.267	26.5759	52.6686	24.6212	38.6449	Significant	-0.290763	0.615006	-0.723058	0.123551	-1.26191	0.00422518	-2.60241	0.0812802	-2.16449	0.216609	-0.854733	0.392243	Significant	-0.949691	0.0376709	-1.20508	0.030771	-2.37006	0.0260833	-2.33204	0.0141106	-0.959942	0.320742	Solyc05g050210.2.1	Synthesis	GDSL-like Lipase/Acylhydrolase superfamily protein; GDSL esterase/lipase At4g01130-like (LOC101252884), mRNA	Y	23-24	Y	23-24	385
Solyc11g051060.1.1	Synthesis	327	130.399	83.8459	66.0853	47.1016	87.8986	142.387	91.498	45.4292	30.2789	14.6556	21.5751	60.1517	92.9528	43.9314	68.4421		-0.511117	0.204973	-0.884121	0.0982811	-1.12601	0.0188434	-1.68433	0.093208	-2.02647	0.0256321	-1.24314	0.175373	Significant	-1.01012	0.0752915	-1.59543	0.00574847	-2.64229	0.00390365	-2.08437	0.00448934	-0.605134	0.498201	Solyc11g051060.1.1	Synthesis	GDSL-motif lipase 5; GDSL esterase/lipase 2 (LOC101254968), mRNA	Y	19-20	Y	19-20	360
Solyc10g075100.1.1	Transport lipid	328	40508.6	45367.3	30803.2	25839.3	38461.9	35992.1	48659	26958	18343.3	18865.6	19970.6	22992.1	36162.1	25964.8	31063.4	Significant	0.26448	0.470388	-0.750938	0.182263	-0.747829	0.191326	-0.453814	0.547922	-0.945556	0.000372227	-0.646542	0.332492		-0.851994	0.108158	-1.40746	0.0296889	-1.36695	0.03168	-1.28483	0.0327738	-1.08157	0.0676882	Solyc10g075100.1.1	Transport lipid	lipid transfer protein 1; non-specific lipid transfer protein (ltpg1), mRNA	Y	24-25	Y	24-25	114
Solyc10g075090.1.1	Transport lipid	329	83047.7	85595.4	64383.7	57981	76463.2	76467.2	105507	62016.6	45388.1	44258.2	47051.2	56982.6	73989.7	60200.7	67095.2		0.345331	0.503859	-0.464879	0.316942	-0.504382	0.274216	-0.389635	0.525047	-0.700533	0.0232803	-0.424319	0.494218		-0.766616	0.131651	-1.21696	0.0387947	-1.25333	0.0510765	-1.16504	0.042637	-0.888749	0.123792	Solyc10g075090.1.1	Transport lipid	lipid transfer protein 12; non-specific lipid transfer protein (LE16), mRNA	Y	24-25	Y	24-25	121
Solyc12g009650.1.1	Transport lipid	330	3934.93	3650.15	1669.57	1054.54	741.316	4182.63	2134.34	480.406	257.707	98.9388	202.815	105.501	2538.86	546.617	1542.74	Significant	-0.882552	0.204032	-2.92563	0.0294955	-2.69567	0.0199628	-3.41393	0.00935362	-1.86992	0.204008	-5.30909	0.00176051		-2.15146	0.107825	-3.04998	0.0875654	-4.43111	0.0752194	-3.39555	0.0834364	-4.33846	0.0762144	Solyc12g009650.1.1	Transport lipid	Bifunctional inhibitor/lipid-transfer protein/seed storage 2S albumin superfamily protein; 36.4 kDa proline-rich protein (LOC101261588), mRNA	Y	25-26	Y	25-26	265
Solyc10g083790.1.1	Synthesis	331	1158.28	1253.14	870.813	738.171	654.012	1024.48	917.337	630.312	368.875	335.896	342.746	374.58	949.816	494.958	722.387	Significant	-0.336464	0.30262	-0.991413	0.00359549	-1.23923	0.0199756	-1.13594	0.0235722	-0.932176	0.0152641	-1.45154	0.0532494		-0.541385	0.0949277	-1.31432	0.0264527	-1.44944	0.0227249	-1.42031	0.0232621	-1.29218	0.0397787	Solyc10g083790.1.1	Synthesis	Cytochrome P450 superfamily protein; cytochrome P450-type monooxygenase 97C11 (CYP97C11), mRNA	N		N		547
Solyc03g121180.2.1	Synthesis	332	5977.85	3668.52	1112.06	1398.66	1210.42	2066.87	3919.03	1554.84	425.513	345.319	360.16	366.65	2572.4	1161.92	1867.16	Significant	-0.609131	0.414448	-1.23843	0.010921	-1.38597	0.0035186	-2.01804	0.0965543	-1.7488	0.00635235	-2.49497	0.0170442		-1.33373	0.171129	-3.20322	0.0903886	-3.50449	0.0868897	-3.44379	0.0875537	-3.41802	0.0877916	Solyc03g121180.2.1	Synthesis	GDSL-like Lipase/Acylhydrolase superfamily protein; GDSL esterase/lipase APG-like (LOC101251962), mRNA	Y	27-28	Y	27-28	359
Solyc06g083650.2.1	Synthesis	333	3724.46	2723.12	521.472	917.6	594.019	446.286	2281.21	954.111	164.974	140.534	110.964	42.1401	1487.83	615.656	1051.74	Significant	-0.707232	0.451813	-1.51303	0.00696497	-1.66035	0.0047611	-2.70695	0.0474091	-2.42042	0.0646165	-3.4047	0.0259968		-1.25757	0.100266	-3.78949	0.0429471	-4.02081	0.041939	-4.36164	0.040988	-5.75846	0.0385298	Solyc06g083650.2.1	Synthesis	GDSL-like Lipase/Acylhydrolase superfamily protein; GDSL esterase/lipase At5g33370-like (LOC101267033), mRNA	Y	22-23	Y	22-23	361
Solyc04g050730.2.1	Synthesis	334	961.516	833.044	332.716	324.068	193.289	161.399	545.459	306.124	33.1739	12.6538	10	10	467.672	152.902	310.287	Significant	-0.817841	0.143718	-1.44428	0.159638	-3.32617	0.000362584	-4.67865	0.0493481	-4.27269	0.0184646	-4.01256	0.321396		-0.833356	0.158637	-4.03935	0.0398247	-5.42983	0.0368941	-5.7694	0.0355994	-5.7694	0.0356044	Solyc04g050730.2.1	Synthesis	GDSL-like Lipase/Acylhydrolase superfamily protein; GDSL esterase/lipase At5g33370-like (LOC101244365), mRNA	Y	19-20	Y	19-20	367
Solyc07g049440.2.1	Synthesis	335	9693.37	5047.07	2270.24	3465.08	4035.84	2834.65	9565.15	2638.69	1453.78	568.93	487.769	551.225	4557.71	2544.26	3550.98	Significant	-0.0192106	0.965418	-0.935625	0.304033	-0.643035	0.425055	-2.60657	0.119302	-3.0486	0.000863065	-2.36246	0.0876989		-1.85797	0.082048	-2.71798	0.0597556	-4.07147	0.04958	-4.29352	0.0485439	-4.11707	0.0495348	Solyc07g049440.2.1	Synthesis	GDSL-like Lipase/Acylhydrolase superfamily protein; GDSL esterase/lipase At2g04570-like (LOC101266652), mRNA	Y	27-28	Y	27-28	354
Solyc03g117800.2.1	Synthesis	336	5424.11	4454	2545.09	2536.31	3015.96	1854.86	5898	2219.97	1447.08	565.892	473.102	466.333	3305.05	1845.06	2575.06	Significant	0.12084	0.890898	-1.00456	0.106273	-0.814567	0.158773	-2.16413	0.116579	-2.67239	0.00934882	-1.99188	0.113631		-1.40969	0.118575	-2.02708	0.0771877	-3.38163	0.0556966	-3.64	0.0529338	-3.66079	0.0529117	Solyc03g117800.2.1	Synthesis	Fatty acid hydroxylase superfamily; protein ECERIFERUM 3 (LOC101251368), transcript variant X3, mRNA	N		N		641
Solyc04g081790.2.1	Synthesis	337	277.556	184.689	110.296	66.083	73.1426	30.578	142.932	78.4926	32.1916	28.5857	26.9178	10	123.724	53.1866	88.4553	Significant	-0.95745	0.253306	-1.23447	0.00578775	-1.77662	0.0584964	-1.20898	0.0708078	-1.44215	0.221824	-1.61249	0.0828248		-0.864698	0.515981	-2.15057	0.313354	-2.32196	0.299747	-2.40869	0.295818	-3.83725	0.243468	Solyc04g081790.2.1	Synthesis	GDSL-like Lipase/Acylhydrolase superfamily protein; GDSL esterase/lipase EXL3-like (LOC101243782), mRNA	Y	21-22	Y	21-22	350
Solyc08g067260.2.1	Synthesis	338	9528.34	6578.16	3927.23	3599.69	4834.51	4846.86	6885.15	4290.75	2564.48	2864.38	2975.75	2743.79	5552.47	3720.72	4636.59	Significant	-0.468737	0.302707	-0.616455	0.0272427	-0.614846	0.00431906	-0.329649	0.373174	-0.700114	0.00570871	-0.820878	0.0202566		-0.682258	0.263934	-1.42482	0.121717	-1.26526	0.137977	-1.21023	0.143464	-1.32732	0.133654	Solyc08g067260.2.1	Synthesis	3-ketoacyl-CoA synthase 10; 3-ketoacyl-CoA synthase 10 (LOC101266659), mRNA	N		N		506
Solyc09g083050.2.1	Synthesis	339	2592.36	1821.44	1062.29	828.254	1049.84	653.331	1957.6	772.085	467.454	355.856	438.721	463.498	1334.58	742.536	1038.56	Significant	-0.40518	0.600053	-1.23824	0.0209205	-1.18428	0.00364853	-1.21878	0.175897	-1.25879	0.0595315	-0.495252	0.230384		-1.34226	0.262452	-2.06619	0.191976	-2.45972	0.172318	-2.15771	0.18705	-2.07845	0.191173	Solyc09g083050.2.1	Synthesis	3-ketoacyl-CoA synthase 11; 3-ketoacyl-CoA synthase 19-like (LOC101262858), mRNA	N		N		513
Solyc01g094570.2.1	Synthesis	340	959.044	721.667	430.47	442.124	485.628	622.591	739.324	465.668	378.343	277.498	365.764	488.226	610.254	452.471	531.362	Significant	-0.37539	0.179399	-0.63203	0.00415806	-0.186218	0.482296	-0.671973	0.0696792	-0.40894	0.0903458	-0.350737	0.110949	Significant	-0.666905	0.0135358	-0.966514	0.0303896	-1.41373	0.0114507	-1.0153	0.0136944	-0.59866	0.0274118	Solyc01g094570.2.1	Synthesis	alpha/beta-Hydrolases superfamily protein; uncharacterized LOC101260669 (LOC101260669), mRNA	N		N		440
Solyc01g109370.2.1	Synthesis	341	1485.5	979.384	410.145	548.68	374.309	446.805	1193.21	314.615	203.741	91.5622	186.026	247.491	707.47	372.773	540.122	Significant	-0.316104	0.339829	-1.63829	0.0103245	-1.0094	0.0102305	-2.58314	0.00157476	-1.00873	0.10357	-0.852271	0.249478	Significant	-1.92318	0.00857131	-2.55003	0.00349189	-3.70395	0.00278035	-2.68127	0.00423799	-2.2694	0.0192808	Solyc01g109370.2.1	Synthesis	lysophosphatidyl acyltransferase 5; probable 1-acyl-sn-glycerol-3-phosphate acyltransferase 5 (LOC101261466), transcript variant X1, mRNA	N		N		366
Solyc04g081770.2.1	Synthesis	342	1378.48	1190.15	813.977	640.491	754.828	648.193	1039.19	433.2	319.008	169.959	237.224	258.63	904.353	409.535	656.944	Significant	-0.407625	0.570174	-1.45803	0.00779164	-1.35139	0.0214958	-1.91399	0.117773	-1.6699	0.000299222	-1.32553	0.148179		-1.26235	0.303453	-1.70379	0.242371	-2.61219	0.187967	-2.13113	0.208684	-2.00649	0.218191	Solyc04g081770.2.1	Synthesis	GDSL-like Lipase/Acylhydrolase superfamily protein; GDSL esterase/lipase EXL3-like (LOC101268758), mRNA	N		N		341
Solyc02g085870.2.1	Synthesis	343	21549.3	15913.1	10301.1	7069.33	10853.1	10485.1	12897.1	6373.41	4217.5	2865.59	3252.82	4648.3	12695.2	5709.13	9202.15	Significant	-0.740588	0.167087	-1.32008	0.0162703	-1.28834	0.0294772	-1.30274	0.148019	-1.73835	0.00340732	-1.17356	0.0467004		-1.01691	0.229222	-1.61259	0.144206	-2.17015	0.113111	-1.98729	0.121465	-1.47228	0.166624	Solyc02g085870.2.1	Synthesis	3-ketoacyl-CoA synthase 6; 3-ketoacyl-CoA synthase 6 (LOC101245220), mRNA	N		N		496
XM_004245157.2	Synthesis	344	2236.51	1620.74	962.744	855.779	966.526	1131.33	1444.4	922.055	468.521	424.742	710.033	570.443	1295.61	756.699	1026.15		-0.630781	0.346324	-0.813727	0.0180746	-1.03904	0.0473771	-1.01065	0.31263	-0.444922	0.0522878	-0.987866	0.0745764		-0.647546	0.357153	-1.62428	0.160106	-1.76581	0.146116	-1.02451	0.237475	-1.34031	0.185297	XM_004245157.2	Synthesis	3-ketoacyl-CoA synthase 10 (LOC101266659), mRNA	#N/A		#N/A		#N/A
Solyc01g079240.2.1	Synthesis	345	1367.43	1385.1	1025.55	801.189	959.844	790.508	1393.47	964.03	669.364	462.334	798.844	485.027	1054.94	795.512	925.224		0.0272192	0.962138	-0.522839	0.0491239	-0.615534	0.0514283	-0.793208	0.06928	-0.264887	0.207494	-0.704715	0.047529		-0.531536	0.470825	-1.05782	0.278982	-1.59168	0.195135	-0.802701	0.349674	-1.52255	0.204624	Solyc01g079240.2.1	Synthesis	AMP-dependent synthetase and ligase family protein; long chain acyl-CoA synthetase 1 (LOC101262955), mRNA	N		N		663
Solyc08g067530.1.1	Transport lipid	346	605.247	1122.37	853.408	893.893	1621.22	596.38	492.327	320.589	251.113	227.391	241.195	131.451	948.753	277.344	613.048		-0.29791	0.776297	-1.80775	0.0994049	-1.7649	0.0395621	-1.97492	0.0449558	-2.7488	0.0251766	-2.18171	0.055966		-0.618892	0.665833	-0.971279	0.559261	-1.11444	0.521064	-1.02941	0.540468	-1.9051	0.405809	Solyc08g067530.1.1	Transport lipid	lipid transfer protein 1; non-specific lipid-transfer protein 1-like (LOC101255907), mRNA	Y	24-25	Y	24-25	117
Solyc10g076740.1.1	Synthesis	347	1471.6	1435.77	1601.04	1600.51	1963.79	2088.24	1367.84	967.631	1039.45	953.986	728.358	967.929	1693.49	1004.2	1348.85	Significant	-0.105481	0.760885	-0.569297	0.156547	-0.623192	0.112776	-0.746493	0.0635397	-1.43092	0.00117154	-1.10931	0.0575849	Significant	-0.499373	0.0796215	-0.396082	0.214976	-0.519862	0.0361889	-0.909182	0.00655201	-0.498929	0.0163767	Solyc10g076740.1.1	Synthesis	SGNH hydrolase-type esterase superfamily protein; GDSL esterase/lipase CPRD49-like (LOC101246683), mRNA	N		N		171
Solyc02g022890.1.1	Synthesis	348	162.261	286.074	279.066	122.785	106.806	265.653	109.064	101.312	66.9179	22.8941	26.3972	40.9748	203.774	61.26	132.517	Significant	-0.573136	0.284039	-1.49758	0.0143257	-2.06014	0.00546128	-2.42308	0.0016636	-2.01653	0.00716672	-2.69674	0.00231062		-0.106377	0.859792	-0.704715	0.315929	-2.25213	0.114882	-2.04672	0.123917	-1.41237	0.17273	Solyc02g022890.1.1	Synthesis	fatty acid hydroxylase 1;	N		N		69
Solyc03g006240.2.1	Synthesis	349	1319.01	1793.06	1005.74	924.643	1400.45	977.45	834.969	426.063	430.206	371.732	228.705	158.369	1236.73	408.341	822.533	Significant	-0.659658	0.308113	-2.07328	0.0383671	-1.22516	0.0133529	-1.31463	0.00926625	-2.61434	0.000798389	-2.62573	0.00220918		-0.970655	0.364997	-0.956695	0.369701	-1.16746	0.318298	-1.86824	0.2267	-2.39843	0.194337	Solyc03g006240.2.1	Synthesis	GDSL-like Lipase/Acylhydrolase superfamily protein; GDSL esterase/lipase At5g45910 (LOC101253456), mRNA	Y	19-20	Y	19-20	368
Solyc10g008720.2.1	Synthesis	350	6487.87	6316.89	4525.06	3546.91	3257.96	2268.55	1601.39	961.521	537.328	106.835	117.076	76.9049	4400.54	566.843	2483.69	Significant	-2.01842	0.144553	-2.71582	0.00293524	-3.07406	0.01175	-5.05311	0.00220318	-4.79845	0.00389892	-4.88255	0.0156179		-0.735938	0.201294	-1.57545	0.0732805	-3.90588	0.0342856	-3.7738	0.0343868	-4.38011	0.0326895	Solyc10g008720.2.1	Synthesis	GDSL-like Lipase/Acylhydrolase superfamily protein; GDSL esterase/lipase At1g28610 (LOC101256225), mRNA	Y	22-23	Y	22-23	388
Solyc10g008710.2.1	Synthesis	351	2741.16	4278.03	1896.23	1591.09	899.188	512.749	342.877	292.247	198.126	32.7608	15.7757	12.2577	1986.41	149.007	1067.71	Significant	-2.99903	0.214531	-3.87169	0.00111842	-3.25865	0.0519069	-5.60191	0.0699574	-5.83285	0.0253381	-5.38649	0.0650335		-0.230504	0.77632	-0.791276	0.42061	-3.38765	0.119086	-4.44192	0.109779	-4.80593	0.107159	Solyc10g008710.2.1	Synthesis	GDSL-like Lipase/Acylhydrolase superfamily protein; GDSL esterase/lipase At1g28610-like (LOC101256134), transcript variant X1, mRNA	N		Y	28-29	378
Solyc01g005990.2.1	Transport lipid	352	1901.41	1413.84	811.052	734.999	1128.51	859.807	799.603	414.602	328.387	206.744	157.326	178.977	1141.6	347.606	744.605	Significant	-1.24971	0.0844406	-1.76982	0.00610469	-1.3044	0.00340455	-1.8299	0.0818426	-2.8426	4.56399e-05	-2.26424	0.00903755		-0.947557	0.172033	-1.28389	0.11395	-1.95144	0.0752183	-2.34553	0.0652161	-2.15951	0.0698621	Solyc01g005990.2.1	Transport lipid	Bifunctional inhibitor/lipid-transfer protein/seed storage 2S albumin superfamily protein; protein YLS3 (LOC101250539), mRNA	Y	25-26	Y	25-26	193
Solyc03g005900.2.1	Synthesis	353	926.789	348.5	317.929	275.775	323.403	371.024	246.179	107.59	57.7645	35.5645	24.3316	22.7852	427.237	82.3691	254.803	Significant	-1.91253	0.00406824	-1.69561	0.0477713	-2.46045	0.0541164	-2.95499	0.207105	-3.73243	0.00360283	-4.02534	0.183321		-1.19416	0.0572704	-2.09145	0.0320569	-2.7912	0.0258967	-3.3388	0.0234701	-3.43354	0.0227557	Solyc03g005900.2.1	Synthesis	GDSL-like Lipase/Acylhydrolase superfamily protein; GDSL esterase/lipase At5g45670-like (LOC101245129), mRNA	Y	24-25	Y	24-25	366
Solyc05g041140.2.1	Transport lipid	354	298.369	266.901	243.833	130.869	168.466	106.094	127.465	98.9248	72.5897	27.7797	18.963	24.7883	202.422	61.7518	132.087	Significant	-1.227	0.151346	-1.4319	0.00414267	-1.74806	0.00827365	-2.23602	0.0345027	-3.1512	0.00024004	-2.09761	0.0838563	Significant	-0.365697	0.16831	-0.812265	0.0794708	-2.198	0.0131482	-2.74885	0.007749	-2.36237	0.0189375	Solyc05g041140.2.1	Transport lipid	Bifunctional inhibitor/lipid-transfer protein/seed storage 2S albumin superfamily protein; uncharacterized LOC101257668 (LOC101257668), mRNA	Y	21-22	Y	21-22	112
Solyc03g079880.2.1	Transport lipid	355	9153.83	7683.7	8153.37	4194.77	5580.6	3522.57	2569.97	2047.98	1026.19	510.738	183.986	335.515	6381.47	1112.4	3746.94	Significant	-1.83262	0.110702	-1.9076	0.00042133	-2.9901	0.0193658	-3.03794	0.0596338	-4.92275	0.00288278	-3.39218	0.105527		-0.327552	0.386944	-1.32446	0.171674	-2.3311	0.068834	-3.80408	0.0370836	-2.9373	0.0427467	Solyc03g079880.2.1	Transport lipid	Bifunctional inhibitor/lipid-transfer protein/seed storage 2S albumin superfamily protein; uncharacterized LOC101258342 (LOC101258342), mRNA	Y	34-35	Y	34-35	125
Solyc12g089050.1.1	Synthesis	356	87.6477	84.4386	107.409	81.5042	102.744	68.3831	57.5211	41.1822	33.8946	17.3548	10	10	88.6878	28.3255	58.5066	Significant	-0.607624	0.365654	-1.03588	0.0259037	-1.66399	0.0152746	-2.23154	0.0435832	-3.36098	5.84986e-05	-2.77364	0.0881506		-0.48207	0.45316	-0.763037	0.306553	-1.72876	0.149848	-2.52409	0.0962589	-2.52409	0.094113	Solyc12g089050.1.1	Synthesis	acyl-CoA sterol acyl transferase 1; acyl-CoA--sterol O-acyltransferase 1-like (LOC104645201), mRNA	N		N		317
Solyc12g010590.1.1	Synthesis	357	909.983	552.612	364.479	316.285	462.787	586.681	449.874	265.82	189.999	140.941	84.6104	58.2667	532.138	198.252	365.195	Significant	-1.01632	0.0576424	-1.05582	0.000666098	-0.939845	0.0121895	-1.16613	0.123215	-2.45144	0.00730617	-3.33183	0.00962622		-0.759072	0.104552	-1.24353	0.058294	-1.67443	0.0436864	-2.41062	0.0318745	-2.94878	0.0264209	Solyc12g010590.1.1	Synthesis	O-acyltransferase (WSD1-like) family protein; O-acyltransferase WSD1-like (LOC101252750), mRNA	N		N		491
Solyc02g071610.2.1	Synthesis	358	2429.52	1926.15	901.949	742.58	1092.43	678.834	955.831	615.692	226.024	65.0134	52.2757	16.9149	1295.24	321.958	808.601	Significant	-1.34585	0.106867	-1.64544	0.00122536	-1.99657	0.0296632	-3.51374	0.0528667	-4.38525	0.00121482	-5.3267	0.0305658		-0.634545	0.274466	-2.08028	0.0851319	-3.87795	0.0581366	-4.19254	0.0566545	-5.82039	0.0527838	Solyc02g071610.2.1	Synthesis	GDSL-like Lipase/Acylhydrolase superfamily protein; GDSL esterase/lipase At5g45670 (LOC101257528), mRNA	Y	29-30	Y	29-30	367
Solyc01g109180.2.1	Synthesis	359	482.547	334.864	197.726	257.966	308.843	286.296	331.52	226.439	101.058	87.6135	64.9852	50.5321	311.374	143.691	227.532	Significant	-0.541573	0.233293	-0.564451	0.238299	-0.968327	0.0192212	-1.55795	0.0417472	-2.24869	0.000790853	-2.50224	0.0502226		-0.549972	0.192895	-1.71392	0.0443412	-1.91987	0.0393289	-2.35091	0.0335749	-2.71382	0.0308487	Solyc01g109180.2.1	Synthesis	long-chain acyl-CoA synthetase 2; long chain acyl-CoA synthetase 2 (LOC101259379), mRNA	N		N		659
Solyc05g009270.2.1	Synthesis	360	1433.02	874.645	507.718	858.865	870.409	645.26	992.042	320.887	215.28	108.991	35.0884	34.5015	864.986	284.465	574.726	Significant	-0.530587	0.348785	-1.44663	0.00947815	-1.23781	0.195293	-2.97822	0.0109747	-4.63263	0.00335031	-4.22515	0.14102	Significant	-1.62833	0.000437596	-2.20418	7.99763e-05	-3.18619	0.000477437	-4.82133	8.29809e-06	-4.84567	9.13852e-05	Solyc05g009270.2.1	Synthesis	3-ketoacyl-CoA synthase 6; 3-ketoacyl-CoA synthase 6 (LOC101252583), mRNA	N		N		494
Solyc07g056250.2.1	Synthesis	361	317.102	146.332	192.322	236.126	137.438	305.996	206.19	135.585	87.8129	32.3349	22.8787	44.155	222.552	88.1594	155.356	Significant	-0.62097	0.0452203	-0.110048	0.747373	-1.13102	0.0837535	-2.86839	0.00286223	-2.5867	0.0334903	-2.79286	0.21951	Significant	-0.604782	0.0309597	-1.23147	0.0626634	-2.67281	0.00793342	-3.1719	0.00504894	-2.22333	0.0105887	Solyc07g056250.2.1	Synthesis	alpha/beta-Hydrolases superfamily protein; GDSL esterase/lipase At4g10955-like (LOC101249562), mRNA	N		N		379
Solyc05g012370.2.1	Synthesis	362	765.442	925.545	963.008	681.376	762.09	1350.47	1019.09	620.144	478.414	219.172	186.468	250.247	907.989	462.255	685.122	Significant	0.412911	0.230968	-0.5777	0.0254005	-1.00929	0.0102824	-1.63639	0.00996337	-2.03103	0.00115393	-2.43204	0.0107064	Significant	-0.716602	0.00927697	-1.09095	0.00903309	-2.21714	0.00465629	-2.45028	0.00245911	-2.02585	0.00443782	Solyc05g012370.2.1	Synthesis	alpha/beta-Hydrolases superfamily protein; monoacylglycerol lipase ABHD6-like (LOC101244871), mRNA	N		N		351
Solyc05g043330.2.1	Synthesis	363	193.623	138.557	52.4168	71.716	87.0633	114.894	117.24	40.3952	39.5151	19.4002	13.9822	21.1439	109.712	41.9461	75.8289	Significant	-0.723786	0.448711	-1.77823	0.00177481	-0.407628	0.358036	-1.88622	0.171341	-2.63848	0.00332492	-2.442	0.0280144		-1.53721	0.0699927	-1.56899	0.0760696	-2.59532	0.0483459	-3.0678	0.0406647	-2.47115	0.047006	Solyc05g043330.2.1	Synthesis	GDSL-like Lipase/Acylhydrolase superfamily protein; GDSL esterase/lipase At2g04570-like (LOC101250696), mRNA	N		Y	27-28	357
Solyc01g100930.2.1	Synthesis	364	2047.79	1774.8	1933.58	2524.91	2207.65	3226.88	2386.15	746.199	623.286	387.552	309.24	537.564	2285.93	831.665	1558.8	Significant	0.220619	0.0749989	-1.25002	0.00737074	-1.63331	0.00180686	-2.70377	0.0066514	-2.83571	0.0144219	-2.58563	0.0102425	Significant	-1.67705	0.00545334	-1.93672	0.00353617	-2.62222	0.00234208	-2.94788	0.00232661	-2.15017	0.0181916	Solyc01g100930.2.1	Synthesis	GDSL-like Lipase/Acylhydrolase superfamily protein; GDSL esterase/lipase At1g09390 (LOC101257899), mRNA	Y	34-35	Y	34-35	371
Solyc10g080690.1.1	Synthesis	365	121.645	72.8426	74.9112	132.158	94.517	135.072	82.2246	28.2087	28.2088	15.1396	10	12.5352	105.191	29.3861	67.2886	Significant	-0.565041	0.518268	-1.36864	0.0662219	-1.40904	0.0270478	-3.12586	0.0414893	-3.24057	0.000116895	-3.42967	0.0206085		-1.54343	0.079958	-1.54342	0.0696925	-2.44124	0.0467776	-3.03957	0.0337086	-2.71359	0.0608249	Solyc10g080690.1.1	Synthesis	patatin-like protein 6; patatin-like protein 3 (LOC101268154), mRNA	N		N		432
Solyc03g121600.2.1	Synthesis	366	42.2309	40.3168	23.8815	46.0805	44.6508	44.2899	31.4681	10.3811	10	10	10	10	40.2417	13.6415	26.9416	Significant	-0.424411	0.562311	-1.95742	0.018157	-1.2559	0.101446	-2.20416	0.0370612	-2.15869	0.00896284	-2.14698	0.038181		-1.59993	0.0680759	-1.65389	0.0655361	-1.65389	0.0607525	-1.65389	0.0462179	-1.65389	0.0430323	Solyc03g121600.2.1	Synthesis	Glucose-methanol-choline (GMC) oxidoreductase family protein; protein HOTHEAD (LOC101255874), mRNA	N		N		442
Solyc00g156980.2.1	Synthesis	367	59.3882	46.62	23.7274	57.016	57.5093	42.1871	40.5488	14.1272	16.2742	10.3157	10	10	47.7413	16.8776	32.3095	Significant	-0.550516	0.41509	-1.72248	0.0366797	-0.543965	0.4567	-2.46653	0.0791113	-2.5238	0.0136584	-2.0768	0.00792054		-1.52119	0.18675	-1.31707	0.217771	-1.97482	0.150189	-2.01966	0.126329	-2.01966	0.108051	Solyc00g156980.2.1	Synthesis	Glucose-methanol-choline (GMC) oxidoreductase family protein; protein HOTHEAD-like (LOC101254185), mRNA	Y	30-31	Y	30-31	159
Solyc04g054260.2.1	Synthesis	368	23360.2	11565.4	10050.9	5375.55	6037.86	6454.93	5997.38	3522.4	3262.77	2027.6	1659.48	1399.86	10474.1	2978.25	6726.2	Significant	-1.96165	0.0240555	-1.71519	0.0198496	-1.62316	0.0152925	-1.40664	0.17358	-1.8633	0.0912892	-2.20512	0.00857869	Significant	-0.767775	0.0367764	-0.878238	0.0559694	-1.56456	0.0198596	-1.8536	0.00140319	-2.09905	0.000634494	Solyc04g054260.2.1	Synthesis	ferulic acid 5-hydroxylase 1; cytochrome P450 CYP736A12-like (LOC101247609), mRNA	N		N		500
Solyc02g063140.2.1	Synthesis	369	293.965	258.791	213.493	113.357	170.825	160.563	129.123	114.929	82.8054	50.4179	79.3652	59.5336	201.832	86.0289	143.931	Significant	-1.1869	0.24304	-1.17105	0.0562615	-1.36639	0.112285	-1.16887	0.0660336	-1.10594	0.0109763	-1.43136	0.0800532		-0.168008	0.803284	-0.640949	0.446751	-1.35674	0.255419	-0.702168	0.424994	-1.11697	0.301446	Solyc02g063140.2.1	Synthesis	3-ketoacyl-CoA synthase 6; 3-ketoacyl-CoA synthase 6-like (LOC101257332), mRNA	N		N		496
Solyc07g043460.2.1	Synthesis	370	711.294	1680.87	1860.01	2379.33	1747.84	3338.04	938.576	584.012	452.029	173.531	269.454	130.763	1952.9	424.728	1188.81	Significant	0.400029	0.696561	-1.52514	0.0111895	-2.04082	0.0418684	-3.77729	0.0316511	-2.69746	0.000838389	-4.67398	0.0226655		-0.684477	0.520816	-1.05406	0.392611	-2.43528	0.231864	-1.80044	0.272042	-2.84352	0.212128	Solyc07g043460.2.1	Synthesis	cytochrome P450, family 72, subfamily A, polypeptide 7; cytochrome P450 CYP72A219-like (LOC101255011), mRNA	N		N		516
Solyc12g049550.1.1	Synthesis	371	559.515	174.233	162.778	126.729	166.389	56.2733	202.995	122.135	101.702	62.5942	47.9554	28.0913	207.653	94.2456	150.949	Significant	-1.46273	0.491927	-0.512538	0.0990819	-0.67855	0.0344216	-1.01765	0.0272587	-1.7948	0.00393974	-1.00233	0.365295		-0.732965	0.376251	-0.997095	0.284421	-1.69735	0.181759	-2.08168	0.155986	-2.85325	0.128801	Solyc12g049550.1.1	Synthesis	GDSL-motif lipase 5; GDSL esterase/lipase 5-like (LOC101262291), mRNA	Y	28-29	Y	28-29	365
Solyc02g067660.2.1	Synthesis	372	3553.91	1893.74	1286.14	1180.23	962.028	912.583	2054.68	1326.36	1252.87	651.372	331.376	275.565	1631.44	982.036	1306.74		-0.790497	0.24696	-0.513765	0.0712776	-0.037812	0.93465	-0.85751	0.128245	-1.53761	0.199442	-1.72757	0.148367		-0.631438	0.271462	-0.71368	0.302106	-1.65736	0.094001	-2.63237	0.0642627	-2.89845	0.0610211	Solyc02g067660.2.1	Synthesis	senescence-associated gene 101; senescence-associated carboxylesterase 101 (LOC101260601), transcript variant X1, mRNA	N		N		567
Solyc10g075130.1.1	Transport lipid	373	10518.1	10400.7	5287.12	4595.69	10375.8	8634.1	7425.17	3878.55	3476.3	4157.32	2886.24	3603.62	8301.93	4237.87	6269.9	Significant	-0.502374	0.33144	-1.4231	0.0226192	-0.604928	0.130344	-0.144625	0.788833	-1.84597	0.0092956	-1.2606	0.107854		-0.936908	0.150026	-1.09487	0.110245	-0.836769	0.133454	-1.36324	0.0761732	-1.04298	0.122936	Solyc10g075130.1.1	Transport lipid	non-specific lipid-transfer protein 2-like (LOC101267363), mRNA	N		N		29
Solyc04g011690.2.1	Synthesis	374	2830.23	2332.25	1533.97	1150.49	1750.06	3003.39	1276.89	796.137	539.184	916.303	608.22	765.178	2100.07	816.986	1458.53	Significant	-1.14828	0.0169371	-1.55063	0.00227452	-1.50843	0.0075332	-0.328349	0.144313	-1.52474	0.00143206	-1.97272	0.0358595		-0.681549	0.140397	-1.24379	0.0772405	-0.47874	0.225503	-1.06997	0.0831469	-0.738771	0.126992	Solyc04g011690.2.1	Synthesis	Cytochrome P450 superfamily protein; cytochrome P450 CYP736A12-like (LOC101255386), mRNA	N		Y	23-24	501
Solyc07g055470.2.1	Synthesis	375	2590.9	1990.58	888.758	757.013	859.71	2710.68	1164.85	586.929	410.843	418.769	417.722	748.844	1632.94	624.659	1128.8	Significant	-1.15332	0.126771	-1.76193	0.00368266	-1.11321	0.0926327	-0.854165	0.144624	-1.04131	0.00746734	-1.85592	0.0149008	Significant	-0.988881	0.00715079	-1.50348	0.00310069	-1.47591	0.0133677	-1.47952	0.00268609	-0.637402	0.147983	Solyc07g055470.2.1	Synthesis	cytochrome P450, family 72, subfamily A, polypeptide 15; cytochrome P450 CYP72A219 (LOC101264947), mRNA	N		N		517
Solyc06g083920.2.1	Synthesis	376	304.241	234.168	211.925	189.763	210.07	217.907	284.841	191.818	221.404	191.371	200.536	185.976	228.012	212.658	220.335		-0.0950584	0.744101	-0.287801	0.0620143	0.0631276	0.886856	0.0121753	0.951297	-0.067011	0.581535	-0.228596	0.43305		-0.570414	0.14036	-0.363476	0.459404	-0.573783	0.151898	-0.506294	0.153784	-0.61504	0.1703	Solyc06g083920.2.1	Synthesis	alpha/beta-Hydrolases superfamily protein; uncharacterized LOC101260059 (LOC101260059), transcript variant X2, mRNA	N		N		523
Solyc11g069710.1.1	Transport ABC2	377	975.34	534.039	314.689	324.174	388.105	415.267	830.409	222.87	333.566	161.018	140.007	231.222	491.936	319.849	405.892		-0.232083	0.241136	-1.26074	0.0574686	0.0840471	0.796054	-1.00955	0.129802	-1.47095	0.0175484	-0.844761	0.198091	Significant	-1.89762	0.0141681	-1.31585	0.0202152	-2.3666	0.0133178	-2.56833	0.00533481	-1.84454	0.023532	Solyc11g069710.1.1	Transport ABC2	ABC-2 type transporter family protein; ABC transporter G family member 3 (LOC101265507), transcript variant X2, mRNA	N		N		723
Solyc07g017510.2.1	Synthesis	378	16435.6	17362.3	7510.37	6885.84	10064.4	12371.3	12714.5	10348.5	7962.39	6602.69	7200.81	8800.71	11771.7	8938.26	10355	Significant	-0.370351	0.125494	-0.746543	0.0133627	0.084316	0.403492	-0.0605789	0.833896	-0.483035	0.150737	-0.491306	0.0873394	Significant	-0.297056	0.0880702	-0.675202	0.00815884	-0.945349	0.0284993	-0.820243	0.0209714	-0.530783	0.000282727	Solyc07g017510.2.1	Synthesis	phosphatidylinositol-4-phosphate 5-kinase family protein; 1-phosphatidylinositol-3-phosphate 5-kinase FAB1B (LOC101260244), transcript variant X2, mRNA	N		N		1773
Solyc08g074480.1.1	Transport lipid	379	1020.44	784.774	592.761	515.301	426.666	777.548	614.891	818.299	446.718	440.183	415.071	101.729	686.248	472.815	579.532	Significant	-0.730787	0.159317	0.0603518	0.849823	-0.408084	0.59787	-0.227312	0.762032	-0.0397502	0.831951	-2.9342	0.000942469		0.412296	0.383444	-0.460966	0.608892	-0.482228	0.587804	-0.566975	0.373386	-2.5956	0.100741	Solyc08g074480.1.1	Transport lipid	Bifunctional inhibitor/lipid-transfer protein/seed storage 2S albumin superfamily protein; 14 kDa proline-rich protein DC2.15-like (LOC101244981), mRNA	Y	23-24	Y	23-24	131
Solyc12g010910.1.1	Synthesis	380	4778.12	8546.12	8658.35	7293.42	6346.57	4148.51	3947.95	6770.23	6235.53	3493.89	3570.81	1282.3	6628.52	4216.78	5422.65		-0.27534	0.403922	-0.336065	0.29857	-0.47358	0.241712	-1.06176	0.140531	-0.829727	0.214467	-1.69387	0.0399062		0.7781	0.174802	0.659408	0.267017	-0.17627	0.696811	-0.144853	0.68387	-1.62238	0.068531	Solyc12g010910.1.1	Synthesis	alpha/beta-Hydrolases superfamily protein; phospholipase A1-IIdelta-like (LOC101259122), mRNA	N		N		410
Solyc03g116730.2.1	Synthesis	381	995.517	2348.46	1337.13	443.897	635.91	678.017	185.548	756.634	304.062	59.0125	195.111	62.925	1073.16	260.549	666.852	Significant	-2.42365	0.122093	-1.63405	0.178133	-2.1367	0.0554984	-2.91113	0.00371754	-1.70453	0.141668	-3.42962	0.138228		2.0278	0.458507	0.712573	0.438949	-1.6527	0.326505	0.0724996	0.933246	-1.56009	0.343745	Solyc03g116730.2.1	Synthesis	fatty acid desaturase 5; palmitoyl-monogalactosyldiacylglycerol delta-7 desaturase, chloroplastic (LOC101250586), mRNA	N		N		387
Solyc03g111280.1.1	Synthesis	382	4947.12	11114.8	2369.15	204.103	256.56	301.89	293.634	3510.22	323.403	36.0636	97.8108	11.1938	3198.94	712.053	1955.5	Significant	-4.0745	0.0170687	-1.66285	0.0790227	-2.87297	0.166858	-2.50068	0.00962875	-1.39123	0.20805	-4.75325	0.217759		3.57947	0.287566	0.139314	0.623705	-3.0254	0.0321666	-1.58595	0.0574865	-4.71325	0.0266019	Solyc03g111280.1.1	Synthesis	cytochrome P450, family 94, subfamily B, polypeptide 3; cytochrome P450 94B3-like (LOC101263399), mRNA	Y	17-18	Y	17-18	492
Solyc03g111300.1.1	Synthesis	383	2219.96	5774.81	1649.43	359.645	243.838	209.933	352.474	1934.39	252.613	31.7812	104.741	11.8052	1742.94	447.968	1095.45	Significant	-2.65494	0.0360075	-1.57789	0.0413784	-2.70697	0.119229	-3.50033	0.00285431	-1.2191	0.146998	-4.15243	0.13653		2.45629	0.1894	-0.480587	0.307075	-3.47127	0.0491214	-1.75069	0.0775215	-4.90002	0.0433781	Solyc03g111300.1.1	Synthesis	cytochrome P450, family 94, subfamily B, polypeptide 3; cytochrome P450 94B3-like (LOC101263302), mRNA	Y	17-18	Y	17-18	491
Solyc03g111290.1.1	Synthesis	384	20409.3	40404.7	17752.7	3839.3	3098.59	2272.18	4578.11	17608.3	4229.15	859.374	1182.44	295.087	14629.5	4792.07	9710.76		-2.1564	0.0409966	-1.19827	0.083939	-2.0696	0.153279	-2.15948	0.0510781	-1.38985	0.0304804	-2.94487	0.127872		1.94343	0.207891	-0.114386	0.761371	-2.41339	0.0676156	-1.95299	0.076427	-3.95554	0.0501459	Solyc03g111290.1.1	Synthesis	cytochrome P450, family 94, subfamily B, polypeptide 3; cytochrome P450 94B3-like (LOC101263598), mRNA	N		N		494
Solyc12g011040.1.1	Synthesis	385	19317.3	49669.1	75101.7	39451.5	67256.3	11058.5	35412.7	76444.3	92953.3	22302.2	11501	5170.52	43642.4	40630.7	42136.5		0.874371	0.206171	0.62206	0.0953135	0.307661	0.511825	-0.822897	0.402188	-2.54791	0.0377874	-1.09677	0.335406		1.11014	0.0680349	1.39224	0.135247	-0.667082	0.535524	-1.62251	0.126057	-2.77588	0.0582459	Solyc12g011040.1.1	Synthesis	lipoxygenase 2; linoleate 13S-lipoxygenase 2-1, chloroplastic-like (LOC101262081), mRNA	N		N		892
Solyc01g006540.2.1	Synthesis	386	6640.48	15271.2	23029.9	10250.5	19512	3622.15	10142.2	22625	23304.1	4988.76	2745.94	1893.68	13054.4	10949.9	12002.2		0.611005	0.44957	0.567104	0.209088	0.0170776	0.964175	-1.03894	0.303307	-2.82899	0.0246699	-0.935654	0.312732		1.15755	0.1233	1.20022	0.157049	-1.02361	0.365718	-1.88499	0.127098	-2.4211	0.101153	Solyc01g006540.2.1	Synthesis	lipoxygenase 2; lipoxygenase (loxC), mRNA	N		N		896
Solyc08g014000.2.1	Synthesis	387	10613.9	14140.4	63777.6	26078	37542.5	22014.2	12732.7	36293.8	42430.7	9272.16	2490.69	1951.81	29027.8	17528.6	23278.2		0.262583	0.0777065	1.3599	0.192213	-0.587943	0.252914	-1.49186	0.239177	-3.9139	0.0343434	-3.49555	0.124273	Significant	1.51119	0.173006	1.73657	0.140539	-0.457561	0.718754	-2.35392	0.00376828	-2.70565	0.0119203	Solyc08g014000.2.1	Synthesis	lipoxygenase 1; lipoxygenase (LOX1.1), mRNA	N		N		860
Solyc04g074790.1.1	Synthesis	388	392.84	492.751	461.677	338.682	465.657	645.869	328.449	416.818	400.479	282.808	194.634	259.386	466.246	313.762	390.004	Significant	-0.258271	0.288359	-0.241441	0.632505	-0.205157	0.589824	-0.260107	0.0123941	-1.2585	0.000858442	-1.31614	0.0294349	Significant	0.343746	0.547666	0.286057	0.441082	-0.215847	0.0887987	-0.754908	0.0109532	-0.34057	0.408551	Solyc04g074790.1.1	Synthesis	RING/U-box superfamily protein; RING-H2 finger protein ATL54-like (LOC101267886), mRNA	N		N		333
Solyc07g049430.2.1	Synthesis	389	55.638	48.2417	32.5081	47.1225	57.2434	40.9644	58.2303	51.7294	61.6733	34.3894	41.727	30.363	46.953	46.3521	46.6525		0.0657016	0.706709	0.100705	0.710936	0.923847	0.221591	-0.45445	0.106434	-0.45613	0.0218852	-0.432055	0.178108		-0.170787	0.230482	0.0828743	0.85565	-0.759806	0.0266732	-0.480791	0.0199838	-0.939455	0.0243626	Solyc07g049430.2.1	Synthesis	GDSL-like Lipase/Acylhydrolase superfamily protein; GDSL esterase/lipase At2g42990-like (LOC101266954), mRNA	Y	23-24	Y	23-24	353
Solyc05g014150.2.1	Synthesis	390	120.617	173.169	120.548	127.473	127.785	85.6384	144.54	135.621	205.548	155.076	103.57	37.0375	125.872	130.232	128.052	Significant	0.261041	0.525267	-0.3526	0.428727	0.769874	0.00207986	0.282782	0.511541	-0.303119	0.349287	-1.20927	0.0318831		-0.0918898	0.755165	0.508007	0.0595754	0.101503	0.807774	-0.480867	0.131024	-1.96441	0.0203481	Solyc05g014150.2.1	Synthesis	beta-ketoacyl reductase 1; very-long-chain 3-oxoacyl-CoA reductase-like protein At1g24470 (LOC101253896), transcript variant X2, mRNA	N		N		210
Solyc05g014140.1.1	Synthesis	391	149.924	223.323	193.993	187.076	194.709	103.26	201.474	195.76	332.923	256.773	148.506	44.6612	175.381	196.683	186.032	Significant	0.426365	0.156374	-0.190047	0.638111	0.779187	0.0127372	0.456866	0.316413	-0.390792	0.197594	-1.20918	0.0389862	Significant	-0.0415087	0.452093	0.724599	0.014911	0.349902	0.358539	-0.440067	0.00817348	-2.1735	0.00134755	Solyc05g014140.1.1	Synthesis	beta-ketoacyl reductase 2; very-long-chain 3-oxoacyl-CoA reductase-like protein At1g24470 (LOC101253896), transcript variant X1, mRNA	N		N		71
Solyc07g040800.1.1	Synthesis	392	10	10	10	10	14.9056	10	10	10	10	10	10	10	10.8176	10	10.4088		0	0.550102	0	0.111791	0	0.493899	0	0.505307	-0.575856	0.406862	0	0.539043		0	0.479917	0	0.733434	0	0.98641	0	0.864724	0	0.897067	Solyc07g040800.1.1	Synthesis	PLAT/LH2 domain-containing lipoxygenase family protein; probable linoleate 9S-lipoxygenase 5 (LOC101266174), mRNA	N		N		100
Solyc05g014210.2.1	Synthesis	393	12.9813	10	10	10	10	10	10	10	10	10	10	11.204	10.4969	10.2007	10.3488		-0.37644	0.744406	0	0.396451	0	0.202506	0	0.927175	0	0.0163465	0.164017	0.411687		0	0.423088	0	0.47155	0	0.429233	0	0.640025	0.164017	0.831992	Solyc05g014210.2.1	Synthesis	GDSL-like Lipase/Acylhydrolase superfamily protein; GDSL esterase/lipase At3g48460-like (LOC101252394), mRNA	Y	26-27	Y	26-27	448
Solyc08g078910.1.1	Transport lipid	394	20.8388	10	10	10	10	10	10	10.0804	10	13.4096	10	14.0138	11.8065	11.2506	11.5285		-1.05927	0.286022	0.011549	0.630727	0	0.437415	0.423264	0.329752	0	0.281554	0.486845	0.0200382		0.011549	0.59754	0	0.883212	0.423264	0.514784	0	0.561882	0.486845	0.172223	Solyc08g078910.1.1	Transport lipid	Bifunctional inhibitor/lipid-transfer protein/seed storage 2S albumin superfamily protein; 14 kDa proline-rich protein DC2.15-like (LOC101250827), mRNA	Y	22-23	Y	22-23	131
Solyc10g075150.1.1	Transport lipid	395	54.817	21.2113	10	10	10	13.808	10	10	10	29.324	13.7681	15.323	19.9727	14.7359	17.3543		-2.45462	0.06545	-1.08483	0.358981	0	0.372267	1.55208	0.206578	0.461332	0.338253	0.15019	0.886681		0	0.0615631	0	0.0360773	1.55208	0.258253	0.461332	0.548027	0.615694	0.0223227	Solyc10g075150.1.1	Transport lipid	lipid transfer protein 12; non-specific lipid-transfer protein 2-like (LOC101266879), mRNA	Y	23-24	Y	23-24	113
Solyc03g078310.1.1	Synthesis	396	11.5062	10	10	10	10	10	10	10	10	10	10	10	10.251	10	10.1255	Significant	-0.202406	0.207941	0	0.00213672	0	0.329878	0	0.235365	0	0.0303533	0	0.0264146		0	0.191796	0	0.359733	0	0.0505392	0	0.937039	0	0.362125	Solyc03g078310.1.1	Synthesis	AMP-dependent synthetase and ligase family protein; putative disease resistance RPP13-like protein 1 (LOC101244352), transcript variant X4, mRNA	N		N		95
Solyc07g055490.2.1	Synthesis	397	53.48	10	10	20.0852	10	13.6539	10	10	14.343	10.569	10	19.4032	19.5365	12.3859	15.9612		-2.419	0.333186	0	0.916743	0.520346	0.139754	-0.926294	0.659987	0	0.46231	0.506975	0.642585		0	0.507297	0.520346	0.168634	0.079837	0.385559	0	0.942377	0.956292	0.273686	Solyc07g055490.2.1	Synthesis	cytochrome P450, family 72, subfamily A, polypeptide 15; cytochrome P450 CYP72A219-like (LOC101264028), mRNA	N		N		523
Solyc01g099210.2.1	Synthesis	398	17.352	10	10	10	10	10	11.3201	13.5375	12.9668	10	10	10	11.2253	11.3041	11.2647		-0.616208	0.352936	0.436966	0.514691	0.374826	0.0180162	0	0.194781	0	0.243474	0	0.340805		0.258074	0.754284	0.195935	0.737887	-0.178891	0.433451	-0.178891	0.587648	-0.178891	0.408598	Solyc01g099210.2.1	Synthesis	lipoxygenase 1; probable linoleate 9S-lipoxygenase 5 (LOC101244618), mRNA	N		N		863
Solyc09g065420.2.1	Transport lipid	399	19.5926	30.4076	145.953	77.9677	135.492	64.4775	21.9875	18.9848	70.0585	46.0966	52.539	48.3775	78.9818	43.0073	60.9945		0.166374	0.671586	-0.679592	0.0254502	-1.05888	0.236592	-0.758216	0.414501	-1.36674	0.0859464	-0.41446	0.489193	Significant	-0.21184	0.234905	1.67188	0.068645	1.06798	0.133495	1.25671	0.00738375	1.13766	0.0907755	Solyc09g065420.2.1	Transport lipid	Bifunctional inhibitor/lipid-transfer protein/seed storage 2S albumin superfamily protein; non-specific lipid-transfer protein-like protein At2g13820 (LOC101261449), mRNA	Y	26-27	Y	26-27	172
Solyc07g064410.1.1	Synthesis	400	10.6907	10	185.388	716.702	1009.76	139.694	10	10	121.443	472.232	521.547	28.1447	345.373	193.894	269.634	Significant	-0.0963542	0.343193	0	0.678143	-0.610267	0.272928	-0.601876	0.104197	-0.953147	0.00449857	-2.31133	0.0278462	Significant	0	0.751265	3.60221	0.0209011	5.56142	0.0303106	5.70472	0.00224362	1.49286	0.018774	Solyc07g064410.1.1	Synthesis	fatty acid desaturase A; fatty acid desaturase 4, chloroplastic (LOC101252202), mRNA	N		N		332
Solyc01g095030.2.1	Synthesis	401	708.34	775.082	3284.08	4745.9	5250.32	3538.18	740.607	569.993	2862.87	3305.76	3321.12	2151.38	3050.32	2158.62	2604.47	Significant	0.0642661	0.363222	-0.443405	0.114607	-0.198029	0.698855	-0.521701	0.0863139	-0.660734	0.0176524	-0.717746	0.0139793	Significant	-0.377763	0.158231	1.95068	0.137919	2.1582	0.0183621	2.16489	0.00813848	1.53848	0.00896089	Solyc01g095030.2.1	Synthesis	Homeodomain-like superfamily protein; protein REVEILLE 3 (LOC101257705), mRNA	N		N		331
Solyc05g056170.2.1	Synthesis	402	1072.26	840.469	7443.53	4500.1	5063.98	2915.24	571.735	1220	2232.82	2178.22	3250.21	2397.35	3639.26	1975.06	2807.16	Significant	-0.907238	0.48825	0.537612	0.434901	-1.73712	0.00848314	-1.0468	0.128129	-0.63974	0.324426	-0.282175	0.559745		1.09346	0.269565	1.96545	0.068558	1.92973	0.0501435	2.50711	0.01636	2.06802	0.143537	Solyc05g056170.2.1	Synthesis	phenylalanine ammonia-lyase 2; phenylalanine ammonia-lyase-like (LOC101249824), mRNA	N		N		709
Solyc07g008360.1.1	Synthesis	403	16.8125	19.7738	31.4627	18.8129	38.7297	22.6963	11.18	10	26.5106	22.3993	21.6683	28.2165	24.7147	19.9958	22.3552		-0.58862	0.569252	-0.983587	0.0741098	-0.247076	0.644066	0.251727	0.723701	-0.837855	0.125809	0.314084	0.589796		-0.160918	0.284009	1.24565	0.113113	1.00253	0.0810765	0.954668	0.171338	1.33562	0.121521	Solyc07g008360.1.1	Synthesis	4-coumarate:CoA ligase 1; 4-coumarate--CoA ligase 2 (LOC101251197), mRNA	N		N		568
Solyc06g060870.1.1	Synthesis	404	94.2828	87.7773	49.2978	89.6398	263.991	22.5704	19.9164	103.62	185.19	43.9971	126.585	18.6041	101.26	82.9854	92.1226		-2.24304	0.0238964	0.239378	0.626912	1.90941	0.259141	-1.02673	0.137615	-1.06038	0.194745	-0.278809	0.834898		2.37927	0.0931605	3.21698	0.197445	1.14345	0.167688	2.66808	0.0289091	-0.0983376	0.918459	Solyc06g060870.1.1	Synthesis	alpha/beta-Hydrolases superfamily protein; phospholipase A1-Ibeta2, chloroplastic-like (LOC101249094), mRNA	N		N		518
Solyc09g007910.2.1	Synthesis	405	941.535	854.683	3078.62	3363.19	4514.45	2115.14	314.121	1451.76	3882.13	1593.39	2809.55	674.202	2477.94	1787.53	2132.73		-1.58369	0.0649417	0.764345	0.333929	0.334564	0.346192	-1.07773	0.113722	-0.684209	0.0348985	-1.6495	0.0657928	Significant	2.20841	0.124688	3.62746	0.0157737	2.34271	0.18602	3.16095	0.0112286	1.10186	0.155245	Solyc09g007910.2.1	Synthesis	PHE ammonia lyase 1; phenylalanine ammonia-lyase (LOC101244220), mRNA	N		N		721
Solyc03g098020.2.1	Synthesis	406	525.765	841.744	798.252	1389.26	1186.88	1482.72	284.826	562.902	841.03	535.384	691.243	514.449	1037.44	571.639	804.538		-0.884339	0.3607	-0.580499	0.0377649	0.075313	0.78401	-1.37567	0.0508443	-0.779904	0.38212	-1.52715	0.126563		0.982804	0.0383843	1.56208	0.0325881	0.910493	0.342417	1.27911	0.0160326	0.852949	0.09333	Solyc03g098020.2.1	Synthesis	alpha/beta-Hydrolases superfamily protein; monoglyceride lipase (LOC101249534), mRNA	N		N		408
Solyc11g012240.1.1	Synthesis	407	248.64	585.893	515.498	689.786	660.432	630.614	279.717	748.559	1376.26	487.099	496.877	252.311	555.144	606.803	580.974	Significant	0.169913	0.824158	0.353479	0.00106482	1.41671	0.0201081	-0.501934	0.213563	-0.410523	0.175735	-1.32156	0.0756598		1.42015	0.055694	2.29871	0.0225586	0.800246	0.319091	0.828918	0.217995	-0.148768	0.86278	Solyc11g012240.1.1	Synthesis	acyl-CoA sterol acyl transferase 1; acyl-CoA--sterol O-acyltransferase 1-like (LOC104644487), mRNA	N		N		353
Solyc08g014280.2.1	Synthesis	408	6527.83	5256.53	4000.18	3938.72	3742.79	1771.91	2121.31	4795.42	6152.66	3148.41	2921.47	3001.18	4206.33	3690.07	3948.2		-1.62165	0.01728	-0.132455	0.289724	0.621144	0.290662	-0.323104	0.376514	-0.357423	0.018588	0.760224	0.0794034	Significant	1.1767	0.0127626	1.53626	0.116607	0.569669	0.219795	0.461737	0.0192362	0.500575	0.115808	Solyc08g014280.2.1	Synthesis	IQ-domain 13; protein IQ-DOMAIN 14 (LOC101253107), mRNA	N		N		539
Solyc01g066910.2.1	Transport lipid	409	30.9012	35.6059	234.112	61.147	187.26	495.47	53.358	62.8192	246.711	113.687	94.8954	78.7388	174.083	108.368	141.226		0.788044	0.03161	0.819087	0.146145	0.0756245	0.825157	0.894715	0.263812	-0.980635	0.0972043	-2.65365	0.0413437	Significant	0.2355	0.443647	2.20905	0.00112833	1.09129	0.193341	0.830633	0.0221288	0.561369	0.0521165	Solyc01g066910.2.1	Transport lipid	Bifunctional inhibitor/lipid-transfer protein/seed storage 2S albumin superfamily protein; putative lipid-transfer protein DIR1 (LOC101252520), mRNA	Y	25-26	Y	25-26	101
Solyc09g065780.2.1	Synthesis	410	142.865	70.8464	46.6348	55.6841	46.4139	376.245	53.771	115.622	122.326	74.4141	63.2069	46.9855	123.115	79.3875	101.251	Significant	-1.40976	0.397611	0.706647	0.317159	1.39125	0.127733	0.418311	0.333132	0.445524	0.275904	-3.00139	0.00849508		1.10451	0.0217993	1.18583	0.158585	0.468748	0.174713	0.233255	0.540919	-0.194612	0.646707	Solyc09g065780.2.1	Synthesis	3-ketoacyl-CoA synthase 11; 3-ketoacyl-CoA synthase 11-like (LOC101268510), mRNA	N		N		442
Solyc06g060640.1.1	Transport lipid	411	28.2111	10	10	10.5105	10	37.3131	10	10	23.2317	11.0491	17.7688	13.2821	17.6725	14.2219	15.9472		-1.49626	0.322659	0	0.400019	1.2161	0.425245	0.0720903	0.947218	0.829343	0.548299	-1.4902	0.164	Significant	0	0.447641	1.2161	0.424754	0.143925	0.155683	0.829343	0.379793	0.409481	0.00610156	Solyc06g060640.1.1	Transport lipid	Bifunctional inhibitor/lipid-transfer protein/seed storage 2S albumin superfamily protein; 14 kDa proline-rich protein DC2.15-like (LOC101254214), mRNA	Y	27-28	Y	27-28	134
Solyc08g078940.1.1	Transport lipid	412	31.8658	30.976	15.8523	20.8741	21.6597	165.955	29.8899	29.1627	55.3607	28.056	21.4731	24.0723	47.8638	31.3358	39.5998	Significant	-0.0923504	0.851846	-0.0870244	0.761854	1.80417	0.00443019	0.426594	0.162975	-0.0124792	0.980651	-2.78535	0.282739		-0.0355322	0.902384	0.889206	0.0267847	-0.0913493	0.691233	-0.477125	0.184489	-0.312283	0.282913	Solyc08g078940.1.1	Transport lipid	Bifunctional inhibitor/lipid-transfer protein/seed storage 2S albumin superfamily protein;	Y	24-25	Y	24-25	137
Solyc07g053300.1.1	Transport ABC2	413	10	10	10	10	10	41.361	10	10	35.7501	10	10	10	15.2268	14.2917	14.7593		0	0.380825	0	0.229727	1.83795	0.442569	0	0.883665	0	0.185802	-2.04827	0.416094		0	0.302289	1.83795	0.428441	0	0.780145	0	0.366326	0	0.218773	Solyc07g053300.1.1	Transport ABC2	ABC-2 type transporter family protein; ABC transporter G family member 10-like (LOC101268122), mRNA	N		N		608
Solyc08g067520.1.1	Transport lipid	414	10	10	10	10	10.3993	14.072	10	10	10	10	10	10	10.7452	10	10.3726	Significant	0	0.109726	0	0.530425	0	0.426986	0	0.952981	-0.0564909	0.206356	-0.492829	0.00997271		0	0.499053	0	0.527562	0	0.0653636	0	0.595571	0	0.582871	Solyc08g067520.1.1	Transport lipid	Bifunctional inhibitor/lipid-transfer protein/seed storage 2S albumin superfamily protein; non-specific lipid-transfer protein 1-like (LOC101255614), mRNA	Y	24-25	Y	24-25	122
Solyc01g097430.2.1	Transport ABC2	415	10	10	10	10	10	53.4674	10	10	10	10	10	10	17.2446	10	13.6223		0	0.674949	0	0.0702895	0	0.435631	0	0.538328	0	0.913277	-2.41866	0.425702		0	0.917317	0	0.709665	0	0.420765	0	0.990564	0	0.36008	Solyc01g097430.2.1	Transport ABC2	ABC-2 type transporter family protein; ABC transporter G family member 18-like (LOC101253635), mRNA	N		N		838
Solyc11g009100.1.1	Transport ABC2	416	10	10	10	11.4819	21.0111	41.1478	10	10	10	10	10	10	17.2735	10	13.6367	Significant	0	0.0413511	0	0.197077	0	0.00547516	-0.19936	0.0290751	-1.07115	0.00400503	-2.04082	0.00535607		0	0.908527	0	0.268724	0	0.465414	0	0.807519	0	0.547929	Solyc11g009100.1.1	Transport ABC2	white-brown complex homolog protein 11; ABC transporter G family member 11-like (LOC101259396), mRNA	N		N		649
Solyc02g077030.2.1	Synthesis	417	3495.73	2010.42	1998.22	1569.43	1630.62	1918.2	1139.49	1520.49	2020.27	1830.81	1206.39	1036.28	2103.77	1458.96	1781.36		-1.61721	0.113079	-0.402959	0.320993	0.0158363	0.9724	0.222242	0.674173	-0.43472	0.414048	-0.888332	0.372152		0.416152	0.446999	0.826162	0.274102	0.684095	0.164357	0.0823085	0.869227	-0.136968	0.662166	Solyc02g077030.2.1	Synthesis	alpha/beta-Hydrolases superfamily protein; phospholipase A1-IIgamma-like (LOC101249701), mRNA	N		N		397
Solyc12g036490.1.1	Synthesis	418	2791.45	3485.58	1949.33	601.038	3105.95	2254.04	787.648	1380.33	4333.45	999.29	361.624	278.671	2364.56	1356.84	1860.7		-1.82539	0.151362	-1.33639	0.0478111	1.15254	0.20782	0.733447	0.577265	-3.10247	0.0516525	-3.01588	0.224725		0.809389	0.340964	2.45989	0.107342	0.343352	0.754397	-1.12306	0.030096	-1.49899	0.0552366	Solyc12g036490.1.1	Synthesis	alpha/beta-Hydrolases superfamily protein;	N		N		259
Solyc09g007890.1.1	Synthesis	419	1187.03	1022.31	366.71	277.487	1593.88	1953.39	85.9308	182.825	816.733	279.873	118.041	57.7542	1066.8	256.86	661.831		-3.78804	0.021428	-2.4833	0.0604762	1.15522	0.198135	0.012352	0.987857	-3.75519	0.0170565	-5.07991	0.0198914		1.08922	0.10809	3.24862	0.0879922	1.70352	0.286895	0.458035	0.106417	-0.573249	0.1165	Solyc09g007890.1.1	Synthesis	PHE ammonia lyase 1; phenylalanine ammonia-lyase-like (LOC101243631), transcript variant X3, mRNA	N		N		719
Solyc06g054670.1.1	Synthesis	420	69.6874	102.341	29.0213	15.6729	53.1537	33.2462	10	10	32.178	29.09	10	10	50.5204	16.878	33.6992		-2.8009	0.0698751	-3.35531	0.0607323	0.148964	0.445085	0.892247	0.058826	-2.41017	0.0199427	-1.73319	0.0271125		0	0.736793	1.68607	0.0628918	1.54052	0.0681926	0	0.826522	0	0.679416	Solyc06g054670.1.1	Synthesis	Plant stearoyl-acyl-carrier-protein desaturase family protein; acyl-[acyl-carrier-protein] desaturase 6, chloroplastic-like (LOC101257379), mRNA	N		N		379
Solyc10g075050.1.1	Transport lipid	421	2593.54	2595.92	790.598	670.226	2289.03	2564.21	1121.17	617.604	1292.4	1319.61	555.403	679.871	1917.25	931.01	1424.13	Significant	-1.20991	0.315063	-2.07149	0.0489438	0.709036	0.116158	0.97739	0.27831	-2.04313	0.0140712	-1.91518	0.111831		-0.860256	0.332286	0.205041	0.675279	0.235098	0.718978	-1.0134	0.257035	-0.721677	0.381765	Solyc10g075050.1.1	Transport lipid	lipid transfer protein 12; non-specific lipid-transfer protein 2-like (LOC101264570), mRNA	Y	26-27	Y	26-27	116
Solyc03g019760.2.1	Transport ABC2	422	530.321	454.578	57.368	37.6828	204.403	179.626	90.3345	45.8399	125.775	114.1	52.5765	22.3252	243.996	75.1585	159.577	Significant	-2.55352	0.00731788	-3.30985	0.00132789	1.13252	0.0867739	1.59832	0.059192	-1.95892	0.0257091	-3.00825	0.00817068		-0.978673	0.129199	0.477491	0.326923	0.336954	0.34779	-0.78086	0.334638	-2.01661	0.0584806	Solyc03g019760.2.1	Transport ABC2	white-brown complex homolog protein 11; ABC transporter G family member 11-like (LOC101249990), mRNA	N		N		710
Solyc02g077130.1.1	Synthesis	423	10	10	10	18.314	17.5399	10.2512	10	10	10	10	10	10	12.6842	10	11.3421		0	0.81872	0	0.27945	0	0.472655	-0.87295	0.112284	-0.810639	0.0217215	-0.0357894	0.0954238		0	0.0532211	0	0.325658	0	0.492909	0	0.074675	0	0.429088	Solyc02g077130.1.1	Synthesis	GDSL-like Lipase/Acylhydrolase superfamily protein; GDSL esterase/lipase At1g28580-like (LOC101252954), transcript variant X3, mRNA	Y	27-28	Y	27-28	161
Solyc01g009480.2.1	Synthesis	424	10	10	10	12.4699	10	10	10	10	10	10	10	10	10.4116	10	10.2058		0	0.332586	0	0.247668	0	0.425289	-0.318446	0.423282	0	0.12813	0	0.908724		0	0.381812	0	0.63973	0	0.28993	0	0.400315	0	0.456865	Solyc01g009480.2.1	Synthesis	alpha/beta-Hydrolases superfamily protein; uncharacterized LOC101246557 (LOC101246557), mRNA	N		N		323
Solyc08g083190.2.1	Synthesis	425	10	10	11.2168	51.8428	41.9532	34.3047	10	10	10	10	23.0835	14.2499	26.5529	12.8889	19.7209		0	0.672451	0	0.459526	-0.165655	0.033434	-2.37414	0.136771	-0.861919	0.15753	-1.26746	0.302935		0	0.0958155	0	0.065222	0	0.577693	1.20686	0.0307377	0.510951	0.413116	Solyc08g083190.2.1	Synthesis	alpha/beta-Hydrolases superfamily protein; uncharacterized LOC101263046 (LOC101263046), mRNA	N		N		449
Solyc10g007930.2.1	Synthesis	426	13.8012	17.0383	13.5979	11.9191	10.4902	15.5925	10	14.2366	10	10	10	10	13.7398	10.7061	12.223	Significant	-0.464792	0.128513	-0.259177	0.135058	-0.443382	0.5017	-0.253273	0.161112	-0.0690379	0.208285	-0.640853	0.0112076		0.509603	0.0900524	0	0.93592	0	0.489438	0	0.037202	0	0.110782	Solyc10g007930.2.1	Synthesis	cytochrome P450, family 72, subfamily A, polypeptide 7; cytochrome P450 CYP72A219-like (LOC101262964), mRNA	N		N		390
Solyc10g086180.1.1	Synthesis	427	152.619	358.211	1462.92	1043.75	1135.78	407.013	133.71	252.355	359.183	190.05	298.653	160.717	760.048	232.444	496.246	Significant	-0.19083	0.812047	-0.505356	0.291057	-2.02606	0.00196683	-2.45733	0.00896519	-1.92714	0.0361377	-1.34055	0.107245		0.916348	0.341795	1.42561	0.10059	0.507272	0.5881	1.15937	0.148642	0.265422	0.760716	Solyc10g086180.1.1	Synthesis	PHE ammonia lyase 1; phenylalanine ammonia-lyase (LOC101243656), mRNA	N		N		711
Solyc03g036470.1.1	Synthesis	428	1294.09	1092.08	1627.11	1732.89	2094.1	2876.45	344.445	665.089	944.54	302.043	657.502	262.582	1786.12	529.367	1157.75		-1.9096	0.0651555	-0.715465	0.256339	-0.784632	0.260005	-2.52036	0.0150854	-1.67126	0.0827439	-3.45345	0.0883746		0.949273	0.0990997	1.45534	0.186346	-0.189522	0.835076	0.93272	0.0710616	-0.391505	0.480619	Solyc03g036470.1.1	Synthesis	PHE ammonia lyase 1; phenylalanine ammonia-lyase (LOC101261892), mRNA	N		N		229
Solyc09g007920.2.1	Synthesis	429	13197.9	12475.4	21983.1	21171.6	22317.3	24904.9	4864.98	7839.63	10370.5	3968.98	6617.77	3556.02	19341.7	6202.99	12772.3		-1.43981	0.0465332	-0.67023	0.20674	-1.0839	0.080861	-2.41529	0.0155826	-1.75374	0.0325983	-2.80809	0.0343032		0.688352	0.166945	1.09199	0.154218	-0.293667	0.693676	0.443911	0.23061	-0.452172	0.351499	Solyc09g007920.2.1	Synthesis	PHE ammonia lyase 1; phenylalanine ammonia-lyase-like (LOC101243922), mRNA	N		N		721
Solyc00g282510.1.1	Synthesis	430	2931.46	2684.87	3294.64	2579.59	4952.01	5558.2	721.22	1241.27	2221.91	789.67	975.856	469.883	3666.8	1069.97	2368.38		-2.02311	0.0334707	-1.11304	0.0847603	-0.568318	0.266921	-1.70782	0.0293443	-2.34328	0.0247213	-3.56424	0.0503744		0.783307	0.0899389	1.62329	0.108065	0.130811	0.850846	0.436228	0.145271	-0.618137	0.210928	Solyc00g282510.1.1	Synthesis	PHE ammonia lyase 1; phenylalanine ammonia-lyase-like (LOC101253989), partial mRNA	N		N		591
Solyc03g042560.1.1	Synthesis	431	14514.4	13424.8	24939.4	16864.6	28316.9	26547.9	4947.4	9967.61	19306.6	7596.22	7601.19	3222.62	20768	8773.61	14770.8	Significant	-1.55275	0.00746632	-0.429577	0.262373	-0.369334	0.386474	-1.15064	0.0681301	-1.89737	0.00110774	-3.04229	0.00739544		1.01058	0.0612671	1.96435	0.107507	0.618612	0.416338	0.619555	0.124517	-0.618434	0.219561	Solyc03g042560.1.1	Synthesis	phenylalanine ammonia-lyase 2; phenylalanine ammonia-lyase (LOC101261892), mRNA	N		N		466
Solyc10g078530.1.1	Synthesis	432	2343.82	2828.24	1773.15	1932.69	3589.86	2243.31	685.401	958.469	1524.35	679.047	745.828	540.197	2451.85	855.548	1653.7	Significant	-1.77384	0.0316321	-1.5611	7.82149e-05	-0.218127	0.652489	-1.50903	0.0311266	-2.26701	0.0200983	-2.05407	0.0240619	Significant	0.483783	0.00605411	1.15317	0.200395	-0.013438	0.855911	0.121895	0.824783	-0.343464	0.565458	Solyc10g078530.1.1	Synthesis	patatin-like protein 6; patatin-like protein 3 (LOC101245708), mRNA	N		N		435
Solyc01g094750.2.1	Synthesis	433	31.5188	38.3235	30.53	28.9782	32.5697	24.6977	11.5664	16.6272	18.8966	11.8956	21.4134	14.7336	31.103	15.8555	23.4792		-1.44627	0.121785	-1.20468	0.0808589	-0.692102	0.231284	-1.28454	0.067056	-0.60502	0.207866	-0.745266	0.306602		0.523606	0.593741	0.708186	0.451575	0.0404866	0.969441	0.888571	0.340854	0.349168	0.742776	Solyc01g094750.2.1	Synthesis	cytochrome P450, family 86, subfamily A, polypeptide 8; cytochrome P450 86A8-like (LOC101262353), mRNA	N		N		526
Solyc05g056470.1.1	Transport ABC2	434	10	23.4368	304.502	254.845	341.909	419.389	10	10	106.663	75.5545	53.204	14.4357	225.68	44.9763	135.328	Significant	0	0.199579	-1.22877	0.0089391	-1.51338	0.00590557	-1.75403	0.00664474	-2.68401	4.17067e-05	-4.86058	0.000490688	Significant	0	0.626312	3.41499	0.0079388	2.91752	0.0343482	2.41154	0.00216137	0.52964	0.366295	Solyc05g056470.1.1	Transport ABC2	ABC-2 type transporter family protein; ABC transporter G family member 5 (LOC101267994), mRNA	N		N		614
			FNAZ	FNAZ	FNAZ	FNAZ	FNAZ	FNAZ	FAZ	FAZ	FAZ	FAZ	FAZ	FAZ	ALL FNAZ	ALL FAZ	ALL
			0	4	8	12	16	20	0	4	8	12	16	20
all Wax & Suberin			1.26686e+06	1.22676e+06	1.09377e+06	858820	1.04674e+06	939009	1.22959e+06	1.32733e+06	1.48803e+06	1.34891e+06	1.74394e+06	1.36064e+06	1.07199e+06	1.41641e+06	1.2442e+06
% of total hybrid signal			1.72471	1.99643	2.1717	1.77158	2.0724	1.68941	1.65604	1.83785	1.93098	1.89374	2.19936	2.17805	1.89268	1.94684	1.92313
Total selected transcriptome signal			7.34535e+07	6.14477e+07	5.03647e+07	4.84777e+07	5.05088e+07	5.55822e+07	7.42487e+07	7.22215e+07	7.7061e+07	7.12302e+07	7.92932e+07	6.24703e+07	5.66391e+07	7.27542e+07	6.46966e+07
all Synthesis Wax & Suberin			912717	888153	834983	630442	766913	670877	856833	1.06197e+06	1.19248e+06	978462	1.21885e+06	901055	784014	1.03494e+06	909478
% of total hybrid signal			1.24258	1.44538	1.65787	1.30048	1.51838	1.207	1.154	1.47043	1.54745	1.37366	1.53715	1.44237	1.38423	1.42252	1.40576
Total selected transcriptome signal			7.34535e+07	6.14477e+07	5.03647e+07	4.84777e+07	5.05088e+07	5.55822e+07	7.42487e+07	7.22215e+07	7.7061e+07	7.12302e+07	7.92932e+07	6.24703e+07	5.66391e+07	7.27542e+07	6.46966e+07
all ABC2 transporter			16181.5	14604.7	14656.4	14766.3	15028.2	11567.8	16275.4	32960.5	68241.6	56396.5	83408.3	53131.2	14467.5	51735.6	33101.5
% of total hybrid signal			0.0220296	0.0237676	0.0291006	0.03046	0.0297538	0.020812	0.0219201	0.045638	0.0885553	0.0791749	0.10519	0.0850503	0.0255433	0.0711101	0.0511642
Total selected transcriptome signal			7.34535e+07	6.14477e+07	5.03647e+07	4.84777e+07	5.05088e+07	5.55822e+07	7.42487e+07	7.22215e+07	7.7061e+07	7.12302e+07	7.92932e+07	6.24703e+07	5.66391e+07	7.27542e+07	6.46966e+07
all lipid transporter			337962	324005	244132	213612	264800	256564	356481	232396	227313	314054	441680	406451	273513	329729	301621
% of total hybrid signal			0.460104	0.527286	0.484728	0.440641	0.524265	0.461594	0.480117	0.321783	0.294978	0.4409	0.557022	0.65063	0.482904	0.45321	0.466208
Total selected transcriptome signal			7.34535e+07	6.14477e+07	5.03647e+07	4.84777e+07	5.05088e+07	5.55822e+07	7.42487e+07	7.22215e+07	7.7061e+07	7.12302e+07	7.92932e+07	6.24703e+07	5.66391e+07	7.27542e+07	6.46966e+07
Significant and log2>3 all Wax & Suberin			20572.8	21757.1	14902.2	11588.9	14995.7	11542.8	25255.7	91113.2	214747	313195	487339	300435	15893.3	238681	127287
% of total hybrid signal			0.0280079	0.0354076	0.0295885	0.0239056	0.0296894	0.0207671	0.034015	0.126158	0.278671	0.439694	0.614604	0.480925	0.0280606	0.328065	0.196745
Total selected transcriptome signal			7.34535e+07	6.14477e+07	5.03647e+07	4.84777e+07	5.05088e+07	5.55822e+07	7.42487e+07	7.22215e+07	7.7061e+07	7.12302e+07	7.92932e+07	6.24703e+07	5.66391e+07	7.27542e+07	6.46966e+07
Significant and log2>3 all Synthesis Wax & Suberin			13229.8	15155.1	10215.6	7193.71	8604.12	6636.32	16369.7	52041.4	113911	152075	243661	142698	10172.4	120126	65149.2
% of total hybrid signal			0.0180111	0.0246635	0.0202832	0.0148392	0.0170349	0.0119397	0.0220471	0.072058	0.147819	0.213498	0.307291	0.228425	0.0179601	0.165112	0.1007
Total selected transcriptome signal			7.34535e+07	6.14477e+07	5.03647e+07	4.84777e+07	5.05088e+07	5.55822e+07	7.42487e+07	7.22215e+07	7.7061e+07	7.12302e+07	7.92932e+07	6.24703e+07	5.66391e+07	7.27542e+07	6.46966e+07
Significant and log2>3 all ABC2 transporter			480.957	1358.29	1405.83	1082.75	1782.46	664.865	3166.94	19605	53210	43350.8	65333	40944.7	1129.19	37601.8	19365.5
% of total hybrid signal			0.000654778	0.00221049	0.0027913	0.0022335	0.00352902	0.00119618	0.00426531	0.0271457	0.0690492	0.0608601	0.0823942	0.0655427	0.00199366	0.0516833	0.0299327
Total selected transcriptome signal			7.34535e+07	6.14477e+07	5.03647e+07	4.84777e+07	5.05088e+07	5.55822e+07	7.42487e+07	7.22215e+07	7.7061e+07	7.12302e+07	7.92932e+07	6.24703e+07	5.66391e+07	7.27542e+07	6.46966e+07
Significant and log2>3 all lipid transporter			6861.99	5243.72	3280.76	3312.44	4609.14	4241.63	5719.08	19466.8	47625.6	117770	178345	116793	4591.61	80953.2	42772.4
% of total hybrid signal			0.00934195	0.00853362	0.00651401	0.00683292	0.00912544	0.00763127	0.0077026	0.0269542	0.0618025	0.165337	0.224918	0.186957	0.00810679	0.111269	0.0661122
Total selected transcriptome signal			7.34535e+07	6.14477e+07	5.03647e+07	4.84777e+07	5.05088e+07	5.55822e+07	7.42487e+07	7.22215e+07	7.7061e+07	7.12302e+07	7.92932e+07	6.24703e+07	5.66391e+07	7.27542e+07	6.46966e+07
[truncated: 28 more columns]

## Sheet: Peroxidase-Laccase
Combined Phytozome & NCBI	Sort Function	Heat Map position	Mean 0h NAZ (min 10)	Mean 4h NAZ (min 10)	Mean 8h NAZ (min 10)	Mean 12h NAZ (min 10)	Mean 16h NAZ (min 10)	Mean 20h NAZ (min 10)	Mean 0h AZ (min 10)	Mean 4h AZ (min 10)	Mean 8h AZ (min 10)	Mean 12h AZ (min 10)	Mean 16h AZ (min 10)	Mean 20h AZ (min 10)	Mean all NAZ	Mean all AZ	Mean all AZ&NAZ	P<0.015 at any AZ/NAZ time	AZ/NAZ log2 0h	P-value AZ/NAZ 0h	AZ/NAZ log2 4h	P-value AZ/NAZ 4h	AZ/NAZ log2 8h	P-value AZ/NAZ 8h	AZ/NAZ log2 12h	P-value AZ/NAZ 12h	AZ/NAZ log2 16h	P-value AZ/NAZ 16h	AZ/NAZ log2 20h	P-value AZ/NAZ 20h	P<0.015 at any time	AZ log2 4h/0h	P-value AZ 4h/0h	AZ log2 8h/0h	P-value AZ 8h/0h	AZ log2 12h/0h	P-value AZ 12h/0h	AZ log216h/0h	P-value AZ 16h/0h	AZ log2 20h/0h	P-value AZ 20h/0h	Combined Phytozome & NCBI	Sort Name	Combined Best Arab define and NCBI def	SignalP 4.1 (default cutoff)	Cleavage between	SignalP 4.1 (ver 3.0 cutoff 0.340)	Cleavage between	Protein length with SigPep (aa)
Solyc04g072280.2.1	LAC	1	15.0998	10	10	10	10	10	14.284	177.35	2374.47	5534.05	6301.04	4061.14	10.85	3077.06	1543.95	Significant	-0.0801242	0.964348	4.14853	0.386834	7.89146	0.268374	9.11219	0.000415873	9.29945	0.0199626	8.66574	0.188361	Significant	3.63413	0.411528	7.37706	0.269249	8.59779	0.000422367	8.78504	0.0200404	8.15134	0.189055	Solyc04g072280.2.1	LAC	laccase 14; laccase-14-like (LOC101261512), mRNA	N		Y	26-27	567
Solyc10g084240.1.1	Perox	2	63.5866	22.2365	60.6651	70.0036	285.685	16.038	156.149	522.778	1413.28	1750.15	1927.73	965.601	86.3692	1122.61	604.492	Significant	1.29613	0.128148	4.55519	0.119422	4.54203	0.0594331	4.6439	0.00848989	2.75441	0.00595088	5.91186	0.0761372	Significant	1.74327	0.194682	3.17805	0.0678299	3.48648	0.00904312	3.62591	9.14755e-05	2.6285	0.100742	Solyc10g084240.1.1	Perox	Peroxidase superfamily protein; peroxidase 21-like (LOC101249874), mRNA	Y	30-31	Y	30-31	329
Solyc02g087070.2.1	Perox	3	10	27.3259	10	10	11.1908	14.1587	10	94.549	878.064	1323.28	539.917	212.864	13.7793	509.779	261.779	Significant	0	0.55077	1.79079	0.491338	6.45625	0.259351	7.04797	0.000197029	5.59235	0.0635333	3.91017	0.00697202	Significant	3.24106	0.356019	6.45625	0.258179	7.04797	0.000197758	5.75467	0.0618638	4.41186	0.00588964	Solyc02g087070.2.1	Perox	Peroxidase superfamily protein; alpha-DOX1 (LOC543895), mRNA	N		N		639
Solyc02g084790.2.1	Perox	4	10	48.4199	18.8103	10	10.3059	10	54.9516	320.541	2259.66	1792.37	5984.3	5190.19	17.9227	2600.33	1309.13		2.45816	0.348527	2.72684	0.389826	6.90844	0.200669	7.48572	0.163881	9.18157	0.120569	9.01964	0.187508		2.54427	0.401595	5.3618	0.20554	5.02756	0.170691	6.76688	0.122099	6.56148	0.190315	Solyc02g084790.2.1	Perox	Peroxidase superfamily protein; peroxidase 72-like (LOC101244141), mRNA	Y	22-23	Y	22-23	332
Solyc02g084780.2.1	Perox	5	10	10	10	10	10	23.8337	10	83.1715	585.813	592.875	866.417	642.651	12.3056	463.488	237.897		0	0.44873	3.05609	0.305464	5.87237	0.305562	5.88966	0.158871	6.43699	0.062856	4.75296	0.251849		3.05609	0.326922	5.87237	0.308643	5.88966	0.160934	6.43699	0.0635368	6.00596	0.242758	Solyc02g084780.2.1	Perox	Peroxidase superfamily protein; peroxidase 49-like (LOC101244438), mRNA	Y	22-23	Y	22-23	332
Solyc10g076240.1.1	Perox	6	172.922	154.95	97.1684	104.763	56.6321	23.07	113.273	505.144	3121.72	11843.1	3716.02	2240.96	101.584	3590.04	1845.81		-0.610315	0.760207	1.70489	0.475644	5.00571	0.0960893	6.82078	0.0783002	6.03599	0.0862284	6.60195	0.0744801		2.15689	0.425712	4.78447	0.0978724	6.70811	0.0784624	5.03588	0.089246	4.30624	0.0820778	Solyc10g076240.1.1	Perox	Peroxidase superfamily protein; cationic peroxidase 1 (LOC101268153), mRNA	Y	23-24	Y	23-24	317
Solyc10g076220.1.1	Perox	7	14.6535	10	10	10	10	10	10	26.8766	157.475	593.173	227.574	114.517	10.7756	188.269	99.5225		-0.551242	0.488128	1.42635	0.538308	3.97706	0.115387	5.89038	0.097336	4.50827	0.0863319	3.51749	0.171413		1.42635	0.441148	3.97706	0.114917	5.89038	0.0963998	4.50827	0.0877418	3.51749	0.173289	Solyc10g076220.1.1	Perox	Peroxidase superfamily protein; peroxidase 70-like (LOC101268440), mRNA	Y	24-25	Y	24-25	319
Solyc02g094180.2.1	Perox	8	156.699	323.068	162.064	104.367	226.13	148.468	103.104	366.831	669.444	1289.94	1560.55	1277.03	186.799	877.817	532.308	Significant	-0.603887	0.213627	0.183277	0.601148	2.0464	0.0613675	3.62757	0.0447417	2.78683	0.00497146	3.10457	0.0151347	Significant	1.83101	0.0690493	2.69886	0.0474066	3.64513	0.0448787	3.91988	0.00422367	3.63062	0.014534	Solyc02g094180.2.1	Perox	Peroxidase superfamily protein; peroxidase 51 (LOC101267754), mRNA	Y	23-24	Y	23-24	325
Solyc02g092580.2.1	Perox	9	1925.86	1404.84	1331.68	867.726	698.692	752.526	694.599	4145.6	4391.92	6562.12	8107.58	5181.99	1163.55	4847.3	3005.43	Significant	-1.47125	0.115298	1.56117	0.158897	1.7216	0.033693	2.91885	0.00506745	3.53654	0.0158487	2.78369	0.14116	Significant	2.57733	0.104788	2.6606	0.0303763	3.23991	0.00730666	3.54502	0.0175046	2.89925	0.13946	Solyc02g092580.2.1	Perox	root hair specific 19; peroxidase 51 (LOC101257228), mRNA	Y	28-29	Y	28-29	332
Solyc03g006700.2.1	Perox	10	494.315	1114.35	1307.08	896.792	1855.35	972.204	394.892	4603.99	8894.65	6696.26	15104	14577.3	1106.68	8378.52	4742.6	Significant	-0.323972	0.695861	2.04669	0.150605	2.76659	0.0014632	2.90051	0.0186884	3.02517	0.000348052	3.90632	0.0176349	Significant	3.54335	0.109276	4.49341	0.000992183	4.08382	0.0161002	5.25733	7.26186e-05	5.20612	0.0160349	Solyc03g006700.2.1	Perox	Peroxidase superfamily protein; suberization-associated anionic peroxidase 2-like (LOC101265511), mRNA	Y	23-24	Y	23-24	334
Solyc06g082420.2.1	Perox	11	10	10	10	10	10	10	10	10	39.9721	251.2	182.833	237.848	10	121.975	65.9877	Significant	0	0.489693	0	0.0120518	1.99899	0.188091	4.65076	0.0774635	4.19246	0.0212898	4.57197	0.131653	Significant	0	0.00946648	1.99899	0.187593	4.65076	0.0770637	4.19246	0.0190902	4.57197	0.131247	Solyc06g082420.2.1	Perox	Peroxidase superfamily protein; cationic peroxidase 1 (LOC101248494), mRNA	Y	20-21	Y	20-21	312
Solyc05g046010.2.1	Perox	12	25.6437	10	10	10	10	10	10	13.368	42.1328	159.011	270.956	234.312	12.6073	121.63	67.1186	Significant	-1.35861	0.377025	0.418788	0.270335	2.07494	0.00701138	3.99105	0.0129153	4.75999	0.0783299	4.55036	0.177851	Significant	0.418788	0.122874	2.07494	0.00635723	3.99105	0.0116802	4.75999	0.0783138	4.55036	0.177199	Solyc05g046010.2.1	Perox	Peroxidase superfamily protein; peroxidase 3-like (LOC101244958), mRNA	Y	21-22	Y	21-22	327
Solyc02g062650.2.1	LAC	13	32.2023	14.5848	10	10	10	10	16.7165	16.3743	53.7402	58.1884	164.301	101.181	14.4645	68.4168	41.4407	Significant	-0.945891	0.140392	0.166964	0.877965	2.426	0.0068305	2.54073	0.0303366	4.03827	0.0768065	3.33887	0.00750684	Significant	-0.0298414	0.92037	1.68473	0.00213571	1.79946	0.0497854	3.29699	0.0903708	2.5976	0.010265	Solyc02g062650.2.1	LAC	laccase 11; laccase-11 (LOC101249792), mRNA	N		N		484
Solyc02g062510.2.1	Perox	14	10	10	10	10	10	10	10	10	55.0509	41.5888	152.396	93.5599	10	60.4326	35.2163		0	0.395145	0	0.534561	2.46077	0.198363	2.0562	0.289704	3.92975	0.0943894	3.22589	0.160492		0	0.435973	2.46077	0.198293	2.0562	0.287953	3.92975	0.0941841	3.22589	0.153152	Solyc02g062510.2.1	Perox	Peroxidase superfamily protein; peroxidase 72-like (LOC101246312), mRNA	Y	22-23	Y	22-23	331
Solyc02g079500.2.1	Perox	15	2502.69	1645.79	1215.15	1710.56	1402.49	1459.01	1407.91	2327.5	2099.01	7645.88	32511.5	36841.4	1655.95	13805.5	7730.75	Significant	-0.829924	0.150227	0.5	0.232868	0.78858	0.304113	2.16021	0.05185	4.53489	0.00427371	4.65827	0.0488083	Significant	0.725224	0.0658716	0.576156	0.345411	2.44113	0.0462559	4.52932	0.00427249	4.7097	0.0486318	Solyc02g079500.2.1	Perox	Peroxidase superfamily protein; suberization-associated anionic peroxidase 1-like (LOC101245815), mRNA	Y	20-21	Y	20-21	364
XM_004249007.2	Perox	16	10	10	10	10	10	10	10	10	23.814	86.48	19.2339	10.1517	10	26.6133	18.3066		0	0.325654	0	0.779413	1.25181	0.199501	3.11237	0.15115	0.943653	0.248898	0.0217157	0.0514589		0	0.398586	1.25181	0.199486	3.11237	0.150882	0.943653	0.248232	0.0217157	0.0239393	XM_004249007.2	Perox	cationic peroxidase 1 (LOC101268153), mRNA	#N/A		#N/A		#N/A
Solyc01g101050.2.1	Perox	17	10	10	10	10	10	10	10	11.6575	177.364	110.125	30.7612	10	10	58.3178	34.1589	Significant	0	0.300978	0.221253	0.415295	4.14864	0.152444	3.46106	0.318488	1.62111	0.00419593	0	0.350667	Significant	0.221253	0.372738	4.14864	0.151587	3.46106	0.317934	1.62111	0.00355903	0	0.720947	Solyc01g101050.2.1	Perox	Peroxidase superfamily protein; peroxidase 5-like (LOC101249969), mRNA	Y	20-21	Y	20-21	321
Solyc02g084800.2.1	Perox	18	3252.31	357.972	670.512	1872.24	1850.07	475.158	136.72	1161.3	7412.36	4394.88	10420.5	7430.97	1413.04	5159.46	3286.25		-4.57217	0.408966	1.69783	0.425111	3.4666	0.251154	1.23106	0.501984	2.49378	0.147568	3.96707	0.123349		3.08645	0.323148	5.76064	0.22651	5.00653	0.253848	6.25206	0.0954007	5.76426	0.11391	Solyc02g084800.2.1	Perox	Peroxidase superfamily protein; peroxidase 72-like (LOC101243845), mRNA	N		N		273
Solyc05g046030.2.1	Perox	19	104.879	137.182	146.473	107.12	95.0387	48.2986	66.3684	37.0455	46.2369	150.442	810.763	784.977	106.499	315.972	211.235	Significant	-0.660154	0.508977	-1.88872	0.153676	-1.66352	0.137543	0.489984	0.566069	3.09269	0.0128064	4.0226	0.275689	Significant	-0.841198	0.273883	-0.521451	0.385699	1.18064	0.331391	3.61071	0.0123735	3.56408	0.284366	Solyc05g046030.2.1	Perox	Peroxidase superfamily protein; peroxidase 3-like (LOC101244668), mRNA	Y	21-22	Y	21-22	327
Solyc03g025380.2.1	Perox	20	11159.4	5343.54	6068.56	2574.88	3976.08	4481.39	8081.42	6852.95	6259.28	9150.61	82884.1	91161.9	5600.64	34065	19832.8	Significant	-0.46558	0.756144	0.358928	0.191432	0.044642	0.954227	1.82937	0.127719	4.38168	0.00524	4.34641	0.0510427	Significant	-0.237885	0.801435	-0.368614	0.719526	0.179259	0.849141	3.35841	0.00895665	3.49575	0.0573778	Solyc03g025380.2.1	Perox	Peroxidase superfamily protein; peroxidase P7-like (LOC101258529), mRNA	Y	26-27	Y	26-27	320
Solyc07g017880.2.1	Perox	21	6535.09	6161.02	7125.01	2825.38	6245.22	3146.19	15346.4	22833.9	44646.7	56682.4	104216	73768.4	5339.65	52915.7	29127.7	Significant	1.23162	0.137908	1.88994	0.0166693	2.64759	0.0808212	4.32639	0.000474398	4.06069	0.0108784	4.55133	0.0382553	Significant	0.573282	0.063626	1.54066	0.117182	1.885	0.00150557	2.76361	0.0131744	2.26511	0.054763	Solyc07g017880.2.1	Perox	Peroxidase superfamily protein; peroxidase 16 (LOC101264739), mRNA	Y	26-27	Y	26-27	329
Solyc03g044100.2.1	Perox	22	2976.48	3289.75	3174.36	2112.82	1613.23	2389.5	4175.42	10009	13157.2	18640.8	29437.1	19761	2592.69	15863.4	9228.06	Significant	0.488314	0.363606	1.60525	0.0509982	2.05131	0.000550403	3.14122	0.0228378	4.18961	0.00708993	3.04788	0.0332547	Significant	1.26131	0.0752599	1.65586	0.00609306	2.15847	0.0306638	2.81764	0.0090979	2.24266	0.042258	Solyc03g044100.2.1	Perox	Peroxidase superfamily protein; peroxidase 51 (LOC101244162), mRNA	Y	27-28	Y	27-28	331
Solyc11g018800.1.1	Perox	23	1031.05	361.004	92.9326	17.017	79.8421	249.649	644.363	337.241	828.183	1162.85	2565.08	1318.47	305.249	1142.7	723.973		-0.678164	0.685393	-0.0982323	0.949308	3.15569	0.25791	6.09454	0.0883818	5.00571	0.0265367	2.4009	0.0580079		-0.934093	0.379541	0.362075	0.744461	0.851721	0.321481	1.99306	0.0485739	1.03292	0.146714	Solyc11g018800.1.1	Perox	Peroxidase superfamily protein; lignin-forming anionic peroxidase (LOC101246783), mRNA	Y	24-25	Y	24-25	319
Solyc01g105070.2.1	Perox	24	40855	11295.3	4738.05	1492.21	1506.65	4511.73	25367.9	12733.1	13009.7	33781.9	120984	104627	10733.1	51750.6	31241.9	Significant	-0.687508	0.648931	0.172856	0.82438	1.45722	0.111132	4.50073	0.0645347	6.32733	0.00352877	4.53543	0.12647		-0.994425	0.348755	-0.963416	0.356415	0.413247	0.592431	2.25374	0.0164153	2.04418	0.190513	Solyc01g105070.2.1	Perox	Peroxidase superfamily protein; peroxidase (cevi16), mRNA	N		N		332
Solyc02g079510.2.1	Perox	25	221.505	129.565	56.4932	70.4335	50.3833	41.0376	316.07	414.669	415.733	381.643	1279.97	1127.75	94.903	655.973	375.438	Significant	0.512901	0.441733	1.67828	0.050293	2.87951	0.0611092	2.43789	0.0113121	4.66703	0.00741012	4.78036	0.00770633		0.391717	0.462795	0.395416	0.533389	0.271981	0.577727	2.0178	0.0214291	1.83513	0.0268589	Solyc02g079510.2.1	Perox	Peroxidase superfamily protein; suberization-associated anionic peroxidase 2-like (LOC101245316), mRNA	Y	20-21	Y	20-21	363
Solyc05g052340.2.1	LAC	26	10	10	10	19.8914	10	10	10	10	10	11.5625	74.3603	76.4077	11.6486	32.0551	21.8518	Significant	0	0.39931	0	0.182926	0	0.992612	-0.782682	0.658752	2.89453	0.000457368	2.93372	0.00903479	Significant	0	0.925698	0	0.284744	0.209459	0.0209852	2.89453	0.000226283	2.93372	0.00832543	Solyc05g052340.2.1	LAC	laccase 5; laccase-12-like (LOC101263212), mRNA	Y	29-30	Y	29-30	574
Solyc02g087190.1.1	Perox	27	2249.3	1431.65	976.405	1015.72	1031.64	829.396	1437.83	820.375	810.904	2802.89	4795.92	3307.61	1255.69	2329.25	1792.47	Significant	-0.645583	0.00711676	-0.803325	0.00522888	-0.267948	0.49305	1.46442	0.325353	2.21686	0.0116735	1.99566	0.274874	Significant	-0.80954	0.0113562	-0.826292	0.0924452	0.963021	0.427635	1.73791	0.01437	1.20189	0.377546	Solyc02g087190.1.1	Perox	Peroxidase superfamily protein; peroxidase 63 (LOC101244246), mRNA	Y	20-21	Y	20-21	328
Solyc05g052280.2.1	Perox	28	5420.8	6867.85	3969.11	2825.02	3874.09	2632.72	7619.46	7889.01	11461.9	26248.1	26939.9	18044.3	4264.93	16367.1	10316	Significant	0.491183	0.193191	0.199985	0.130391	1.52996	0.125645	3.21588	0.00790378	2.79782	0.0539013	2.77691	0.177916	Significant	0.0501546	0.8422	0.589089	0.336063	1.78445	0.0127035	1.82198	0.0761583	1.24378	0.303274	Solyc05g052280.2.1	Perox	Peroxidase superfamily protein; peroxidase P7-like (LOC101264425), mRNA	Y	25-26	Y	25-26	322
Solyc05g010330.2.1	Perox	29	10	10	10	10	10	10	10	10	14.0893	17.9261	30.6218	19.2417	10	16.9798	13.4899	Significant	0	0.15638	0	0.482273	0.494605	0.0779734	0.842059	0.0131029	1.61456	0.0767834	0.944239	0.00632716	Significant	0	0.882696	0.494605	0.0554739	0.842059	0.0100866	1.61456	0.0830221	0.944239	0.00993224	Solyc05g010330.2.1	Perox	Peroxidase superfamily protein; peroxidase 11 (LOC101248973), mRNA	N		N		347
Solyc06g076760.1.1	LAC	30	235.606	218.891	40.386	37.1137	56.6569	250.374	132.105	115.607	283.737	172.24	79.6569	45.8786	139.838	138.204	139.021		-0.834694	0.218037	-0.920976	0.253937	2.81262	0.0440989	2.2144	0.067061	0.491548	0.196279	-2.44819	0.303157		-0.192446	0.676074	1.10287	0.136858	0.382743	0.488696	-0.729809	0.269065	-1.52579	0.125226	Solyc06g076760.1.1	LAC	Laccase/Diphenol oxidase family protein; laccase-4-like (LOC101260651), mRNA	N		Y	25-26	560
Solyc02g087110.2.1	Perox	31	14.528	10	10	10	10	12.3291	10	68.3274	30.7673	51.747	31.0724	10	11.1428	33.6523	22.3976		-0.538831	0.625221	2.77246	0.293396	1.6214	0.211402	2.37148	0.207793	1.63563	0.0648533	-0.302072	0.168167		2.77246	0.305044	1.6214	0.263346	2.37148	0.202982	1.63563	0.106111	0	0.0878789	Solyc02g087110.2.1	Perox	Peroxidase superfamily protein; alpha-dioxygenase 1-like (LOC101246396), mRNA	N		N		632
Solyc06g050530.2.1	LAC	32	16.3841	16.0651	48.3177	25.37	43.7235	23.892	35.6525	34.9675	46.499	43.6408	105.531	39.6846	28.9587	50.9958	39.9773		1.1217	0.0490393	1.12209	0.0249879	-0.0553522	0.884214	0.782557	0.189423	1.27118	0.202427	0.732051	0.273998		-0.0279874	0.909257	0.383197	0.309704	0.291676	0.30491	1.56559	0.171034	0.154578	0.747979	Solyc06g050530.2.1	LAC	laccase 12; laccase-5-like (LOC101262425), mRNA	Y	22-23	Y	22-23	567
Solyc04g071890.2.1	Perox	33	24378.9	15292.6	23134.8	30889.7	25351.6	14687.3	76482.1	108078	131527	90246.8	107965	51911.7	22289.2	94368.4	58328.8	Significant	1.64949	0.105556	2.82116	0.0831939	2.50722	0.000288708	1.54675	0.0444715	2.09042	0.00889667	1.82149	0.0962814		0.498874	0.443692	0.782165	0.0910415	0.238754	0.58113	0.497373	0.221799	-0.559062	0.375716	Solyc04g071890.2.1	Perox	Peroxidase superfamily protein; peroxidase 12-like (LOC101253377), mRNA	Y	22-23	Y	22-23	348
Solyc07g049460.2.1	LAC	34	117.034	240.928	594.551	289.995	507.272	201.485	84.6348	88.1314	433.688	634.361	1083.62	774.073	325.211	516.418	420.814	Significant	-0.467601	0.535554	-1.45087	0.0154871	-0.455145	0.472567	1.12928	0.134676	1.09503	0.00780329	1.9418	0.0992344	Significant	0.0584049	0.929772	2.35733	0.0497447	2.90598	0.0421626	3.67846	0.00220013	3.19315	0.0704819	Solyc07g049460.2.1	LAC	laccase 7; laccase (LOC100147721), mRNA	Y	26-27	Y	26-27	572
Solyc02g085110.2.1	LAC	35	10.6545	10	10	10	10	10	10.8774	10	12.6268	10	10	10	10.1091	10.584	10.3466		0.0298665	0.980168	0	0.133632	0.336486	0.279352	0	0.931345	0	0.395847	0	0.399091	Significant	-0.121327	0.047407	0.215158	0.039774	-0.121327	0.109674	-0.121327	0.685314	-0.121327	2.59099e-06	Solyc02g085110.2.1	LAC	laccase 11; laccase-11 (LOC101263266), mRNA	Y	25-26	Y	25-26	559
Solyc02g062660.2.1	LAC	36	10	10	10	10	10	10	10	10	16.9355	10	10	10	10	11.1559	10.578		0	0.698625	0	0.0787753	0.760052	0.445245	0	0.295431	0	0.299749	0	0.425714		0	0.701068	0.760052	0.423271	0	0.991438	0	0.93737	0	0.173798	Solyc02g062660.2.1	LAC	laccase 11; laccase-11 (LOC101249792), mRNA	Y	29-30	Y	29-30	88
Solyc02g090450.2.1	Perox	37	10.025	10	10	10	10.4622	10	10	10	15.2676	10	10	10	10.0812	10.8779	10.4796		-0.00359795	0.112618	0	0.25891	0.61047	0.158665	0	0.486875	-0.0651884	0.697726	0	0.48942		0	0.623844	0.61047	0.0475569	0	0.666097	0	0.463258	0	0.530286	Solyc02g090450.2.1	Perox	Peroxidase superfamily protein; peroxidase 10-like (LOC101255060), mRNA	Y	32-33	Y	32-33	334
Solyc01g006300.2.1	Perox	38	9557.4	6541.78	17213.3	31553.7	21128.9	13058.1	5245.74	3971.34	5445.48	23198.1	8516.34	6098.4	16508.9	8745.91	12627.4		-0.865472	0.161206	-0.720056	0.413478	-1.66039	0.050809	-0.443799	0.507802	-1.31091	0.0631446	-1.09844	0.216035		-0.401519	0.0481384	0.0539132	0.875378	2.14479	0.220647	0.699088	0.0448634	0.217283	0.781349	Solyc01g006300.2.1	Perox	peroxidase 2; peroxidase (CEVI-1), mRNA	Y	22-23	Y	22-23	325
Solyc01g006290.2.1	Perox	39	9373.33	13593.6	27236.8	41433.1	44401.1	50575.5	4752.75	9861.78	15136.8	29979.1	27428.1	23163	31102.2	18386.9	24744.6		-0.9798	0.161415	-0.463009	0.247211	-0.847496	0.0200214	-0.466828	0.293206	-0.694942	0.0379094	-1.12662	0.0653001	Significant	1.05309	0.00128957	1.67123	0.00896163	2.65712	0.00326749	2.52882	0.00233542	2.28499	0.00699986	Solyc01g006290.2.1	Perox	peroxidase 2; lignin-forming anionic peroxidase-like (LOC101261260), mRNA	Y	23-24	Y	23-24	327
Solyc06g082240.2.1	LAC	40	15.4521	29.4113	151.367	49.7546	85.2272	127.625	15.9917	29.8826	97.7171	38.8921	31.8504	83.3216	76.4729	49.6092	63.0411	Significant	0.0495255	0.970985	0.0229353	0.980122	-0.631372	0.346011	-0.355352	0.790508	-1.42	0.00302595	-0.615149	0.340518		0.901979	0.126491	2.61129	0.103461	1.28215	0.457054	0.993986	0.0452254	2.38136	0.0205133	Solyc06g082240.2.1	LAC	laccase 3; laccase-3-like (LOC101251693), mRNA	Y	22-23	Y	22-23	562
[truncated: 59 more rows]
[truncated: 28 more columns]

## Sheet: Auxin
Combined Phytozome & NCBI	Heat Map position	Mean 0h NAZ (min 10)	Mean 4h NAZ (min 10)	Mean 8h NAZ (min 10)	Mean 12h NAZ (min 10)	Mean 16h NAZ (min 10)	Mean 20h NAZ (min 10)	Mean 0h AZ (min 10)	Mean 4h AZ (min 10)	Mean 8h AZ (min 10)	Mean 12h AZ (min 10)	Mean 16h AZ (min 10)	Mean 20h AZ (min 10)	Mean all NAZ	Mean all AZ	Mean all AZ&NAZ	P<0.015 at any AZ/NAZ time	AZ/NAZ log2 0h	P-value AZ/NAZ 0h	AZ/NAZ log2 4h	P-value AZ/NAZ 4h	AZ/NAZ log2 8h	P-value AZ/NAZ 8h	AZ/NAZ log2 12h	P-value AZ/NAZ 12h	AZ/NAZ log2 16h	P-value AZ/NAZ 16h	AZ/NAZ log2 20h	P-value AZ/NAZ 20h	P<0.015 at any time	AZ log2 4h/0h	P-value AZ 4h/0h	AZ log2 8h/0h	P-value AZ 8h/0h	AZ log2 12h/0h	P-value AZ 12h/0h	AZ log216h/0h	P-value AZ 16h/0h	AZ log2 20h/0h	P-value AZ 20h/0h	Combined Phytozome & NCBI	Sort Name	Combined Best Arab define and NCBI def	SignalP 4.1 (default cutoff)	Cleavage between	SignalP 4.1 (ver 3.0 cutoff 0.340)	Cleavage between	Protein length with SigPep (aa)	Best Arabidopsis TAIR10 hit name
[truncated: 219 more rows]
[truncated: 27 more columns]

[truncated: 10 more sheets: IDA, Ethylene, Senescence, PCD, AGP, Proline-Glycine-rich, Extensin, HRGP, Cellulose syn, Callose syn]
