# Supplementary material for: Examination of the Abscission-Associated Transcriptomes for Soybean, Tomato, and Arabidopsis Highlights the Conserved Biosynthesis of an Extensible Extracellular Matrix and Boundary Layer
Source: Front Plant Sci. 2015 Dec 15;6:1109. doi: 10.3389/fpls.2015.01109 (PMC4678212; doi:10.3389/fpls.2015.01109)
Supplement: Supplemental File S4 — Excel file for gene names, expression, annotation and graphs for all the Arabidopsis genes included in Figures 2C, 3C. [file DataSheet3.xlsx]

## Sheet: Summary
Niederhuth, Patharkar, Walker, BMC Genomics 2013, 14:37, Transcriptional profiling of the Arabidopsis abscission mutant hae hsl2 by RNA-Seq
Notes
28,775 Arabidopsis genes searched for read identity
20,883 genes with expression >10 RPKM in either wild-type or hae/hsl2 double mutant
Calculated from xcel file. Slightly less than article totals.
			Genes WT&hae-hsl2	Expression WT	Expression hae-hsl2
Total			28775	3.9024e+07	3.85346e+07
Expressed >10 reads per gene			20883	3.90145e+07	3.85258e+07
Total with signal peptide			2533	5.38674e+06	5.31088e+06
% total with signal peptide			12.1295	13.807	13.7853
B-1,4-Gluc (Cellulase)			16	42218.8	45858.4
PG/PL			79	125340	117120
expansins			29	43010.5	51845.9
XTH			27	61493.3	54186.8
PR			48	68447.1	64885.6
PAR1-like			2	32464.2	16341.3
wax & suberin			271	969372	945165
perox & laccase			55	218743	243535
Auxin			143	323959	330836
IDA, IDA-like, HAE and HSL2			8	46709	42980
ethylene			43	139433	138458
senescence			22	322789	290912
PCD			13	26789.1	24844.8
AGP			47	82575.6	79474.8
Pro-Gly			23	18374.4	19564.5
extensin			18	83097.1	82784.3
HRGP			12	11585.8	12434
cellulose syn			36	105450	121877
callose syn			11	51495.2	53967.6
SUM for workbook				2.77335e+06	2.73707e+06
Total expressed			20883	3.90145e+07	3.85258e+07
% total expression in this workbook				7.10851	7.10452

## Sheet: Cellulases GH9
Gene	Sort Function	Heat Map position	Combined Mean (min 1.0)	Wild Type Mean (min 1.0)	hae hsl2 Mean (min 1.0)	Fold Change (WT/hae-hsl2)	Log2 WT/hae-hsl2	Significan p<0.015	p-value	Log10 1/p-value	FDR Corrected p-value	Lasbrook Cluste (Significant Up or down)	On Lasbrook GeneChip ATH1	Gene version	Symbol	Short description	Primary Transcript ID	SignalP 4.1 (default cutoff)	Cleavage between	SignalP 4.1 (ver 3.0 cutoff 0.340)	Cleavage between	Protein length with SigPep (aa)	PFAM	Panther	KOG	KEGG ec	KEGG orthology	GO term
AT1G71380	CEL CEL3	1	2048.66	3420.76	676.554	5.05616	2.33804	significant	8.7676e-57	4	1.05487e-53	#N/A	AT1G71380	AT1G71380.1	ATCEL3,ATGH9B3,CEL3	cellulase 3	AT1G71380.1	Y	21-22	Y	21-22	484	PF00759	PTHR22298	0	0	0	GO:0005618,GO:0005886,GO:0009505,GO:0005975,GO:0003824,GO:0004553
AT4G39000	CEL	2	77.5504	107.67	47.4311	2.27002	1.18271	significant	0.00199258	2.70058	0.0288856	#N/A	AT4G39000	AT4G39000.1	AtGH9B17,GH9B17	glycosyl hydrolase 9B17	AT4G39000.1	Y	23-24	Y	23-24	493	PF00759	PTHR22298	0	3.2.1.4	K01179	GO:0012505,GO:0005975,GO:0003824,GO:0004553
AT1G22880	CEL CEL5	3	1149.06	1591.92	706.194	2.25423	1.17263	significant	1.47899e-31	4	8.49276e-29	#N/A	AT1G22880	AT1G22880.1	ATCEL5,ATGH9B4,CEL5	cellulase 5	AT1G22880.1	Y	21-22	Y	21-22	484	PF00759	PTHR22298	0	0	0	GO:0005618,GO:0005886,GO:0009505,GO:0005975,GO:0003824,GO:0004553
AT1G02800	CEL CEL2	4	150.666	163.566	137.766	1.18727	0.247651		0.204253	0.689831	0.651598	#N/A	AT1G02800	AT1G02800.1	ATCEL2,CEL2	cellulase 2	AT1G02800.1	Y	29-30	Y	29-30	501	PF00759	PTHR22298	0	0	0	GO:0012505,GO:0007389,GO:0009624,GO:0004553,GO:0008810,GO:0005975
AT4G39010	CEL	5	305.456	315.081	295.83	1.06507	0.090954		0.458234	0.338913	0.913584	#N/A	AT4G39010	AT4G39010.1	AtGH9B18,GH9B18	glycosyl hydrolase 9B18	AT4G39010.1	Y	24-25	Y	24-25	497	PF00759	PTHR22298	0	3.2.1.4	K01179	GO:0012505,GO:0005975,GO:0003824,GO:0004553
AT1G70710	CEL CEL1	6	11057.3	10904.8	11209.8	0.972792	-0.0397961		0.665034	0.177156	1	#N/A	AT1G70710	AT1G70710.1	ATGH9B1,CEL1,GH9B1	glycosyl hydrolase 9B1	AT1G70710.1	Y	24-25	Y	24-25	492	PF00759	PTHR22298	0	0	0	GO:0009507,GO:0010583,GO:0042547,GO:0004553,GO:0008810,GO:0005975
AT2G32990	CEL	7	1783.72	1720.02	1847.42	0.931041	-0.103083		0.49143	0.308538	0.93041	2 (up)	AT2G32990	AT2G32990.1	AtGH9B8,GH9B8	glycosyl hydrolase 9B8	AT2G32990.1	Y	31-32	Y	31-32	525	PF00759	PTHR22298	0	0	0	GO:0012505,GO:0005975,GO:0003824,GO:0004553
AT1G75680	CEL	8	5393.23	5080.95	5705.5	0.890535	-0.167256		0.0295363	1.52964	0.210215	#N/A	AT1G75680	AT1G75680.1	AtGH9B7,GH9B7	glycosyl hydrolase 9B7	AT1G75680.1	N		N		525	PF00759	PTHR22298	0	0	0	GO:0005886,GO:0005975,GO:0003824,GO:0004553
AT4G02290	CEL	9	4729.2	4432.47	5025.93	0.881921	-0.181279		0.0169883	1.76985	0.144181	#N/A	AT4G02290	AT4G02290.1	AtGH9B13,GH9B13	glycosyl hydrolase 9B13	AT4G02290.1	N		N		516	PF00759	PTHR22298	0	0	0	GO:0012505,GO:0005975,GO:0003824,GO:0004553
AT4G23560	CEL	10	406.323	380.081	432.564	0.87867	-0.186607		0.180927	0.742497	0.617698	#N/A	AT4G23560	AT4G23560.1	AtGH9B15,GH9B15	glycosyl hydrolase 9B15	AT4G23560.1	Y	21-22	Y	21-22	479	PF00759	PTHR22298	0	0	0	GO:0012505,GO:0005975,GO:0003824,GO:0004553
AT1G19940	CEL	11	197.829	184.599	211.058	0.874639	-0.19324		0.243181	0.614071	0.705523	#N/A	AT1G19940	AT1G19940.1	AtGH9B5,GH9B5	glycosyl hydrolase 9B5	AT1G19940.1	N		N		515	PF00759	PTHR22298	0	0	0	GO:0012505,GO:0005975,GO:0003824,GO:0004553
AT4G11050	CEL	12	42.4396	38.2348	46.6443	0.819709	-0.286816		0.53412	0.272361	0.953648	#N/A	AT4G11050	AT4G11050.1	AtGH9C3,GH9C3	glycosyl hydrolase 9C3	AT4G11050.1	Y	23-24	Y	23-24	626	PF09478,PF00759	PTHR22298:SF3,PTHR22298	0	0	0	GO:0012505,GO:0005975,GO:0003824,GO:0004553,GO:0030246,GO:0005576
AT2G44540	CEL	13	10.4422	9.25855	11.6258	0.796377	-0.328477		0.617453	0.209396	0.998028	#N/A	AT2G44540	AT2G44540.1	AtGH9B9,GH9B9	glycosyl hydrolase 9B9	AT2G44540.1	Y	31-32	Y	31-32	491	PF00759	PTHR22298	0	0	0	GO:0012505,GO:0005975,GO:0003824,GO:0004553
AT1G64390	CEL	14	16495.2	13721.9	19268.5	0.712142	-0.489764	significant	1.72977e-08	4	1.24514e-06	#N/A	AT1G64390	AT1G64390.1	AtGH9C2,GH9C2	glycosyl hydrolase 9C2	AT1G64390.1	Y	22-23	Y	22-23	620	PF09478,PF00759	PTHR22298:SF3,PTHR22298	0	0	0	GO:0012505,GO:0005975,GO:0003824,GO:0004553,GO:0030246,GO:0005576
AT2G44560	CEL	15	120.671	96.8326	144.509	0.670079	-0.577598		0.0621321	1.20668	0.34479	#N/A	AT2G44560	AT2G44560.1	AtGH9B11,GH9B11	glycosyl hydrolase 9B11	AT2G44560.1	Y	31-32	Y	31-32	491	PF00759	PTHR22298	0	0	0	GO:0012505,GO:0005975,GO:0003824,GO:0004553
AT2G44570	CEL	16	70.8342	50.663	91.0055	0.556703	-0.845021	significant	0.00108606	2.96415	0.0179466	#N/A	AT2G44570	AT2G44570.1	AtGH9B12,GH9B12	glycosyl hydrolase 9B12	AT2G44570.1	Y	30-31	Y	30-31	492	PF00759	PTHR22298	0	0	0	GO:0012505,GO:0005975,GO:0003824,GO:0004553
Tissue				WT	hae
Hours				Stage 15 flw	Stage 15 flw
all B-1,4-Gluc (Cellulase)				42218.8	45858.4
% of total reads per gene				0.108187	0.119006
Total transcriptome reads				3.9024e+07	3.85346e+07
all Lasbrook up regulated (clusters 1-4)				1720.02	1847.42
% of total reads per gene				0.00440761	0.00479418
Total transcriptome reads				3.9024e+07	3.85346e+07
Significant and log2>1				5120.35	1430.18
% of total reads per gene				0.0131211	0.00371141
Total transcriptome reads				3.9024e+07	3.85346e+07

## Sheet: PGs PLs 
Gene	Sort Function	Heat Map position	Combined Mean (min 1.0)	Wild Type Mean (min 1.0)	hae hsl2 Mean (min 1.0)	Fold Change (WT/hae-hsl2)	Log2 WT/hae-hsl2	Significan p<0.015	p-value	Log10 1/p-value	FDR Corrected p-value	Lasbrook Cluster	On Lasbrook GeneChip ATH1	Gene version	Symbol	Short description	Primary Transcript ID	SignalP 4.1 (default cutoff)	Cleavage between	SignalP 4.1 (ver 3.0 cutoff 0.340)	Cleavage between	Protein length with SigPep (aa)	PFAM	Panther	KOG	KEGG ec	KEGG orthology	GO term
AT2G41850	PG-PL, JK, ZHG	1	889.791	1587.32	192.267	8.25579	3.04541	significant	2.17251e-156	4	1.37226e-152	#N/A	AT2G41850	AT2G41850.1	ADPG2,PGAZAT	polygalacturonase abscission zone A. thaliana	AT2G41850.1	Y	24-25	Y	24-25	433	PF00295	0	0	0	0	GO:0012505,GO:0005975,GO:0009830,GO:0009901,GO:0010047,GO:0010227,GO:0004650
AT3G59850	PG-PL	2	870.279	1540.77	199.791	7.7119	2.94709	significant	2.58863e-129	4	1.30809e-125	#N/A	AT3G59850	AT3G59850.1	#N/A	Pectin lyase-like superfamily protein	AT3G59850.1	Y	20-21	Y	20-21	388	PF00295	0	0	3.2.1.15	K01184	GO:0012505,GO:0005975,GO:0004650
AT2G43890	PG-PL, JK	3	107.342	178.562	36.1229	4.94317	2.30544	significant	4.73839e-13	4	6.61437e-11	2 (up)	AT2G43890	AT2G43890.1	#N/A	Pectin lyase-like superfamily protein	AT2G43890.1	Y	25-26	Y	25-26	392	PF00295	0	0	0	0	GO:0012505,GO:0005975,GO:0004650
AT2G43880	PG-PL, JK	4	14.1086	23.1476	5.06952	4.56603	2.19094	significant	0.000877219	3.05689	0.0153065	#N/A	AT2G43880	AT2G43880.1	#N/A	Pectin lyase-like superfamily protein	AT2G43880.1	Y	27-28	Y	27-28	394	PF00295	0	0	0	0	GO:0012505,GO:0005975,GO:0004650
AT3G27400	PG-PL	5	9556.79	13840	5273.55	2.62442	1.392	significant	2.22688e-61	4	3.75096e-58	2 (up)	AT3G27400	AT3G27400.1	#N/A	Pectin lyase-like superfamily protein	AT3G27400.1	Y	24-25	Y	24-25	412	PF00544	0	0	4.2.2.2	K01728	GO:0012505,GO:0008150,GO:0030570
AT3G07970	PG-PL, JK	6	5202.4	7459.52	2945.28	2.53271	1.34068	significant	1.09692e-59	4	1.63028e-56	2 (up)	AT3G07970	AT3G07970.1	QRT2	Pectin lyase-like superfamily protein	AT3G07970.1	Y	21-22	Y	21-22	439	PF00295	0	0	0	0	GO:0012505,GO:0005975,GO:0009830,GO:0009901,GO:0010047,GO:0045490,GO:0048235,GO:0004650
AT4G23500	PG-PL	7	1775.63	2487.23	1064.03	2.33756	1.22501	significant	1.43578e-47	4	1.51151e-44	#N/A	#N/A	AT4G23500.1	#N/A	Pectin lyase-like superfamily protein	AT4G23500.1	Y	22-23	Y	22-23	495	PF00295	0	0	0	0	GO:0005618,GO:0005975,GO:0004650
AT1G56710	PG-PL	8	74.4051	103.905	44.9049	2.3139	1.21033	significant	0.0012225	2.91275	0.0195965	#N/A	AT1G56710	AT1G56710.1	#N/A	Pectin lyase-like superfamily protein	AT1G56710.1	Y	24-25	Y	24-25	434	PF00295	0	0	0	0	GO:0012505,GO:0005975,GO:0004650
AT3G24230	PG-PL	9	191.773	262.383	121.162	2.16556	1.11474	significant	2.17569e-05	4	0.000718573	#N/A	AT3G24230	AT3G24230.1	#N/A	Pectate lyase family protein	AT3G24230.1	Y	25-26	Y	25-26	452	PF00544	0	0	4.2.2.2	K01728	GO:0012505,GO:0008150,GO:0016829,GO:0030570
AT3G24670	PG-PL	10	915.016	1246.54	583.488	2.13637	1.09516	significant	2.57088e-21	4	8.22226e-19	#N/A	AT3G24670	AT3G24670.1	#N/A	Pectin lyase-like superfamily protein	AT3G24670.1	Y	28-29	Y	28-29	440	PF00544	0	0	4.2.2.2	K01728	GO:0012505,GO:0008150,GO:0030570
AT3G48950	PG-PL	11	35.0707	45.9657	24.1756	1.90132	0.927005		0.0152027	1.81808	0.133418	#N/A	AT3G48950	AT3G48950.1	#N/A	Pectin lyase-like superfamily protein	AT3G48950.1	Y	22-23	Y	22-23	469	PF00295	0	0	0	0	GO:0012505,GO:0005975,GO:0004650
AT5G44840	PG-PL	12	99.3647	123.808	74.9218	1.65249	0.724643	significant	0.00244366	2.61196	0.0340173	#N/A	AT5G44840	AT5G44840.1	#N/A	Pectin lyase-like superfamily protein	AT5G44840.1	Y	21-22	Y	21-22	381	PF00295	0	0	0	0	GO:0012505,GO:0005975,GO:0004650
AT2G43870	PG-PL	13	455.921	567.401	344.442	1.64731	0.720108	significant	9.00668e-07	4	4.39311e-05	#N/A	AT2G43870	AT2G43870.1	#N/A	Pectin lyase-like superfamily protein	AT2G43870.1	Y	18-19	Y	18-19	384	PF00295	0	0	0	0	GO:0012505,GO:0005975,GO:0004650
AT4G32375	PG-PL	14	28.0936	34.7849	21.4022	1.6253	0.700706		0.249585	0.602782	0.714144	#N/A	AT4G32375	AT4G32375.1	#N/A	Pectin lyase-like superfamily protein	AT4G32375.1	N		N		486	PF00295	0	0	0	0	GO:0005575,GO:0005975,GO:0004650
AT2G33160	PG-PL	15	11.7253	14.4178	9.03292	1.59614	0.674583		0.356316	0.448164	0.835994	#N/A	AT2G33160	AT2G33160.1	#N/A	glycoside hydrolase family 28 protein / polygalacturonase (pectinase) family protein	AT2G33160.1	Y	21-22	Y	21-22	664	PF00295	PTHR19446:SF200,PTHR19446	0	0	0	GO:0012505,GO:0005975,GO:0003676,GO:0004650
AT2G47280	PG-PL	16	10.9049	13.3609	8.4488	1.5814	0.661199		0.340545	0.467826	0.82164	#N/A	AT2G47280	AT2G47280.1	#N/A	Pectin lyase-like superfamily protein	AT2G47280.1	N		N		336	PF01095	0	0	0	0	GO:0005618,GO:0009505,GO:0012505,GO:0042545,GO:0030599
AT1G70370	PG-PL	17	7406.57	9044.01	5769.13	1.56765	0.648607	significant	1.61683e-17	4	3.78248e-15	#N/A	AT1G70370	AT1G70370.1	PG2	polygalacturonase 2	AT1G70370.1	Y	23-24	Y	23-24	626	PF03181	0	0	0	0	GO:0012505,GO:0008150,GO:0004650
AT3G57510	PG-PL	18	10.7146	13.0305	8.39876	1.55147	0.63364		0.507371	0.294674	0.938355	#N/A	AT3G57510	AT3G57510.1	ADPG1	Pectin lyase-like superfamily protein	AT3G57510.1	Y	23-24	Y	23-24	431	PF00295	0	0	3.2.1.15	K01184	GO:0012505,GO:0005975,GO:0009830,GO:0009901,GO:0010047,GO:0004650
AT4G13710	PG-PL	19	942.4	1132.19	752.607	1.50436	0.58915	significant	3.51734e-06	4	0.000145211	#N/A	AT4G13710	AT4G13710.1	#N/A	Pectin lyase-like superfamily protein	AT4G13710.1	N		N		470	PF00544	0	0	4.2.2.2	K01728	GO:0012505,GO:0008150,GO:0016829,GO:0030570
AT4G20050	PG-PL	20	94.783	108.734	80.8318	1.34519	0.42781		0.176929	0.752201	0.611363	#N/A	AT4G20050	AT4G20050.1	QRT3	Pectin lyase-like superfamily protein	AT4G20050.1	Y	27-28	Y	27-28	481	0	0	0	0	0	GO:0012505,GO:0009556,GO:0010584,GO:0004650
AT1G70500	PG-PL	21	154.202	173.692	134.713	1.28935	0.366646		0.0551405	1.25853	0.319904	#N/A	AT1G70500	AT1G70500.1	#N/A	Pectin lyase-like superfamily protein	AT1G70500.1	Y	22-23	Y	22-23	468	PF00295	0	0	0	0	GO:0012505,GO:0005975,GO:0004650
AT1G11370	PG-PL	22	30.7856	34.6549	26.9162	1.28751	0.364589		0.407583	0.389784	0.877639	#N/A	AT1G11370	AT1G11370.1	#N/A	Pectin lyase-like superfamily protein	AT1G11370.1	Y	23-24	Y	23-24	288	PF01095	PTHR22931,PTHR22931:SF5	0	0	0	GO:0005618,GO:0009505,GO:0012505,GO:0042545,GO:0030599
AT4G13210	PG-PL	23	71.8397	80.8267	62.8527	1.28597	0.362857		0.192051	0.716584	0.63336	7 (down)	AT4G13210	AT4G13210.1	#N/A	Pectin lyase-like superfamily protein	AT4G13210.2	Y	26-27	Y	26-27	438	PF00544	0	0	4.2.2.2	K01728	GO:0012505,GO:0008150,GO:0016829,GO:0030570
AT5G44830	PG-PL	24	18.8765	21.2303	16.5228	1.28491	0.361669		0.49075	0.309139	0.930163	#N/A	AT5G44830	AT5G44830.1	#N/A	Pectin lyase-like superfamily protein	AT5G44830.1	N		N		332	PF00295	0	0	0	0	GO:0005575,GO:0005975,GO:0004650
AT1G05310	PG-PL	25	73.4946	81.0198	65.9693	1.22814	0.29648		0.221753	0.654131	0.678142	#N/A	AT1G05310	AT1G05310.1	#N/A	Pectin lyase-like superfamily protein	AT1G05310.1	N		N		393	PF01095	PTHR22931,PTHR22931:SF5	0	0	0	GO:0005618,GO:0009505,GO:0012505,GO:0042545,GO:0030599
AT4G20040	PG-PL	26	58.5893	63.2271	53.9516	1.17192	0.228879		0.3824	0.417482	0.85673	#N/A	#N/A	AT4G20040.1	#N/A	Pectin lyase-like superfamily protein	AT4G20040.1	Y	26-27	Y	26-27	483	0	0	0	0	0	GO:0012505,GO:0008150,GO:0003674
AT3G15720	PG-PL	27	150.417	161.512	139.322	1.15928	0.213224		0.299474	0.52364	0.773745	#N/A	AT3G15720	AT3G15720.1	#N/A	Pectin lyase-like superfamily protein	AT3G15720.1	Y	23-24	Y	23-24	456	PF00295	0	0	3.2.1.15	K01184	GO:0009505,GO:0031225,GO:0046658,GO:0005975,GO:0010583,GO:0004650
AT5G47500	PG-PL	28	3693.96	3892.21	3495.71	1.11342	0.155002		0.0423657	1.37299	0.269829	#N/A	AT5G47500	AT5G47500.1	#N/A	Pectin lyase-like superfamily protein	AT5G47500.1	N		N		362	PF01095	0	0	0	0	GO:0005618,GO:0009505,GO:0012505,GO:0042545,GO:0030599
AT3G61490	PG-PL	29	1148.13	1182.88	1113.38	1.06242	0.0873595		0.361153	0.442308	0.840368	#N/A	AT3G61490	AT3G61490.1	#N/A	Pectin lyase-like superfamily protein	AT3G61490.1	Y	23-24	Y	23-24	476	PF00295	0	0	0	0	GO:0012505,GO:0005975,GO:0004650
AT1G04680	PG-PL	30	16727	17117.1	16336.9	1.04776	0.0673086		0.286424	0.542991	0.759879	#N/A	AT1G04680	AT1G04680.1	#N/A	Pectin lyase-like superfamily protein	AT1G04680.1	Y	20-21	Y	20-21	431	PF00544	0	0	4.2.2.2	K01728	GO:0016020,GO:0008150,GO:0016829,GO:0030570
AT1G80170	PG-PL	31	430.523	439.352	421.693	1.04188	0.0591843		0.649788	0.187228	1	#N/A	AT1G80170	AT1G80170.1	#N/A	Pectin lyase-like superfamily protein	AT1G80170.1	Y	28-29	Y	28-29	444	PF00295	0	0	0	0	GO:0009505,GO:0005975,GO:0004650
AT5G26810	PG-PL	32	78.7843	80.3541	77.2145	1.04066	0.0574994		0.777558	0.109267	1	#N/A	#N/A	AT5G26810.1	#N/A	Pectin lyase-like superfamily protein	AT5G26810.1	Y	21-22	Y	21-22	293	PF01095	0	0	0	0	GO:0005618,GO:0009505,GO:0012505,GO:0042545,GO:0030599
AT4G23820	PG-PL	33	3150.52	3191.91	3109.13	1.02663	0.0379125		0.846381	0.0724343	1	5 (down)	AT4G23820	AT4G23820.1	#N/A	Pectin lyase-like superfamily protein	AT4G23820.1	Y	20-21	Y	20-21	444	PF00295	0	0	0	0	GO:0012505,GO:0005975,GO:0004650
AT5G19730	PG-PL	34	269.427	272.423	266.431	1.02249	0.0320879		0.861382	0.064804	1	#N/A	AT5G19730	AT5G19730.1	#N/A	Pectin lyase-like superfamily protein	AT5G19730.1	Y	28-29	Y	28-29	383	PF01095	PTHR22931,PTHR22931:SF5	0	3.1.1.11	K01051	GO:0005618,GO:0005737,GO:0009505,GO:0042545,GO:0030599
AT3G53190	PG-PL	35	2652.04	2679.76	2624.33	1.02112	0.0301517		0.728521	0.137558	1	#N/A	AT3G53190	AT3G53190.1	#N/A	Pectin lyase-like superfamily protein	AT3G53190.1	Y	24-25	Y	24-25	483	PF00544	0	0	4.2.2.2	K01728	GO:0031225,GO:0008150,GO:0016829,GO:0030570
AT4G33440	PG-PL	36	506.189	511.264	501.115	1.02025	0.028926		0.812695	0.0900724	1	#N/A	AT4G33440	AT4G33440.1	#N/A	Pectin lyase-like superfamily protein	AT4G33440.1	N		N		475	PF00295	0	0	0	0	GO:0012505,GO:0005975,GO:0004650
AT3G54920	PG-PL	37	4240.51	4239.94	4241.08	0.999731	-0.000388311		0.969971	0.013241	1	#N/A	AT3G54920	AT3G54920.1	PMR6	Pectin lyase-like superfamily protein	AT3G54920.1	Y	22-23	Y	22-23	501	PF00544	0	0	4.2.2.2	K01728	GO:0031225,GO:0046658,GO:0009814,GO:0042547,GO:0016829,GO:0030570
AT1G23460	PG-PL	38	379.709	379.05	380.368	0.996535	-0.00500774		1	0	1	#N/A	AT1G23460	AT1G23460.1	#N/A	Pectin lyase-like superfamily protein	AT1G23460.1	Y	22-23	Y	22-23	460	PF00295	0	0	0	0	GO:0012505,GO:0005975,GO:0004650
AT3G42950	PG-PL	39	975.115	971.902	978.328	0.993431	-0.00950815		0.935023	0.0291776	1	#N/A	AT3G42950	AT3G42950.1	#N/A	Pectin lyase-like superfamily protein	AT3G42950.1	N		N		484	PF00295	0	0	0	0	GO:0012505,GO:0005975,GO:0004650
AT1G02460	PG-PL	40	69.0761	68.458	69.6942	0.982263	-0.025819		0.957428	0.0188939	1	#N/A	AT1G02460	AT1G02460.1	#N/A	Pectin lyase-like superfamily protein	AT1G02460.1	Y	27-28	Y	27-28	491	PF00295	0	0	0	0	GO:0005975,GO:0004650
AT3G62110	PG-PL	41	1645.89	1623.42	1668.36	0.973063	-0.0393943		0.579807	0.236717	0.979979	#N/A	AT3G62110	AT3G62110.1	#N/A	Pectin lyase-like superfamily protein	AT3G62110.1	Y	21-22	Y	21-22	471	PF00295	0	0	0	0	GO:0005773,GO:0005975,GO:0010583,GO:0004650
AT3G06770	PG-PL	42	496.215	484.52	507.91	0.953948	-0.0680172		0.598066	0.223251	0.989094	#N/A	AT3G06770	AT3G06770.1	#N/A	Pectin lyase-like superfamily protein	AT3G06770.2	Y	19-20	Y	19-20	446	PF00295	0	0	0	0	GO:0012505,GO:0005975,GO:0010583,GO:0004650
AT3G55140	PG-PL	43	970.057	939.883	1000.23	0.939666	-0.0897797		0.311951	0.505914	0.788498	#N/A	AT3G55140	AT3G55140.1	#N/A	Pectin lyase-like superfamily protein	AT3G55140.1	N		N		331	PF00544	0	0	4.2.2.2	K01728	GO:0016829,GO:0030570
AT5G41870	PG-PL	44	1689.75	1632.8	1746.69	0.934798	-0.0972734		0.226775	0.644405	0.684897	#N/A	AT5G41870	AT5G41870.1	#N/A	Pectin lyase-like superfamily protein	AT5G41870.1	Y	27-28	Y	27-28	449	PF00295	0	0	0	0	GO:0012505,GO:0005975,GO:0004650
AT3G16850	PG-PL	45	1609.79	1551.3	1668.28	0.929883	-0.104879		0.194085	0.712008	0.635943	#N/A	AT3G16850	AT3G16850.1	#N/A	Pectin lyase-like superfamily protein	AT3G16850.1	Y	20-21	Y	20-21	455	PF00295	0	0	0	0	GO:0005773,GO:0009505,GO:0005975,GO:0004650
AT5G48900	PG-PL	46	540.214	517.681	562.747	0.919918	-0.120423		0.304491	0.516426	0.779389	#N/A	AT5G48900	AT5G48900.1	#N/A	Pectin lyase-like superfamily protein	AT5G48900.1	Y	25-26	Y	25-26	417	PF00544	0	0	4.2.2.2	K01728	GO:0012505,GO:0016829,GO:0030570
AT5G55720	PG-PL	47	11.2599	10.7817	11.738	0.91853	-0.122602		0.871332	0.0598163	1	#N/A	AT5G55720	AT5G55720.1	#N/A	Pectin lyase-like superfamily protein	AT5G55720.1	Y	19-20	Y	19-20	392	PF00544	0	0	4.2.2.2	K01728	GO:0012505,GO:0008150,GO:0016829,GO:0030570
AT5G49215	PG-PL	48	293.767	281.089	306.444	0.91726	-0.124598		0.382973	0.416832	0.857246	#N/A	#N/A	AT5G49215.1	#N/A	Pectin lyase-like superfamily protein	AT5G49215.1	Y	21-22	Y	21-22	449	PF00295	0	0	0	0	GO:0012505,GO:0005975,GO:0004650
AT5G14650	PG-PL	49	75.4854	71.9564	79.0144	0.910675	-0.134992		0.669989	0.173932	1	#N/A	AT5G14650	AT5G14650.1	#N/A	Pectin lyase-like superfamily protein	AT5G14650.1	Y	29-30	Y	29-30	435	PF00295	0	0	3.2.1.15	K01184	GO:0012505,GO:0005975,GO:0004650
AT5G04310	PG-PL	50	205.072	194.509	215.635	0.902031	-0.148751		0.434794	0.361717	0.898506	#N/A	AT5G04310	AT5G04310.1	#N/A	Pectin lyase-like superfamily protein	AT5G04310.1	Y	34-35	Y	34-35	518	PF00544	0	0	4.2.2.2	K01728	GO:0031225,GO:0008150,GO:0030570
AT3G57790	PG-PL	51	1167.41	1102.27	1232.56	0.894289	-0.161186		0.0726067	1.13902	0.379025	#N/A	AT3G57790	AT3G57790.1	#N/A	Pectin lyase-like superfamily protein	AT3G57790.1	Y	17-18	Y	17-18	490	PF00295	0	0	0	0	GO:0005886,GO:0005975,GO:0004650
AT3G07010	PG-PL	52	1344.43	1265.68	1423.18	0.889334	-0.169203		0.118083	0.927812	0.4982	#N/A	AT3G07010	AT3G07010.1	#N/A	Pectin lyase-like superfamily protein	AT3G07010.1	Y	24-25	Y	24-25	416	PF00544	0	0	4.2.2.2	K01728	GO:0012505,GO:0008150,GO:0016829,GO:0030570
AT1G19170	PG-PL	53	808.131	757.688	858.575	0.882494	-0.180341		0.0807458	1.09288	0.403346	#N/A	AT1G19170	AT1G19170.1	#N/A	Pectin lyase-like superfamily protein	AT1G19170.1	N		N		506	PF00295	0	0	0	0	GO:0005739,GO:0005975,GO:0004650
AT4G18180	PG-PL	54	131.743	122.886	140.6	0.874014	-0.194271		0.397453	0.400714	0.870383	#N/A	AT4G18180	AT4G18180.1	#N/A	Pectin lyase-like superfamily protein	AT4G18180.1	Y	23-24	Y	23-24	414	PF00295	0	0	0	0	GO:0012505,GO:0005975,GO:0004650
AT1G60390	PG-PL	55	512.756	476.487	549.024	0.86788	-0.204433		0.1699	0.769806	0.599455	#N/A	AT1G60390	AT1G60390.1	PG1	polygalacturonase 1	AT1G60390.1	Y	26-27	Y	26-27	624	PF03181	0	0	0	0	GO:0012505,GO:0008150,GO:0004650
AT1G60590	PG-PL	56	342.212	306.938	377.486	0.813112	-0.298474		0.0249744	1.60251	0.188471	#N/A	AT1G60590	AT1G60590.1	#N/A	Pectin lyase-like superfamily protein	AT1G60590.1	N		N		540	PF00295	0	0	0	0	GO:0005975,GO:0004650
AT1G14420	PG-PL	57	712.886	636.971	788.802	0.807517	-0.308436		0.0273014	1.56382	0.198789	#N/A	AT1G14420	AT1G14420.1	AT59	Pectate lyase family protein	AT1G14420.1	Y	29-30	Y	29-30	459	PF00544,PF04431	0	0	4.2.2.2	K01728	GO:0012505,GO:0009664,GO:0016829,GO:0030570
AT5G07430	PG-PL	58	1217.81	1077.1	1358.53	0.792841	-0.334897	significant	0.0141358	1.84968	0.126439	#N/A	AT5G07430	AT5G07430.1	#N/A	Pectin lyase-like superfamily protein	AT5G07430.1	Y	22-23	Y	22-23	361	PF01095	PTHR22931,PTHR22931:SF5	0	0	0	GO:0005618,GO:0009505,GO:0012505,GO:0042545,GO:0030599
AT1G02790	PG-PL	59	2925.41	2561.03	3289.78	0.77848	-0.361268	significant	0.0011936	2.92314	0.0192576	#N/A	AT1G02790	AT1G02790.1	PGA4	polygalacturonase 4	AT1G02790.1	N		N		422	PF00295	0	0	3.2.1.67	K01213	GO:0012505,GO:0005975,GO:0004650
AT5G63180	PG-PL	60	704.52	616.134	792.905	0.777059	-0.363904	significant	0.000557959	3.2534	0.0107532	#N/A	AT5G63180	AT5G63180.1	#N/A	Pectin lyase-like superfamily protein	AT5G63180.1	N		N		432	PF00544	0	0	4.2.2.2	K01728	GO:0008150,GO:0016829,GO:0030570
AT1G10640	PG-PL	61	1707.27	1480.09	1934.45	0.765119	-0.386245	significant	8.53585e-06	4	0.000312108	#N/A	AT1G10640	AT1G10640.1	#N/A	Pectin lyase-like superfamily protein	AT1G10640.1	N		N		532	PF00295	0	0	0	0	GO:0005575,GO:0005975,GO:0004650
AT3G01270	PG-PL	62	2333.72	2015.21	2652.24	0.759815	-0.396279	significant	0.000297866	3.52598	0.00644339	#N/A	AT3G01270	AT3G01270.1	#N/A	Pectate lyase family protein	AT3G01270.1	Y	24-25	Y	24-25	475	PF00544,PF04431	0	0	4.2.2.2	K01728	GO:0012505,GO:0008150,GO:0016829,GO:0030570
AT3G09540	PG-PL	63	231.797	198.223	265.372	0.746961	-0.420895		0.0215541	1.66647	0.170449	#N/A	AT3G09540	AT3G09540.1	#N/A	Pectin lyase-like superfamily protein	AT3G09540.1	N		N		378	PF00544	0	0	4.2.2.2	K01728	GO:0006499,GO:0016829,GO:0030570
AT3G07820	PG-PL	64	1989.93	1699.88	2279.99	0.745564	-0.423596	significant	0.000126673	3.89732	0.00316569	#N/A	AT3G07820	AT3G07820.1	#N/A	Pectin lyase-like superfamily protein	AT3G07820.1	Y	22-23	Y	22-23	391	PF00295	0	0	0	0	GO:0012505,GO:0005975,GO:0004650
AT5G15110	PG-PL	65	322.71	273.446	371.975	0.735119	-0.443951		0.0470489	1.32745	0.288598	#N/A	AT5G15110	AT5G15110.1	#N/A	Pectate lyase family protein	AT5G15110.1	Y	24-25	Y	24-25	472	PF00544,PF04431	0	0	4.2.2.2	K01728	GO:0012505,GO:0008150,GO:0016829,GO:0030570
AT4G24780	PG-PL	66	24666.8	20807.2	28526.4	0.729402	-0.455214	significant	9.90365e-05	4	0.00258231	#N/A	AT4G24780	AT4G24780.1	#N/A	Pectin lyase-like superfamily protein	AT4G24780.1	Y	24-25	Y	24-25	408	PF00544	0	0	4.2.2.2	K01728	GO:0016020,GO:0008150,GO:0016829,GO:0030570
AT5G48140	PG-PL	67	572.497	482.58	662.415	0.728516	-0.456968	significant	0.00612384	2.21298	0.0686141	#N/A	AT5G48140	AT5G48140.1	#N/A	Pectin lyase-like superfamily protein	AT5G48140.1	Y	23-24	Y	23-24	395	PF00295	0	0	0	0	GO:0012505,GO:0005975,GO:0004650
AT2G02720	PG-PL	68	182.891	153.518	212.264	0.723239	-0.467455		0.0546305	1.26257	0.318393	#N/A	AT2G02720	AT2G02720.1	#N/A	Pectate lyase family protein	AT2G02720.1	Y	25-26	Y	25-26	455	PF00544,PF04431	0	0	4.2.2.2	K01728	GO:0012505,GO:0008150,GO:0016829,GO:0030570
AT2G23900	PG-PL	69	417.133	348.846	485.419	0.718648	-0.476642	significant	0.0103942	1.98321	0.101246	#N/A	AT2G23900	AT2G23900.1	#N/A	Pectin lyase-like superfamily protein	AT2G23900.1	N		N		477	PF00295	0	0	0	0	GO:0012505,GO:0005975,GO:0004650
AT1G67750	PG-PL	70	4441	3659.39	5222.62	0.700681	-0.51317	significant	2.08686e-11	4	2.37508e-09	#N/A	AT1G67750	AT1G67750.1	#N/A	Pectate lyase family protein	AT1G67750.1	Y	27-28	Y	27-28	408	PF00544	0	0	4.2.2.2	K01728	GO:0012505,GO:0008150,GO:0030570
AT3G17060	PG-PL	71	252.964	202.403	303.524	0.666844	-0.58458	significant	0.00829266	2.08131	0.0861523	#N/A	AT3G17060	AT3G17060.1	#N/A	Pectin lyase-like superfamily protein	AT3G17060.1	Y	23-24	Y	23-24	344	PF01095	PTHR22931,PTHR22931:SF5	0	0	0	GO:0005618,GO:0009505,GO:0012505,GO:0042545,GO:0030599
AT3G07850	PG-PL	72	812.319	624.539	1000.1	0.624477	-0.67928		0.0271552	1.56615	0.198124	#N/A	AT3G07850	AT3G07850.1	#N/A	Pectin lyase-like superfamily protein	AT3G07850.1	Y	25-26	Y	25-26	444	PF00295	0	0	3.2.1.67	K01213	GO:0012505,GO:0005975,GO:0004650
AT1G48100	PG-PL	73	649.434	492.09	806.778	0.609945	-0.71325	significant	2.22931e-05	4	0.000734447	#N/A	AT1G48100	AT1G48100.1	#N/A	Pectin lyase-like superfamily protein	AT1G48100.1	N		N		475	PF00295	0	0	0	0	GO:0005975,GO:0004650
AT5G61680	PG-PL	74	84.1128	63.6284	104.597	0.608318	-0.717102		0.0459391	1.33782	0.283997	#N/A	#N/A	AT5G61680.1	#N/A	Pectin lyase-like superfamily protein	AT5G61680.1	Y	24-25	Y	24-25	338	PF01095	PTHR22931,PTHR22931:SF5	0	0	0	GO:0005618,GO:0009505,GO:0012505,GO:0042545,GO:0030599
AT5G07410	PG-PL	75	695.733	515.659	875.807	0.588782	-0.764194	significant	1.4799e-06	4	6.75071e-05	#N/A	AT5G07410	AT5G07410.1	#N/A	Pectin lyase-like superfamily protein	AT5G07410.1	Y	23-24	Y	23-24	361	PF01095	0	0	0	0	GO:0005618,GO:0009505,GO:0012505,GO:0042545,GO:0030599
AT3G14040	PG-PL	76	701.736	507.991	895.48	0.567284	-0.817858	significant	0.000187217	3.72765	0.0043839	#N/A	AT3G14040	AT3G14040.1	#N/A	Pectin lyase-like superfamily protein	AT3G14040.1	Y	25-26	Y	25-26	445	PF00295	0	0	0	0	GO:0012505,GO:0005975,GO:0004650
AT1G69940	PG-PL	77	159.017	102.123	215.911	0.472984	-1.08014		0.0259821	1.58533	0.193305	#N/A	AT1G69940	AT1G69940.1	ATPPME1,PPME1	Pectin lyase-like superfamily protein	AT1G69940.1	Y	23-24	Y	23-24	361	PF01095	0	0	0	0	GO:0005783,GO:0005794,GO:0009505,GO:0009860,GO:0030599,GO:0042545,GO:0005618
AT5G07420	PG-PL	78	31.7797	11.8389	51.7205	0.228902	-2.1272	significant	0.00846357	2.07245	0.0875678	#N/A	AT5G07420	AT5G07420.1	#N/A	Pectin lyase-like superfamily protein	AT5G07420.1	Y	22-23	Y	22-23	361	PF01095	PTHR22931,PTHR22931:SF5	0	0	0	GO:0005618,GO:0009505,GO:0012505,GO:0042545,GO:0030599
Tissue				WT	hae
Hours				Stage 15 flw	Stage 15 flw
all PG/PL				125340	117120
% of total reads per gene				0.321186	0.303935
Total transcriptome reads				3.9024e+07	3.85346e+07
all Lasbrook up regulated (clusters 1-4)				21478.1	8254.95
% of total reads per gene				0.0550383	0.0214222
Total transcriptome reads				3.9024e+07	3.85346e+07
all Lasbrook down regulated (clusters 5-8)				3272.74	3171.98
% of total reads per gene				0.00838649	0.00823151
Total transcriptome reads				3.9024e+07	3.85346e+07
Significant and log2>1				28729.4	10465.7
% of total reads per gene				0.0736199	0.0271591
Total transcriptome reads				3.9024e+07	3.85346e+07

## Sheet: Expansins
Gene	Sort Function	Heat Map position	Combined Mean (min 1.0)	Wild Type Mean (min 1.0)	hae hsl2 Mean (min 1.0)	Fold Change (WT/hae-hsl2)	Log2 WT/hae-hsl2	Significan p<0.015	p-value	Log10 1/p-value	FDR Corrected p-value	Lasbrook Cluster	On Lasbrook GeneChip ATH1	Gene version	Symbol	Short description	Primary Transcript ID	SignalP 4.1 (default cutoff)	Cleavage between	SignalP 4.1 (ver 3.0 cutoff 0.340)	Cleavage between	Protein length with SigPep (aa)	PFAM	Panther	KOG	KEGG ec	KEGG orthology	GO term
AT5G39270	EXPA22	1	65.1572	94.6442	35.6701	2.65332	1.4078	significant	0.000116645	3.93313	0.00295602	#N/A	AT5G39270	AT5G39270.1	ATEXP22,ATEXPA22,ATHEXP ALPHA 1.15,EXP22,EXPA22	expansin A22	AT5G39270.1	N		N		263	PF01357,PF03330	0	0	0	0	GO:0005576,GO:0009826,GO:0009828
AT5G39300	EXPA25	2	168.558	235.525	101.591	2.31837	1.21311	significant	0.00496124	2.30441	0.05864	#N/A	AT5G39300	AT5G39300.1	ATEXP25,ATEXPA25,ATHEXP ALPHA 1.18,EXP25,EXPA25	expansin A25	AT5G39300.1	N		N		260	PF01357,PF03330	0	0	0	0	GO:0005576,GO:0009826,GO:0009828,GO:0009831
AT5G39290	EXPA26	3	20.6398	25.925	15.3545	1.68843	0.755685		0.145459	0.837258	0.554558	#N/A	AT5G39290	AT5G39290.1	ATEXP26,ATHEXP ALPHA 1.16,EXP26	expansin A26	AT5G39290.1	N		N		263	PF01357,PF03330	0	0	0	0	GO:0005576,GO:0009826,GO:0009828,GO:0009831
AT4G30380	EXP	4	39.4274	49.1377	29.7171	1.65352	0.725538		0.154927	0.809873	0.573423	#N/A	AT4G30380	AT4G30380.1	#N/A	Barwin-related endoglucanase	AT4G30380.1	Y	21-22	Y	21-22	123	PF03330	0	0	0	0	GO:0012505,GO:0008150,GO:0003674
AT5G39260	EXPA21	5	70.9763	87.3051	54.6474	1.59761	0.675913	significant	0.00948926	2.02277	0.0948776	#N/A	AT5G39260	AT5G39260.1	ATEXP21,ATEXPA21,ATHEXP ALPHA 1.20,EXP21,EXPA21	expansin A21	AT5G39260.1	N		N		262	PF01357,PF03330	0	0	0	0	GO:0005576,GO:0012505,GO:0009826,GO:0009828,GO:0009831
AT5G39280	EXPA23	6	67.8018	81.6832	53.9203	1.51489	0.599212		0.168582	0.773188	0.59755	#N/A	AT5G39280	AT5G39280.1	ATEXP23,ATEXPA23,ATHEXP ALPHA 1.17,EXPA23	expansin A23	AT5G39280.1	N		N		259	PF01357,PF03330	0	0	0	0	GO:0005576,GO:0009826,GO:0009828,GO:0009831
AT2G45110	EXPB4	7	52.1262	61.3117	42.9407	1.42782	0.513818		0.347162	0.459467	0.827417	#N/A	AT2G45110	AT2G45110.1	ATEXPB4,ATHEXP BETA 1.1,EXPB4	expansin B4	AT2G45110.1	Y	23-24	Y	23-24	259	PF01357,PF03330	0	0	0	0	GO:0005576,GO:0012505,GO:0009826,GO:0009828,GO:0009831
AT3G45960	EXPA3	8	38.9607	43.9886	33.9328	1.29635	0.374451		0.342472	0.465375	0.823459	#N/A	AT3G45960	AT3G45960.1	ATEXLA3,ATEXPL3,ATHEXP BETA 2.3,EXLA3,EXPL3	expansin-like A3	AT3G45960.2	Y	20-21	Y	20-21	263	PF01357,PF03330	0	0	0	0	GO:0009505,GO:0016020,GO:0009664,GO:0009826,GO:0009828
AT4G38400	EXPA2	9	581.33	639.654	523.007	1.22303	0.29046		0.200164	0.698615	0.645233	5 (down)	AT4G38400	AT4G38400.1	ATEXLA2,ATEXPL2,ATHEXP BETA 2.2,EXLA2,EXPL2	expansin-like A2	AT4G38400.1	Y	21-22	Y	21-22	265	PF01357,PF03330	0	0	0	0	GO:0005576,GO:0012505,GO:0009664,GO:0009826,GO:0009828,GO:0010583
AT1G20190	EXP11	10	157.352	164.684	150.02	1.09775	0.134544		0.480443	0.318358	0.927057	#N/A	AT1G20190	AT1G20190.1	ATEXP11,ATEXPA11,ATHEXP ALPHA 1.14,EXP11,EXPA11	expansin 11	AT1G20190.1	Y	20-21	Y	20-21	252	PF01357,PF03330	0	0	0	0	GO:0005618,GO:0009826,GO:0009828,GO:0009831
AT3G45970	EXPA1	11	1484.44	1547.06	1421.82	1.08808	0.121789		0.28829	0.540171	0.76161	#N/A	AT3G45970	AT3G45970.1	ATEXLA1,ATEXPL1,ATHEXP BETA 2.1,EXLA1,EXPL1	expansin-like A1	AT3G45970.1	Y	20-21	Y	20-21	265	PF01357,PF03330	0	0	0	0	GO:0005618,GO:0009505,GO:0009826,GO:0009828
AT3G03220	EXPA13	12	991.351	989.937	992.765	0.997151	-0.00411584		0.930979	0.0310599	1	#N/A	AT3G03220	AT3G03220.1	ATEXP13,ATEXPA13,ATHEXP ALPHA 1.22,EXP13,EXPA13	expansin A13	AT3G03220.1	Y	19-20	Y	19-20	266	PF01357,PF03330	0	0	0	0	GO:0005576,GO:0009826,GO:0009828,GO:0009831
AT4G38210	EXPA20	13	111.863	109.924	113.803	0.965914	-0.0500341		0.766709	0.115369	1	#N/A	AT4G38210	AT4G38210.1	ATEXP20,ATEXPA20,ATHEXP ALPHA 1.23,EXP20,EXPA20	expansin A20	AT4G38210.1	Y	24-25	Y	24-25	256	PF01357,PF03330	0	0	0	0	GO:0005576,GO:0012505,GO:0006949,GO:0009826,GO:0009828,GO:0009831,GO:0080167
AT1G26770	EXPA10	14	3188.5	3130.25	3246.75	0.964118	-0.0527181		0.693814	0.158757	1	#N/A	AT1G26770	AT1G26770.1	AT-EXP10,ATEXP10,ATEXPA10,ATHEXP ALPHA 1.1,EXP10,EXPA10	expansin A10	AT1G26770.2	N		N		259	PF01357,PF03330	0	0	0	0	GO:0009505,GO:0006949,GO:0009826,GO:0009828,GO:0009831,GO:0005199
AT2G37640	EXPA3	15	924.991	903.769	946.213	0.955144	-0.0662105		0.504146	0.297443	0.937126	#N/A	AT2G37640	AT2G37640.1	ATEXP3,ATEXPA3,ATHEXP ALPHA 1.9,EXP3	Barwin-like endoglucanases superfamily protein	AT2G37640.1	Y	25-26	Y	25-26	262	PF01357,PF03330	0	0	0	0	GO:0005576,GO:0012505,GO:0006949,GO:0009739,GO:0009826,GO:0009828,GO:0009831,GO:0010114
AT2G39700	EXPA4	16	7694.55	7454.29	7934.82	0.939441	-0.090125		0.259095	0.586541	0.726076	#N/A	AT2G39700	AT2G39700.1	ATEXP4,ATEXPA4,ATHEXP ALPHA 1.6,EXPA4	expansin A4	AT2G39700.1	Y	20-21	Y	20-21	257	PF01357,PF03330	0	0	0	0	GO:0009505,GO:0006949,GO:0009826,GO:0009828,GO:0009831
AT5G56320	EXPA14	17	39.1764	37.3716	40.9811	0.911923	-0.133015		0.734462	0.134031	1	#N/A	AT5G56320	AT5G56320.1	ATEXP14,ATEXPA14,ATHEXP ALPHA 1.5,EXP14,EXPA14	expansin A14	AT5G56320.1	Y	24-25	Y	24-25	255	PF01357,PF03330	0	0	0	0	GO:0005576,GO:0012505,GO:0009826,GO:0009828,GO:0009831
AT3G29030	EXPA5	18	936.291	890.855	981.727	0.907437	-0.14013		0.139	0.856984	0.540971	#N/A	AT3G29030	AT3G29030.1	ATEXP5,ATEXPA5,ATHEXP ALPHA 1.4,EXP5,EXPA5	expansin A5	AT3G29030.1	Y	22-23	Y	22-23	255	PF01357,PF03330	0	0	0	0	GO:0005576,GO:0012505,GO:0009826,GO:0009828,GO:0009831
AT2G28950	EXPA6	19	9272.46	8617.03	9927.89	0.867962	-0.204296		0.0318929	1.49631	0.22168	#N/A	AT2G28950	AT2G28950.1	ATEXP6,ATEXPA6,ATHEXP ALPHA 1.8,EXPA6	expansin A6	AT2G28950.1	Y	20-21	Y	20-21	257	PF01357,PF03330	0	0	0	0	GO:0009505,GO:0006949,GO:0009826,GO:0009828,GO:0009831
AT5G02260	EXPA9	20	2153.01	1966.44	2339.57	0.840512	-0.25066		0.0835653	1.07797	0.411251	#N/A	AT5G02260	AT5G02260.1	ATEXP9,ATEXPA9,ATHEXP ALPHA 1.10,EXP9,EXPA9	expansin A9	AT5G02260.1	Y	21-22	Y	21-22	258	PF01357,PF03330	0	0	0	0	GO:0009507,GO:0009826,GO:0009828,GO:0009831
AT2G20750	EXPB1	21	82.9183	71.4355	94.4011	0.756723	-0.402162		0.0932091	1.03054	0.438388	#N/A	AT2G20750	AT2G20750.1	ATEXPB1,ATHEXP BETA 1.5,EXPB1	expansin B1	AT2G20750.1	Y	23-24	Y	23-24	271	PF01357,PF03330	0	0	0	0	GO:0005576,GO:0012505,GO:0009664,GO:0009826,GO:0009828
AT2G40610	EXPA8	22	257.8	219.587	296.014	0.741811	-0.430877	significant	0.00526682	2.27845	0.0616071	6 (down)	AT2G40610	AT2G40610.1	ATEXP8,ATEXPA8,ATHEXP ALPHA 1.11,EXP8,EXPA8	expansin A8	AT2G40610.1	Y	25-26	Y	25-26	253	PF01357,PF03330	0	0	0	0	GO:0005576,GO:0012505,GO:0006949,GO:0009826,GO:0009828,GO:0009831
AT1G69530	EXPA1	23	7320.54	6165.74	8475.35	0.727492	-0.458997	significant	6.41548e-05	4	0.00178911	#N/A	AT1G69530	AT1G69530.1	AT-EXP1,ATEXP1,ATEXPA1,ATHEXP ALPHA 1.2,EXP1,EXPA1	expansin A1	AT1G69530.3	Y	21-22	Y	21-22	275	PF01357,PF03330	0	0	0	0	GO:0009505,GO:0006949,GO:0009739,GO:0009826,GO:0009828,GO:0010114
AT2G03090	EXPA15	24	3799.77	3199.32	4400.21	0.727084	-0.459806	significant	0.000230137	3.63801	0.00524786	#N/A	AT2G03090	AT2G03090.1	ATEXP15,ATEXPA15,ATHEXP ALPHA 1.3,EXP15,EXPA15	expansin A15	AT2G03090.1	Y	25-26	Y	25-26	253	PF01357,PF03330	0	0	0	0	GO:0005576,GO:0012505,GO:0006949,GO:0009826,GO:0009828,GO:0009831
AT3G60570	EXPB5	25	16.9203	14.0894	19.7511	0.713348	-0.487322		0.598543	0.222905	0.989094	#N/A	AT3G60570	AT3G60570.1	ATEXPB5,ATHEXP BETA 1.3,EXPB5	expansin B5	AT3G60570.1	Y	28-29	Y	28-29	252	PF01357,PF03330	0	0	0	0	GO:0005576,GO:0012505,GO:0009826,GO:0009828,GO:0009831
AT4G17030	EXPB1	26	696.391	551.372	841.409	0.655296	-0.609782	significant	2.06726e-06	4	9.13138e-05	#N/A	AT4G17030	AT4G17030.1	AT-EXPR,ATEXLB1,ATEXPR1,ATHEXP BETA 3.1,EXLB1,EXPR	expansin-like B1	AT4G17030.1	Y	24-25	Y	24-25	250	PF01357,PF03330	0	0	0	0	GO:0005576,GO:0012505,GO:0009826,GO:0009828,GO:0019953
AT4G28250	EXPB3	27	6297.8	4982.12	7613.48	0.654382	-0.611796	significant	4.08887e-10	4	3.91323e-08	#N/A	AT4G28250	AT4G28250.1	ATEXPB3,ATHEXP BETA 1.6,EXPB3	expansin B3	AT4G28250.1	Y	23-24	Y	23-24	264	PF01357,PF03330	0	0	0	0	GO:0005576,GO:0012505,GO:0006949,GO:0009664,GO:0009826,GO:0009828,GO:0010583
AT3G55500	EXPA16	28	871.016	668.416	1073.62	0.622584	-0.683659	significant	0.000508467	3.29374	0.00992808	#N/A	AT3G55500	AT3G55500.1	ATEXP16,ATEXPA16,ATHEXP ALPHA 1.7,EXP16,EXPA16	expansin A16	AT3G55500.1	Y	23-24	Y	23-24	260	PF01357,PF03330	0	0	0	0	GO:0005576,GO:0012505,GO:0006949,GO:0009826,GO:0009828,GO:0009831
AT4G01630	EXPA17	29	26.0623	7.60615	44.5184	0.170854	-2.54916	significant	4.88262e-08	4	3.13904e-06	#N/A	AT4G01630	AT4G01630.1	ATEXP17,ATEXPA17,ATHEXP ALPHA 1.13,EXPA17	expansin A17	AT4G01630.1	Y	26-27	Y	26-27	255	PF01357,PF03330	0	0	0	0	GO:0005576,GO:0012505,GO:0009826,GO:0009828,GO:0009831
Tissue				WT	hae
Hours				Stage 15 flw	Stage 15 flw
all EXP				43010.5	51845.9
% of total reads per gene				0.110216	0.134544
Total transcriptome reads				3.9024e+07	3.85346e+07
all Lasbrook down regulated (clusters 5-8)				859.24	819.021
% of total reads per gene				0.00220183	0.00212542
Total transcriptome reads				3.9024e+07	3.85346e+07
Significant and log2>1				330.17	137.261
% of total reads per gene				0.000846069	0.000356203
Total transcriptome reads				3.9024e+07	3.85346e+07

## Sheet: XTHs
Gene	Sort Function	Heat Map position	Combined Mean (min 1.0)	Wild Type Mean (min 1.0)	hae hsl2 Mean (min 1.0)	Fold Change (WT/hae-hsl2)	Log2 WT/hae-hsl2	Significan p<0.015	p-value	Log10 1/p-value	FDR Corrected p-value	Lasbrook Cluster	On Lasbrook GeneChip ATH1	Gene version	Symbol	Short description	Primary Transcript ID	SignalP 4.1 (default cutoff)	Cleavage between	SignalP 4.1 (ver 3.0 cutoff 0.340)	Cleavage between	Protein length with SigPep (aa)	PFAM	Panther	KOG	KEGG ec	KEGG orthology	GO term
AT4G25810	XTH	1	1657.61	2773.24	541.981	5.11685	2.35526	significant	1.10019e-30	4	6.04292e-28	#N/A	AT4G25810	AT4G25810.1	XTH23,XTR6	xyloglucan endotransglycosylase 6	AT4G25810.1	Y	24-25	Y	24-25	286	PF00722,PF06955	PTHR10963,PTHR10963:SF14	0	2.4.1.207	K08235	GO:0005618,GO:0005975,GO:0006073,GO:0004553,GO:0016762,GO:0016798,GO:0048046
AT4G30280	XTH	2	246.57	384.044	109.095	3.52027	1.81568	significant	2.17626e-07	4	1.2412e-05	#N/A	AT4G30280	AT4G30280.1	ATXTH18,XTH18	xyloglucan endotransglucosylase/hydrolase 18	AT4G30280.1	Y	26-27	Y	26-27	282	PF00722,PF06955	PTHR10963,PTHR10963:SF14	0	2.4.1.207	K08235	GO:0005618,GO:0012505,GO:0048046,GO:0010411,GO:0016798,GO:0080039,GO:0004553,GO:0005975,GO:0016762,GO:0006073
AT4G30290	XTH	3	1259.85	1802.1	717.596	2.5113	1.32844	significant	8.71171e-24	4	3.38631e-21	#N/A	AT4G30290	AT4G30290.1	ATXTH19,XTH19	xyloglucan endotransglucosylase/hydrolase 19	AT4G30290.1	Y	21-22	Y	21-22	277	PF00722,PF06955	PTHR10963,PTHR10963:SF14	0	2.4.1.207	K08235	GO:0005618,GO:0012505,GO:0048046,GO:0010411,GO:0016798,GO:0080039,GO:0004553,GO:0005975,GO:0016762,GO:0006073
AT4G13090	XTH	4	15.8389	21.5634	10.1145	2.13194	1.09216		0.224314	0.649144	0.681536	#N/A	AT4G13090	AT4G13090.1	XTH2	xyloglucan endotransglucosylase/hydrolase 2	AT4G13090.1	Y	24-25	Y	24-25	292	PF00722,PF06955	PTHR10963,PTHR10963:SF14	0	2.4.1.207	K08235	GO:0005618,GO:0012505,GO:0048046,GO:0005975,GO:0006073,GO:0004553,GO:0016762,GO:0016798
AT3G48580	XTH	5	964.268	1259.8	668.732	1.88387	0.913698	significant	2.32664e-15	4	4.25978e-13	#N/A	AT3G48580	AT3G48580.1	XTH11	xyloglucan endotransglucosylase/hydrolase 11	AT3G48580.1	Y	24-25	Y	24-25	277	PF00722,PF06955	0	0	2.4.1.207	K08235	GO:0005618,GO:0012505,GO:0048046,GO:0005975,GO:0006073,GO:0004553,GO:0016762,GO:0016798
AT4G18990	XTH	6	557.623	667.362	447.884	1.49003	0.575344	significant	3.68478e-07	4	2.00646e-05	#N/A	AT4G18990	AT4G18990.1	XTH29	xyloglucan endotransglucosylase/hydrolase 29	AT4G18990.1	N		N		357	PF00722,PF06955	0	0	2.4.1.207	K08235	GO:0005618,GO:0012505,GO:0048046,GO:0005975,GO:0006073,GO:0004553,GO:0016762,GO:0016798
AT4G13080	XTH	7	98.2124	114.22	82.2048	1.38946	0.47452		0.192074	0.716531	0.63336	#N/A	AT4G13080	AT4G13080.1	XTH1	xyloglucan endotransglucosylase/hydrolase 1	AT4G13080.1	Y	21-22	Y	21-22	292	PF00722,PF06955	PTHR10963,PTHR10963:SF14	0	2.4.1.207	K08235	GO:0005618,GO:0012505,GO:0048046,GO:0005975,GO:0006073,GO:0004553,GO:0016762,GO:0016798
AT5G57530	XTH	8	299.814	342.794	256.833	1.3347	0.416512		0.0352738	1.45255	0.237129	3 (up)	AT5G57530	AT5G57530.1	AtXTH12,XTH12	xyloglucan endotransglucosylase/hydrolase 12	AT5G57530.1	Y	25-26	Y	25-26	285	PF00722,PF06955	PTHR10963,PTHR10963:SF14	0	2.4.1.207	K08235	GO:0005618,GO:0005737,GO:0010411,GO:0016798,GO:0080039,GO:0004553,GO:0005975,GO:0016762,GO:0006073,GO:0048046
AT4G14130	XTH	9	545.881	619.902	471.86	1.31374	0.393681		0.0604327	1.21873	0.338933	#N/A	AT4G14130	AT4G14130.1	XTH15,XTR7	xyloglucan endotransglucosylase/hydrolase 15	AT4G14130.1	Y	25-26	Y	25-26	289	PF00722,PF06955	PTHR10963,PTHR10963:SF14	0	2.4.1.207	K08235	GO:0005618,GO:0012505,GO:0048046,GO:0005975,GO:0006073,GO:0006499,GO:0004553,GO:0016762,GO:0016798
AT2G06850	XTH	10	5586.84	6271.45	4902.23	1.27931	0.355362	significant	0.000409792	3.38744	0.00837687	6 (down)	AT2G06850	AT2G06850.1	EXGT-A1,EXT,XTH4	xyloglucan endotransglucosylase/hydrolase 4	AT2G06850.1	Y	24-25	Y	24-25	296	PF00722,PF06955	PTHR10963,PTHR10963:SF14	0	2.4.1.207	K08235	GO:0005576,GO:0005618,GO:0005737,GO:0009505,GO:0009507,GO:0016020,GO:0009612,GO:0009645,GO:0009733,GO:0009826,GO:0016762,GO:0016798,GO:0004553,GO:0005975,GO:0006073,GO:0048046
AT5G57560	XTH	11	451.792	490.034	413.549	1.18495	0.244826		0.108558	0.964337	0.476262	#N/A	AT5G57560	AT5G57560.1	TCH4,XTH22	Xyloglucan endotransglucosylase/hydrolase family protein	AT5G57560.1	Y	21-22	Y	21-22	284	PF00722,PF06955	PTHR10963,PTHR10963:SF14	0	2.4.1.207	K14504	GO:0005618,GO:0009408,GO:0009409,GO:0009612,GO:0009664,GO:0009733,GO:0009741,GO:0010583,GO:0016762,GO:0016798,GO:0004553,GO:0005975,GO:0006073,GO:0048046
AT1G10550	XTH	12	52.1436	56.2202	48.0669	1.16962	0.226043		0.551619	0.258361	0.965147	#N/A	AT1G10550	AT1G10550.1	XET,XTH33	xyloglucan:xyloglucosyl transferase 33	AT1G10550.1	Y	21-22	Y	21-22	310	PF00722,PF06955	PTHR10963,PTHR10963:SF14	0	2.4.1.207	K08235	GO:0005887,GO:0009831,GO:0004553,GO:0016762,GO:0016798,GO:0005975,GO:0006073,GO:0005618,GO:0048046
AT4G03210	XTH	13	10912.6	11640.7	10184.5	1.14299	0.192811		0.223871	0.650003	0.680909	#N/A	AT4G03210	AT4G03210.1	XTH9	xyloglucan endotransglucosylase/hydrolase 9	AT4G03210.1	Y	26-27	Y	26-27	290	PF00722,PF06955	PTHR10963,PTHR10963:SF14	0	2.4.1.207	K08235	GO:0005618,GO:0012505,GO:0048046,GO:0005975,GO:0006073,GO:0016762,GO:0016798,GO:0004553
AT1G32170	XTH	14	594.612	631.984	557.241	1.13413	0.181585		0.197178	0.705141	0.64076	#N/A	AT1G32170	AT1G32170.1	XTH30,XTR4	xyloglucan endotransglucosylase/hydrolase 30	AT1G32170.1	Y	23-24	Y	23-24	343	PF00722,PF06955	0	0	2.4.1.207	K08235	GO:0005618,GO:0012505,GO:0048046,GO:0005975,GO:0006073,GO:0004553,GO:0016762,GO:0016798
AT2G01850	XTH	15	3114.98	3290.35	2939.61	1.11931	0.162615		0.0646512	1.18942	0.353413	#N/A	AT2G01850	AT2G01850.1	ATXTH27,EXGT-A3,XTH27	endoxyloglucan transferase A3	AT2G01850.1	Y	20-21	Y	20-21	333	PF00722,PF06955	0	0	2.4.1.207	K08235	GO:0005618,GO:0012505,GO:0048046,GO:0010087,GO:0016762,GO:0016798,GO:0004553,GO:0005975,GO:0006073
AT1G14720	XTH	16	3504.82	3590.73	3418.91	1.05026	0.0707433		0.38623	0.413154	0.860676	1 (up)	AT1G14720	AT1G14720.1	ATXTH28,EXGT-A2,XTH28,XTR2	xyloglucan endotransglucosylase/hydrolase 28	AT1G14720.1	Y	20-21	Y	20-21	332	PF00722,PF06955	0	0	2.4.1.207	K08235	GO:0005618,GO:0012505,GO:0048046,GO:0010154,GO:0080086,GO:0016762,GO:0016798,GO:0004553,GO:0005975,GO:0006073
AT2G14620	XTH	17	104.472	106.88	102.064	1.04719	0.0665287		0.715472	0.145408	1	#N/A	AT2G14620	AT2G14620.1	XTH10	xyloglucan endotransglucosylase/hydrolase 10	AT2G14620.1	Y	29-30	Y	29-30	299	PF00722,PF06955	PTHR10963,PTHR10963:SF14	0	2.4.1.207	K08235	GO:0005618,GO:0012505,GO:0048046,GO:0005975,GO:0006073,GO:0004553,GO:0016762,GO:0016798
AT5G65730	XTH	18	1155.91	1181.89	1129.93	1.04599	0.0648659		0.612543	0.212863	0.996299	#N/A	AT5G65730	AT5G65730.1	XTH6	xyloglucan endotransglucosylase/hydrolase 6	AT5G65730.1	Y	30-31	Y	30-31	292	PF00722,PF06955	PTHR10963,PTHR10963:SF14	0	2.4.1.207	K08235	GO:0005618,GO:0012505,GO:0048046,GO:0009414,GO:0004553,GO:0016762,GO:0016798,GO:0005975,GO:0006073
AT2G35610	XTH	19	2003.4	2011.49	1995.31	1.00811	0.0116542		0.884319	0.0533908	1	#N/A	AT2G35610	AT2G35610.1	XEG113	xyloglucanase 113	AT2G35610.1	N		N		644	PF03407	PTHR10994:SF5,PTHR10994	0	0	0	GO:0005794,GO:0052325,GO:0005783
AT4G30270	XTH	20	19001.1	18743.9	19258.4	0.973284	-0.0390675		0.856392	0.0673275	1	#N/A	AT4G30270	AT4G30270.1	MERI-5,MERI5B,SEN4,XTH24	xyloglucan endotransglucosylase/hydrolase 24	AT4G30270.1	Y	21-22	Y	21-22	269	PF00722,PF06955	PTHR10963,PTHR10963:SF14	0	2.4.1.207	K08235	GO:0005618,GO:0005737,GO:0005886,GO:0009505,GO:0007568,GO:0009739,GO:0009740,GO:0009741,GO:0009828,GO:0016762,GO:0016798,GO:0004553,GO:0005975,GO:0006073,GO:0048046
AT1G74380	XTH	21	2709.43	2660.89	2757.96	0.964802	-0.0516951		0.496098	0.304433	0.934272	#N/A	AT1G74380	AT1G74380.1	XXT5	xyloglucan xylosyltransferase 5	AT1G74380.1	N		N		457	PF05637	0	KOG4748	2.4.2.39	K08238	GO:0000139,GO:0005794,GO:0006499,GO:0048767,GO:0016740,GO:0016757,GO:0033843,GO:0016758,GO:0016021
AT3G23730	XTH	22	1558.88	1518.18	1599.58	0.949112	-0.0753492		0.737695	0.132123	1	#N/A	AT3G23730	AT3G23730.1	XTH16	xyloglucan endotransglucosylase/hydrolase 16	AT3G23730.1	Y	24-25	Y	24-25	291	PF00722,PF06955	PTHR10963,PTHR10963:SF14	0	2.4.1.207	K08235	GO:0005618,GO:0012505,GO:0048046,GO:0005975,GO:0006073,GO:0004553,GO:0016762,GO:0016798
AT4G37800	XTH	23	330.93	314.201	347.66	0.90376	-0.145988		0.582079	0.235018	0.980714	4 (up)	AT4G37800	AT4G37800.1	XTH7	xyloglucan endotransglucosylase/hydrolase 7	AT4G37800.1	Y	29-30	Y	29-30	293	PF00722,PF06955	PTHR10963,PTHR10963:SF14	0	2.4.1.207	K08235	GO:0005618,GO:0012505,GO:0048046,GO:0005975,GO:0006073,GO:0004553,GO:0016762,GO:0016798
AT5G13870	XTH	24	233.394	221.097	245.691	0.899899	-0.152165		0.355398	0.449286	0.835084	#N/A	AT5G13870	AT5G13870.1	EXGT-A4,XTH5	xyloglucan endotransglucosylase/hydrolase 5	AT5G13870.1	Y	21-22	Y	21-22	293	PF00722,PF06955	0	0	2.4.1.207	K08235	GO:0005618,GO:0012505,GO:0048046,GO:0005975,GO:0006073,GO:0004553,GO:0016762,GO:0016798
AT2G36870	XTH	25	462.084	433.476	490.693	0.883396	-0.178867		0.153902	0.812756	0.57109	#N/A	AT2G36870	AT2G36870.1	XTH32	xyloglucan endotransglucosylase/hydrolase 32	AT2G36870.1	Y	24-25	Y	24-25	299	PF00722,PF06955	0	0	2.4.1.207	K08235	GO:0005618,GO:0012505,GO:0048046,GO:0005975,GO:0006073,GO:0004553,GO:0016762,GO:0016798
AT1G11545	XTH	26	225.294	208.946	241.643	0.864689	-0.209746		0.191426	0.717998	0.632729	#N/A	AT1G11545	AT1G11545.1	XTH8	xyloglucan endotransglucosylase/hydrolase 8	AT1G11545.1	Y	31-32	Y	31-32	305	PF00722,PF06955	0	0	2.4.1.207	K08235	GO:0005618,GO:0012505,GO:0048046,GO:0005975,GO:0006073,GO:0004553,GO:0016762,GO:0016798
AT5G48070	XTH	27	191.689	135.861	247.518	0.548892	-0.865405	significant	0.00181989	2.73995	0.0268897	#N/A	AT5G48070	AT5G48070.1	ATXTH20,XTH20	xyloglucan endotransglucosylase/hydrolase 20	AT5G48070.1	Y	26-27	Y	26-27	282	PF00722,PF06955	PTHR10963,PTHR10963:SF14	0	2.4.1.207	K08235	GO:0005618,GO:0012505,GO:0048046,GO:0005975,GO:0006073,GO:0004553,GO:0016762,GO:0016798
Tissue				WT	hae
Hours				Stage 15 flw	Stage 15 flw
all XTH				61493.3	54186.8
% of total reads per gene				0.157578	0.140619
Total transcriptome reads				3.9024e+07	3.85346e+07
all Lasbrook up regulated (clusters 1-4)				4247.73	4023.4
% of total reads per gene				0.0108849	0.010441
Total transcriptome reads				3.9024e+07	3.85346e+07
all Lasbrook down regulated (clusters 5-8)				6271.45	4902.23
% of total reads per gene				0.0160708	0.0127216
Total transcriptome reads				3.9024e+07	3.85346e+07
Significant and log2>1				4959.38	1368.67
% of total reads per gene				0.0127086	0.0035518
Total transcriptome reads				3.9024e+07	3.85346e+07

## Sheet: PR
Gene	Sort Function	Heat Map position	Combined Mean (min 1.0)	Wild Type Mean (min 1.0)	hae hsl2 Mean (min 1.0)	Fold Change (WT/hae-hsl2)	Log2 WT/hae-hsl2	Significan p<0.015	p-value	Log10 1/p-value	FDR Corrected p-value	Lasbrook Cluster	On Lasbrook GeneChip ATH1	Gene version	Symbol	Short description	Primary Transcript ID	SignalP 4.1 (default cutoff)	Cleavage between	SignalP 4.1 (ver 3.0 cutoff 0.340)	Cleavage between	Protein length with SigPep (aa)	PFAM	Panther	KOG	KEGG ec	KEGG orthology	GO term
AT3G57240	B-1,3-Glu	1	12.7113	23.1506	2.27189	10.1901	3.34909	significant	4.13522e-06	4	0.000165317	#N/A	AT3G57240	AT3G57240.1	BG3	beta-1,3-glucanase 3	AT3G57240.1	Y	25-26	Y	25-26	341	PF00332	PTHR16631	0	0	0	GO:0005618,GO:0048046,GO:0009617,GO:0004553,GO:0008810,GO:0005975
AT4G11650	Thau-Osmo	2	452.476	683.73	221.223	3.09069	1.62793	significant	2.5618e-38	4	2.0227e-35	#N/A	AT4G11650	AT4G11650.1	ATOSM34,OSM34	osmotin 34	AT4G11650.1	Y	22-23	Y	22-23	244	PF00314	0	0	0	0	GO:0012505,GO:0009651,GO:0009816,GO:0009817,GO:0051707
AT2G43590	Chi	3	197.965	296.511	99.4196	2.98241	1.57648	significant	2.20008e-08	4	1.53133e-06	#N/A	AT2G43590	AT2G43590.1	#N/A	Chitinase family protein	AT2G43590.1	Y	24-25	Y	24-25	264	PF00182,PF00187	PTHR22595:SF7,PTHR22595	KOG4742	0	0	GO:0012505,GO:0005975,GO:0016998,GO:0004568,GO:0008061,GO:0006032
AT1G75040	Thau-Osmo	4	38.64	54.8321	22.4479	2.44264	1.28844	significant	0.000336413	3.47313	0.00711876	#N/A	AT1G75040	AT1G75040.1	PR-5,PR5	pathogenesis-related gene 5	AT1G75040.1	Y	23-24	Y	23-24	239	PF00314	0	0	0	0	GO:0005618,GO:0005773,GO:0048046,GO:0009615,GO:0009627,GO:0010224,GO:0031540,GO:0046686,GO:0051707,GO:0003674
AT4G01700	Chi	5	451.211	627.526	274.897	2.28277	1.19079	significant	7.44635e-17	4	1.65035e-14	#N/A	AT4G01700	AT4G01700.1	#N/A	Chitinase family protein	AT4G01700.1	Y	21-22	Y	21-22	280	PF00182	PTHR22595:SF11,PTHR22595	KOG4742	0	0	GO:0005618,GO:0005975,GO:0016998,GO:0004568,GO:0006032
AT2G43570	Chi	6	53.6866	72.2918	35.0814	2.06069	1.04313	significant	0.000828706	3.0816	0.014656	#N/A	AT2G43570	AT2G43570.1	CHI	chitinase, putative	AT2G43570.1	Y	31-32	Y	31-32	277	PF00182,PF00187	PTHR22595:SF7,PTHR22595	KOG4742	0	0	GO:0009505,GO:0048046,GO:0005975,GO:0016998,GO:0004568,GO:0008061,GO:0006032
AT1G73260	Kunitz	7	6487.75	8588.74	4386.77	1.95788	0.969289	significant	1.33425e-26	4	6.12928e-24	#N/A	AT1G73260	AT1G73260.1	ATKTI1,KTI1	kunitz trypsin inhibitor 1	AT1G73260.1	Y	28-29	Y	28-29	215	PF00197	0	0	0	0	GO:0005739,GO:0009651,GO:0009751,GO:0012501,GO:0042542,GO:0042742,GO:0004866
AT3G04720	Chi	8	1808.31	2358.13	1258.49	1.87378	0.905953	significant	2.38015e-19	4	6.46634e-17	3 (up)	AT3G04720	AT3G04720.1	HEL,PR-4,PR4	pathogenesis-related 4	AT3G04720.1	Y	21-22	Y	21-22	212	PF00187,PF00967	PTHR22595:SF1,PTHR22595	KOG4742	0	0	GO:0012505,GO:0009615,GO:0009627,GO:0009651,GO:0009723,GO:0009817,GO:0080027,GO:0008061,GO:0042742,GO:0050832
AT3G19690	PR-1	9	12.3507	15.6747	9.02667	1.73648	0.796169		0.329733	0.481837	0.809139	#N/A	AT3G19690	AT3G19690.1	#N/A	CAP (Cysteine-rich secretory proteins, Antigen 5, and Pathogenesis-related 1 protein) superfamily protein	AT3G19690.1	Y	22-23	Y	22-23	161	PF00188	PTHR10334	KOG3017	0	0	GO:0005576,GO:0012505,GO:0008150,GO:0003674
AT2G43610	Chi	10	51.8462	64.5568	39.1357	1.64956	0.722084		0.331443	0.479591	0.811537	#N/A	AT2G43610	AT2G43610.1	#N/A	Chitinase family protein	AT2G43610.1	Y	28-29	Y	28-29	281	PF00182,PF00187	PTHR22595:SF7,PTHR22595	KOG4742	0	K03791	GO:0005886,GO:0005975,GO:0016998,GO:0004568,GO:0008061,GO:0006032
AT2G19990	PR-1	11	62.828	77.9093	47.7467	1.63172	0.706393	significant	0.00692256	2.15973	0.0754761	#N/A	AT2G19990	AT2G19990.1	PR-1-LIKE	pathogenesis-related protein-1-like	AT2G19990.1	Y	23-24	Y	23-24	176	PF00188	PTHR10334	0	0	0	GO:0005576,GO:0012505,GO:0008150,GO:0003674
AT3G57260	B-1,3-Glu	12	33.5198	40.5383	26.5013	1.52967	0.613222		0.139464	0.855536	0.542109	#N/A	AT3G57260	AT3G57260.1	BG2,BGL2,PR-2,PR2	beta-1,3-glucanase 2	AT3G57260.1	Y	30-31	Y	30-31	339	PF00332	PTHR16631	0	0	0	GO:0005618,GO:0005773,GO:0048046,GO:0009409,GO:0009627,GO:0004338,GO:0004553,GO:0005515,GO:0008810,GO:0005975
AT1G56680	Chi	13	25.8105	30.956	20.665	1.49799	0.58303		0.22313	0.651441	0.679976	#N/A	AT1G56680	AT1G56680.1	#N/A	Chitinase family protein	AT1G56680.1	Y	28-29	Y	28-29	280	PF00182	PTHR22595:SF7,PTHR22595	KOG4742	0	0	GO:0012505,GO:0005975,GO:0016998,GO:0004568,GO:0008061,GO:0006032
AT4G19820	Chi	14	20.5457	24.0758	17.0156	1.41493	0.500727		0.346056	0.460853	0.82628	#N/A	AT4G19820	AT4G19820.1	#N/A	Glycosyl hydrolase family protein with chitinase insertion domain	AT4G19820.1	Y	22-23	Y	22-23	366	PF00704	PTHR11177,PTHR11177:SF22	KOG2806	0	0	GO:0012505,GO:0005975,GO:0003824,GO:0004553,GO:0004568,GO:0043169
AT4G24180	Thau-Osmo	15	37.7591	44.1788	31.3394	1.40969	0.495374		0.174369	0.758531	0.607084	#N/A	AT4G24180	AT4G24180.1	ATTLP1,TLP1	THAUMATIN-LIKE PROTEIN 1	AT4G24180.1	Y	32-33	Y	32-33	260	PF00314	0	0	0	0	GO:0012505,GO:0009617,GO:0009682,GO:0009723,GO:0051707,GO:0003674
AT4G19810	Chi	16	178.067	206.764	149.371	1.38423	0.469085		0.0220793	1.65602	0.173139	#N/A	AT4G19810	AT4G19810.1	#N/A	Glycosyl hydrolase family protein with chitinase insertion domain	AT4G19810.1	Y	24-25	Y	24-25	379	PF00704	PTHR11177,PTHR11177:SF22	KOG2806	3.2.1.14	K01183	GO:0005618,GO:0005975,GO:0003824,GO:0004553,GO:0004568,GO:0043169
AT1G17860	Kunitz	17	519.647	595.809	443.486	1.34347	0.425962	significant	0.00175064	2.7568	0.0261725	#N/A	AT1G17860	AT1G17860.1	#N/A	Kunitz family trypsin and protease inhibitor protein	AT1G17860.1	Y	19-20	Y	19-20	196	PF00197	0	0	0	0	GO:0005618,GO:0048046,GO:0008150,GO:0004866
AT2G43620	Chi	18	199.726	223.622	175.831	1.2718	0.346876		0.1865	0.72932	0.626522	#N/A	AT2G43620	AT2G43620.1	#N/A	Chitinase family protein	AT2G43620.1	Y	28-29	Y	28-29	283	PF00182,PF00187	PTHR22595:SF7,PTHR22595	KOG4742	0	0	GO:0048046,GO:0009651,GO:0004568,GO:0008061,GO:0006032,GO:0016998
AT2G28790	Thau-Osmo	19	6538.01	7106.03	5969.99	1.19029	0.251313	significant	0.0124279	1.9056	0.11552	#N/A	AT2G28790	AT2G28790.1	#N/A	Pathogenesis-related thaumatin superfamily protein	AT2G28790.1	Y	21-22	Y	21-22	249	PF00314	0	0	0	0	GO:0009505,GO:0051707,GO:0003674
AT3G47540	Chi	20	338.995	366.279	311.712	1.17506	0.232732		0.0872525	1.05922	0.421595	#N/A	AT3G47540	AT3G47540.1	#N/A	Chitinase family protein	AT3G47540.2	Y	20-21	Y	20-21	283	PF00182	PTHR22595:SF7,PTHR22595	KOG4742	0	0	GO:0012505,GO:0005975,GO:0016998,GO:0004568,GO:0006032
AT3G04320	Kunitz	21	48.5102	51.9145	45.1058	1.15095	0.202825		0.487835	0.311727	0.929606	#N/A	AT3G04320	AT3G04320.1	#N/A	Kunitz family trypsin and protease inhibitor protein	AT3G04320.1	Y	21-22	Y	21-22	203	PF00197	0	0	0	0	GO:0012505,GO:0008150,GO:0004866
AT1G18250	Thau-Osmo	22	1333.93	1391	1276.86	1.0894	0.12353		0.280302	0.552374	0.753176	#N/A	AT1G18250	AT1G18250.1	ATLP-1	Pathogenesis-related thaumatin superfamily protein	AT1G18250.2	Y	20-21	Y	20-21	244	PF00314	0	0	0	0	GO:0012505,GO:0051707
AT4G38660	Thau-Osmo	23	1924.93	1982.79	1867.07	1.06198	0.0867577		0.270749	0.567433	0.740341	#N/A	AT4G38660	AT4G38660.1	#N/A	Pathogenesis-related thaumatin superfamily protein	AT4G38660.1	Y	29-30	Y	29-30	345	PF00314	0	0	0	0	GO:0031225,GO:0051707,GO:0003674
AT1G73620	Thau-Osmo	24	839.697	863.772	815.621	1.05904	0.0827517		0.492952	0.307195	0.931281	#N/A	AT1G73620	AT1G73620.1	#N/A	Pathogenesis-related thaumatin superfamily protein	AT1G73620.1	Y	41-42	Y	41-42	264	PF00314	0	0	0	0	GO:0016020,GO:0051707
AT5G40020	Thau-Osmo	25	130.774	134.001	127.547	1.05059	0.0712051		0.676394	0.169801	1	#N/A	AT5G40020	AT5G40020.1	#N/A	Pathogenesis-related thaumatin superfamily protein	AT5G40020.1	Y	25-26	Y	25-26	256	PF00314	0	0	0	0	GO:0012505,GO:0051707,GO:0003674
AT3G12500	Chi	26	3792.74	3873.39	3712.09	1.04345	0.0613653		0.59187	0.227774	0.986034	3 (up)	AT3G12500	AT3G12500.1	ATHCHIB,B-CHI,CHI-B,HCHIB,PR-3,PR3	basic chitinase	AT3G12500.1	Y	33-34	Y	33-34	335	PF00182,PF00187	PTHR22595:SF11,PTHR22595	KOG4742	3.2.1.14	K01183	GO:0005773,GO:0005886,GO:0009871,GO:0046686,GO:0050832,GO:0004568,GO:0006032,GO:0016998,GO:0008061
AT5G66590	PR-1	27	452.161	460.87	443.452	1.03928	0.0555817		0.725788	0.13919	1	#N/A	AT5G66590	AT5G66590.1	#N/A	CAP (Cysteine-rich secretory proteins, Antigen 5, and Pathogenesis-related 1 protein) superfamily protein	AT5G66590.1	Y	19-20	Y	19-20	185	PF00188	PTHR10334	KOG3017	0	0	GO:0005576,GO:0012505,GO:0008150,GO:0003674
AT1G77700	Thau-Osmo	28	208.026	209.079	206.973	1.01017	0.0146044		0.877098	0.0569519	1	#N/A	AT1G77700	AT1G77700.1	#N/A	Pathogenesis-related thaumatin superfamily protein	AT1G77700.1	N		N		356	PF00314	0	0	0	0	GO:0005575,GO:0051707,GO:0003674
AT5G42100	B-1,3-Glu	29	4678.6	4659.74	4697.46	0.991971	-0.0116296		0.989041	0.00478565	1	#N/A	AT5G42100	AT5G42100.1	ATBG_PAP,ATBG_PPAP,BG_PPAP	beta-1,3-glucanase_putative	AT5G42100.1	Y	26-27	Y	26-27	425	PF00332	PTHR16631	0	0	0	GO:0005618,GO:0005783,GO:0005886,GO:0009505,GO:0009506,GO:0031225,GO:0046658,GO:0007154,GO:0004553,GO:0042973,GO:0005975
AT3G57270	B-1,3-Glu	30	21.8571	21.7629	21.9513	0.99142	-0.0124318		0.979974	0.00878553	1	#N/A	AT3G57270	AT3G57270.1	BG1	beta-1,3-glucanase 1	AT3G57270.1	Y	25-26	Y	25-26	340	PF00332	PTHR16631	0	0	0	GO:0012505,GO:0005975,GO:0003824,GO:0004553,GO:0043169
AT1G75030	Thau-Osmo	31	112.069	111.373	112.766	0.987644	-0.0179368		0.956297	0.0194072	1	#N/A	AT1G75030	AT1G75030.1	ATLP-3,TLP-3	thaumatin-like protein 3	AT1G75030.1	Y	22-23	Y	22-23	246	PF00314	0	0	0	0	GO:0012505,GO:0051707,GO:0003674
AT1G20030	Thau-Osmo	32	283.834	280.621	287.047	0.977611	-0.0326673		0.795539	0.0993383	1	#N/A	AT1G20030	AT1G20030.1	#N/A	Pathogenesis-related thaumatin superfamily protein	AT1G20030.2	Y	19-20	Y	19-20	316	PF00314	0	0	0	0	GO:0031225,GO:0051707,GO:0003674
AT3G16920	Chi	33	261.256	257.815	264.697	0.973998	-0.0380094		0.755143	0.121971	1	#N/A	AT3G16920	AT3G16920.1	ATCTL2,CTL2	chitinase-like protein 2	AT3G16920.1	N		N		348	PF00182	PTHR22595,PTHR22595:SF9	KOG4742	0	0	GO:0009809,GO:0004568,GO:0006032,GO:0016998
AT5G24620	Thau-Osmo	34	5618.83	5525.18	5712.48	0.967211	-0.0480972		0.623105	0.205439	1	#N/A	AT5G24620	AT5G24620.1	#N/A	Pathogenesis-related thaumatin superfamily protein	AT5G24620.1	Y	24-25	Y	24-25	420	PF00314	0	0	0	0	GO:0012505,GO:0051707
AT2G19970	PR-1	35	832.878	793.27	872.485	0.909208	-0.137318		0.198914	0.701334	0.643137	#N/A	AT2G19970	AT2G19970.1	#N/A	CAP (Cysteine-rich secretory proteins, Antigen 5, and Pathogenesis-related 1 protein) superfamily protein	AT2G19970.1	Y	23-24	Y	23-24	177	PF00188	PTHR10334	KOG3017	0	0	GO:0005576,GO:0008150,GO:0003674
AT2G19980	PR-1	36	19.989	18.916	21.062	0.898112	-0.155033		0.81227	0.0902995	1	#N/A	AT2G19980	AT2G19980.1	#N/A	CAP (Cysteine-rich secretory proteins, Antigen 5, and Pathogenesis-related 1 protein) superfamily protein	AT2G19980.1	N		N		165	PF00188	PTHR10334	KOG3017	0	0	GO:0005576,GO:0012505,GO:0008150,GO:0003674
AT5G02140	Thau-Osmo	37	151.978	143.259	160.696	0.891496	-0.1657		0.491487	0.308488	0.93041	#N/A	AT5G02140	AT5G02140.1	#N/A	Pathogenesis-related thaumatin superfamily protein	AT5G02140.1	Y	20-21	Y	20-21	294	PF00314	0	0	0	0	GO:0012505,GO:0051707,GO:0003674
AT1G75800	Thau-Osmo	38	5993.96	5567.26	6420.65	0.867088	-0.20575	significant	0.0103266	1.98604	0.100777	#N/A	AT1G75800	AT1G75800.1	#N/A	Pathogenesis-related thaumatin superfamily protein	AT1G75800.1	Y	22-23	Y	22-23	330	PF00314	0	0	0	0	GO:0012505,GO:0051707,GO:0003674
AT1G05850	Chi	39	17609.4	16345.7	18873	0.866091	-0.20741	significant	0.00294826	2.53043	0.0392056	5 (down)	AT1G05850	AT1G05850.1	ATCTL1,CTL1,ELP,ELP1,ERH2,HOT2,POM1,	Chitinase family protein	AT1G05850.1	Y	26-27	Y	26-27	321	PF00182	PTHR22595,PTHR22595:SF9	KOG4742	0	0	GO:0012505,GO:0009408,GO:0009414,GO:0009651,GO:0009735,GO:0009809,GO:0009825,GO:0010053,GO:0010337,GO:0043255,GO:0004568,GO:0006032,GO:0016998
AT4G36010	Thau-Osmo	40	1851.9	1716.58	1987.23	0.863807	-0.211219		0.0156606	1.80519	0.136348	#N/A	AT4G36010	AT4G36010.1	#N/A	Pathogenesis-related thaumatin superfamily protein	AT4G36010.1	Y	22-23	Y	22-23	301	PF00314	0	0	0	0	GO:0031225,GO:0051707,GO:0003674
AT4G38670	Thau-Osmo	41	375.006	345.699	404.313	0.855027	-0.225958		0.0975369	1.01083	0.44962	#N/A	AT4G38670	AT4G38670.1	#N/A	Pathogenesis-related thaumatin superfamily protein	AT4G38670.1	Y	16-17	Y	16-17	281	PF00314	0	0	0	0	GO:0051707
AT1G73325	Kunitz	42	14.6231	13.4255	15.8206	0.848606	-0.236834		0.682721	0.165757	1	#N/A	#N/A	AT1G73325.1	#N/A	Kunitz family trypsin and protease inhibitor protein	AT1G73325.1	Y	23-24	Y	23-24	222	PF00197	0	0	0	0	GO:0012505,GO:0008150,GO:0004866
AT1G78780	PR	43	1880.7	1632.46	2128.94	0.766795	-0.383087	significant	0.000151136	3.82063	0.00366821	#N/A	AT1G78780	AT1G78780.1	#N/A	pathogenesis-related family protein	AT1G78780.2	N		N		238	0	0	0	0	0	GO:0005575,GO:0008150,GO:0003674
AT1G01310	PR-1	44	185.033	158.284	211.781	0.747396	-0.420055		0.0818239	1.08712	0.406561	#N/A	AT1G01310	AT1G01310.1	#N/A	CAP (Cysteine-rich secretory proteins, Antigen 5, and Pathogenesis-related 1 protein) superfamily protein	AT1G01310.1	N		N		241	PF00188	PTHR10334,PTHR10334:SF7	KOG3017	0	0	GO:0005576,GO:0008150,GO:0003674
AT4G25780	PR-1	45	204.816	168.004	241.628	0.695302	-0.524288		0.0347796	1.45868	0.235398	#N/A	AT4G25780	AT4G25780.1	#N/A	CAP (Cysteine-rich secretory proteins, Antigen 5, and Pathogenesis-related 1 protein) superfamily protein	AT4G25780.1	Y	20-21	Y	20-21	190	PF00188	PTHR10334,PTHR10334:SF7	0	0	0	GO:0005576,GO:0012505,GO:0008150,GO:0003674
AT4G36000	Thau-Osmo	46	19.9923	15.4096	24.5751	0.627042	-0.673366		0.181617	0.740843	0.618455	#N/A	AT4G36000	AT4G36000.1	#N/A	Pathogenesis-related thaumatin superfamily protein	AT4G36000.1	N		N		208	PF00314	0	0	0	0	GO:0005575,GO:0051707,GO:0003674
AT3G54420	Chi	47	288.859	198.75	378.968	0.52445	-0.931123	significant	1.68758e-08	4	1.22173e-06	#N/A	AT3G54420	AT3G54420.1	ATCHITIV,ATEP3,CHIV,EP3	homolog of carrot EP3-3 chitinase	AT3G54420.1	Y	28-29	Y	28-29	273	PF00182,PF00187	PTHR22595:SF7,PTHR22595	KOG4742	3.2.1.14	K01183	GO:0005618,GO:0009626,GO:0010262,GO:0004568,GO:0008061,GO:0006032,GO:0016998
AT1G02360	Chi	48	8.15482	5.42469	10.885	0.498366	-1.00472		0.231922	0.634659	0.693049	#N/A	AT1G02360	AT1G02360.1	#N/A	Chitinase family protein	AT1G02360.1	Y	23-24	Y	23-24	272	PF00182	PTHR22595:SF11,PTHR22595	KOG4742	0	0	GO:0012505,GO:0005975,GO:0016998,GO:0004568,GO:0006032
Tissue				WT	hae
Hours				Stage 15 flw	Stage 15 flw
all PR				68447.1	64885.6
% of total reads per gene				0.175398	0.168383
Total transcriptome reads				3.9024e+07	3.85346e+07
all Lasbrook up regulated (clusters 1-4)				6231.52	4970.58
% of total reads per gene				0.0159684	0.012899
Total transcriptome reads				3.9024e+07	3.85346e+07
all Lasbrook down regulated (clusters 5-8)				16345.7	18873
% of total reads per gene				0.0418864	0.0489768
Total transcriptome reads				3.9024e+07	3.85346e+07
Significant and log2>1				10346.8	5042.1
% of total reads per gene				0.0265139	0.0130846
Total transcriptome reads				3.9024e+07	3.85346e+07

## Sheet: PAR1
Gene	Sort Function	Heat Map position	Combined Mean (min 1.0)	Wild Type Mean (min 1.0)	hae hsl2 Mean (min 1.0)	Fold Change (WT/hae-hsl2)	Log2 WT/hae-hsl2	Significan p<0.015	p-value	Log10 1/p-value	FDR Corrected p-value	Lasbrook Cluster	On Lasbrook GeneChip ATH1	Gene version	Symbol	Short description	Primary Transcript ID	SignalP 4.1 (default cutoff)	Cleavage between	SignalP 4.1 (ver 3.0 cutoff 0.340)	Cleavage between	Protein length with SigPep (aa)	PFAM	Panther	KOG	KEGG ec	KEGG orthology	GO term
AT5G52390	PAR1	1	24268.8	32346.6	16191	1.99781	0.99842	significant	1.96548e-14	4	3.22466e-12	3 (up)	AT5G52390	AT5G52390.1	#N/A	PAR1 protein	AT5G52390.1	Y	23-24	Y	23-24	195	PF06521	0	0	0	0	GO:0012505,GO:0008150,GO:0003674
AT3G54040	PAR1	2	133.913	117.596	150.23	0.782771	-0.353337		0.172923	0.762147	0.604381	#N/A	AT3G54040	AT3G54040.1	#N/A	PAR1 protein	AT3G54040.1	Y	23-24	Y	23-24	183	PF06521	0	0	0	0	GO:0012505,GO:0008150,GO:0003674
Tissue				WT	hae
Hours				Stage 15 flw	Stage 15 flw
all PAR1				32464.2	16341.3
% of total reads per gene				0.0831904	0.0424067
Total transcriptome reads				3.9024e+07	3.85346e+07
all Lasbrook up regulated (clusters 1-4)				32346.6	16191
% of total reads per gene				0.0828891	0.0420168
Total transcriptome reads				3.9024e+07	3.85346e+07
Significant and log2>1				32346.6	16191
% of total reads per gene				0.0828891	0.0420168
Total transcriptome reads				3.9024e+07	3.85346e+07

## Sheet: Wax+Suberin
Gene	Sort Function	Heat Map position	Combined Mean (min 1.0)	Wild Type Mean (min 1.0)	hae hsl2 Mean (min 1.0)	Fold Change (WT/hae-hsl2)	Log2 WT/hae-hsl2	Significan p<0.015	p-value	Log10 1/p-value	FDR Corrected p-value	Lasbrook Cluster	On Lasbrook GeneChip ATH1	Gene version	Symbol	Short description	Primary Transcript ID	SignalP 4.1 (default cutoff)	Cleavage between	SignalP 4.1 (ver 3.0 cutoff 0.340)	Cleavage between	Protein length with SigPep (aa)	PFAM	Panther	KOG	KEGG ec	KEGG orthology	GO term
AT4G22485	Transport Lipid	1	56.7711	113.228	1	113.228	6.82309	significant	5.59563e-42	4	4.87514e-39	#N/A	#N/A	AT4G22485.1	#N/A	Bifunctional inhibitor/lipid-transfer protein/seed storage 2S albumin superfamily protein	AT4G22485.1	Y	27-28	Y	27-28	656	0	0	0	0	0	GO:0005575,GO:0006869,GO:0003674
AT5G03810	Synthesis	2	20.7191	41.0049	1	41.0049	5.35772	significant	1.02173e-08	4	7.63631e-07	#N/A	AT5G03810	AT5G03810.1	#N/A	GDSL-like Lipase/Acylhydrolase family protein	AT5G03810.1	Y	24-25	Y	24-25	353	PF00657	PTHR22835,PTHR22835:SF39	0	0	0	GO:0012505,GO:0006629,GO:0004091,GO:0016298,GO:0016788
AT5G03820	Synthesis	3	2662.84	4956.54	369.137	13.4274	3.74711	significant	7.48172e-33	4	0	#N/A	AT5G03820	AT5G03820.1	#N/A	GDSL-like Lipase/Acylhydrolase family protein	AT5G03820.1	Y	24-25	Y	24-25	354	PF00657	PTHR22835,PTHR22835:SF39	0	0	0	GO:0012505,GO:0006629,GO:0004091,GO:0016298,GO:0016788
AT3G22142	Transport Lipid	4	11.2445	20.1087	2.38029	8.44801	3.07861		0.0163501	1.78648	0.140502	#N/A	#N/A	AT3G22142.1	#N/A	Bifunctional inhibitor/lipid-transfer protein/seed storage 2S albumin superfamily protein	AT3G22142.1	Y	24-25	Y	24-25	1480	PF00234	0	0	0	0	GO:0005575,GO:0006869,GO:0005199
AT3G44560	Synthesis	5	546.668	900.132	193.204	4.65897	2.22001	significant	3.10516e-75	4	8.71722e-72	#N/A	AT3G44560	AT3G44560.1	FAR8	fatty acid reductase 8	AT3G44560.1	N		N		496	PF07993,PF03015	PTHR11011,PTHR11011:SF1	KOG1221	0	0	GO:0012505,GO:0008152,GO:0009556,GO:0016627,GO:0080019,GO:0016620,GO:0055114
AT4G34250	Synthesis	6	7.40412	12.1032	2.70508	4.47423	2.16164	significant	0.0138868	1.8574	0.124818	#N/A	AT4G34250	AT4G34250.1	KCS16	3-ketoacyl-CoA synthase 16	AT4G34250.1	N		N		493	PF08392,PF08541	0	0	0	0	GO:0012505,GO:0016020,GO:0000038,GO:0006970,GO:0009416,GO:0030497,GO:0003824,GO:0008415,GO:0016747,GO:0006633,GO:0008610
AT3G22600	Transport Lipid	7	1860.67	3019.94	701.392	4.30563	2.10623	significant	2.14981e-73	4	5.43171e-70	#N/A	AT3G22600	AT3G22600.1	#N/A	Bifunctional inhibitor/lipid-transfer protein/seed storage 2S albumin superfamily protein	AT3G22600.1	Y	24-25	Y	24-25	170	PF00234	0	0	0	0	GO:0031225,GO:0006869,GO:0008289
AT3G11430	Synthesis	8	1269.28	2042.13	496.434	4.1136	2.0404	significant	8.34904e-21	4	2.51127e-18	#N/A	AT3G11430	AT3G11430.1	ATGPAT5,GPAT5	glycerol-3-phosphate acyltransferase 5	AT3G11430.1	N		N		502	PF01553	PTHR15486	0	2.3.1.15	K13508	GO:0008152,GO:0010345,GO:0003841,GO:0008415,GO:0008514,GO:0016746
AT5G59330	Transport Lipid	9	149.157	229.385	68.9304	3.32777	1.73456	significant	2.91653e-15	4	5.30136e-13	#N/A	AT5G59330	AT5G59330.1	#N/A	Bifunctional inhibitor/lipid-transfer protein/seed storage 2S albumin superfamily protein	AT5G59330.1	Y	23-24	Y	23-24	87	0	0	0	0	0	GO:0012505,GO:0006869,GO:0008289
AT2G37700	Synthesis	10	15.0073	23.0175	6.99702	3.28962	1.71792	significant	0.00461811	2.33554	0.0555096	#N/A	AT2G37700	AT2G37700.1	#N/A	Fatty acid hydroxylase superfamily	AT2G37700.1	N		N		613	PF12076,PF04116	PTHR11863,PTHR11863:SF1	0	0	0	GO:0005783,GO:0006633,GO:0055114,GO:0003824,GO:0005506,GO:0016491
AT4G22520	Transport Lipid	11	90.8021	133.478	48.1265	2.77347	1.47169	significant	1.45055e-08	4	1.0623e-06	#N/A	#N/A	AT4G22520.1	#N/A	Bifunctional inhibitor/lipid-transfer protein/seed storage 2S albumin superfamily protein	AT4G22520.1	Y	27-28	Y	27-28	118	0	0	0	0	0	GO:0012505,GO:0006869,GO:0008289
AT3G44550	Synthesis	12	13903.3	20168.8	7637.71	2.64069	1.40091	significant	7.48172e-33	4	4.61056e-30	2 (up)	AT3G44550	AT3G44550.1	FAR5	fatty acid reductase 5	AT3G44550.1	N		N		496	PF07993,PF03015	PTHR11011,PTHR11011:SF1	KOG1221	0	0	GO:0005575,GO:0009556,GO:0009611,GO:0009651,GO:0010345,GO:0016627,GO:0050062,GO:0016620,GO:0055114
AT4G22490	Transport Lipid	13	9.00617	12.899	5.11331	2.52264	1.33493		0.0824576	1.08377	0.408087	#N/A	AT4G22490	AT4G22490.1	#N/A	Bifunctional inhibitor/lipid-transfer protein/seed storage 2S albumin superfamily protein	AT4G22490.1	Y	22-23	Y	22-23	120	0	0	0	0	0	GO:0012505,GO:0006869,GO:0008289
AT1G54000	Synthesis	14	1370.95	1941.16	800.745	2.42419	1.27751	significant	1.98687e-25	4	8.36671e-23	#N/A	AT1G54000	AT1G54000.1	#N/A	GDSL-like Lipase/Acylhydrolase superfamily protein	AT1G54000.1	Y	29-30	Y	29-30	391	PF00657	PTHR22835,PTHR22835:SF39	0	0	0	GO:0000325,GO:0005773,GO:0005774,GO:0005886,GO:0009505,GO:0006629,GO:0004091,GO:0016298,GO:0016788
AT1G43800	Synthesis	15	87.0454	122.624	51.4666	2.38259	1.25253	significant	2.1001e-06	4	9.26025e-05	#N/A	AT1G43800	AT1G43800.1	#N/A	Plant stearoyl-acyl-carrier-protein desaturase family protein	AT1G43800.1	N		N		391	PF03405	0	0	1.14.19.2	K03921	GO:0016020,GO:0006631,GO:0006633,GO:0055114,GO:0016491,GO:0045300,GO:0046914
AT2G37360	Transport ABC2	16	40.4724	55.9549	24.9899	2.2391	1.16292	significant	0.00108007	2.96655	0.0178827	#N/A	AT2G37360	AT2G37360.1	#N/A	ABC-2 type transporter family protein	AT2G37360.1	N		N		755	PF01061,PF00005	PTHR19241,PTHR19241:SF102	KOG0061	0	0	GO:0016020,GO:0006810,GO:0042626,GO:0005524,GO:0016887
AT3G44540	Synthesis	17	6565.81	9064.3	4067.33	2.22856	1.15611	significant	4.62178e-21	4	1.42407e-18	2 (up)	AT3G44540	AT3G44540.1	FAR4	fatty acid reductase 4	AT3G44540.1	N		N		493	PF07993,PF03015	PTHR11011,PTHR11011:SF1	KOG1221	0	0	GO:0005575,GO:0009556,GO:0009611,GO:0009651,GO:0010345,GO:0016627,GO:0050062,GO:0016620,GO:0055114
AT3G55090	Transport ABC2	18	4466.64	6031.99	2901.29	2.07908	1.05594	significant	2.76833e-12	4	3.49724e-10	2 (up)	AT3G55090	AT3G55090.1	#N/A	ABC-2 type transporter family protein	AT3G55090.1	N		N		736	PF01061,PF00005	PTHR19241,PTHR19241:SF102	KOG0061	0	0	GO:0016020,GO:0010583,GO:0042626,GO:0005524,GO:0016887
AT1G43665	Transport Lipid	19	13.0978	17.6606	8.5351	2.06917	1.04905		0.0877539	1.05673	0.422966	#N/A	#N/A	AT1G43665.1	#N/A	Bifunctional inhibitor/lipid-transfer protein/seed storage 2S albumin superfamily protein	AT1G43665.1	Y	22-23	Y	22-23	123	0	0	0	0	0	GO:0012505,GO:0006869,GO:0008289
AT1G76690	Synthesis	20	494.659	659.771	329.547	2.00206	1.00148	significant	1.43481e-07	4	8.61091e-06	2 (up)	AT1G76690	AT1G76690.1	ATOPR2,OPR2	12-oxophytodienoate reductase 2	AT1G76690.1	N		N		374	PF00724	PTHR22893,PTHR22893:SF13	KOG0134	1.3.1.42	K05894	GO:0005575,GO:0009611,GO:0016629,GO:0010181,GO:0016491,GO:0055114
AT1G74460	Synthesis	21	9.07755	11.7726	6.38246	1.84453	0.883254		0.21131	0.675079	0.662567	#N/A	AT1G74460	AT1G74460.1	#N/A	GDSL-like Lipase/Acylhydrolase superfamily protein	AT1G74460.1	Y	20-21	Y	20-21	366	PF00657	PTHR22835,PTHR22835:SF39	0	0	0	GO:0012505,GO:0006629,GO:0004091,GO:0016788
AT1G05450	Transport Lipid	22	186.804	239.688	133.92	1.78979	0.839788	significant	6.15407e-07	4	3.11601e-05	#N/A	AT1G05450	AT1G05450.1	#N/A	Bifunctional inhibitor/lipid-transfer protein/seed storage 2S albumin superfamily protein	AT1G05450.2	Y	27-28	Y	27-28	205	0	0	0	0	0	GO:0031225,GO:0008150,GO:0003674
AT4G22517	Transport Lipid	23	25.2961	32.3437	18.2485	1.77241	0.825711		0.0717925	1.14392	0.376408	#N/A	#N/A	AT4G22517.1	#N/A	Bifunctional inhibitor/lipid-transfer protein/seed storage 2S albumin superfamily protein	AT4G22517.1	Y	26-27	Y	26-27	115	0	0	0	0	0	GO:0012505,GO:0006869
AT5G41890	Synthesis	24	10.3508	13.0304	7.67121	1.69861	0.764358		0.286971	0.542163	0.76018	#N/A	AT5G41890	AT5G41890.1	#N/A	GDSL-like Lipase/Acylhydrolase superfamily protein	AT5G41890.1	Y	29-30	Y	29-30	375	PF00657	PTHR22835,PTHR22835:SF39	0	0	0	GO:0012505,GO:0006629,GO:0004091,GO:0016298,GO:0016788
AT3G22620	Transport Lipid	25	574.194	721.879	426.509	1.69253	0.759179	significant	5.12104e-06	4	0.000199366	#N/A	AT3G22620	AT3G22620.1	#N/A	Bifunctional inhibitor/lipid-transfer protein/seed storage 2S albumin superfamily protein	AT3G22620.1	Y	21-22	Y	21-22	203	0	0	0	0	0	GO:0009941,GO:0006869,GO:0008289
AT1G02390	Synthesis	26	1300.47	1633.27	967.681	1.68781	0.755156	significant	4.39875e-14	4	7.02275e-12	#N/A	AT1G02390	AT1G02390.1	ATGPAT2,GPAT2	glycerol-3-phosphate acyltransferase 2	AT1G02390.1	N		N		530	PF01553	PTHR15486	0	2.3.1.15	K13508	GO:0008152,GO:0008415,GO:0016746
AT1G32280	Transport Lipid	27	45.9537	57.6707	34.2367	1.68447	0.752294		0.0475094	1.32322	0.290647	#N/A	#N/A	AT1G32280.1	#N/A	Bifunctional inhibitor/lipid-transfer protein/seed storage 2S albumin superfamily protein	AT1G32280.1	Y	21-22	Y	21-22	112	PF00234	0	0	0	0	GO:0012505,GO:0006869,GO:0008289
AT3G09930	Synthesis	28	8.45357	10.583	6.32409	1.67345	0.742825		0.317159	0.498723	0.79514	#N/A	AT3G09930	AT3G09930.1	#N/A	GDSL-like Lipase/Acylhydrolase superfamily protein	AT3G09930.1	Y	24-25	Y	24-25	354	PF00657	PTHR22835,PTHR22835:SF39	0	0	0	GO:0012505,GO:0006629,GO:0004091,GO:0016298,GO:0016788
AT5G17780	Synthesis	29	102.227	127.917	76.537	1.67131	0.740982	significant	0.00134674	2.87072	0.0211872	#N/A	AT5G17780	AT5G17780.1	#N/A	alpha/beta-Hydrolases superfamily protein	AT5G17780.2	N		N		419	PF00561	PTHR10992,PTHR10992:SF217	KOG1454	0	0	GO:0012505,GO:0016787
AT4G16220	Synthesis	30	11.8089	14.7491	8.86865	1.66306	0.733843		0.289081	0.53898	0.762812	#N/A	#N/A	AT4G16220.1	#N/A	GDSL-like Lipase/Acylhydrolase superfamily protein	AT4G16220.1	Y	24-25	Y	24-25	214	PF00657	PTHR22835,PTHR22835:SF39	0	0	0	GO:0012505,GO:0006629,GO:0016788
AT3G18280	Transport Lipid	31	10976.5	13683.8	8269.19	1.65479	0.726647	significant	5.91615e-11	4	6.49902e-09	3 (up)	AT3G18280	AT3G18280.1	#N/A	Bifunctional inhibitor/lipid-transfer protein/seed storage 2S albumin superfamily protein	AT3G18280.1	Y	28-29	Y	28-29	96	PF00234	0	0	0	0	GO:0012505,GO:0006869,GO:0008289
AT1G73560	Transport Lipid	32	38.1131	47.2209	29.0054	1.628	0.703102		0.0766197	1.11566	0.39077	#N/A	AT1G73560	AT1G73560.1	#N/A	Bifunctional inhibitor/lipid-transfer protein/seed storage 2S albumin superfamily protein	AT1G73560.1	Y	23-24	Y	23-24	147	PF00234	0	0	0	0	GO:0012505,GO:0006869,GO:0008289
AT2G30490	Synthesis	33	15078.9	18470.9	11687	1.58046	0.660345	significant	3.11306e-18	4	7.63636e-16	2 (up)	AT2G30490	AT2G30490.1	ATC4H,C4H,CYP73A5,REF3	cinnamate-4-hydroxylase	AT2G30490.1	N		N		505	PF00067	PTHR24298:SF44,PTHR24298	KOG0156	1.14.13.11	K00487	GO:0005783,GO:0005886,GO:0009505,GO:0016020,GO:0009416,GO:0009555,GO:0009611,GO:0009698,GO:0009699,GO:0009808,GO:0032502,GO:0040007,GO:0080167,GO:0016710,GO:0005506,GO:0009055,GO:0016705,GO:0020037,GO:0055114
AT3G55100	Transport ABC2	34	315.75	386.133	245.367	1.57369	0.654155	significant	2.25025e-05	4	0.000740297	#N/A	AT3G55100	AT3G55100.1	#N/A	ABC-2 type transporter family protein	AT3G55100.1	N		N		662	PF01061,PF00005	PTHR19241,PTHR19241:SF102	KOG0061	0	0	GO:0016020,GO:0042626,GO:0005524,GO:0016887
AT3G53260	Synthesis	35	2755.42	3346.12	2164.73	1.54574	0.628297	significant	4.48146e-12	4	5.55042e-10	#N/A	AT3G53260	AT3G53260.1	ATPAL2,PAL2	phenylalanine ammonia-lyase 2	AT3G53260.1	N		N		717	PF00221	PTHR10362,PTHR10362:SF3	KOG0222	4.3.1.24	K10775	GO:0005737,GO:0006952,GO:0006979,GO:0009611,GO:0009699,GO:0080167,GO:0045548,GO:0016841,GO:0009058
AT5G55410	Transport Lipid	36	257.133	311.446	202.82	1.53558	0.618783	significant	3.31854e-05	4	0.00103132	#N/A	#N/A	AT5G55410.1	#N/A	Bifunctional inhibitor/lipid-transfer protein/seed storage 2S albumin superfamily protein	AT5G55410.2	Y	30-31	Y	30-31	110	0	0	0	0	0	GO:0012505,GO:0006869,GO:0008289
AT5G55450	Transport Lipid	37	148.986	178.2	119.772	1.48782	0.573205	significant	0.010653	1.97253	0.102968	#N/A	AT5G55450	AT5G55450.1	#N/A	Bifunctional inhibitor/lipid-transfer protein/seed storage 2S albumin superfamily protein	AT5G55450.1	Y	30-31	Y	30-31	104	0	0	0	0	0	GO:0012505,GO:0006869,GO:0051707,GO:0008289
AT2G37040	Synthesis	38	29361	34793.9	23928	1.45411	0.540133	significant	6.21299e-05	4	0.00173647	2 (up)	AT2G37040	AT2G37040.1	ATPAL1,PAL1	PHE ammonia lyase 1	AT2G37040.1	N		N		725	PF00221	PTHR10362,PTHR10362:SF3	KOG0222	4.3.1.24	K10775	GO:0005737,GO:0006952,GO:0006979,GO:0009555,GO:0009611,GO:0009699,GO:0009819,GO:0010224,GO:0046244,GO:0046274,GO:0080167,GO:0045548,GO:0016841,GO:0009058
AT5G09370	Transport Lipid	39	923.747	1087.22	760.276	1.43003	0.516045		0.0512988	1.28989	0.306773	#N/A	AT5G09370	AT5G09370.1	#N/A	Bifunctional inhibitor/lipid-transfer protein/seed storage 2S albumin superfamily protein	AT5G09370.1	Y	24-25	Y	24-25	158	PF00234	0	0	0	0	GO:0031225,GO:0006869,GO:0008289
AT2G15090	Synthesis	40	276.091	323.212	228.97	1.41159	0.497326		0.0328996	1.48281	0.22662	#N/A	AT2G15090	AT2G15090.1	KCS8	3-ketoacyl-CoA synthase 8	AT2G15090.1	Y	21-22	Y	21-22	481	PF08392,PF08541	0	0	0	0	GO:0005783,GO:0000038,GO:0006970,GO:0030497,GO:0003824,GO:0008415,GO:0016747,GO:0006633,GO:0016020,GO:0008610
AT2G30220	Synthesis	41	10.1206	11.8399	8.40127	1.4093	0.494983		0.469108	0.328727	0.921	#N/A	AT2G30220	AT2G30220.1	#N/A	GDSL-like Lipase/Acylhydrolase family protein	AT2G30220.1	Y	22-23	Y	22-23	358	PF00657	PTHR22835,PTHR22835:SF39	0	0	0	GO:0012505,GO:0006629,GO:0004091,GO:0016788
AT1G28660	Synthesis	42	85.3799	99.7939	70.9659	1.40622	0.491827		0.0449339	1.34743	0.280171	#N/A	AT1G28660	AT1G28660.1	#N/A	GDSL-like Lipase/Acylhydrolase superfamily protein	AT1G28660.1	Y	24-25	Y	24-25	383	PF00657	PTHR22835,PTHR22835:SF39	0	0	0	GO:0012505,GO:0006629,GO:0004091,GO:0016788
AT2G45180	Transport Lipid	43	388.471	451.345	325.597	1.38621	0.471143	significant	0.0135552	1.86789	0.122936	#N/A	AT2G45180	AT2G45180.1	#N/A	Bifunctional inhibitor/lipid-transfer protein/seed storage 2S albumin superfamily protein	AT2G45180.1	Y	25-26	Y	25-26	134	PF00234	0	0	0	0	GO:0009535,GO:0006869,GO:0008289
AT1G01120	Synthesis	44	5095.49	5900.92	4290.06	1.37549	0.459941	significant	4.51409e-07	4	2.36624e-05	#N/A	AT1G01120	AT1G01120.1	KCS1	3-ketoacyl-CoA synthase 1	AT1G01120.1	N		N		528	PF08392,PF08541	0	0	0	0	GO:0005783,GO:0016020,GO:0022626,GO:0000038,GO:0006970,GO:0009409,GO:0009416,GO:0010025,GO:0030497,GO:0042335,GO:0008415,GO:0009922,GO:0016746,GO:0016747,GO:0006633,GO:0008610
AT5G01870	Transport Lipid	45	475.479	548.822	402.136	1.36477	0.448656	significant	0.00667864	2.17531	0.0733025	#N/A	AT5G01870	AT5G01870.1	#N/A	Bifunctional inhibitor/lipid-transfer protein/seed storage 2S albumin superfamily protein	AT5G01870.1	Y	22-23	Y	22-23	116	PF00234	0	0	0	0	GO:0012505,GO:0006869,GO:0008289
AT1G29670	Synthesis	46	19124.4	21875.2	16373.6	1.33601	0.417927	significant	1.38861e-09	4	1.24414e-07	1 (up)	AT1G29670	AT1G29670.1	#N/A	GDSL-like Lipase/Acylhydrolase superfamily protein	AT1G29670.1	Y	24-25	Y	24-25	363	PF00657	PTHR22835,PTHR22835:SF39	0	0	0	GO:0005618,GO:0009507,GO:0048046,GO:0006629,GO:0004091,GO:0016788
AT3G57310	Transport Lipid	47	11.0005	12.569	9.43193	1.3326	0.414249		0.542344	0.265725	0.958765	#N/A	#N/A	AT3G57310.1	#N/A	Bifunctional inhibitor/lipid-transfer protein/seed storage 2S albumin superfamily protein	AT3G57310.1	Y	24-25	Y	24-25	103	PF00234	0	0	0	0	GO:0012505,GO:0006869,GO:0008289
AT1G73610	Synthesis	48	285.192	324.018	246.367	1.31518	0.395265		0.185579	0.731471	0.625095	#N/A	AT1G73610	AT1G73610.1	#N/A	GDSL-like Lipase/Acylhydrolase superfamily protein	AT1G73610.1	Y	24-25	Y	24-25	344	PF00657	PTHR22835,PTHR22835:SF39	0	0	0	GO:0012505,GO:0006629,GO:0004091,GO:0016298,GO:0016788
AT1G35720	Synthesis	49	7308.02	8209.87	6406.18	1.28155	0.357895	significant	8.53008e-07	4	4.18487e-05	#N/A	AT1G35720	AT1G35720.1	ANNAT1,ATOXY5,OXY5	annexin 1	AT1G35720.1	N		N		317	PF00191	PTHR10502:SF10,PTHR10502	KOG0819	0	0	GO:0005618,GO:0005739,GO:0005773,GO:0005829,GO:0005886,GO:0009507,GO:0009570,GO:0009579,GO:0016020,GO:0048046,GO:0006970,GO:0006979,GO:0009408,GO:0009409,GO:0009414,GO:0009651,GO:0009737,GO:0046686,GO:0004601,GO:0005507,GO:0005509,GO:0005524,GO:0005544,GO:0008270,GO:0042803
AT3G14680	Synthesis	50	89.114	99.8728	78.3553	1.27462	0.350062		0.181498	0.741128	0.618356	1 (up)	AT3G14680	AT3G14680.1	CYP72A14	cytochrome P450, family 72, subfamily A, polypeptide 14	AT3G14680.1	N		N		512	PF00067	PTHR24282:SF174,PTHR24282	KOG0157	0	0	GO:0012505,GO:0055114,GO:0004497,GO:0005506,GO:0009055,GO:0019825,GO:0020037,GO:0016705
AT3G18850	Synthesis	51	2974.93	3329.77	2620.09	1.27086	0.345804		0.0195266	1.70937	0.159715	#N/A	AT3G18850	AT3G18850.1	LPAT5	lysophosphatidyl acyltransferase 5	AT3G18850.1	N		N		375	PF01553	PTHR10983,PTHR10983:SF10	KOG1505	2.3.1.-,2.3.1.51	K13513	GO:0008152,GO:0008415,GO:0016746
AT3G50400	Synthesis	52	57.6415	64.4189	50.8641	1.26649	0.340835		0.199059	0.701018	0.643148	#N/A	AT3G50400	AT3G50400.1	#N/A	GDSL-like Lipase/Acylhydrolase superfamily protein	AT3G50400.1	Y	26-27	Y	26-27	374	PF00657	PTHR22835,PTHR22835:SF39	0	0	0	GO:0012505,GO:0006629,GO:0004091,GO:0016788
AT5G15530	Synthesis	53	1468.11	1637.99	1298.23	1.2617	0.335374	significant	0.000636224	3.19639	0.0118809	#N/A	AT5G15530	AT5G15530.1	BCCP2,CAC1-B	biotin carboxyl carrier protein 2	AT5G15530.1	N		N		255	PF00364	PTHR23151:SF25,PTHR23151	0	0	K02160	GO:0009507,GO:0006633,GO:0009374
AT5G05580	Synthesis	54	522.929	582.701	463.156	1.25811	0.331258	significant	0.00427542	2.36902	0.0522607	#N/A	AT5G05580	AT5G05580.1	FAD8	fatty acid desaturase 8	AT5G05580.1	N		N		435	PF00487,PF11960	PTHR19353,PTHR19353:SF7	0	1.14.19.-	K10257	GO:0009507,GO:0009941,GO:0006633,GO:0009266,GO:0042389,GO:0006629,GO:0016717,GO:0055114,GO:0016491
AT4G25750	Transport ABC2	55	33.5301	37.3013	29.7588	1.25345	0.325908		0.445617	0.351038	0.905207	#N/A	AT4G25750	AT4G25750.1	#N/A	ABC-2 type transporter family protein	AT4G25750.1	N		N		577	PF01061,PF00005	PTHR19241,PTHR19241:SF103	KOG0061	0	0	GO:0016020,GO:0042626,GO:0005524,GO:0016887
AT2G44290	Transport Lipid	56	824.964	912.846	737.082	1.23846	0.308545		0.0227929	1.6422	0.17649	#N/A	#N/A	AT2G44290.1	#N/A	Bifunctional inhibitor/lipid-transfer protein/seed storage 2S albumin superfamily protein	AT2G44290.1	Y	24-25	Y	24-25	205	PF00234	0	0	0	0	GO:0005886,GO:0031225,GO:0006869,GO:0008289
AT1G62500	Transport Lipid	57	551.066	609.052	493.079	1.2352	0.304746	significant	0.0124901	1.90343	0.115935	#N/A	AT1G62500	AT1G62500.1	#N/A	Bifunctional inhibitor/lipid-transfer protein/seed storage 2S albumin superfamily protein	AT1G62500.1	Y	26-27	Y	26-27	297	0	0	0	0	0	GO:0012505,GO:0006869,GO:0008289
AT3G08770	Transport Lipid	58	31473.9	34735.5	28212.4	1.23122	0.300083	significant	0.00457996	2.33914	0.0551823	#N/A	AT3G08770	AT3G08770.1	LTP6	lipid transfer protein 6	AT3G08770.2	Y	19-20	Y	19-20	117	PF00234	0	0	0	0	GO:0012505,GO:0006869,GO:0008289
AT1G27950	Synthesis	59	5766.21	6348.31	5184.1	1.22457	0.292278	significant	7.51702e-05	4	0.00204863	#N/A	AT1G27950	AT1G27950.1	LTPG1	glycosylphosphatidylinositol-anchored lipid protein transfer 1	AT1G27950.1	Y	22-23	Y	22-23	193	PF00234	0	0	0	0	GO:0005886,GO:0031225,GO:0046658,GO:0006869,GO:0003674
AT1G25450	Synthesis	60	3008.19	3311.78	2704.6	1.2245	0.292193	significant	0.00020406	3.69024	0.00472573	1 (up)	AT1G25450	AT1G25450.1	CER60,KCS5	3-ketoacyl-CoA synthase 5	AT1G25450.1	N		N		492	PF08392,PF08541	0	0	0	0	GO:0005783,GO:0016020,GO:0000038,GO:0006970,GO:0009409,GO:0009416,GO:0042335,GO:0048868,GO:0009922,GO:0016746,GO:0016747,GO:0006633,GO:0008610
AT1G09390	Synthesis	61	1079.65	1186.3	973.008	1.21921	0.285942	significant	0.00698518	2.15582	0.075876	#N/A	AT1G09390	AT1G09390.1	#N/A	GDSL-like Lipase/Acylhydrolase superfamily protein	AT1G09390.1	Y	27-28	Y	27-28	370	PF00657	PTHR22835,PTHR22835:SF39	0	0	0	GO:0009570,GO:0006114,GO:0006629,GO:0004091,GO:0016788
AT1G06090	Synthesis	62	50.7083	55.6899	45.7266	1.21789	0.284381		0.335983	0.473682	0.816962	#N/A	AT1G06090	AT1G06090.1	#N/A	Fatty acid desaturase family protein	AT1G06090.1	N		N		299	PF00487	PTHR11351:SF2,PTHR11351	KOG1600	0	0	GO:0005575,GO:0006629,GO:0055114,GO:0016491,GO:0016717
AT2G39400	Synthesis	63	291.999	319.964	264.034	1.21183	0.277182		0.0998772	1.00053	0.4558	#N/A	AT2G39400	AT2G39400.1	#N/A	alpha/beta-Hydrolases superfamily protein	AT2G39400.1	N		N		311	PF12146	PTHR11614,PTHR11614:SF20	KOG1455	0	0	GO:0016787
AT4G31750	Synthesis	64	1515.29	1652.33	1378.26	1.19885	0.261656	significant	0.00268861	2.57047	0.0365785	#N/A	AT4G31750	AT4G31750.1	WIN2	HOPW1-1-interacting 2	AT4G31750.1	N		N		311	PF00481	PTHR13832,PTHR13832:SF186	KOG0698	0	0	GO:0005886,GO:0006470,GO:0042742,GO:0004722,GO:0003824
AT1G71691	Synthesis	65	271.742	295.497	247.987	1.19158	0.252879		0.216955	0.66363	0.6713	#N/A	AT1G71691	AT1G71691.1	#N/A	GDSL-like Lipase/Acylhydrolase superfamily protein	AT1G71691.2	Y	27-28	Y	27-28	384	PF00657	PTHR22835,PTHR22835:SF39	0	0	0	GO:0012505,GO:0006629,GO:0004091,GO:0016788
AT5G14450	Synthesis	66	389.601	422.291	356.912	1.18318	0.242672		0.0629279	1.20116	0.347755	#N/A	AT5G14450	AT5G14450.1	#N/A	GDSL-like Lipase/Acylhydrolase superfamily protein	AT5G14450.1	Y	30-31	Y	30-31	389	PF00657	PTHR22835,PTHR22835:SF39	0	0	0	GO:0009505,GO:0006629,GO:0004091,GO:0016788
AT5G55460	Transport Lipid	67	33.9894	36.8412	31.1376	1.18317	0.242662		0.66405	0.177799	1	#N/A	#N/A	AT5G55460.1	#N/A	Bifunctional inhibitor/lipid-transfer protein/seed storage 2S albumin superfamily protein	AT5G55460.1	Y	32-33	Y	32-33	109	0	0	0	0	0	GO:0012505,GO:0006869,GO:0008289
AT5G49460	Synthesis	68	4153.01	4498.3	3807.71	1.18137	0.240456	significant	0.00126912	2.8965	0.0201417	#N/A	AT5G49460	AT5G49460.1	ACLB-2	ATP citrate lyase subunit B 2	AT5G49460.1	N		N		608	PF00285,PF00549	PTHR26330	KOG1254	2.3.3.8	K01648	GO:0005829,GO:0005886,GO:0009346,GO:0006085,GO:0003878,GO:0003824,GO:0008152,GO:0046912,GO:0044262
AT4G34510	Synthesis	69	64.4591	69.7728	59.1453	1.17968	0.238401		0.418833	0.377959	0.886988	#N/A	AT4G34510	AT4G34510.1	KCS17	3-ketoacyl-CoA synthase 17	AT4G34510.1	N		N		487	PF08392,PF08541	0	0	0	0	GO:0016020,GO:0000038,GO:0030497,GO:0003824,GO:0008415,GO:0016747,GO:0016746,GO:0006633,GO:0008610
AT2G28630	Synthesis	70	1374.5	1487.15	1261.85	1.17855	0.23701		0.0908789	1.04154	0.432288	#N/A	AT2G28630	AT2G28630.1	KCS12	3-ketoacyl-CoA synthase 12	AT2G28630.1	Y	25-26	Y	25-26	476	PF08392,PF08541	0	0	0	0	GO:0005783,GO:0006970,GO:0003824,GO:0008415,GO:0016747,GO:0006633,GO:0016020,GO:0008610
AT4G17480	Synthesis	71	1099.54	1185.31	1013.77	1.16922	0.225543		0.171597	0.76549	0.60208	#N/A	AT4G17480	AT4G17480.1	#N/A	alpha/beta-Hydrolases superfamily protein	AT4G17480.1	N		N		304	PF02089	PTHR11247:SF8,PTHR11247	KOG2541	3.1.2.22	K01074	GO:0012505,GO:0006464,GO:0008474
AT5G38195	Transport Lipid	72	13.0342	14.0227	12.0457	1.16413	0.21925		0.834928	0.0783511	1	#N/A	AT5G38195	AT5G38195.1	#N/A	Bifunctional inhibitor/lipid-transfer protein/seed storage 2S albumin superfamily protein	AT5G38195.1	Y	24-25	Y	24-25	95	PF00234	0	0	0	0	GO:0012505,GO:0006869,GO:0008289
AT4G00165	Transport Lipid	73	299.979	322.473	277.484	1.16213	0.216775		0.224386	0.649004	0.681575	#N/A	#N/A	AT4G00165.1	#N/A	Bifunctional inhibitor/lipid-transfer protein/seed storage 2S albumin superfamily protein	AT4G00165.1	Y	23-24	Y	23-24	128	PF00234	0	0	0	0	GO:0012505,GO:0006499,GO:0006869,GO:0008289
AT5G04530	Synthesis	74	1195.18	1283.06	1107.29	1.15874	0.212554		0.254849	0.593717	0.720863	#N/A	AT5G04530	AT5G04530.1	KCS19	3-ketoacyl-CoA synthase 19	AT5G04530.1	N		N		464	PF08392,PF08541	0	0	0	0	GO:0012505,GO:0016020,GO:0006970,GO:0009409,GO:0009416,GO:0003824,GO:0008415,GO:0016747,GO:0006633,GO:0008610
AT5G45960	Synthesis	75	142.41	152.837	131.982	1.15801	0.211651		0.403275	0.394399	0.874304	#N/A	AT5G45960	AT5G45960.1	#N/A	GDSL-like Lipase/Acylhydrolase superfamily protein	AT5G45960.1	Y	28-29	Y	28-29	375	PF00657	PTHR22835,PTHR22835:SF39	0	0	0	GO:0012505,GO:0006629,GO:0004091,GO:0016298,GO:0016788
AT4G30950	Synthesis	76	5935.87	6337.35	5534.39	1.14508	0.195454	significant	0.00871597	2.05968	0.0890488	#N/A	AT4G30950	AT4G30950.1	FAD6,FADC,SFD4	fatty acid desaturase 6	AT4G30950.1	N		N		448	PF00487	PTHR19353	0	1.14.19.-	K10255	GO:0009507,GO:0009941,GO:0006633,GO:0010205,GO:0045485,GO:0006629,GO:0055114,GO:0016491
AT2G47630	Synthesis	77	730.391	775.85	684.933	1.13274	0.179815		0.131166	0.882177	0.524791	#N/A	AT2G47630	AT2G47630.1	#N/A	alpha/beta-Hydrolases superfamily protein	AT2G47630.1	N		N		351	PF12146	PTHR11614,PTHR11614:SF20	KOG1455	0	0	GO:0005886,GO:0003824
AT5G45950	Synthesis	78	2895.48	3069.44	2721.53	1.12784	0.17356		0.189412	0.722592	0.630067	#N/A	AT5G45950	AT5G45950.1	#N/A	GDSL-like Lipase/Acylhydrolase superfamily protein	AT5G45950.1	Y	23-24	Y	23-24	357	PF00657	PTHR22835,PTHR22835:SF39	0	0	0	GO:0012505,GO:0006629,GO:0004091,GO:0016788
AT4G01130	Synthesis	79	642.732	679.832	605.632	1.12252	0.166735		0.140221	0.853186	0.543198	#N/A	AT4G01130	AT4G01130.1	#N/A	GDSL-like Lipase/Acylhydrolase superfamily protein	AT4G01130.1	Y	28-29	Y	28-29	382	PF00657	PTHR22835,PTHR22835:SF39	0	0	0	GO:0012505,GO:0006629,GO:0004091,GO:0016788
AT2G30550	Synthesis	80	861.286	907.972	814.6	1.11462	0.156555		0.148037	0.829631	0.559589	#N/A	AT2G30550	AT2G30550.1	#N/A	alpha/beta-Hydrolases superfamily protein	AT2G30550.2	N		N		529	PF01764	PTHR21493:SF9,PTHR21493	KOG4569	0	0	GO:0009507,GO:0006629,GO:0004806,GO:0008970,GO:0047714
AT2G01180	Synthesis	81	392.194	413.336	371.052	1.11396	0.155693		0.35618	0.448331	0.835894	#N/A	AT2G01180	AT2G01180.1	ATLPP1,ATPAP1,LPP1,PAP1	phosphatidic acid phosphatase 1	AT2G01180.1	N		N		327	PF01569	PTHR10165,PTHR10165:SF45	KOG3030	0	0	GO:0005886,GO:0005887,GO:0006644,GO:0006950,GO:0008195,GO:0003824,GO:0016020
AT3G25860	Synthesis	82	2589.2	2721.6	2456.81	1.10778	0.147671		0.0635324	1.197	0.349912	#N/A	AT3G25860	AT3G25860.1	LTA2,PLE2	2-oxoacid dehydrogenases acyltransferase family protein	AT3G25860.1	N		N		480	PF00364,PF00198,PF02817	PTHR23151:SF31,PTHR23151	KOG0557	0	0	GO:0009507,GO:0009570,GO:0009941,GO:0016020,GO:0022626,GO:0006086,GO:0008152,GO:0004742,GO:0016746,GO:0008415
AT3G51600	Transport Lipid	83	1728.72	1813.97	1643.47	1.10374	0.142404		0.64222	0.192316	1	#N/A	AT3G51600	AT3G51600.1	LTP5	lipid transfer protein 5	AT3G51600.1	Y	25-26	Y	25-26	118	PF00234	0	0	0	0	GO:0005618,GO:0006869,GO:0005319
AT3G49210	Synthesis	84	1871.68	1963.59	1779.78	1.10327	0.141789		0.0891359	1.04995	0.426646	#N/A	AT3G49210	AT3G49210.1	#N/A	O-acyltransferase (WSD1-like) family protein	AT3G49210.1	N		N		518	PF03007,PF06974	0	0	0	0	GO:0005575,GO:0008150,GO:0003674,GO:0004144
AT2G40090	Transport ABC2	85	769.441	806.546	732.336	1.10133	0.139251		0.189028	0.723475	0.629245	#N/A	AT2G40090	AT2G40090.1	ATATH9,ATH9	ABC2 homolog 9	AT2G40090.1	Y	26-27	Y	26-27	538	PF03109	PTHR10566:SF24,PTHR10566	KOG1235	0	K08869	GO:0005215
AT3G62860	Synthesis	86	365.13	382.725	347.534	1.10126	0.139153		0.379778	0.420471	0.854753	#N/A	AT3G62860	AT3G62860.1	#N/A	alpha/beta-Hydrolases superfamily protein	AT3G62860.1	N		N		348	PF12146	PTHR11614,PTHR11614:SF20	KOG1455	0	0	GO:0005886,GO:0003824
AT2G34770	Synthesis	87	1063.8	1113.57	1014.03	1.09815	0.135081		0.206935	0.684165	0.655273	#N/A	AT2G34770	AT2G34770.1	ATFAH1,FAH1	fatty acid hydroxylase 1	AT2G34770.1	N		N		237	PF04116	PTHR12863	KOG0539	0	0	GO:0005783,GO:0000038,GO:0043069,GO:0003824,GO:0080132,GO:0005506,GO:0016491,GO:0006633,GO:0055114
AT1G51680	Synthesis	88	6551.41	6853.15	6249.68	1.09656	0.132986		0.190966	0.719043	0.632615	#N/A	AT1G51680	AT1G51680.1	4CL.1,4CL1,AT4CL1	4-coumarate:CoA ligase 1	AT1G51680.1	N		N		561	PF00501	PTHR24096,PTHR24096:SF43	KOG1176	6.2.1.12	K01904	GO:0005575,GO:0009411,GO:0009611,GO:0009620,GO:0009698,GO:0016207,GO:0003824,GO:0008152
AT5G33370	Synthesis	89	1365.82	1428.23	1303.42	1.09576	0.131926		0.363061	0.44002	0.84255	5 (down)	AT5G33370	AT5G33370.1	#N/A	GDSL-like Lipase/Acylhydrolase superfamily protein	AT5G33370.1	Y	28-29	Y	28-29	366	PF00657	PTHR22835,PTHR22835:SF39	0	0	0	GO:0012505,GO:0006629,GO:0004091,GO:0016788
AT3G14690	Synthesis	90	1446.96	1512.56	1381.36	1.09498	0.1309		0.190295	0.720573	0.631544	1 (up)	AT3G14690	AT3G14690.1	CYP72A15	cytochrome P450, family 72, subfamily A, polypeptide 15	AT3G14690.1	N		N		512	PF00067	PTHR24282:SF174,PTHR24282	KOG0157	0	0	GO:0012505,GO:0010583,GO:0004497,GO:0005506,GO:0009055,GO:0019825,GO:0020037,GO:0016705,GO:0055114
AT1G31550	Synthesis	91	1148.89	1199.73	1098.05	1.0926	0.127766		0.183748	0.735777	0.62183	7 (down)	AT1G31550	AT1G31550.1	#N/A	GDSL-like Lipase/Acylhydrolase superfamily protein	AT1G31550.2	Y	27-28	Y	27-28	394	PF00657	PTHR22835,PTHR22835:SF39	0	0	0	GO:0005773,GO:0006629,GO:0004091,GO:0016298,GO:0016788
AT3G15850	Synthesis	92	1116.54	1163.16	1069.92	1.08715	0.12055		0.193523	0.713268	0.634924	#N/A	AT3G15850	AT3G15850.1	ADS3,FAD5,FADB,JB67	fatty acid desaturase 5	AT3G15850.1	N		N		371	PF00487	PTHR11351:SF2,PTHR11351	KOG1600	1.14.19.1	K00507	GO:0009579,GO:0006636,GO:0010205,GO:0009979,GO:0016491,GO:0006629,GO:0055114
AT5G59320	Transport Lipid	93	27700.6	28809.6	26591.7	1.0834	0.11557		0.119374	0.923089	0.5006	#N/A	AT5G59320	AT5G59320.1	LTP3	lipid transfer protein 3	AT5G59320.1	Y	23-24	Y	23-24	115	PF00234	0	0	0	0	GO:0005618,GO:0048046,GO:0009414,GO:0009737,GO:0008289
AT1G67730	Synthesis	94	6512.24	6761.43	6263.05	1.07958	0.110464		0.114856	0.939847	0.490284	#N/A	AT1G67730	AT1G67730.1	ATKCR1,KCR1,YBR159	beta-ketoacyl reductase 1	AT1G67730.1	N		N		318	PF00106	PTHR24316:SF38,PTHR24316	KOG1014	0	0	GO:0005783,GO:0016020,GO:0009790,GO:0042335,GO:0042761,GO:0016491,GO:0018454,GO:0045703,GO:0008152
AT1G28610	Synthesis	95	330.559	342.408	318.711	1.07435	0.103467		0.55878	0.252759	0.969453	#N/A	AT1G28610	AT1G28610.1	#N/A	GDSL-like Lipase/Acylhydrolase superfamily protein	AT1G28610.2	Y	22-23	Y	22-23	383	0	PTHR22835,PTHR22835:SF39	0	0	0	GO:0012505,GO:0006629,GO:0004091,GO:0016298,GO:0016788
AT4G30140	Synthesis	96	175.462	181.688	169.236	1.07358	0.102426		0.719733	0.142828	1	#N/A	AT4G30140	AT4G30140.1	CDEF1	GDSL-like Lipase/Acylhydrolase superfamily protein	AT4G30140.1	Y	28-29	Y	28-29	348	PF00657	PTHR22835,PTHR22835:SF39	0	0	0	GO:0005615,GO:0006629,GO:0004091,GO:0050525,GO:0016788
AT3G02610	Synthesis	97	28.6977	29.6943	27.7012	1.07195	0.100233		0.96497	0.0154861	1	#N/A	AT3G02610	AT3G02610.1	#N/A	Plant stearoyl-acyl-carrier-protein desaturase family protein	AT3G02610.1	N		N		413	PF03405	0	0	1.14.19.2	K03921	GO:0009507,GO:0006631,GO:0006633,GO:0055114,GO:0016491,GO:0045300,GO:0046914
AT3G16370	Synthesis	98	6499.22	6723.86	6274.58	1.0716	0.0997715		0.491667	0.308329	0.930451	#N/A	AT3G16370	AT3G16370.1	#N/A	GDSL-like Lipase/Acylhydrolase superfamily protein	AT3G16370.1	Y	25-26	Y	25-26	353	PF00657	PTHR22835,PTHR22835:SF39	0	0	0	GO:0048046,GO:0006629,GO:0004091,GO:0016788
AT4G18970	Synthesis	99	3736.23	3863.16	3609.3	1.07033	0.0980604		0.434219	0.362291	0.897862	#N/A	AT4G18970	AT4G18970.1	#N/A	GDSL-like Lipase/Acylhydrolase superfamily protein	AT4G18970.2	Y	22-23	Y	22-23	410	PF00657	PTHR22835,PTHR22835:SF39	0	0	0	GO:0012505,GO:0006629,GO:0004091,GO:0016788
AT1G64520	Synthesis	100	4420.13	4564.16	4276.11	1.06736	0.0940501		0.183667	0.73597	0.62172	#N/A	AT1G64520	AT1G64520.1	RPN12a	regulatory particle non-ATPase 12A	AT1G64520.1	N		N		267	PF03399	PTHR12387	KOG3151	0	K03031	GO:0000502,GO:0005634,GO:0008541,GO:0009941,GO:0006511,GO:0009408,GO:0009647,GO:0009733,GO:0009735,GO:0009908,GO:0030163,GO:0031540,GO:0043161,GO:0043248,GO:0048366,GO:0048528,GO:0048825,GO:0051788,GO:0008233,GO:0006508,GO:0005838
AT1G73550	Transport Lipid	101	113.285	116.936	109.635	1.0666	0.0930128		0.652699	0.185287	1	#N/A	#N/A	AT1G73550.1	#N/A	Bifunctional inhibitor/lipid-transfer protein/seed storage 2S albumin superfamily protein	AT1G73550.1	Y	23-24	Y	23-24	152	PF00234	0	0	0	0	GO:0012505,GO:0006869,GO:0008289
AT3G11170	Synthesis	102	4166.49	4294.63	4038.35	1.06346	0.0887684		0.294279	0.531241	0.768805	#N/A	AT3G11170	AT3G11170.1	FAD7,FADD	fatty acid desaturase 7	AT3G11170.1	N		N		446	PF00487,PF11960	PTHR19353,PTHR19353:SF7	0	1.14.19.-	K10257	GO:0009507,GO:0009941,GO:0042170,GO:0006633,GO:0009409,GO:0009611,GO:0009867,GO:0042389,GO:0006629,GO:0016717,GO:0055114,GO:0016491
AT5G09900	Synthesis	103	5864.88	6042.64	5687.11	1.06252	0.0874832		0.250441	0.601295	0.714825	#N/A	AT5G09900	AT5G09900.1	EMB2107,MSA,RPN5A	26S proteasome regulatory subunit, putative (RPN5)	AT5G09900.3	N		N		462	PF01399	PTHR10855	KOG1498	0	K03035	GO:0000502,GO:0005634,GO:0005737,GO:0008541,GO:0006511,GO:0007275,GO:0009793,GO:0003674,GO:0005515
AT5G03610	Synthesis	104	920.624	948.445	892.804	1.06232	0.0872213		0.359303	0.444539	0.838241	#N/A	AT5G03610	AT5G03610.1	#N/A	GDSL-like Lipase/Acylhydrolase superfamily protein	AT5G03610.1	Y	26-27	Y	26-27	359	PF00657	PTHR22835,PTHR22835:SF39	0	0	0	GO:0012505,GO:0006629,GO:0004091,GO:0016788
AT2G44300	Transport Lipid	105	279.118	287.238	270.997	1.05993	0.0839684		0.578759	0.237502	0.979491	#N/A	AT2G44300	AT2G44300.1	#N/A	Bifunctional inhibitor/lipid-transfer protein/seed storage 2S albumin superfamily protein	AT2G44300.1	Y	24-25	Y	24-25	204	PF00234	0	0	0	0	GO:0005886,GO:0031225,GO:0006869,GO:0008289
AT1G62790	Transport Lipid	106	1973.62	2028.37	1918.87	1.05707	0.0800648		0.34324	0.464402	0.823642	#N/A	AT1G62790	AT1G62790.1	#N/A	Bifunctional inhibitor/lipid-transfer protein/seed storage 2S albumin superfamily protein	AT1G62790.1	Y	25-26	Y	25-26	150	0	0	0	0	0	GO:0031225,GO:0006869,GO:0008289
AT4G20870	Synthesis	107	1416.38	1454.62	1378.13	1.05551	0.0779388		0.347851	0.458606	0.827718	#N/A	AT4G20870	AT4G20870.1	ATFAH2,FAH2	fatty acid hydroxylase 2	AT4G20870.1	N		N		237	PF04116	PTHR12863	KOG0539	0	0	GO:0005783,GO:0043069,GO:0003824,GO:0080132,GO:0005506,GO:0016491,GO:0006633,GO:0055114
AT1G19440	Synthesis	108	1091.58	1120	1063.15	1.05348	0.0751583		0.444817	0.351819	0.904432	#N/A	AT1G19440	AT1G19440.1	KCS4	3-ketoacyl-CoA synthase 4	AT1G19440.1	N		N		516	PF08392,PF08541	0	0	0	0	GO:0016020,GO:0000038,GO:0042335,GO:0003824,GO:0016747,GO:0016746,GO:0006633,GO:0008610
AT5G49070	Synthesis	109	15.0952	15.4747	14.7158	1.05157	0.0725459		1	0	1	#N/A	AT5G49070	AT5G49070.1	KCS21	3-ketoacyl-CoA synthase 21	AT5G49070.1	N		N		464	PF08392,PF08541	0	0	0	0	GO:0012505,GO:0016020,GO:0000038,GO:0042335,GO:0003824,GO:0008415,GO:0016747,GO:0016746,GO:0006633,GO:0008610
AT3G14270	Synthesis	110	6499.37	6658.49	6340.24	1.0502	0.0706579		0.334956	0.475012	0.815809	#N/A	AT3G14270	AT3G14270.1	FAB1B	phosphatidylinositol-4-phosphate 5-kinase family protein	AT3G14270.1	N		N		1791	PF01504,PF01363,PF00118	PTHR11353:SF14,PTHR11353	KOG0230	2.7.1.150	K00921	GO:0005739,GO:0007033,GO:0007165,GO:0009555,GO:0000285,GO:0008270,GO:0016308,GO:0035091,GO:0046872,GO:0016307,GO:0046488,GO:0044267,GO:0005524
AT1G72970	Synthesis	111	10648.9	10898.8	10399	1.04806	0.0677146		0.641941	0.192505	1	#N/A	AT1G72970	AT1G72970.1	EDA17,HTH	Glucose-methanol-choline (GMC) oxidoreductase family protein	AT1G72970.1	Y	19-20	Y	19-20	594	PF05199,PF00732	PTHR11552,PTHR11552:SF31	KOG1238	0	0	GO:0005576,GO:0007267,GO:0009553,GO:0010430,GO:0016832,GO:0046593,GO:0050660,GO:0016614,GO:0055114
AT1G64670	Synthesis	112	878.725	898.72	858.73	1.04657	0.0656659		0.604968	0.218267	0.992155	#N/A	AT1G64670	AT1G64670.1	BDG1	alpha/beta-Hydrolases superfamily protein	AT1G64670.1	N		N		469	PF00561	PTHR10992,PTHR10992:SF217	KOG1454	0	0	GO:0048196,GO:0016787
AT3G54950	Synthesis	113	946.466	967.345	925.588	1.04511	0.0636598		0.472941	0.325193	0.923299	#N/A	AT3G54950	AT3G54950.1	PLA IIIA,PLP7	patatin-like protein 6	AT3G54950.1	N		N		488	PF01734	PTHR10470,PTHR10470:SF4	KOG0513	0	0	GO:0051707,GO:0006629
AT5G45910	Synthesis	114	31.1216	31.7456	30.4976	1.04092	0.0578579		0.944362	0.0248616	1	#N/A	AT5G45910	AT5G45910.1	#N/A	GDSL-like Lipase/Acylhydrolase superfamily protein	AT5G45910.1	Y	19-20	Y	19-20	372	PF00657	PTHR22835,PTHR22835:SF39	0	0	0	GO:0012505,GO:0006629,GO:0004091,GO:0016788
AT1G51460	Transport ABC2	115	2236.77	2275.68	2197.87	1.0354	0.0501894		0.716802	0.144601	1	#N/A	AT1G51460	AT1G51460.1	#N/A	ABC-2 type transporter family protein	AT1G51460.1	N		N		678	PF01061,PF00005	PTHR19241,PTHR19241:SF20	KOG0061	0	0	GO:0016020,GO:0042626,GO:0005524,GO:0016887
AT1G49430	Synthesis	116	3014.95	3065.91	2963.99	1.03438	0.0487716		0.561926	0.250321	0.971774	7 (down)	AT1G49430	AT1G49430.1	LACS2,LRD2	long-chain acyl-CoA synthetase 2	AT1G49430.1	N		N		665	PF00501	PTHR24096	KOG1256	6.2.1.3	K01897	GO:0005575,GO:0006633,GO:0010025,GO:0010143,GO:0010311,GO:0050832,GO:0004467,GO:0031957,GO:0003824,GO:0008152
AT2G36325	Synthesis	117	49.4505	50.2591	48.6419	1.03325	0.0471856		0.939409	0.0271451	1	#N/A	#N/A	AT2G36325.1	#N/A	GDSL-like Lipase/Acylhydrolase superfamily protein	AT2G36325.1	Y	26-27	Y	26-27	356	PF00657	PTHR22835,PTHR22835:SF39	0	0	0	GO:0012505,GO:0006629,GO:0016788
AT1G73890	Transport Lipid	118	102.525	104.165	100.884	1.03252	0.0461717		0.908758	0.0415516	1	#N/A	#N/A	AT1G73890.1	#N/A	Bifunctional inhibitor/lipid-transfer protein/seed storage 2S albumin superfamily protein	AT1G73890.1	Y	24-25	Y	24-25	193	PF00234	0	0	0	0	GO:0031225,GO:0006869,GO:0008289
AT1G74960	Synthesis	119	3830.01	3890.89	3769.14	1.0323	0.0458631		0.5683	0.245423	0.975607	#N/A	AT1G74960	AT1G74960.1	ATKAS2,FAB1,KAS2	fatty acid biosynthesis 1	AT1G74960.2	N		Y	28-29	541	PF00109,PF02801	PTHR11712:SF52,PTHR11712	KOG1394	2.3.1.179	K09458	GO:0009507,GO:0009536,GO:0006633,GO:0006636,GO:0004312,GO:0004315,GO:0009058,GO:0003824
AT1G15950	Synthesis	120	2842.84	2884.77	2800.9	1.02994	0.0425663		0.566523	0.246782	0.974588	#N/A	AT1G15950	AT1G15950.1	ATCCR1,CCR1,IRX4	cinnamoyl coa reductase 1	AT1G15950.1	N		N		344	PF01370	PTHR10366,PTHR10366:SF9	KOG1502	1.2.1.44	K09753	GO:0005575,GO:0009409,GO:0009809,GO:0016621,GO:0003824,GO:0050662,GO:0044237
AT5G11650	Synthesis	121	842.617	854.474	830.759	1.02855	0.0406056		0.619291	0.208105	0.998661	#N/A	AT5G11650	AT5G11650.1	#N/A	alpha/beta-Hydrolases superfamily protein	AT5G11650.1	N		N		390	PF12146	PTHR11614,PTHR11614:SF20	KOG1455	0	0	GO:0009507,GO:0016787
AT5G06530	Transport ABC2	122	1195.26	1209.08	1181.43	1.0234	0.0333766		0.711088	0.148077	1	#N/A	AT5G06530	AT5G06530.1	#N/A	ABC-2 type transporter family protein	AT5G06530.2	N		N		751	PF01061,PF00005	PTHR19241,PTHR19241:SF23	KOG0061	0	0	GO:0005886,GO:0042626,GO:0005524,GO:0016887,GO:0016020
AT5G45670	Synthesis	123	5646.69	5708.53	5584.84	1.02215	0.0316044		0.789202	0.102812	1	#N/A	AT5G45670	AT5G45670.1	#N/A	GDSL-like Lipase/Acylhydrolase superfamily protein	AT5G45670.1	Y	23-24	Y	23-24	362	PF00657	PTHR22835,PTHR22835:SF39	0	0	0	GO:0012505,GO:0006629,GO:0004091,GO:0016788
AT5G64080	Transport Lipid	124	2230.73	2253.91	2207.56	1.02099	0.0299712		0.723881	0.140333	1	#N/A	AT5G64080	AT5G64080.1	#N/A	Bifunctional inhibitor/lipid-transfer protein/seed storage 2S albumin superfamily protein	AT5G64080.1	Y	28-29	Y	28-29	182	PF00234	0	0	0	0	GO:0031225,GO:0046658,GO:0006869,GO:0008289
AT1G54030	Synthesis	125	2013.05	2033.72	1992.38	1.02075	0.029629		0.800738	0.0965093	1	#N/A	AT1G54030	AT1G54030.1	MVP1	GDSL-like Lipase/Acylhydrolase superfamily protein	AT1G54030.1	N		N		417	PF00657	PTHR22835,PTHR22835:SF39	0	0	0	GO:0005773,GO:0005783,GO:0009705,GO:0010168,GO:0006886,GO:0004091,GO:0016298,GO:0016788,GO:0006629
AT1G26270	Synthesis	126	2028.08	2048.84	2007.31	1.02069	0.0295418		0.75217	0.123684	1	#N/A	AT1G26270	AT1G26270.1	#N/A	Phosphatidylinositol 3- and 4-kinase family protein	AT1G26270.1	N		N		630	PF00454	PTHR15245,PTHR15245:SF11	KOG2381	0	0	GO:0005575,GO:0004428,GO:0016773
AT1G13210	Synthesis	127	2947.2	2977.18	2917.23	1.02055	0.0293469		0.88916	0.0510203	1	2 (up)	AT1G13210	AT1G13210.1	ACA.l	autoinhibited Ca2+/ATPase II	AT1G13210.1	N		N		1203	PF00122	PTHR24092:SF18,PTHR24092	KOG0206	3.6.3.1	K01530	GO:0005886,GO:0006754,GO:0015914,GO:0005516,GO:0015662,GO:0003824,GO:0008152,GO:0046872,GO:0000166
AT2G38540	Transport Lipid	128	41882.1	42283.6	41480.7	1.01936	0.0276586		0.726922	0.138512	1	#N/A	AT2G38540	AT2G38540.1	ATLTP1,LP1,LTP1	lipid transfer protein 1	AT2G38540.1	Y	25-26	Y	25-26	118	PF00234	0	0	0	0	GO:0009505,GO:0048046,GO:0006869,GO:0005516
AT3G61580	Synthesis	129	6081.73	6133.04	6030.42	1.01702	0.0243423		0.734475	0.134023	1	#N/A	AT3G61580	AT3G61580.1	#N/A	Fatty acid/sphingolipid desaturase	AT3G61580.1	N		N		449	PF00173,PF00487	PTHR19353	KOG4232	0	0	GO:0006629,GO:0016491,GO:0052631,GO:0020037,GO:0055114
AT2G39350	Transport ABC2	130	16024.3	16149.8	15898.7	1.01579	0.0226073		0.753958	0.122653	1	1 (up)	AT2G39350	AT2G39350.1	#N/A	ABC-2 type transporter family protein	AT2G39350.1	N		N		740	PF01061,PF00005	PTHR19241,PTHR19241:SF102	KOG0061	0	0	GO:0005886,GO:0009624,GO:0042626,GO:0005524,GO:0016887,GO:0016020
AT4G36220	Synthesis	131	690.392	695.681	685.104	1.01544	0.0221029		0.899877	0.045817	1	#N/A	AT4G36220	AT4G36220.1	CYP84A1,FAH1	ferulic acid 5-hydroxylase 1	AT4G36220.1	N		N		520	PF00067	PTHR24298	KOG0156	1.14.-.-	K09755	GO:0005783,GO:0009699,GO:0009809,GO:0010224,GO:0004497,GO:0046424,GO:0005506,GO:0009055,GO:0016705,GO:0020037,GO:0055114
AT1G54020	Synthesis	132	3404.75	3430.62	3378.89	1.01531	0.0219208		0.949625	0.022448	1	5 (down)	AT1G54020	AT1G54020.1	#N/A	GDSL-like Lipase/Acylhydrolase superfamily protein	AT1G54020.2	Y	26-27	Y	26-27	372	PF00657	PTHR22835,PTHR22835:SF39	0	0	0	GO:0005773,GO:0006629,GO:0004091,GO:0016788
AT1G75900	Synthesis	133	5064.42	5100.2	5028.65	1.01423	0.0203819		0.790861	0.1019	1	#N/A	AT1G75900	AT1G75900.1	#N/A	GDSL-like Lipase/Acylhydrolase superfamily protein	AT1G75900.1	Y	32-33	Y	32-33	364	PF00657	PTHR22835,PTHR22835:SF39	0	0	0	GO:0005576,GO:0019953,GO:0004091,GO:0008415,GO:0016298,GO:0016788,GO:0006629
AT3G14220	Synthesis	134	1249.16	1256.36	1241.96	1.0116	0.0166354		0.992122	0.00343471	1	#N/A	AT3G14220	AT3G14220.1	#N/A	GDSL-like Lipase/Acylhydrolase superfamily protein	AT3G14220.1	Y	28-29	Y	28-29	363	PF00657	PTHR22835,PTHR22835:SF39	0	0	0	GO:0005773,GO:0006629,GO:0004091,GO:0016788
AT1G05630	Synthesis	135	1219.9	1226.76	1213.04	1.01131	0.01623		0.749024	0.125504	1	#N/A	AT1G05630	AT1G05630.1	5PTASE13,AT5PTASE13	Endonuclease/exonuclease/phosphatase family protein	AT1G05630.1	N		N		1170	PF03372	PTHR11200:SF24,PTHR11200	KOG0565	0	0	GO:0005634,GO:0007584,GO:0009611,GO:0009637,GO:0009737,GO:0009743,GO:0010087,GO:0010182,GO:0010252,GO:0048364,GO:0004437,GO:0005515
AT4G28780	Synthesis	136	1295.96	1303.1	1288.82	1.01108	0.0158974		0.873047	0.0589624	1	#N/A	AT4G28780	AT4G28780.1	#N/A	GDSL-like Lipase/Acylhydrolase superfamily protein	AT4G28780.1	Y	28-29	Y	28-29	367	PF00657	PTHR22835,PTHR22835:SF39	0	0	0	GO:0012505,GO:0006629,GO:0004091,GO:0016788
AT1G72110	Synthesis	137	987.65	992.051	983.25	1.00895	0.0128567		1	0	1	#N/A	AT1G72110	AT1G72110.1	#N/A	O-acyltransferase (WSD1-like) family protein	AT1G72110.1	N		N		479	PF03007,PF06974	0	0	0	0	GO:0005575,GO:0008150,GO:0004144
AT2G23540	Synthesis	138	28.3514	28.4445	28.2583	1.00659	0.00947536		0.964553	0.015674	1	#N/A	AT2G23540	AT2G23540.1	#N/A	GDSL-like Lipase/Acylhydrolase superfamily protein	AT2G23540.1	Y	32-33	Y	32-33	387	PF00657	PTHR22835,PTHR22835:SF39	0	0	0	GO:0012505,GO:0006629,GO:0004091,GO:0016788
AT1G55020	Synthesis	139	10665.4	10697.4	10633.4	1.00602	0.00865991		0.907133	0.0423292	1	#N/A	AT1G55020	AT1G55020.1	ATLOX1,LOX1	lipoxygenase 1	AT1G55020.1	N		N		859	PF00305,PF01477	PTHR11771,PTHR11771:SF2	0	1.13.11.12	K00454	GO:0005575,GO:0006952,GO:0009611,GO:0009695,GO:0009737,GO:0009753,GO:0009816,GO:0030397,GO:0040007,GO:0048364,GO:0016165,GO:0016702,GO:0046872,GO:0055114,GO:0005515
AT2G29980	Synthesis	140	4573.53	4585.96	4561.11	1.00545	0.00784058		0.96849	0.0139049	1	#N/A	AT2G29980	AT2G29980.1	FAD3	fatty acid desaturase 3	AT2G29980.1	N		N		386	PF00487,PF11960	PTHR19353,PTHR19353:SF7	0	1.14.19.-	K10257	GO:0005783,GO:0006636,GO:0080167,GO:0042389,GO:0006629,GO:0016717,GO:0055114,GO:0016491
AT3G25620	Transport ABC2	141	2057.22	2062.57	2051.86	1.00522	0.00751577		0.903116	0.0442566	1	#N/A	AT3G25620	AT3G25620.1	#N/A	ABC-2 type transporter family protein	AT3G25620.2	N		N		672	PF00005	PTHR19241,PTHR19241:SF23	0	0	0	GO:0009507,GO:0016020,GO:0042626,GO:0005524,GO:0016887
AT1G64400	Synthesis	142	554.283	555.175	553.391	1.00322	0.00464327		0.964876	0.0155283	1	#N/A	AT1G64400	AT1G64400.1	LACS3	AMP-dependent synthetase and ligase family protein	AT1G64400.1	N		N		665	PF00501	PTHR24096	KOG1256	6.2.1.3	K01897	GO:0006633,GO:0003824,GO:0008152
AT1G36160	Synthesis	143	13753.2	13769.1	13737.4	1.00231	0.00333114		0.87032	0.060321	1	#N/A	AT1G36160	AT1G36160.1	ACC1,AT-ACC1,EMB22,GK,PAS3	acetyl-CoA carboxylase 1	AT1G36160.1	N		N		2254	PF02785,PF08326,PF00364,PF02786,PF00289,PF01039	PTHR18866:SF4,PTHR18866	KOG0368	6.3.4.14,6.4.1.2	K11262	GO:0005886,GO:0009735,GO:0009793,GO:0009933,GO:0010072,GO:0030497,GO:0048364,GO:0048367,GO:0003989,GO:0003824,GO:0008152,GO:0016874,GO:0005524,GO:0006633
AT3G29390	Synthesis	144	3815.24	3819.6	3810.88	1.00229	0.00330009		0.939892	0.0269219	1	#N/A	AT3G29390	AT3G29390.1	RIK	RS2-interacting KH protein	AT3G29390.1	N		N		578	0	PTHR15744	KOG1960	0	0	GO:0005634,GO:0008150,GO:0003723
AT2G26640	Synthesis	145	912.152	912.516	911.788	1.0008	0.00115159		0.97261	0.0120612	1	#N/A	AT2G26640	AT2G26640.1	KCS11	3-ketoacyl-CoA synthase 11	AT2G26640.1	N		N		509	PF08392,PF08541	0	0	0	0	GO:0016020,GO:0006970,GO:0009409,GO:0009416,GO:0003824,GO:0016747,GO:0016746,GO:0006633,GO:0008610
AT4G00400	Synthesis	146	1100.34	1097.95	1102.74	0.995651	-0.00628774		0.917647	0.0373245	1	#N/A	AT4G00400	AT4G00400.1	AtGPAT8,GPAT8	glycerol-3-phosphate acyltransferase 8	AT4G00400.1	N		N		500	PF01553	PTHR15486	0	2.3.1.15	K13508	GO:0005783,GO:0008152,GO:0010143,GO:0004366,GO:0008415,GO:0016746
AT3G02630	Synthesis	147	2836.49	2829.11	2843.87	0.994809	-0.00750903		0.885452	0.0528349	1	#N/A	AT3G02630	AT3G02630.1	#N/A	Plant stearoyl-acyl-carrier-protein desaturase family protein	AT3G02630.1	N		N		396	PF03405	0	0	1.14.19.2	K03921	GO:0009507,GO:0009570,GO:0006631,GO:0006633,GO:0055114,GO:0016491,GO:0045300,GO:0046914
AT3G59690	Synthesis	148	139.71	139.018	140.402	0.990139	-0.014297		0.905143	0.043283	1	#N/A	AT3G59690	AT3G59690.1	IQD13	IQ-domain 13	AT3G59690.1	N		N		517	PF00612	PTHR10699:SF9,PTHR10699	0	0	0	GO:0005886,GO:0005516,GO:0005515
AT2G01320	Transport ABC2	149	2789.74	2775.26	2804.22	0.989674	-0.0149754		0.922991	0.0348027	1	#N/A	AT2G01320	AT2G01320.1	#N/A	ABC-2 type transporter family protein	AT2G01320.3	N		N		728	PF01061,PF00005	PTHR19241,PTHR19241:SF28	KOG0061	0	0	GO:0009507,GO:0042626,GO:0005524,GO:0016887,GO:0016020
AT2G41540	Synthesis	150	7021.02	6982	7060.04	0.988946	-0.0160358		0.789867	0.102446	1	#N/A	AT2G41540	AT2G41540.1	GPDHC1	6-phosphogluconate dehydrogenase family protein	AT2G41540.1	N		N		462	PF07479,PF01210	PTHR11728	KOG2711	0	0	GO:0005829,GO:0009331,GO:0006072,GO:0009413,GO:0009414,GO:0009651,GO:0009737,GO:0004367,GO:0051287,GO:0016614,GO:0005975,GO:0055114,GO:0046168,GO:0016616,GO:0005737
AT3G05180	Synthesis	151	408.195	405.826	410.564	0.98846	-0.0167449		0.83893	0.0762744	1	#N/A	AT3G05180	AT3G05180.1	#N/A	GDSL-like Lipase/Acylhydrolase superfamily protein	AT3G05180.1	Y	27-28	Y	27-28	379	PF00657	PTHR22835,PTHR22835:SF39	0	0	0	GO:0048046,GO:0006629,GO:0004091,GO:0016788
AT1G72520	Synthesis	152	528.576	525.256	531.897	0.987516	-0.0181239		0.872019	0.0594741	1	7 (down)	AT1G72520	AT1G72520.1	#N/A	PLAT/LH2 domain-containing lipoxygenase family protein	AT1G72520.1	N		N		926	PF00305,PF01477	PTHR11771,PTHR11771:SF2	0	1.13.11.12	K00454	GO:0009507,GO:0006952,GO:0009611,GO:0009695,GO:0040007,GO:0005506,GO:0016165,GO:0016702,GO:0046872,GO:0055114,GO:0005515
AT1G55260	Transport Lipid	153	2591.48	2573.77	2609.2	0.986418	-0.0197283		0.907192	0.042301	1	#N/A	AT1G55260	AT1G55260.1	#N/A	Bifunctional inhibitor/lipid-transfer protein/seed storage 2S albumin superfamily protein	AT1G55260.1	N		N		227	PF00234	0	0	0	0	GO:0005634,GO:0031225,GO:0006869,GO:0008289
AT3G53100	Synthesis	154	379.25	376.055	382.444	0.983294	-0.0243047		0.894397	0.0484697	1	#N/A	AT3G53100	AT3G53100.1	#N/A	GDSL-like Lipase/Acylhydrolase superfamily protein	AT3G53100.1	Y	24-25	Y	24-25	351	PF00657	PTHR22835,PTHR22835:SF39	0	0	0	GO:0012505,GO:0006629,GO:0004091,GO:0016788
AT5G15400	Synthesis	155	4376.41	4337.65	4415.17	0.982443	-0.025555		0.720403	0.142425	1	#N/A	AT5G15400	AT5G15400.1	#N/A	U-box domain-containing protein	AT5G15400.1	N		N		1038	PF04564,PF10408	PTHR13931,PTHR13931:SF2	KOG2042	6.3.2.19	K10597	GO:0000151,GO:0006511,GO:0016567,GO:0004842,GO:0034450
AT2G26250	Synthesis	156	9363.71	9276.81	9450.6	0.981612	-0.0267759		0.842835	0.0742574	1	#N/A	AT2G26250	AT2G26250.1	FDH,KCS10	3-ketoacyl-CoA synthase 10	AT2G26250.1	N		N		550	PF08392,PF08541	0	0	0	0	GO:0005783,GO:0016020,GO:0000038,GO:0006970,GO:0008610,GO:0009409,GO:0009416,GO:0009913,GO:0042335,GO:0080167,GO:0003824,GO:0008415,GO:0016747,GO:0006633
AT3G23790	Synthesis	157	3598.04	3556.92	3639.16	0.977401	-0.0329771		0.655512	0.183419	1	#N/A	AT3G23790	AT3G23790.1	AAE16	AMP-dependent synthetase and ligase family protein	AT3G23790.1	N		N		722	PF00501	PTHR24096,PTHR24096:SF150	KOG1256	6.2.1.3	K01897	GO:0009941,GO:0008152,GO:0003824
AT2G27130	Transport Lipid	158	733.503	725.07	741.936	0.977268	-0.0331737		0.71423	0.146162	1	#N/A	AT2G27130	AT2G27130.1	#N/A	Bifunctional inhibitor/lipid-transfer protein/seed storage 2S albumin superfamily protein	AT2G27130.1	Y	20-21	Y	20-21	176	PF00234	0	0	0	0	GO:0031225,GO:0046658,GO:0006869,GO:0008289
AT2G42990	Synthesis	159	446.376	440.839	451.913	0.975496	-0.0357927		0.773301	0.111652	1	7 (down)	AT2G42990	AT2G42990.1	#N/A	GDSL-like Lipase/Acylhydrolase superfamily protein	AT2G42990.1	Y	24-25	Y	24-25	350	PF00657	PTHR22835,PTHR22835:SF39	0	0	0	GO:0012505,GO:0006629,GO:0004091,GO:0016788
AT2G43710	Synthesis	160	4238.21	4185.26	4291.17	0.975318	-0.036055		0.6081	0.216025	0.993936	#N/A	AT2G43710	AT2G43710.1	FAB2,SSI2	Plant stearoyl-acyl-carrier-protein desaturase family protein	AT2G43710.2	N		N		401	PF03405	0	0	1.14.19.2	K03921	GO:0009507,GO:0009536,GO:0009570,GO:0002213,GO:0006631,GO:0006636,GO:0006952,GO:0008610,GO:0009695,GO:0042742,GO:0051607,GO:2000022,GO:2000031,GO:0004768,GO:0045300,GO:0055114
AT2G16280	Synthesis	161	2438.72	2405.12	2472.32	0.972819	-0.0397571		0.749373	0.125302	1	#N/A	AT2G16280	AT2G16280.1	KCS9	3-ketoacyl-CoA synthase 9	AT2G16280.1	N		N		512	PF08392,PF08541	0	0	0	0	GO:0016020,GO:0000038,GO:0006970,GO:0009409,GO:0009416,GO:0042335,GO:0003824,GO:0016747,GO:0016746,GO:0006633,GO:0008610
AT4G17440	Synthesis	162	218.564	215.409	221.72	0.971535	-0.0416626		0.703555	0.152702	1	#N/A	#N/A	AT4G17440.1	#N/A	Protein of unknown function (DUF1639)	AT4G17440.1	N		N		215	PF07797	0	0	0	0	GO:0009507,GO:0008150,GO:0003674
AT1G28670	Synthesis	163	165.683	163.235	168.131	0.970881	-0.0426339		0.785029	0.105114	1	#N/A	AT1G28670	AT1G28670.1	ARAB-1	GDSL-like Lipase/Acylhydrolase superfamily protein	AT1G28670.1	Y	24-25	Y	24-25	384	PF00657	PTHR22835,PTHR22835:SF39	0	0	0	GO:0012505,GO:0006114,GO:0006629,GO:0004091,GO:0016788
AT2G03980	Synthesis	164	478.673	471.225	486.122	0.969355	-0.0449034		0.716521	0.144771	1	#N/A	AT2G03980	AT2G03980.1	#N/A	GDSL-like Lipase/Acylhydrolase superfamily protein	AT2G03980.1	Y	26-27	Y	26-27	367	PF00657	PTHR22835,PTHR22835:SF39	0	0	0	GO:0012505,GO:0006629,GO:0004091,GO:0016788
AT5G42620	Synthesis	165	3205.17	3154.19	3256.15	0.968685	-0.0459		0.511379	0.291257	0.939938	#N/A	AT5G42620	AT5G42620.1	#N/A	metalloendopeptidases;zinc ion binding	AT5G42620.2	N		N		889	PF01457,PF07974	PTHR10942	KOG2556	3.4.24.36	K01404	GO:0012505,GO:0016020,GO:0006508,GO:0007155,GO:0004222,GO:0008270,GO:0005515
AT1G75890	Synthesis	166	100.548	98.9478	102.149	0.968666	-0.0459289		0.8228	0.0847055	1	#N/A	AT1G75890	AT1G75890.1	#N/A	GDSL-like Lipase/Acylhydrolase superfamily protein	AT1G75890.1	Y	35-36	Y	35-36	379	PF00657	PTHR22835,PTHR22835:SF39	0	0	0	GO:0005576,GO:0019953,GO:0004091,GO:0008415,GO:0016298,GO:0016788,GO:0006629
AT1G29660	Synthesis	167	3919.7	3855.47	3983.94	0.967753	-0.0472893		0.592479	0.227327	0.986397	1 (up)	AT1G29660	AT1G29660.1	#N/A	GDSL-like Lipase/Acylhydrolase superfamily protein	AT1G29660.1	Y	26-27	Y	26-27	364	PF00657	PTHR22835,PTHR22835:SF39	0	0	0	GO:0005634,GO:0048046,GO:0006629,GO:0004091,GO:0016788
AT2G28070	Transport ABC2	168	1335.83	1313.78	1357.89	0.967513	-0.0476463		0.599974	0.221867	0.989828	#N/A	AT2G28070	AT2G28070.1	#N/A	ABC-2 type transporter family protein	AT2G28070.1	N		N		730	PF01061,PF00005	PTHR19241,PTHR19241:SF20	KOG0061	0	0	GO:0005886,GO:0042626,GO:0005524,GO:0016887,GO:0016020
AT3G12120	Synthesis	169	32350.9	31806.9	32894.9	0.966925	-0.0485236		0.480646	0.318175	0.927057	#N/A	AT3G12120	AT3G12120.1	FAD2	fatty acid desaturase 2	AT3G12120.1	N		N		383	PF00487,PF11960	PTHR19353	0	1.14.19.-	K10256	GO:0005783,GO:0006629,GO:0055114,GO:0016720,GO:0045485,GO:0016491,GO:0016717
AT4G16230	Synthesis	170	160.307	157.608	163.007	0.966881	-0.0485894		0.826369	0.0828261	1	#N/A	AT4G16230	AT4G16230.1	#N/A	GDSL-like Lipase/Acylhydrolase superfamily protein	AT4G16230.1	Y	24-25	Y	24-25	251	PF00657	PTHR22835,PTHR22835:SF39	0	0	0	GO:0012505,GO:0006629,GO:0004091,GO:0016788
AT1G24470	Synthesis	171	229.308	224.93	233.687	0.962524	-0.0551056		0.621842	0.20632	0.999556	#N/A	AT1G24470	AT1G24470.1	ATKCR2,KCR2	beta-ketoacyl reductase 2	AT1G24470.1	N		N		312	PF00106	PTHR24316:SF38,PTHR24316	KOG1014	0	0	GO:0005783,GO:0008152,GO:0055114,GO:0016491,GO:0045703
AT1G72700	Synthesis	172	3264.32	3200.71	3327.92	0.961777	-0.0562264		0.478662	0.319971	0.926266	#N/A	AT1G72700	AT1G72700.1	#N/A	ATPase E1-E2 type family protein / haloacid dehalogenase-like hydrolase family protein	AT1G72700.1	Y	28-29	Y	28-29	1228	PF00702,PF00122	PTHR24092:SF18,PTHR24092	KOG0206	3.6.3.1	K01530	GO:0016020,GO:0016021,GO:0006754,GO:0008152,GO:0015914,GO:0015662,GO:0003824,GO:0046872,GO:0000166
AT4G11850	Synthesis	173	1466.69	1435.76	1497.62	0.958694	-0.0608579		0.538918	0.268477	0.956392	#N/A	AT4G11850	AT4G11850.1	MEE54,PLDGAMMA1	phospholipase D gamma 1	AT4G11850.1	N		N		858	PF00168,PF00614,PF12357	PTHR18896,PTHR18896:SF33	KOG1329	3.1.4.4	K01115	GO:0005886,GO:0009793,GO:0009816,GO:0004630,GO:0005515,GO:0005546,GO:0003824,GO:0008152
AT5G22420	Synthesis	174	238.13	232.477	243.783	0.953622	-0.0685107		0.717777	0.14401	1	#N/A	AT5G22420	AT5G22420.1	FAR7	fatty acid reductase 7	AT5G22420.1	N		N		409	PF07993,PF03015	PTHR11011,PTHR11011:SF1	0	0	0	GO:0005575,GO:0008152,GO:0009556,GO:0003824,GO:0005488,GO:0016627,GO:0016620,GO:0055114
AT3G21240	Synthesis	175	811.547	791.378	831.715	0.951501	-0.0717228		0.52445	0.280296	0.946646	#N/A	AT3G21240	AT3G21240.1	4CL2,AT4CL2	4-coumarate:CoA ligase 2	AT3G21240.1	N		N		556	PF00501	PTHR24096,PTHR24096:SF43	KOG1176	6.2.1.12	K01904	GO:0005575,GO:0009411,GO:0009611,GO:0009620,GO:0009698,GO:0016207,GO:0003824,GO:0008152
AT3G02620	Synthesis	176	54.6247	53.1745	56.075	0.948274	-0.0766241		0.85757	0.0667304	1	#N/A	AT3G02620	AT3G02620.1	#N/A	Plant stearoyl-acyl-carrier-protein desaturase family protein	AT3G02620.1	N		N		403	PF03405	0	0	1.14.19.2	K03921	GO:0006631,GO:0006633,GO:0055114,GO:0016491,GO:0045300,GO:0046914
AT5G37300	Synthesis	177	3214.09	3128.03	3300.15	0.947847	-0.0772746		0.302079	0.51988	0.776764	#N/A	AT5G37300	AT5G37300.1	WSD1	O-acyltransferase (WSD1-like) family protein	AT5G37300.1	N		N		481	PF03007,PF06974	0	0	0	0	GO:0005783,GO:0010025,GO:0004144,GO:0047196
AT2G46720	Synthesis	178	81.333	79.1053	83.5607	0.94668	-0.0790505		0.719231	0.143131	1	#N/A	AT2G46720	AT2G46720.1	HIC,KCS13	3-ketoacyl-CoA synthase 13	AT2G46720.1	N		N		466	PF08392,PF08541	0	0	0	0	GO:0012505,GO:0016020,GO:0000038,GO:0030497,GO:0042335,GO:0003824,GO:0008415,GO:0016747,GO:0016746,GO:0006633,GO:0008610
AT2G10940	Transport Lipid	179	8093.81	7865.59	8322.03	0.945153	-0.0813809		0.299479	0.523634	0.773745	5 (down)	AT2G10940	AT2G10940.1	#N/A	Bifunctional inhibitor/lipid-transfer protein/seed storage 2S albumin superfamily protein	AT2G10940.1	Y	27-28	Y	27-28	291	0	0	0	0	0	GO:0009507,GO:0009535,GO:0016020,GO:0048046,GO:0006869,GO:0008289
AT5G43760	Synthesis	180	2556.62	2482.87	2630.37	0.943923	-0.0832592		0.404898	0.392654	0.875007	#N/A	AT5G43760	AT5G43760.1	KCS20	3-ketoacyl-CoA synthase 20	AT5G43760.1	N		N		529	PF08392,PF08541	0	0	0	0	GO:0016020,GO:0006970,GO:0009409,GO:0009416,GO:0009922,GO:0016746,GO:0016747,GO:0006633,GO:0008610
AT3G22400	Synthesis	181	523.007	506.768	539.246	0.939771	-0.0896182		0.492605	0.307501	0.93106	#N/A	AT3G22400	AT3G22400.1	LOX5	PLAT/LH2 domain-containing lipoxygenase family protein	AT3G22400.1	N		N		886	PF00305,PF01477	PTHR11771,PTHR11771:SF2	0	1.13.11.12	K00454	GO:0009507,GO:0048364,GO:0005506,GO:0016165,GO:0016702,GO:0046872,GO:0055114,GO:0005515
AT5G22810	Synthesis	182	17.3415	16.801	17.882	0.939548	-0.0899613		0.900634	0.0454519	1	#N/A	AT5G22810	AT5G22810.1	#N/A	GDSL-like Lipase/Acylhydrolase superfamily protein	AT5G22810.1	N		N		337	PF00657	PTHR22835,PTHR22835:SF39	0	0	0	GO:0012505,GO:0006629,GO:0004091,GO:0016298,GO:0016788
AT2G02220	Synthesis	183	1552.48	1502.55	1602.41	0.937679	-0.092834		0.269031	0.570198	0.738991	#N/A	AT2G02220	AT2G02220.1	ATPSKR1,PSKR1	phytosulfokin receptor 1	AT2G02220.1	Y	25-26	Y	25-26	1008	PF00069,PF00560,PF08263	PTHR24420,PTHR24420:SF478	KOG1187	0	0	GO:0012505,GO:0006468,GO:0007169,GO:0009611,GO:0001653,GO:0004674,GO:0005524,GO:0004672,GO:0005515
AT4G24510	Synthesis	184	1608.85	1555.9	1661.81	0.936269	-0.0950044		0.329655	0.48194	0.809139	#N/A	AT4G24510	AT4G24510.1	CER2,VC-2,VC2	HXXXD-type acyl-transferase family protein	AT4G24510.1	N		N		421	PF02458	0	0	0	0	GO:0005634,GO:0010025,GO:0016740,GO:0016747
AT5G05960	Transport Lipid	185	378.269	365.521	391.018	0.934794	-0.0972796		0.547923	0.261281	0.961981	#N/A	AT5G05960	AT5G05960.1	#N/A	Bifunctional inhibitor/lipid-transfer protein/seed storage 2S albumin superfamily protein	AT5G05960.1	Y	25-26	Y	25-26	116	PF00234	0	0	0	0	GO:0012505,GO:0006869,GO:0008289
AT5G52660	Synthesis	186	627.37	605.502	649.238	0.932634	-0.100617		0.340035	0.468476	0.821194	#N/A	AT5G52660	AT5G52660.1	#N/A	Homeodomain-like superfamily protein	AT5G52660.2	N		N		331	PF00249	PTHR12802:SF30,PTHR12802	KOG0724	0	0	GO:0006355,GO:0009651,GO:0009723,GO:0009737,GO:0009739,GO:0009751,GO:0009753,GO:0046686,GO:0003677,GO:0003700
AT1G06350	Synthesis	187	3863.22	3727.73	3998.71	0.932233	-0.101238		0.250229	0.601662	0.714788	#N/A	AT1G06350	AT1G06350.1	#N/A	Fatty acid desaturase family protein	AT1G06350.1	N		N		300	PF00487	PTHR11351:SF2,PTHR11351	KOG1600	0	0	GO:0006629,GO:0055114,GO:0016491,GO:0016717
AT3G52160	Synthesis	188	21.4774	20.7016	22.2531	0.930278	-0.104266		0.839221	0.0761239	1	#N/A	AT3G52160	AT3G52160.1	KCS15	3-ketoacyl-CoA synthase 15	AT3G52160.1	N		N		451	PF08392,PF08541	0	0	0	0	GO:0016020,GO:0006633,GO:0008152,GO:0008610,GO:0003824,GO:0008415,GO:0016747
AT5G57800	Synthesis	189	15890.7	15296.9	16484.5	0.927962	-0.107862		0.419396	0.377376	0.887182	#N/A	AT5G57800	AT5G57800.1	CER3,FLP1,WAX2,YRE	Fatty acid hydroxylase superfamily	AT5G57800.1	N		N		632	PF12076,PF04116	PTHR11863,PTHR11863:SF22	0	0	0	GO:0005886,GO:0016020,GO:0006723,GO:0009651,GO:0010025,GO:0042335,GO:0048235,GO:0003824,GO:0005488,GO:0005506,GO:0016491,GO:0006633,GO:0055114
AT2G45970	Synthesis	190	1716.69	1651.42	1781.96	0.926746	-0.109755		0.312131	0.505664	0.788697	#N/A	AT2G45970	AT2G45970.1	CYP86A8,LCR	cytochrome P450, family 86, subfamily A, polypeptide 8	AT2G45970.1	N		N		537	PF00067	PTHR24296	KOG0157	0	0	GO:0012505,GO:0006631,GO:0018685,GO:0019825,GO:0005506,GO:0009055,GO:0016705,GO:0020037,GO:0055114
AT1G53270	Transport ABC2	191	57.7073	55.4846	59.93	0.925823	-0.111192		0.852117	0.069501	1	#N/A	AT1G53270	AT1G53270.1	#N/A	ABC-2 type transporter family protein	AT1G53270.1	N		N		590	PF01061,PF00005	PTHR19241,PTHR19241:SF101	KOG0061	0	0	GO:0016020,GO:0042626,GO:0005524,GO:0016887
AT4G11830	Synthesis	192	4304.58	4138.44	4470.72	0.925677	-0.111419		0.195116	0.709706	0.637286	#N/A	AT4G11830	AT4G11830.1	PLDGAMMA2	phospholipase D gamma 2	AT4G11830.2	N		N		856	PF00168,PF00614,PF12357	PTHR18896,PTHR18896:SF34	KOG1329	0	0	GO:0009507,GO:0022626,GO:0009395,GO:0004630,GO:0005515,GO:0003824,GO:0008152
AT5G16240	Synthesis	193	516.979	496.906	537.052	0.925247	-0.11209		0.461681	0.335658	0.915134	#N/A	AT5G16240	AT5G16240.1	#N/A	Plant stearoyl-acyl-carrier-protein desaturase family protein	AT5G16240.1	N		N		394	PF03405	0	0	1.14.19.2	K03921	GO:0006631,GO:0006633,GO:0055114,GO:0016491,GO:0045300,GO:0046914
AT1G68530	Synthesis	194	14560.1	13990.5	15129.7	0.924705	-0.112935		0.343515	0.464054	0.823784	#N/A	AT1G68530	AT1G68530.1	CER6,CUT1,G2,KCS6,POP1	3-ketoacyl-CoA synthase 6	AT1G68530.1	N		N		497	PF08392,PF08541	0	0	0	0	GO:0005783,GO:0000038,GO:0006970,GO:0009409,GO:0009416,GO:0009826,GO:0010025,GO:0042335,GO:0003824,GO:0016747,GO:0006633,GO:0016020,GO:0008610
AT1G01610	Synthesis	195	2372.3	2275.2	2469.4	0.921357	-0.118168		0.224525	0.648736	0.681913	#N/A	AT1G01610	AT1G01610.1	ATGPAT4,GPAT4	glycerol-3-phosphate acyltransferase 4	AT1G01610.1	N		N		503	PF01553	PTHR15486	0	2.3.1.15	K13508	GO:0008152,GO:0010143,GO:0003841,GO:0008415,GO:0016746
AT2G13820	Transport Lipid	196	1668.99	1594.94	1743.04	0.915035	-0.128101		0.138716	0.857874	0.540363	#N/A	AT2G13820	AT2G13820.1	#N/A	Bifunctional inhibitor/lipid-transfer protein/seed storage 2S albumin superfamily protein	AT2G13820.1	Y	23-24	Y	23-24	169	PF00234	0	0	0	0	GO:0005886,GO:0046658,GO:0006869,GO:0008289
AT2G15050	Transport Lipid	197	773.006	734.704	811.307	0.905581	-0.143085		0.154964	0.809768	0.573423	#N/A	AT2G15050	AT2G15050.1	LTP,LTP7	lipid transfer protein	AT2G15050.1	Y	25-26	Y	25-26	123	PF00234	0	0	0	0	GO:0012505,GO:0006869,GO:0008289
AT1G67560	Synthesis	198	3842.35	3651.67	4033.03	0.905441	-0.143308		0.0813255	1.08977	0.404989	#N/A	AT1G67560	AT1G67560.1	#N/A	PLAT/LH2 domain-containing lipoxygenase family protein	AT1G67560.1	N		N		917	PF00305,PF01477	PTHR11771,PTHR11771:SF2	0	1.13.11.12	K00454	GO:0009507,GO:0040007,GO:0055114,GO:0005506,GO:0016165,GO:0016702,GO:0046872,GO:0005515
AT1G17840	Transport ABC2	199	5524.39	5239.66	5809.11	0.901973	-0.148845		0.144964	0.83874	0.553858	#N/A	AT1G17840	AT1G17840.1	ABCG11,ATWBC11,COF1,DSO,WBC11	white-brown complex homolog protein 11	AT1G17840.1	N		N		703	PF01061,PF00005	PTHR19241,PTHR19241:SF20	KOG0061	0	0	GO:0005886,GO:0009897,GO:0015908,GO:0080051,GO:0015245,GO:0042626,GO:0005524,GO:0016887,GO:0016020
AT1G51500	Transport ABC2	200	3657.19	3464.28	3850.09	0.899792	-0.152336		0.209411	0.679	0.659806	#N/A	AT1G51500	AT1G51500.1	ABCG12,ATWBC12,CER5,D3,WBC12	ABC-2 type transporter family protein	AT1G51500.1	N		N		687	PF01061,PF00005	PTHR19241,PTHR19241:SF20	KOG0061	0	0	GO:0016020,GO:0010025,GO:0042626,GO:0005524,GO:0016887
AT2G13610	Transport ABC2	201	809.431	765.912	852.951	0.897955	-0.155285		0.19643	0.706793	0.639428	#N/A	AT2G13610	AT2G13610.1	#N/A	ABC-2 type transporter family protein	AT2G13610.1	N		N		649	PF01061,PF00005	PTHR19241,PTHR19241:SF101	KOG0061	0	0	GO:0016020,GO:0042626,GO:0005524,GO:0016887
AT5G55050	Synthesis	202	901.206	851.23	951.183	0.894917	-0.160174		0.144994	0.838649	0.55389	#N/A	AT5G55050	AT5G55050.1	#N/A	GDSL-like Lipase/Acylhydrolase superfamily protein	AT5G55050.1	Y	21-22	Y	21-22	376	PF00657	PTHR22835,PTHR22835:SF39	0	0	0	GO:0012505,GO:0006629,GO:0004091,GO:0016298,GO:0016788
AT4G12530	Transport Lipid	203	121.186	114.313	128.06	0.892652	-0.163831		0.791318	0.101649	1	#N/A	AT4G12530	AT4G12530.1	#N/A	Bifunctional inhibitor/lipid-transfer protein/seed storage 2S albumin superfamily protein	AT4G12530.1	Y	30-31	Y	30-31	117	0	0	0	0	0	GO:0012505,GO:0006869,GO:0008289
AT3G43720	Transport Lipid	204	2733.47	2578.09	2888.84	0.89243	-0.164189		0.192646	0.715239	0.633952	#N/A	AT3G43720	AT3G43720.1	#N/A	Bifunctional inhibitor/lipid-transfer protein/seed storage 2S albumin superfamily protein	AT3G43720.1	Y	22-23	Y	22-23	193	PF00234	0	0	0	0	GO:0016020,GO:0031225,GO:0006869,GO:0008289
AT1G28600	Synthesis	205	650.748	613.25	688.245	0.891035	-0.166446		0.141801	0.848321	0.54675	#N/A	AT1G28600	AT1G28600.1	#N/A	GDSL-like Lipase/Acylhydrolase superfamily protein	AT1G28600.1	Y	22-23	Y	22-23	393	PF00657	PTHR22835,PTHR22835:SF39	0	0	0	GO:0005618,GO:0006629,GO:0004091,GO:0016788
AT5G13900	Transport Lipid	206	20.02	18.848	21.192	0.889388	-0.169115		0.74428	0.128264	1	#N/A	AT5G13900	AT5G13900.1	#N/A	Bifunctional inhibitor/lipid-transfer protein/seed storage 2S albumin superfamily protein	AT5G13900.1	Y	22-23	Y	22-23	151	PF00234	0	0	0	0	GO:0031225,GO:0006869,GO:0008289
AT5G48490	Transport Lipid	207	518.449	487.81	549.088	0.8884	-0.170718		0.345021	0.462154	0.825366	#N/A	AT5G48490	AT5G48490.1	#N/A	Bifunctional inhibitor/lipid-transfer protein/seed storage 2S albumin superfamily protein	AT5G48490.1	Y	25-26	Y	25-26	101	PF00234	0	0	0	0	GO:0012505,GO:0006869,GO:0008289
AT1G54790	Synthesis	208	302.474	284.265	320.682	0.886437	-0.173909		0.359591	0.444191	0.838612	#N/A	AT1G54790	AT1G54790.1	#N/A	GDSL-like Lipase/Acylhydrolase superfamily protein	AT1G54790.2	Y	24-25	Y	24-25	408	PF00657	PTHR22835,PTHR22835:SF39	0	0	0	GO:0012505,GO:0006629,GO:0004091,GO:0016788
AT1G02190	Synthesis	209	1995.57	1874.41	2116.73	0.885518	-0.175407		0.225985	0.64592	0.684082	#N/A	AT1G02190	AT1G02190.1	#N/A	Fatty acid hydroxylase superfamily	AT1G02190.1	N		N		627	PF12076,PF04116	PTHR11863,PTHR11863:SF1	0	0	0	GO:0005783,GO:0006633,GO:0055114,GO:0003824,GO:0005506,GO:0016491
AT5G48485	Transport Lipid	210	2788.68	2618.16	2959.19	0.884756	-0.176649		0.056629	1.24696	0.325741	#N/A	AT5G48485	AT5G48485.1	DIR1	Bifunctional inhibitor/lipid-transfer protein/seed storage 2S albumin superfamily protein	AT5G48485.1	Y	26-27	Y	26-27	102	PF00234	0	0	0	0	GO:0012505,GO:0006869,GO:0009627,GO:0005319,GO:0008289
AT1G06800	Synthesis	211	132.916	124.737	141.095	0.884063	-0.177779		0.381949	0.417994	0.856551	#N/A	AT1G06800	AT1G06800.1	PLA-I{gamma}1	alpha/beta-Hydrolases superfamily protein	AT1G06800.1	N		N		515	PF01764	PTHR21493:SF9,PTHR21493	KOG4569	0	0	GO:0009507,GO:0006629,GO:0004806,GO:0008970,GO:0047714
AT5G41040	Synthesis	212	681.869	638.924	724.814	0.881501	-0.181966		0.36737	0.434897	0.845583	#N/A	AT5G41040	AT5G41040.1	#N/A	HXXXD-type acyl-transferase family protein	AT5G41040.1	N		N		457	PF02458	0	0	0	0	GO:0005575,GO:0010345,GO:0052325,GO:0016740,GO:0050734,GO:0016747
AT1G07720	Synthesis	213	972.572	909.942	1035.2	0.878999	-0.186067		0.138086	0.859851	0.538574	#N/A	AT1G07720	AT1G07720.1	KCS3	3-ketoacyl-CoA synthase 3	AT1G07720.1	Y	25-26	Y	25-26	478	PF08392,PF08541	0	0	0	0	GO:0005783,GO:0006970,GO:0009409,GO:0009416,GO:0003824,GO:0008415,GO:0016747,GO:0016746,GO:0006633,GO:0016020,GO:0008610
AT1G28580	Synthesis	214	6762.22	6326.12	7198.31	0.878835	-0.186336		0.0183314	1.7368	0.152607	#N/A	AT1G28580	AT1G28580.1	#N/A	GDSL-like Lipase/Acylhydrolase superfamily protein	AT1G28580.1	Y	28-29	Y	28-29	390	PF00657	PTHR22835,PTHR22835:SF39	0	0	0	GO:0005773,GO:0006629,GO:0004091,GO:0016298,GO:0016788
AT3G55110	Transport ABC2	215	4132.73	3863.04	4402.43	0.877478	-0.188565		0.0152583	1.81649	0.133674	#N/A	AT3G55110	AT3G55110.1	#N/A	ABC-2 type transporter family protein	AT3G55110.1	N		N		708	PF01061,PF00005	PTHR19241,PTHR19241:SF102	KOG0061	0	0	GO:0016020,GO:0042626,GO:0005524,GO:0016887
AT3G23410	Synthesis	216	1645.46	1537.74	1753.18	0.877115	-0.189162		0.151895	0.818457	0.567934	#N/A	AT3G23410	AT3G23410.1	ATFAO3,FAO3	fatty alcohol oxidase 3	AT3G23410.1	N		N		746	PF05199,PF00732	PTHR10668,PTHR10668:SF14	KOG1238	0	0	GO:0005792,GO:0009055,GO:0046577,GO:0016614,GO:0050660,GO:0055114
AT4G00360	Synthesis	217	1093.51	1021.02	1166	0.875666	-0.191547		0.0835647	1.07798	0.411251	#N/A	AT4G00360	AT4G00360.1	ATT1,CYP86A2	cytochrome P450, family 86, subfamily A, polypeptide 2	AT4G00360.1	N		N		553	PF00067	PTHR24296	KOG0157	0	0	GO:0006631,GO:0005515,GO:0018685,GO:0019825,GO:0005506,GO:0009055,GO:0016705,GO:0020037,GO:0055114
AT4G30340	Synthesis	218	755.015	704.51	805.521	0.874602	-0.193302		0.0769842	1.1136	0.391996	#N/A	AT4G30340	AT4G30340.1	ATDGK7,DGK7	diacylglycerol kinase 7	AT4G30340.1	N		N		492	PF00609,PF00781	PTHR11255:SF32,PTHR11255	KOG1169	0	0	GO:0005886,GO:0007205,GO:0048364,GO:0048366,GO:0004143
AT1G34260	Synthesis	219	2003.45	1868.83	2138.07	0.874073	-0.194174		0.0204612	1.68907	0.16453	#N/A	AT1G34260	AT1G34260.1	FAB1D	FORMS APLOID AND BINUCLEATE CELLS 1A	AT1G34260.1	N		N		1456	PF01504,PF00118	PTHR23086,PTHR23086:SF7	KOG0230	0	0	GO:0005575,GO:0044267,GO:0046488,GO:0005524,GO:0016307,GO:0016308
AT2G46210	Synthesis	220	349.892	325.347	374.437	0.868896	-0.202745		0.257337	0.589498	0.723636	#N/A	AT2G46210	AT2G46210.1	#N/A	Fatty acid/sphingolipid desaturase	AT2G46210.1	N		N		449	PF00173,PF00487	PTHR19353	KOG4232	0	0	GO:0006629,GO:0006633,GO:0055114,GO:0005506,GO:0016491,GO:0016717,GO:0020037
AT2G47240	Synthesis	221	14648.9	13581.6	15716.3	0.864174	-0.210606	significant	0.00270679	2.56755	0.0367292	#N/A	AT2G47240	AT2G47240.1	CER8,LACS1	AMP-dependent synthetase and ligase family protein	AT2G47240.1	N		N		660	PF00501	PTHR24096	KOG1256	6.2.1.3	K01897	GO:0005575,GO:0006633,GO:0010025,GO:0010143,GO:0004467,GO:0031957,GO:0003824,GO:0008152
AT2G38530	Transport Lipid	222	196950	182592	211308	0.864101	-0.210728		0.102968	0.987299	0.462915	#N/A	AT2G38530	AT2G38530.1	cdf3,LP2,LTP2	lipid transfer protein 2	AT2G38530.1	Y	23-24	Y	23-24	118	PF00234	0	0	0	0	GO:0005886,GO:0006649,GO:0012501,GO:0008289
AT1G56670	Synthesis	223	298.135	276.338	319.932	0.863739	-0.211333		0.169162	0.771697	0.598569	#N/A	AT1G56670	AT1G56670.1	#N/A	GDSL-like Lipase/Acylhydrolase superfamily protein	AT1G56670.1	Y	32-33	Y	32-33	373	PF00657	PTHR22835,PTHR22835:SF39	0	0	0	GO:0012505,GO:0006629,GO:0004091,GO:0016788
AT4G33550	Transport Lipid	224	66.5889	61.6457	71.5321	0.86179	-0.214591		0.391316	0.407472	0.865481	#N/A	AT4G33550	AT4G33550.1	#N/A	Bifunctional inhibitor/lipid-transfer protein/seed storage 2S albumin superfamily protein	AT4G33550.1	Y	29-30	Y	29-30	130	PF00234	0	0	0	0	GO:0012505,GO:0006869,GO:0008289
AT3G53510	Transport ABC2	225	475.641	440.062	511.22	0.860807	-0.216238		0.206382	0.685327	0.654918	#N/A	AT3G53510	AT3G53510.1	#N/A	ABC-2 type transporter family protein	AT3G53510.1	N		N		739	PF01061,PF00005	PTHR19241,PTHR19241:SF102	KOG0061	0	0	GO:0016020,GO:0006810,GO:0042626,GO:0005524,GO:0016887
AT4G33790	Synthesis	226	3853.48	3564.68	4142.28	0.86056	-0.216652	significant	0.0128374	1.89152	0.118272	#N/A	AT4G33790	AT4G33790.1	CER4,FAR3,G7	Jojoba acyl CoA reductase-related male sterility protein	AT4G33790.1	N		N		493	PF07993,PF03015	PTHR11011,PTHR11011:SF1	KOG1221	0	0	GO:0005783,GO:0009556,GO:0010025,GO:0016627,GO:0080019,GO:0016620,GO:0055114
AT1G08510	Synthesis	227	11272.9	10419.2	12126.6	0.8592	-0.218935	significant	0.00182831	2.73795	0.0269639	#N/A	AT1G08510	AT1G08510.1	FATB	fatty acyl-ACP thioesterases B	AT1G08510.1	N		N		412	PF01643,PF12590	0	0	3.1.2.-,3.1.2.14	K10781	GO:0009536,GO:0006633,GO:0000036,GO:0016297,GO:0016790
AT4G00500	Synthesis	228	702.461	648.883	756.039	0.858266	-0.220504		0.0385868	1.41356	0.252247	#N/A	AT4G00500	AT4G00500.1	#N/A	alpha/beta-Hydrolases superfamily protein	AT4G00500.1	N		Y	17-18	460	PF03893,PF01764	PTHR21493,PTHR21493:SF1	KOG2088	0	0	GO:0012505,GO:0006629,GO:0016042,GO:0004806,GO:0005516,GO:0004091
AT3G53980	Transport Lipid	229	906.951	837.326	976.576	0.85741	-0.221943		0.0831059	1.08037	0.409788	#N/A	AT3G53980	AT3G53980.1	#N/A	Bifunctional inhibitor/lipid-transfer protein/seed storage 2S albumin superfamily protein	AT3G53980.1	Y	23-24	Y	23-24	114	PF00234	0	0	0	0	GO:0012505,GO:0006869,GO:0008289
AT3G48460	Synthesis	230	700.848	645.265	756.43	0.853039	-0.229316		0.0414404	1.38258	0.26561	7 (down)	AT3G48460	AT3G48460.1	#N/A	GDSL-like Lipase/Acylhydrolase superfamily protein	AT3G48460.1	Y	26-27	Y	26-27	381	PF00657	PTHR22835,PTHR22835:SF39	0	0	0	GO:0012505,GO:0006114,GO:0006629,GO:0004091,GO:0016788
AT2G27360	Synthesis	231	37.5938	34.5925	40.595	0.852137	-0.230843		0.569693	0.244359	0.97632	#N/A	AT2G27360	AT2G27360.1	#N/A	GDSL-like Lipase/Acylhydrolase superfamily protein	AT2G27360.1	Y	24-25	Y	24-25	394	PF00657	PTHR22835,PTHR22835:SF39	0	0	0	GO:0012505,GO:0006114,GO:0006629,GO:0004091,GO:0016788
AT1G02205	Synthesis	232	17307.7	15918.7	18696.6	0.851422	-0.232054	significant	0.000951527	3.02158	0.0163452	#N/A	AT1G02205	AT1G02205.1	CER1	Fatty acid hydroxylase superfamily	AT1G02205.3	N		N		630	PF12076,PF04116	PTHR11863,PTHR11863:SF1	0	0	0	GO:0005783,GO:0012505,GO:0010025,GO:0042335,GO:0046185,GO:0071771,GO:0055114,GO:0016491,GO:0006633,GO:0005506
AT1G72220	Synthesis	233	105.075	96.4339	113.715	0.84803	-0.237812		0.284639	0.545705	0.758051	#N/A	AT1G72220	AT1G72220.1	#N/A	RING/U-box superfamily protein	AT1G72220.1	N		N		413	PF00097	PTHR14155	0	0	0	GO:0008270
AT5G52860	Transport ABC2	234	445.345	407.193	483.497	0.842184	-0.247792		0.109191	0.961813	0.477686	#N/A	AT5G52860	AT5G52860.1	#N/A	ABC-2 type transporter family protein	AT5G52860.1	N		N		589	PF01061,PF00005	PTHR19241,PTHR19241:SF103	KOG0061	0	0	GO:0016020,GO:0042626,GO:0005524,GO:0016887
AT4G15160	Transport Lipid	235	600.476	547.657	653.295	0.8383	-0.254462		0.0500884	1.30026	0.301774	#N/A	AT4G15160	AT4G15160.1	#N/A	Bifunctional inhibitor/lipid-transfer protein/seed storage 2S albumin superfamily protein	AT4G15160.1	Y	25-26	Y	25-26	275	0	0	0	0	0	GO:0012505,GO:0006869,GO:0008289
AT2G47070	Synthesis	236	8942.81	8149.56	9736.06	0.837049	-0.256617	significant	0.000337679	3.4715	0.00712765	#N/A	AT2G47070	AT2G47070.1	SPL1	squamosa promoter binding protein-like 1	AT2G47070.1	N		N		881	PF03110	0	0	0	0	GO:0005634,GO:0045449,GO:0003677,GO:0003700
AT4G27030	Synthesis	237	91.2119	82.94	99.4839	0.833702	-0.262396		0.274553	0.561373	0.745819	#N/A	AT4G27030	AT4G27030.1	FAD4,FADA	fatty acid desaturase A	AT4G27030.1	N		N		323	PF10520	PTHR24067,PTHR24067:SF57	KOG3011	0	0	GO:0009507,GO:0006636,GO:0046471,GO:0080167,GO:0052637
AT1G04220	Synthesis	238	3387.77	3074.26	3701.28	0.830595	-0.267783	significant	0.00143492	2.84317	0.0222832	#N/A	AT1G04220	AT1G04220.1	KCS2	3-ketoacyl-CoA synthase 2	AT1G04220.1	N		N		528	PF08392,PF08541	0	0	0	0	GO:0016020,GO:0006970,GO:0009611,GO:0010345,GO:0009922,GO:0016746,GO:0016747,GO:0006633,GO:0008610
AT5G59310	Transport Lipid	239	20824.4	18862.3	22786.6	0.827782	-0.272677	significant	0.000325312	3.4877	0.00691281	#N/A	AT5G59310	AT5G59310.1	LTP4	lipid transfer protein 4	AT5G59310.1	Y	23-24	Y	23-24	112	PF00234	0	0	0	0	GO:0012505,GO:0006869,GO:0009414,GO:0009737,GO:0008289
AT5G58670	Synthesis	240	142.202	128.773	155.631	0.827426	-0.273298		0.14956	0.825183	0.562991	#N/A	AT5G58670	AT5G58670.1	ATPLC,ATPLC1,PLC1	phospholipase C1	AT5G58670.1	N		N		561	PF00168,PF00387,PF00388,PF09279	PTHR10336:SF35,PTHR10336	KOG0169	3.1.4.11	K05857	GO:0005575,GO:0007165,GO:0009409,GO:0009414,GO:0009651,GO:0009737,GO:0009738,GO:0004629,GO:0004435,GO:0006629,GO:0035556,GO:0005515
AT3G63200	Synthesis	241	2796.67	2531.44	3061.91	0.826753	-0.274472	significant	0.00579016	2.23731	0.0658982	#N/A	AT3G63200	AT3G63200.1	PLA IIIB,PLP9	PATATIN-like protein 9	AT3G63200.1	N		N		384	PF01734	PTHR10470	KOG0513	0	0	GO:0005575,GO:0006629,GO:0008152,GO:0045735
AT1G75920	Synthesis	242	11.8295	10.6494	13.0097	0.818577	-0.28881		0.711118	0.148058	1	#N/A	AT1G75920	AT1G75920.1	#N/A	GDSL-like Lipase/Acylhydrolase superfamily protein	AT1G75920.1	Y	16-17	Y	16-17	353	PF00657	PTHR22835,PTHR22835:SF39	0	0	0	GO:0005576,GO:0019953,GO:0004091,GO:0008415,GO:0016298,GO:0016788,GO:0006629
AT1G63710	Synthesis	243	174.346	155.777	192.916	0.807486	-0.30849		0.191206	0.718499	0.632729	5 (down)	AT1G63710	AT1G63710.1	CYP86A7	cytochrome P450, family 86, subfamily A, polypeptide 7	AT1G63710.1	N		N		523	PF00067	PTHR24296	KOG0157	0	0	GO:0012505,GO:0006631,GO:0018685,GO:0019825,GO:0005506,GO:0009055,GO:0016705,GO:0020037,GO:0055114
AT1G71697	Synthesis	244	1987.81	1772.04	2203.58	0.804168	-0.314432	significant	0.00015686	3.80449	0.00378893	#N/A	AT1G71697	AT1G71697.1	ATCK1,CK,CK1	choline kinase 1	AT1G71697.1	N		N		346	PF01633,PF04428	PTHR22603:SF8,PTHR22603	KOG2686	0	0	GO:0005575,GO:0009611,GO:0009651,GO:0004103,GO:0016773
AT1G58430	Synthesis	245	481.081	428.542	533.621	0.803082	-0.31638		0.0425258	1.37135	0.270372	7 (down)	AT1G58430	AT1G58430.1	RXF26	GDSL-like Lipase/Acylhydrolase family protein	AT1G58430.1	Y	23-24	Y	23-24	360	PF00657	PTHR22835,PTHR22835:SF39	0	0	0	GO:0012505,GO:0006629,GO:0004091,GO:0016788
AT3G14610	Synthesis	246	2196.35	1939.86	2452.84	0.790862	-0.338502	significant	4.44544e-05	4	0.00131213	3 (up)	AT3G14610	AT3G14610.1	CYP72A7	cytochrome P450, family 72, subfamily A, polypeptide 7	AT3G14610.1	N		N		512	PF00067	PTHR24282:SF174,PTHR24282	KOG0157	0	0	GO:0005783,GO:0055114,GO:0004497,GO:0005506,GO:0009055,GO:0019825,GO:0020037,GO:0016705
AT2G19050	Synthesis	247	50.1539	44.0502	56.2576	0.783009	-0.352899		0.41768	0.379156	0.885773	#N/A	AT2G19050	AT2G19050.1	#N/A	GDSL-like Lipase/Acylhydrolase superfamily protein	AT2G19050.1	Y	19-20	Y	19-20	349	PF00657	PTHR22835,PTHR22835:SF39	0	0	0	GO:0012505,GO:0006629,GO:0016298,GO:0016788
AT1G01600	Synthesis	248	283.092	247.382	318.802	0.775973	-0.365922		0.0594389	1.22593	0.335969	5 (down)	AT1G01600	AT1G01600.1	CYP86A4	cytochrome P450, family 86, subfamily A, polypeptide 4	AT1G01600.1	N		N		554	PF00067	PTHR24296	KOG0157	1.14.-.-	K00517	GO:0006631,GO:0018685,GO:0019825,GO:0005506,GO:0009055,GO:0016705,GO:0020037,GO:0055114
AT4G12290	Synthesis	249	7807.68	6807.11	8808.25	0.77281	-0.371814	significant	2.55884e-07	4	1.43236e-05	#N/A	AT4G12290	AT4G12290.1	#N/A	Copper amine oxidase family protein	AT4G12290.1	N		N		741	PF01179,PF02728,PF02727	PTHR10638	KOG1186	0	0	GO:0005773,GO:0009308,GO:0055114,GO:0005507,GO:0008131,GO:0048038
AT1G06360	Synthesis	250	40.0558	34.7256	45.386	0.765117	-0.386248		0.308426	0.510849	0.784246	#N/A	AT1G06360	AT1G06360.1	#N/A	Fatty acid desaturase family protein	AT1G06360.1	N		N		299	PF00487	PTHR11351:SF2,PTHR11351	KOG1600	0	0	GO:0006629,GO:0055114,GO:0016491,GO:0016717
AT3G21090	Transport ABC2	251	253.693	217.848	289.538	0.752396	-0.410435		0.0277686	1.55645	0.200917	#N/A	AT3G21090	AT3G21090.1	#N/A	ABC-2 type transporter family protein	AT3G21090.1	N		N		691	PF01061,PF00005	PTHR19241,PTHR19241:SF20	KOG0061	0	0	GO:0016020,GO:0080167,GO:0042626,GO:0005524,GO:0016887
AT4G04930	Synthesis	252	239.556	205.044	274.068	0.74815	-0.4186		0.0594745	1.22567	0.336021	#N/A	AT4G04930	AT4G04930.1	DES-1-LIKE	fatty acid desaturase family protein	AT4G04930.1	N		N		332	PF00487,PF08557	PTHR12879	KOG2987	1.14.-.-	K04712	GO:0016021,GO:0030148,GO:0016491,GO:0042284,GO:0016705,GO:0006633,GO:0055114,GO:0006629
AT5G08250	Synthesis	253	23.8568	20.1734	27.5403	0.732503	-0.449093		0.400197	0.397726	0.872218	#N/A	AT5G08250	AT5G08250.1	#N/A	Cytochrome P450 superfamily protein	AT5G08250.1	Y	16-17	Y	16-17	488	PF00067	PTHR24296	KOG0157	0	0	GO:0005575,GO:0055114,GO:0004497,GO:0005506,GO:0009055,GO:0019825,GO:0020037,GO:0016705
AT3G51970	Synthesis	254	139.285	117.463	161.108	0.729095	-0.455821		0.0163073	1.78762	0.140324	#N/A	AT3G51970	AT3G51970.1	ASAT1,ATASAT1,ATSAT1	acyl-CoA sterol acyl transferase 1	AT3G51970.1	N		N		345	0	0	0	0	0	GO:0012505,GO:0008150,GO:0008415
AT3G22570	Transport Lipid	255	22.3982	18.7855	26.011	0.722213	-0.469503		0.457528	0.339583	0.913104	#N/A	AT3G22570	AT3G22570.1	#N/A	Bifunctional inhibitor/lipid-transfer protein/seed storage 2S albumin superfamily protein	AT3G22570.1	Y	24-25	Y	24-25	116	0	0	0	0	0	GO:0012505,GO:0006869,GO:0008289
AT3G48520	Synthesis	256	55.6589	45.702	65.6158	0.696509	-0.521786		0.115769	0.936407	0.49235	#N/A	AT3G48520	AT3G48520.1	CYP94B3	cytochrome P450, family 94, subfamily B, polypeptide 3	AT3G48520.1	Y	25-26	Y	25-26	506	PF00067	PTHR24296	KOG0157	0	0	GO:0012505,GO:0055114,GO:0004497,GO:0005506,GO:0009055,GO:0019825,GO:0020037,GO:0016705
AT3G52310	Transport ABC2	257	232.214	190.155	274.273	0.693306	-0.528435	significant	0.00945447	2.02436	0.0947106	#N/A	AT3G52310	AT3G52310.1	#N/A	ABC-2 type transporter family protein	AT3G52310.1	N		N		784	PF01061,PF00005	PTHR19241,PTHR19241:SF23	KOG0061	0	0	GO:0005886,GO:0042626,GO:0005524,GO:0016887,GO:0016020
AT5G12420	Synthesis	258	57.3079	46.4285	68.1874	0.680895	-0.554495		0.074289	1.12908	0.38408	#N/A	AT5G12420	AT5G12420.1	#N/A	O-acyltransferase (WSD1-like) family protein	AT5G12420.1	N		N		480	PF03007,PF06974	0	0	0	0	GO:0005575,GO:0008150,GO:0003674,GO:0004144
AT2G06050	Synthesis	259	2485.09	1980.06	2990.12	0.662204	-0.594653	significant	5.5689e-08	4	3.53224e-06	#N/A	AT2G06050	AT2G06050.1	DDE1,OPR3	oxophytodienoate-reductase 3	AT2G06050.2	N		N		391	PF00724	PTHR22893,PTHR22893:SF13	KOG0134	1.3.1.42	K05894	GO:0005777,GO:0009611,GO:0009620,GO:0009695,GO:0009753,GO:0010193,GO:0016629,GO:0010181,GO:0016491,GO:0055114
AT5G22500	Synthesis	260	7556.66	5953.78	9159.55	0.650008	-0.621471	significant	5.8155e-05	4	0.00165095	6 (down)	AT5G22500	AT5G22500.1	FAR1	fatty acid reductase 1	AT5G22500.1	N		N		491	PF07993,PF03015	PTHR11011,PTHR11011:SF1	KOG1221	0	0	GO:0009507,GO:0009556,GO:0009611,GO:0009651,GO:0010345,GO:0016627,GO:0050062,GO:0080019,GO:0016620,GO:0055114
AT3G55130	Transport ABC2	261	888.987	700.219	1077.75	0.649702	-0.622151	significant	9.62145e-07	4	4.63039e-05	#N/A	AT3G55130	AT3G55130.1	ATWBC19,WBC19	white-brown complex homolog 19	AT3G55130.1	N		N		725	PF01061,PF00005	PTHR19241,PTHR19241:SF102	KOG0061	0	0	GO:0005775,GO:0007034,GO:0042891,GO:0042626,GO:0005524,GO:0016887,GO:0016020
AT5G13580	Transport ABC2	262	126.575	97.6805	155.47	0.628293	-0.670491	significant	0.00259203	2.58636	0.0355732	#N/A	AT5G13580	AT5G13580.1	#N/A	ABC-2 type transporter family protein	AT5G13580.1	N		N		727	PF01061,PF00005	PTHR19241,PTHR19241:SF102	KOG0061	0	0	GO:0016020,GO:0009624,GO:0042626,GO:0005524,GO:0016887
AT2G04570	Synthesis	263	682.33	517.336	847.324	0.610553	-0.711811	significant	2.00251e-11	4	2.31029e-09	5 (down)	AT2G04570	AT2G04570.1	#N/A	GDSL-like Lipase/Acylhydrolase superfamily protein	AT2G04570.1	Y	23-24	Y	23-24	350	PF00657	PTHR22835,PTHR22835:SF39	0	0	0	GO:0012505,GO:0006629,GO:0004091,GO:0016788
AT1G20120	Synthesis	264	128.297	96.6345	159.959	0.604119	-0.727095	significant	0.000265775	3.57549	0.00589041	#N/A	AT1G20120	AT1G20120.1	#N/A	GDSL-like Lipase/Acylhydrolase superfamily protein	AT1G20120.1	Y	36-37	Y	36-37	402	PF00657	PTHR22835,PTHR22835:SF39	0	0	0	GO:0012505,GO:0006629,GO:0004091,GO:0016298,GO:0016788
AT3G09640	Synthesis	265	8.25363	5.95334	10.5539	0.564089	-0.826006		0.383215	0.416558	0.857449	#N/A	AT3G09640	AT3G09640.1	APX1B,APX2	ascorbate peroxidase 2	AT3G09640.1	N		N		251	PF00141	0	0	1.11.1.11	K00434	GO:0005737,GO:0005829,GO:0006979,GO:0016688,GO:0004601,GO:0020037,GO:0055114
AT1G33811	Synthesis	266	413.27	281.564	544.975	0.516655	-0.952726	significant	7.72317e-13	4	1.04911e-10	#N/A	AT1G33811	AT1G33811.1	#N/A	GDSL-like Lipase/Acylhydrolase superfamily protein	AT1G33811.1	Y	24-25	Y	24-25	370	PF00657	PTHR22835,PTHR22835:SF39	0	0	0	GO:0012505,GO:0006629,GO:0004091,GO:0016788
AT2G30310	Synthesis	267	7.58139	5.1588	10.004	0.515675	-0.955465		0.291099	0.535959	0.765174	#N/A	AT2G30310	AT2G30310.1	#N/A	GDSL-like Lipase/Acylhydrolase family protein	AT2G30310.1	Y	26-27	Y	26-27	359	PF00657	PTHR22835,PTHR22835:SF39	0	0	0	GO:0012505,GO:0006629,GO:0004091,GO:0016788
AT4G01190	Synthesis	268	15.3299	10.2504	20.4094	0.502237	-0.993559		0.0752922	1.12325	0.387204	#N/A	AT4G01190	AT4G01190.1	ATPIPK10,PIPK10	phosphatidylinositol phosphate kinase 10	AT4G01190.1	N		N		401	PF01504	PTHR23086,PTHR23086:SF6	KOG0229	2.7.1.68	K00889	GO:0005575,GO:0046488,GO:0016308,GO:0016307
AT5G18430	Synthesis	269	132.267	87.1808	177.353	0.491565	-1.02454	significant	2.51133e-05	4	0.000814521	#N/A	AT5G18430	AT5G18430.1	#N/A	GDSL-like Lipase/Acylhydrolase superfamily protein	AT5G18430.1	Y	19-20	Y	19-20	362	PF00657	PTHR22835,PTHR22835:SF39	0	0	0	GO:0012505,GO:0006629,GO:0004091,GO:0016788
AT1G17420	Synthesis	270	1761.91	915.535	2608.29	0.35101	-1.51042	significant	7.64765e-10	4	7.1565e-08	7 (down)	AT1G17420	AT1G17420.1	LOX3	lipoxygenase 3	AT1G17420.1	N		N		919	PF00305,PF01477	PTHR11771,PTHR11771:SF2	0	1.13.11.12	K00454	GO:0009507,GO:0006952,GO:0009611,GO:0009620,GO:0009695,GO:0040007,GO:0005506,GO:0016165,GO:0016702,GO:0046872,GO:0055114,GO:0005515
AT5G47330	Synthesis	271	122.68	53.1011	192.258	0.276197	-1.85623	significant	3.0941e-05	4	0.000975974	#N/A	AT5G47330	AT5G47330.1	#N/A	alpha/beta-Hydrolases superfamily protein	AT5G47330.1	N		N		314	PF02089	PTHR11247:SF8,PTHR11247	KOG2541	3.1.2.22	K01074	GO:0012505,GO:0009651,GO:0008474,GO:0006464
Tissue				WT	hae
Hours				Stage 15 flw	Stage 15 flw
all Wax-Sub				969372	945165
% of total reads per gene				2.48404	2.45277
Total transcriptome reads				3.9024e+07	3.85346e+07
all Lasbrook up regulated (clusters 1-4)				154595	104611
% of total reads per gene				0.396155	0.271472
Total transcriptome reads				3.9024e+07	3.85346e+07
all Lasbrook down regulated (clusters 5-8)				26819.8	32467.1
% of total reads per gene				0.0687265	0.0842545
Total transcriptome reads				3.9024e+07	3.85346e+07
Significant and log2>1				49515.6	17702
% of total reads per gene				0.126885	0.0459379
Total transcriptome reads				3.9024e+07	3.85346e+07
All Synthesis				562983	525332
% of total reads per gene				1.44266	1.36327
Total transcriptome reads				3.9024e+07	3.85346e+07
All ABC2 transporter				48545.6	47192
% of total reads per gene				0.1244	0.122467
Total transcriptome reads				3.9024e+07	3.85346e+07
All Lipid transfer protein				357844	372641
% of total reads per gene				0.916985	0.96703
Total transcriptome reads				3.9024e+07	3.85346e+07
All Synthesis Significant and log2>1				39931.6	13956.3
% of total reads per gene				0.102326	0.0362175
Total transcriptome reads				3.9024e+07	3.85346e+07
All ABC2 transporter Significant and log2>1				6087.95	2926.28
% of total reads per gene				0.0156005	0.00759389
Total transcriptome reads				3.9024e+07	3.85346e+07
All Lipid transfer protein Significant and log2>1				3496.03	819.449
% of total reads per gene				0.00895868	0.00212653
Total transcriptome reads				3.9024e+07	3.85346e+07

## Sheet: Perox-Lac
Gene	Sort Function	Heat Map position	Combined Mean (min 1.0)	Wild Type Mean (min 1.0)	hae hsl2 Mean (min 1.0)	Fold Change (WT/hae-hsl2)	Log2 WT/hae-hsl2	Significan p<0.015	p-value	Log10 1/p-value	FDR Corrected p-value	Lasbrook Cluster	On Lasbrook GeneChip ATH1	Gene version	Symbol	Short description	Primary Transcript ID	SignalP 4.1 (default cutoff)	Cleavage between	SignalP 4.1 (ver 3.0 cutoff 0.340)	Cleavage between	Protein length with SigPep (aa)	PFAM	Panther	KOG	KEGG ec	KEGG orthology	GO term
AT2G18980	Perox	1	102.963	193.04	12.8867	14.9798	3.90495	significant	7.05094e-14	4	1.08627e-11	#N/A	AT2G18980	AT2G18980.1	#N/A	Peroxidase superfamily protein	AT2G18980.1	Y	23-24	Y	23-24	323	PF00141	0	0	1.11.1.7	K00430	GO:0012505,GO:0006979,GO:0055114,GO:0004601,GO:0020037
AT5G48100	LAC15	2	128.816	228.054	29.5787	7.71006	2.94674	significant	2.21001e-37	4	1.64229e-34	#N/A	AT5G48100	AT5G48100.1	ATLAC15,LAC15,TT10	Laccase/Diphenol oxidase family protein	AT5G48100.1	Y	21-22	Y	21-22	565	PF00394,PF07731,PF07732	PTHR11709,PTHR11709:SF9	KOG1263	0	0	GO:0012505,GO:0048046,GO:0009809,GO:0009813,GO:0046688,GO:0005507,GO:0008471,GO:0016491,GO:0055114
AT5G39580	Perox	3	134.304	234.592	34.0166	6.89641	2.78585	significant	8.16214e-33	4	4.91011e-30	#N/A	AT5G39580	AT5G39580.1	#N/A	Peroxidase superfamily protein	AT5G39580.1	Y	22-23	Y	22-23	319	PF00141	0	0	0	0	GO:0012505,GO:0006499,GO:0050832,GO:0004601,GO:0020037,GO:0006979,GO:0055114
AT4G08770	Perox	4	35.6645	59.7856	11.5433	5.17925	2.37274	significant	3.37535e-09	4	2.78698e-07	#N/A	AT4G08770	AT4G08770.1	#N/A	Peroxidase superfamily protein	AT4G08770.1	Y	22-23	Y	22-23	346	PF00141	0	0	1.11.1.7	K00430	GO:0005773,GO:0006979,GO:0055114,GO:0004601,GO:0020037
AT4G33420	Perox	5	297.222	455.805	138.638	3.28772	1.71709	significant	6.49308e-15	4	1.15531e-12	#N/A	AT4G33420	AT4G33420.1	#N/A	Peroxidase superfamily protein	AT4G33420.1	N		N		325	PF00141	0	0	1.11.1.7	K00430	GO:0006979,GO:0055114,GO:0004601,GO:0020037
AT5G58400	Perox	6	67.5487	93.9136	41.1837	2.28036	1.18926	significant	0.0010252	2.98919	0.0172234	#N/A	AT5G58400	AT5G58400.1	#N/A	Peroxidase superfamily protein	AT5G58400.1	Y	28-29	Y	28-29	325	PF00141	0	0	1.11.1.7	K00430	GO:0012505,GO:0006979,GO:0055114,GO:0004601,GO:0020037
AT3G32980	Perox	7	271.465	367.913	175.017	2.10216	1.07187	significant	4.66684e-13	4	6.58729e-11	#N/A	#N/A	AT3G32980.1	#N/A	Peroxidase superfamily protein	AT3G32980.1	Y	29-30	Y	29-30	352	PF00141	0	0	0	0	GO:0005618,GO:0005773,GO:0016020,GO:0006979,GO:0055114,GO:0004601,GO:0020037
AT5G64100	Perox	8	9.53706	12.7659	6.30824	2.02368	1.01698		0.212244	0.673164	0.663931	#N/A	AT5G64100	AT5G64100.1	#N/A	Peroxidase superfamily protein	AT5G64100.1	Y	23-24	Y	23-24	331	PF00141	0	0	1.11.1.7	K00430	GO:0005618,GO:0006979,GO:0055114,GO:0004601,GO:0020037
AT1G44970	Perox	9	11540.3	15402.2	7678.48	2.00589	1.00424	significant	3.10931e-07	4	1.73039e-05	#N/A	AT1G44970	AT1G44970.1	#N/A	Peroxidase superfamily protein	AT1G44970.1	Y	23-24	Y	23-24	346	PF00141	0	0	1.11.1.7	K00430	GO:0012505,GO:0006979,GO:0055114,GO:0004601,GO:0020037
AT3G28200	Perox	10	683.85	862.062	505.637	1.7049	0.76969	significant	4.70079e-13	4	6.59834e-11	8 (down)	AT3G28200	AT3G28200.1	#N/A	Peroxidase superfamily protein	AT3G28200.1	Y	19-20	Y	19-20	316	PF00141	0	0	1.11.1.7	K00430	GO:0009505,GO:0006979,GO:0055114,GO:0004601,GO:0005515,GO:0020037
AT4G37520	Perox	11	3964.98	4771.22	3158.75	1.51048	0.595008	significant	2.80076e-06	4	0.000119332	blank	AT4G37520	AT4G37520.1	#N/A	Peroxidase superfamily protein	AT4G37520.1	Y	25-26	Y	25-26	329	PF00141	0	0	1.11.1.7	K00430	GO:0005737,GO:0006979,GO:0055114,GO:0004601,GO:0005515,GO:0020037
AT2G24800	Perox	12	17.6458	21.2316	14.0599	1.51008	0.594624		0.302359	0.519477	0.776992	#N/A	AT2G24800	AT2G24800.1	#N/A	Peroxidase superfamily protein	AT2G24800.1	Y	29-30	Y	29-30	329	PF00141	0	0	1.11.1.7	K00430	GO:0012505,GO:0006979,GO:0055114,GO:0004601,GO:0020037
AT1G05260	Perox	13	7538.51	9024.86	6052.17	1.49118	0.576453	significant	2.5897e-10	4	2.56593e-08	2 (up)	AT1G05260	AT1G05260.1	RCI3,RCI3A	Peroxidase superfamily protein	AT1G05260.1	Y	24-25	Y	24-25	326	PF00141	0	0	1.11.1.7	K00430	GO:0005783,GO:0009269,GO:0009409,GO:0042538,GO:0004601,GO:0020037,GO:0006979,GO:0055114
AT3G01420	Perox	14	22081.1	26081.7	18080.5	1.44253	0.528601	significant	6.43501e-06	4	0.000245229	#N/A	AT3G01420	AT3G01420.1	ALPHA-DOX1,DIOX1,DOX1,PADOX-1	Peroxidase superfamily protein	AT3G01420.1	N		N		639	PF03098	PTHR11903:SF2,PTHR11903	KOG2408	1.-.-.-	K10529	GO:0012505,GO:0001561,GO:0006629,GO:0006979,GO:0008219,GO:0009751,GO:0051707,GO:0016165,GO:0004601,GO:0020037,GO:0055114
AT5G15180	Perox	15	53.6409	62.0308	45.2509	1.37082	0.455038		0.136007	0.866439	0.534269	#N/A	AT5G15180	AT5G15180.1	#N/A	Peroxidase superfamily protein	AT5G15180.1	Y	31-32	Y	31-32	329	PF00141	0	0	1.11.1.7	K00430	GO:0012505,GO:0006979,GO:0055114,GO:0004601,GO:0020037
AT5G14130	Perox	16	223.275	249.609	196.941	1.26743	0.341904		0.0765501	1.11605	0.39066	#N/A	AT5G14130	AT5G14130.1	#N/A	Peroxidase superfamily protein	AT5G14130.1	Y	30-31	Y	30-31	330	PF00141	0	0	1.11.1.7	K00430	GO:0012505,GO:0006979,GO:0055114,GO:0004601,GO:0020037
AT1G18140	LAC1	17	23.502	25.7282	21.2758	1.20927	0.274133		0.582436	0.234751	0.980794	#N/A	AT1G18140	AT1G18140.1	ATLAC1,LAC1	laccase 1	AT1G18140.1	Y	25-26	Y	25-26	581	PF00394,PF07731,PF07732	PTHR11709,PTHR11709:SF9	KOG1263	0	0	GO:0012505,GO:0048046,GO:0046274,GO:0055114,GO:0008471,GO:0016491,GO:0005507
AT3G49110	Perox	18	3586.34	3912.78	3259.91	1.20027	0.26336		0.0550472	1.25926	0.319582	blank	AT3G49110	AT3G49110.1	ATPCA,ATPRX33,PRX33,PRXCA	peroxidase CA	AT3G49110.1	Y	31-32	Y	31-32	354	PF00141	0	0	1.11.1.7	K00430	GO:0005773,GO:0009505,GO:0006800,GO:0009416,GO:0009826,GO:0042742,GO:0050832,GO:0004601,GO:0020037,GO:0006979,GO:0055114
AT5G03260	LAX11	19	324.145	349.224	299.066	1.16771	0.223687		0.177741	0.750212	0.612996	#N/A	AT5G03260	AT5G03260.1	LAC11	laccase 11	AT5G03260.1	Y	23-24	Y	23-24	557	PF00394,PF07731,PF07732	PTHR11709,PTHR11709:SF9	KOG1263	0	0	GO:0012505,GO:0048046,GO:0046274,GO:0055114,GO:0008471,GO:0016491,GO:0005507
AT5G11270	Perox	20	1015.62	1094.14	937.102	1.16758	0.223517		0.0235578	1.62787	0.18086	#N/A	AT5G11270	AT5G11270.1	OCP3	overexpressor of cationic peroxidase 3	AT5G11270.1	N		N		354	PF00046	0	0	0	0	GO:0005634,GO:0006952,GO:0009414,GO:0009737,GO:0009867,GO:0010118,GO:0050832,GO:0003700,GO:0043565,GO:0006355
AT4G37530	Perox	21	1162.9	1231.65	1094.14	1.12568	0.170797		0.0658145	1.18168	0.357222	3 (up)	AT4G37530	AT4G37530.1	#N/A	Peroxidase superfamily protein	AT4G37530.1	Y	25-26	Y	25-26	329	PF00141	0	0	1.11.1.7	K00430	GO:0012505,GO:0009651,GO:0004601,GO:0005515,GO:0020037,GO:0006979,GO:0055114
AT5G51890	Perox	22	466.449	486.947	445.952	1.09193	0.126875		0.288294	0.540164	0.76161	#N/A	AT5G51890	AT5G51890.1	#N/A	Peroxidase superfamily protein	AT5G51890.1	Y	24-25	Y	24-25	322	PF00141	0	0	1.11.1.7	K00430	GO:0012505,GO:0006979,GO:0055114,GO:0004601,GO:0020037
AT3G49120	Perox	23	10149.7	10574.6	9724.73	1.08739	0.120869		0.0866523	1.06222	0.420194	1 (up)	AT3G49120	AT3G49120.1	ATPCB,ATPERX34,PERX34,PRX34,PRXCB	peroxidase CB	AT3G49120.1	Y	30-31	Y	30-31	353	PF00141	0	0	1.11.1.7	K00430	GO:0005618,GO:0005773,GO:0005886,GO:0009505,GO:0048046,GO:0006800,GO:0009416,GO:0009826,GO:0042742,GO:0050832,GO:0004601,GO:0020037,GO:0006979,GO:0055114
AT1G71695	Perox	24	1986.06	2043.16	1928.96	1.0592	0.082979		0.486505	0.312912	0.928895	#N/A	AT1G71695	AT1G71695.1	#N/A	Peroxidase superfamily protein	AT1G71695.1	Y	31-32	Y	31-32	358	PF00141	0	0	1.11.1.7	K00430	GO:0005618,GO:0005773,GO:0009505,GO:0016020,GO:0006979,GO:0055114,GO:0004601,GO:0020037
AT4G08780	Perox	25	17.5564	18.0533	17.0594	1.05827	0.0817026		0.851254	0.0699407	1	#N/A	AT4G08780	AT4G08780.1	#N/A	Peroxidase superfamily protein	AT4G08780.1	Y	22-23	Y	22-23	346	PF00141	0	0	1.11.1.7	K00430	GO:0005773,GO:0006979,GO:0055114,GO:0004601,GO:0020037
AT5G06720	Perox	26	11210.2	11494.6	10925.7	1.05207	0.0732353		0.598127	0.223206	0.989094	1 (up)	AT5G06720	AT5G06720.1	ATPA2,PA2	peroxidase 2	AT5G06720.1	N		N		335	PF00141	0	0	1.11.1.7	K00430	GO:0012505,GO:0006979,GO:0055114,GO:0004601,GO:0020037
AT2G29130	LAC2	27	66.1029	66.1435	66.0623	1.00123	0.00177087		1	0	1	#N/A	AT2G29130	AT2G29130.1	ATLAC2,LAC2	laccase 2	AT2G29130.1	Y	26-27	Y	26-27	573	PF00394,PF07731,PF07732	PTHR11709,PTHR11709:SF9	KOG1263	0	0	GO:0012505,GO:0048046,GO:0009414,GO:0008471,GO:0016491,GO:0055114,GO:0005507
AT2G22420	Perox	28	3872.17	3826.2	3918.14	0.976534	-0.0342577		0.797207	0.0984291	1	3 (up)	AT2G22420	AT2G22420.1	#N/A	Peroxidase superfamily protein	AT2G22420.1	Y	20-21	Y	20-21	329	PF00141	0	0	1.11.1.7	K00430	GO:0012505,GO:0006979,GO:0055114,GO:0004601,GO:0020037
AT5G07130	LAC13	29	99.0399	97.7483	100.332	0.974253	-0.0376322		0.964697	0.0156091	1	#N/A	AT5G07130	AT5G07130.1	LAC13	laccase 13	AT5G07130.1	Y	21-22	Y	21-22	569	PF00394,PF07731,PF07732	PTHR11709,PTHR11709:SF9	KOG1263	0	0	GO:0012505,GO:0048046,GO:0046274,GO:0055114,GO:0008471,GO:0016491,GO:0005507
AT5G01190	LAC10	30	105.974	103.906	108.042	0.961724	-0.0563055		0.787287	0.103867	1	#N/A	AT5G01190	AT5G01190.1	LAC10	laccase 10	AT5G01190.1	Y	22-23	Y	22-23	558	PF00394,PF07731,PF07732	PTHR11709,PTHR11709:SF9	KOG1263	0	0	GO:0012505,GO:0048046,GO:0046274,GO:0055114,GO:0008471,GO:0016491,GO:0005507
AT5G40150	Perox	31	631.087	615.092	647.082	0.950564	-0.0731447		0.600636	0.221389	0.99019	#N/A	AT5G40150	AT5G40150.1	#N/A	Peroxidase superfamily protein	AT5G40150.1	Y	27-28	Y	27-28	328	PF00141	0	0	1.11.1.7	K00430	GO:0012505,GO:0006979,GO:0055114,GO:0004601,GO:0020037
AT2G38080	LAC4	32	319.007	310.133	327.88	0.945874	-0.0802808		0.607181	0.216682	0.993363	#N/A	AT2G38080	AT2G38080.1	ATLMCO4,IRX12,LAC4,LMCO4	Laccase/Diphenol oxidase family protein	AT2G38080.1	Y	24-25	Y	24-25	558	PF00394,PF07731,PF07732	PTHR11709,PTHR11709:SF9	KOG1263	0	0	GO:0012505,GO:0048046,GO:0009834,GO:0008471,GO:0016491,GO:0055114,GO:0005507
AT5G42180	Perox	33	35.2789	33.9262	36.6316	0.926146	-0.110688		0.836438	0.0775664	1	#N/A	AT5G42180	AT5G42180.1	#N/A	Peroxidase superfamily protein	AT5G42180.1	Y	22-23	Y	22-23	317	PF00141	0	0	1.11.1.7	K00430	GO:0009505,GO:0006979,GO:0055114,GO:0004601,GO:0020037
AT4G26010	Perox	34	9.93256	9.45714	10.408	0.908644	-0.138213		0.838814	0.0763341	1	#N/A	AT4G26010	AT4G26010.1	#N/A	Peroxidase superfamily protein	AT4G26010.1	Y	20-21	Y	20-21	310	PF00141	0	0	1.11.1.7	K00430	GO:0012505,GO:0006979,GO:0055114,GO:0004601,GO:0020037
AT4G25980	Perox	35	55.881	53.1754	58.5866	0.907638	-0.139811		0.626927	0.202783	1	#N/A	AT4G25980	AT4G25980.1	#N/A	Peroxidase superfamily protein	AT4G25980.1	N		N		371	PF00141	0	0	0	0	GO:0012505,GO:0006979,GO:0055114,GO:0004601,GO:0020037
AT5G64110	Perox	36	60.42	56.6155	64.2244	0.881525	-0.181926		0.558569	0.252923	0.969419	#N/A	AT5G64110	AT5G64110.1	#N/A	Peroxidase superfamily protein	AT5G64110.1	Y	24-25	Y	24-25	330	PF00141	0	0	1.11.1.7	K00430	GO:0016020,GO:0006979,GO:0055114,GO:0004601,GO:0020037
AT2G40370	LAC5	37	1314.74	1231.12	1398.36	0.880406	-0.183758		0.103092	0.986775	0.463309	#N/A	AT2G40370	AT2G40370.1	LAC5	laccase 5	AT2G40370.1	Y	25-26	Y	25-26	580	PF00394,PF07731,PF07732	PTHR11709,PTHR11709:SF9	KOG1263	0	0	GO:0012505,GO:0048046,GO:0046688,GO:0008471,GO:0016491,GO:0055114,GO:0005507
AT5G60020	LAC17	38	26.6573	24.9358	28.3788	0.878677	-0.186595		0.794382	0.0999707	1	#N/A	AT5G60020	AT5G60020.1	ATLAC17,LAC17	laccase 17	AT5G60020.1	Y	22-23	Y	22-23	577	PF00394,PF07731,PF07732	PTHR11709,PTHR11709:SF9	KOG1263	0	0	GO:0012505,GO:0048046,GO:0046274,GO:0055114,GO:0008471,GO:0016491,GO:0005507
AT4G21960	Perox	39	48430	43918.4	52941.7	0.829562	-0.269579	significant	8.42197e-05	4	0.00225855	3 (up)	AT4G21960	AT4G21960.1	PRXR1	Peroxidase superfamily protein	AT4G21960.1	Y	23-24	Y	23-24	330	PF00141	0	0	1.11.1.7	K00430	GO:0012505,GO:0006979,GO:0055114,GO:0004601,GO:0020037
AT3G21770	Perox	40	8745.65	7815.88	9675.43	0.807808	-0.307916	significant	0.00990679	2.00407	0.0981203	1 (up)	AT3G21770	AT3G21770.1	#N/A	Peroxidase superfamily protein	AT3G21770.1	Y	27-28	Y	27-28	329	PF00141	0	0	1.11.1.7	K00430	GO:0005618,GO:0005634,GO:0005737,GO:0009505,GO:0006979,GO:0055114,GO:0004601,GO:0016757,GO:0020037
AT5G64120	Perox	41	9562.15	8521.54	10602.8	0.80371	-0.315253	significant	0.000352719	3.45257	0.00737912	3 (up)	AT5G64120	AT5G64120.1	#N/A	Peroxidase superfamily protein	AT5G64120.1	Y	23-24	Y	23-24	328	PF00141	0	0	1.11.1.7	K00430	GO:0005618,GO:0016020,GO:0048046,GO:0006499,GO:0045730,GO:0050832,GO:0004601,GO:0020037,GO:0006979,GO:0055114
AT5G47000	Perox	42	574.991	508.117	641.864	0.791627	-0.337107		0.0879721	1.05565	0.423353	#N/A	AT5G47000	AT5G47000.1	#N/A	Peroxidase superfamily protein	AT5G47000.1	Y	28-29	Y	28-29	334	PF00141	0	0	1.11.1.7	K00430	GO:0012505,GO:0006979,GO:0055114,GO:0004601,GO:0009044,GO:0020037
AT3G09220	LAC7	43	17977.8	15850.8	20104.8	0.788408	-0.342986	significant	0.0109668	1.95992	0.105317	2 (up)	AT3G09220	AT3G09220.1	LAC7	laccase 7	AT3G09220.1	Y	23-24	Y	23-24	567	PF00394,PF07731,PF07732	PTHR11709,PTHR11709:SF9	KOG1263	0	0	GO:0012505,GO:0048046,GO:0046274,GO:0055114,GO:0008471,GO:0016491,GO:0005507
AT1G24110	Perox	44	9.16254	8.0034	10.3217	0.775398	-0.366992		0.633533	0.198231	1	#N/A	AT1G24110	AT1G24110.1	#N/A	Peroxidase superfamily protein	AT1G24110.1	Y	20-21	Y	20-21	326	PF00141	0	0	1.11.1.7	K00430	GO:0012505,GO:0006979,GO:0055114,GO:0004601,GO:0020037
AT2G37130	Perox	45	5535.85	4801.71	6270	0.765823	-0.384917		0.0575444	1.24	0.329313	1 (up)	AT2G37130	AT2G37130.1	#N/A	Peroxidase superfamily protein	AT2G37130.1	Y	28-29	Y	28-29	327	PF00141	0	0	1.11.1.7	K00430	GO:0012505,GO:0050832,GO:0004601,GO:0020037,GO:0006979,GO:0055114
AT2G41480	Perox	46	56.617	47.5528	65.6812	0.723994	-0.465951		0.214688	0.668193	0.667853	#N/A	AT2G41480	AT2G41480.1	#N/A	Peroxidase superfamily protein	AT2G41480.1	N		N		341	PF00141	0	0	1.11.1.7	K00430	GO:0006979,GO:0055114,GO:0004601,GO:0020037
AT5G09360	LAC14	47	9.90392	8.06984	11.738	0.687497	-0.540575		0.458149	0.338993	0.913584	#N/A	AT5G09360	AT5G09360.1	LAC14	laccase 14	AT5G09360.1	N		N		569	PF00394,PF07731,PF07732	PTHR11709,PTHR11709:SF9	KOG1263	0	0	GO:0012505,GO:0048046,GO:0046274,GO:0055114,GO:0008471,GO:0016491,GO:0005507
AT3G17070	Perox	48	735.444	587.528	883.359	0.665107	-0.588341	significant	9.71034e-07	4	4.65544e-05	#N/A	AT3G17070	AT3G17070.1	#N/A	Peroxidase family protein	AT3G17070.1	Y	28-29	Y	28-29	339	PF00141	0	0	1.11.1.7	K00430	GO:0012505,GO:0006979,GO:0055114,GO:0004601,GO:0020037
AT2G34060	Perox	49	156.827	124.273	189.381	0.656206	-0.607779	significant	0.000934716	3.02932	0.0160992	#N/A	AT2G34060	AT2G34060.1	#N/A	Peroxidase superfamily protein	AT2G34060.1	Y	31-32	Y	31-32	346	PF00141	0	0	1.11.1.7	K00430	GO:0012505,GO:0006979,GO:0055114,GO:0004601,GO:0020037
AT4G36430	Perox	50	25.3755	19.9716	30.7795	0.648862	-0.624015		0.183052	0.737426	0.620886	#N/A	AT4G36430	AT4G36430.1	#N/A	Peroxidase superfamily protein	AT4G36430.1	Y	22-23	Y	22-23	331	PF00141	0	0	1.11.1.7	K00430	GO:0005618,GO:0051707,GO:0004601,GO:0020037,GO:0006979,GO:0055114
AT5G05390	LAC12	51	146.447	114.628	178.265	0.643019	-0.637068	significant	0.0137413	1.86197	0.12404	#N/A	AT5G05390	AT5G05390.1	LAC12	laccase 12	AT5G05390.1	Y	19-20	Y	19-20	565	PF00394,PF07731,PF07732	PTHR11709,PTHR11709:SF9	KOG1263	0	0	GO:0012505,GO:0048046,GO:0046274,GO:0055114,GO:0008471,GO:0016491,GO:0005507
AT5G05340	Perox	52	52873.3	38791.5	66955.1	0.579366	-0.787454	significant	9.79767e-07	4	4.67071e-05	3 (up)	AT5G05340	AT5G05340.1	#N/A	Peroxidase superfamily protein	AT5G05340.1	Y	28-29	Y	28-29	324	PF00141	0	0	1.11.1.7	K00430	GO:0005618,GO:0048046,GO:0006979,GO:0055114,GO:0004601,GO:0005515,GO:0020037
AT5G58390	Perox	53	2489.8	1776.41	3203.19	0.554576	-0.850542	significant	1.16351e-18	4	2.91062e-16	1 (up)	AT5G58390	AT5G58390.1	#N/A	Peroxidase superfamily protein	AT5G58390.1	Y	19-20	Y	19-20	316	PF00141	0	0	1.11.1.7	K00430	GO:0012505,GO:0006979,GO:0055114,GO:0004601,GO:0020037
AT5G19890	Perox	54	65.3842	44.5839	86.1845	0.517308	-0.950904	significant	0.00899181	2.04615	0.0910205	#N/A	AT5G19890	AT5G19890.1	#N/A	Peroxidase superfamily protein	AT5G19890.1	Y	28-29	Y	28-29	328	PF00141	0	0	1.11.1.7	K00430	GO:0005634,GO:0005737,GO:0006979,GO:0055114,GO:0004601,GO:0020037
AT4G30170	Perox	55	54.4033	23.5422	85.2643	0.276109	-1.85669	significant	1.65466e-07	4	9.81379e-06	3 (up)	AT4G30170	AT4G30170.1	#N/A	Peroxidase family protein	AT4G30170.1	Y	25-26	Y	25-26	325	PF00141	0	0	1.11.1.7	K00430	GO:0012505,GO:0006979,GO:0055114,GO:0004601,GO:0020037
Tissue				WT	hae
Hours				Stage 15 flw	Stage 15 flw
all Peroxidases and Laccases				218743	243535
% of total reads per gene				0.560534	0.63199
Total transcriptome reads				3.9024e+07	3.85346e+07
all Laccases				18410.5	22673.8
% of total reads per gene				0.0471774	0.0588401
Total transcriptome reads				3.9024e+07	3.85346e+07
all Peroxidases				200332	220861
% of total reads per gene				0.513357	0.57315
Total transcriptome reads				3.9024e+07	3.85346e+07
Significant and log1>1 Peroxidases and Laccases				17035.3	8121.34
% of total reads per gene				0.0436535	0.0210755
Total transcriptome reads				3.9024e+07	3.85346e+07
Significant and log1>1 Laccases				228.054	29.5787
% of total reads per gene				0.000584394	7.67588e-05
Total transcriptome reads				3.9024e+07	3.85346e+07
Significant and log1>1 Peroxidases				16807.3	8091.77
% of total reads per gene				0.0430691	0.0209987
Total transcriptome reads				3.9024e+07	3.85346e+07

## Sheet: Auxin
Gene	Sort Function	Heat Map position	Combined Mean (min 1.0)	Wild Type Mean (min 1.0)	hae hsl2 Mean (min 1.0)	Fold Change (WT/hae-hsl2)	Log2 WT/hae-hsl2	Significan p<0.015	p-value	Log10 1/p-value	FDR Corrected p-value	Lasbrook Cluster	On Lasbrook GeneChip ATH1	Gene version	Symbol	Short description	Primary Transcript ID	SignalP 4.1 (default cutoff)	Cleavage between	SignalP 4.1 (ver 3.0 cutoff 0.340)	Cleavage between	Protein length with SigPep (aa)	PFAM	Panther	KOG	KEGG ec	KEGG orthology	GO term
AT4G36110	auxin	1	166.307	230.566	102.049	2.25936	1.17592	significant	1.19063e-10	4	1.25344e-08	1 (up)	AT4G36110	AT4G36110.1	#N/A	SAUR-like auxin-responsive protein family	AT4G36110.1	N		N		104	PF02519	0	0	0	K14488	GO:0009733,GO:0003674
AT1G29420	auxin	2	9.40097	12.3694	6.4325	1.92296	0.94333		0.205924	0.686294	0.654119	#N/A	#N/A	AT1G29420.1	#N/A	SAUR-like auxin-responsive protein family	AT1G29420.1	N		N		141	PF02519	0	0	0	0	GO:0005575,GO:0009733,GO:0003674
AT5G13370	auxin	3	473.615	608.094	339.136	1.79307	0.842433	significant	1.16155e-11	4	1.4042e-09	#N/A	AT5G13370	AT5G13370.1	#N/A	Auxin-responsive GH3 family protein	AT5G13370.1	N		N		595	PF03321	0	0	0	K14487	GO:0005575,GO:0009733
AT2G16580	auxin	4	465.183	583.937	346.428	1.68559	0.753257	significant	3.04613e-10	4	2.98308e-08	#N/A	AT2G16580	AT2G16580.1	#N/A	SAUR-like auxin-responsive protein family	AT2G16580.1	N		N		108	PF02519	0	0	0	K14488	GO:0009733,GO:0003674
AT3G59900	auxin	5	424.539	529.354	319.724	1.65566	0.727408	significant	0.00100419	2.99819	0.017028	#N/A	AT3G59900	AT3G59900.1	ARGOS	auxin-regulated gene involved in organ size	AT3G59900.1	N		N		130	0	0	0	0	0	GO:0005622,GO:0009733,GO:0042127,GO:0046622,GO:0048638,GO:0003674
AT4G37390	auxin	6	695.675	846.079	545.271	1.55166	0.633817	significant	0.000757494	3.12062	0.0136693	#N/A	AT4G37390	AT4G37390.1	AUR3,BRU6,GH3-2,GH3.2,YDK1	Auxin-responsive GH3 family protein	AT4G37390.1	N		N		603	PF03321	0	0	0	K14487	GO:0009733,GO:0010252,GO:0010279
AT1G48690	auxin	7	21.057	25.5291	16.5849	1.5393	0.622271		0.227522	0.642976	0.686397	#N/A	AT1G48690	AT1G48690.1	#N/A	Auxin-responsive GH3 family protein	AT1G48690.1	N		N		190	PF03321	0	0	0	0	GO:0005575,GO:0009733,GO:0003674
AT3G12830	auxin	8	803.553	955.175	651.931	1.46515	0.551045	significant	0.000575225	3.24016	0.0109854	#N/A	AT3G12830	AT3G12830.1	#N/A	SAUR-like auxin-responsive protein family	AT3G12830.1	N		N		132	PF02519	0	0	0	K14488	GO:0009733,GO:0003674
AT4G34770	auxin	9	19.3579	22.883	15.8327	1.4453	0.53137		0.324249	0.489122	0.80334	#N/A	AT4G34770	AT4G34770.1	#N/A	SAUR-like auxin-responsive protein family	AT4G34770.1	N		N		104	PF02519	0	0	0	K14488	GO:0009733
AT1G19850	auxin	10	3697.94	4345.52	3050.35	1.4246	0.510557	significant	1.13366e-10	4	1.20857e-08	#N/A	AT1G19850	AT1G19850.1	ARF5,IAA24,MP	Transcriptional factor B3 family protein / auxin-responsive factor AUX/IAA-related	AT1G19850.1	N		N		902	PF02309,PF06507,PF02362	0	0	0	K14486	GO:0005634,GO:0016020,GO:0009733,GO:0009790,GO:0009908,GO:0009942,GO:0010051,GO:0010305,GO:0048364,GO:0048507,GO:0003700,GO:0010843,GO:0006355,GO:0003677,GO:0009725
AT1G16510	auxin	11	61.5412	72.2887	50.7936	1.42318	0.509122		0.176782	0.752561	0.611023	#N/A	AT1G16510	AT1G16510.1	#N/A	SAUR-like auxin-responsive protein family	AT1G16510.1	N		N		147	PF02519	0	0	0	K14488	GO:0009733,GO:0003674
AT2G33830	auxin	12	7977.14	9232.85	6721.43	1.37364	0.458009		0.297154	0.527019	0.771135	#N/A	AT2G33830	AT2G33830.1	#N/A	Dormancy/auxin associated family protein	AT2G33830.2	N		N		108	PF05564	0	0	0	0	GO:0005575
AT1G59500	auxin	13	17.0389	19.5775	14.5002	1.35015	0.433122		0.4932	0.306977	0.931386	#N/A	AT1G59500	AT1G59500.1	GH3.4	Auxin-responsive GH3 family protein	AT1G59500.1	N		N		597	PF03321	0	0	0	K14487	GO:0005575,GO:0009733,GO:0010252,GO:0010279
AT3G09870	auxin	14	28.9867	33.2734	24.7001	1.34709	0.429848		0.350598	0.455191	0.830491	#N/A	AT3G09870	AT3G09870.1	#N/A	SAUR-like auxin-responsive protein family	AT3G09870.1	N		N		113	PF02519	0	0	0	K14488	GO:0012505,GO:0009733,GO:0003674
AT1G48670	auxin	15	16.829	19.1116	14.5465	1.31383	0.393777		0.489845	0.309941	0.929881	#N/A	AT1G48670	AT1G48670.1	#N/A	auxin-responsive GH3 family protein	AT1G48670.1	N		N		525	PF03321	0	0	0	K14487	GO:0005575,GO:0009733,GO:0003674
AT2G17500	auxin	16	3093.09	3413.06	2773.12	1.23077	0.299558	significant	0.000996391	3.00157	0.0169299	#N/A	AT2G17500	AT2G17500.1	#N/A	Auxin efflux carrier family protein	AT2G17500.1	N		N		396	PF03547	0	KOG2722	0	0	GO:0012505,GO:0016021,GO:0009926,GO:0055085,GO:0009672
AT5G54510	auxin	17	39824.3	43924.4	35724.2	1.22954	0.298124	significant	0.000220581	3.65643	0.00505735	4 (up)	AT5G54510	AT5G54510.1	DFL1,GH3.6	Auxin-responsive GH3 family protein	AT5G54510.1	N		N		612	PF03321	0	0	0	K14487	GO:0005737,GO:0009507,GO:0009733,GO:0009734,GO:0009826,GO:0010252,GO:0010279
AT1G75580	auxin	18	862.862	941.669	784.054	1.20103	0.264266	significant	0.0100558	1.99759	0.0990748	#N/A	AT1G75580	AT1G75580.1	#N/A	SAUR-like auxin-responsive protein family	AT1G75580.1	N		N		108	PF02519	0	0	0	K14488	GO:0005575,GO:0009733,GO:0005516
AT5G20810	auxin	19	281.213	302.704	259.721	1.1655	0.220947		0.113337	0.945627	0.486673	#N/A	AT5G20810	AT5G20810.1	#N/A	SAUR-like auxin-responsive protein family	AT5G20810.2	N		N		190	PF02519	0	0	0	K14488	GO:0005777,GO:0009733,GO:0005516
AT3G17600	auxin	20	318.922	341.462	296.382	1.1521	0.204263		0.305882	0.514446	0.781428	#N/A	AT3G17600	AT3G17600.1	IAA31	indole-3-acetic acid inducible 31	AT3G17600.1	N		N		158	PF02309	0	0	0	0	GO:0005634,GO:0009507,GO:0009630,GO:0009733,GO:0022621,GO:0048364,GO:0003700,GO:0006355
AT4G34750	auxin	21	805.905	853.009	758.802	1.12415	0.168838		0.14517	0.838124	0.55389	#N/A	AT4G34750	AT4G34750.1	#N/A	SAUR-like auxin-responsive protein family	AT4G34750.1	N		N		150	PF02519	0	0	0	K14488	GO:0005575,GO:0009733,GO:0005516
AT3G07390	auxin	22	4914.34	5193.81	4634.86	1.1206	0.164268		0.0318739	1.49656	0.221609	#N/A	AT3G07390	AT3G07390.1	AIR12	auxin-responsive family protein	AT3G07390.1	N		N		273	PF04526	PTHR23130,PTHR23130:SF18	0	0	0	GO:0005576,GO:0005886,GO:0031225,GO:0046658,GO:0009733,GO:0010102,GO:0030198,GO:0005201
AT1G72430	auxin	23	98.2209	103.058	93.3838	1.1036	0.142213		0.658552	0.18141	1	#N/A	AT1G72430	AT1G72430.1	#N/A	SAUR-like auxin-responsive protein family	AT1G72430.1	N		N		119	PF02519	0	0	0	0	GO:0009733,GO:0003674
AT1G77110	auxin	24	580.13	607.321	552.94	1.09835	0.135336		0.575188	0.24019	0.978633	#N/A	AT1G77110	AT1G77110.1	PIN6	Auxin efflux carrier family protein	AT1G77110.1	N		N		570	PF03547	0	0	0	K13947	GO:0005886,GO:0009926,GO:0005215,GO:0009672,GO:0055085,GO:0016021
AT4G34790	auxin	25	14.6439	15.2778	14.0099	1.0905	0.124993		0.904318	0.0436788	1	#N/A	#N/A	AT4G34790.1	#N/A	SAUR-like auxin-responsive protein family	AT4G34790.1	N		N		108	PF02519	0	0	0	K14488	GO:0009507,GO:0006499,GO:0009733,GO:0003674
AT4G27260	auxin	26	10841.9	11243.8	10440	1.07699	0.107004		0.128487	0.891141	0.519321	#N/A	AT4G27260	AT4G27260.1	GH3.5,WES1	Auxin-responsive GH3 family protein	AT4G27260.1	N		N		612	PF03321	0	0	0	K14487	GO:0005575,GO:0009733,GO:0010252,GO:0010279
AT2G01200	auxin	27	123.286	127.645	118.927	1.07331	0.102065		0.622684	0.205732	0.999974	#N/A	AT2G01200	AT2G01200.1	IAA32,MEE10	indole-3-acetic acid inducible 32	AT2G01200.2	N		N		191	PF02309	0	0	0	0	GO:0005634,GO:0009555,GO:0009733,GO:0009793,GO:0003700,GO:0006355
AT1G75590	auxin	28	376.619	388.62	364.617	1.06583	0.0919767		0.49721	0.30346	0.93511	#N/A	AT1G75590	AT1G75590.1	#N/A	SAUR-like auxin-responsive protein family	AT1G75590.1	N		N		154	PF02519	0	0	0	K14488	GO:0009733,GO:0003674
AT1G56150	auxin	29	81.9953	84.3158	79.6748	1.05825	0.081679		0.81624	0.088182	1	#N/A	AT1G56150	AT1G56150.1	#N/A	SAUR-like auxin-responsive protein family	AT1G56150.1	N		N		110	PF02519	0	0	0	K14488	GO:0009733,GO:0003674
AT1G56220	auxin	30	12361.3	12698.9	12023.6	1.05616	0.0788335		0.522521	0.281896	0.946041	#N/A	AT1G56220	AT1G56220.1	#N/A	Dormancy/auxin associated family protein	AT1G56220.3	N		N		140	PF05564	0	0	0	0	GO:0005575,GO:0003674
AT1G04100	auxin	31	149.037	152.718	145.356	1.05064	0.0712704		0.692275	0.159722	1	#N/A	AT1G04100	AT1G04100.1	IAA10	indoleacetic acid-induced protein 10	AT1G04100.1	N		N		261	PF02309	0	0	0	0	GO:0005634,GO:0009733,GO:0010200,GO:0003700,GO:0006355
AT4G17280	auxin	32	327.446	334.258	320.633	1.04249	0.0600384		0.669959	0.173952	1	#N/A	AT4G17280	AT4G17280.1	#N/A	Auxin-responsive family protein	AT4G17280.1	Y	31-32	Y	31-32	402	PF03188,PF04526	PTHR23130,PTHR23130:SF18	KOG4293	0	0	GO:0016020,GO:0007275,GO:0016021
AT4G14430	auxin	33	2196.9	2240.97	2152.83	1.04094	0.057891		0.434815	0.361696	0.898506	#N/A	AT4G14430	AT4G14430.1	ATECI2,ECHIB,ECI2,IBR10,PEC12	indole-3-butyric acid response 10	AT4G14430.1	N		N		240	PF00378	PTHR11941	KOG1680	0	0	GO:0005777,GO:0008152,GO:0009062,GO:0048767,GO:0080024,GO:0080026,GO:0003824,GO:0004165
AT3G60690	auxin	34	1345.97	1372.04	1319.9	1.0395	0.0558889		0.551145	0.258734	0.964878	3 (up)	AT3G60690	AT3G60690.1	#N/A	SAUR-like auxin-responsive protein family	AT3G60690.1	N		N		170	PF02519	0	0	0	K14488	GO:0009733
AT2G22670	auxin	35	12868.6	13107.5	12629.7	1.03784	0.0535774		0.544072	0.264344	0.959391	#N/A	AT2G22670	AT2G22670.1	IAA8	indoleacetic acid-induced protein 8	AT2G22670.4	N		N		338	PF02309	0	0	0	0	GO:0005634,GO:0005737,GO:0009733,GO:0003700,GO:0006355
AT4G15550	auxin	36	1295.3	1314.5	1276.11	1.03008	0.0427578		0.825635	0.0832117	1	1 (up)	AT4G15550	AT4G15550.1	IAGLU	indole-3-acetate beta-D-glucosyltransferase	AT4G15550.1	N		N		474	PF00201	PTHR11926,PTHR11926:SF15	KOG1192	0	0	GO:0009507,GO:0008152,GO:0008194,GO:0016757,GO:0016758
AT1G28130	auxin	37	12774.7	12959.7	12589.8	1.02938	0.041775		0.577014	0.238813	0.979091	#N/A	AT1G28130	AT1G28130.1	GH3.17	Auxin-responsive GH3 family protein	AT1G28130.1	N		N		609	PF03321	0	0	0	K14487	GO:0005634,GO:0005737,GO:0009733,GO:0010252,GO:0010279
AT1G33410	auxin	38	3382.67	3411.53	3353.82	1.01721	0.0246155		0.69954	0.155188	1	#N/A	AT1G33410	AT1G33410.1	ATNUP160,NUP160,SAR1	SUPPRESSOR OF AUXIN RESISTANCE1	AT1G33410.1	N		N		1504	PF11715	PTHR21286	KOG4521	0	K14303	GO:0031965,GO:0006406,GO:0009733,GO:0032502
AT3G61900	auxin	39	68.3326	68.6549	68.0102	1.00948	0.0136114		0.970697	0.0129161	1	#N/A	AT3G61900	AT3G61900.1	#N/A	SAUR-like auxin-responsive protein family	AT3G61900.1	N		N		136	PF02519	0	0	0	K14488	GO:0005575,GO:0009733,GO:0003674
AT5G49980	auxin	40	5168.86	5193.16	5144.57	1.00945	0.0135626		0.901247	0.0451562	1	#N/A	AT5G49980	AT5G49980.1	AFB5	auxin F-box protein 5	AT5G49980.1	N		N		619	0	PTHR23125,PTHR23125:SF102	KOG1947	0	0	GO:0004842
AT3G26810	auxin	41	1657.37	1664.31	1650.44	1.0084	0.0120743		0.896753	0.0473274	1	#N/A	AT3G26810	AT3G26810.1	AFB2	auxin signaling F-box 2	AT3G26810.1	N		N		575	0	PTHR23125:SF17,PTHR23125	KOG1947	0	0	GO:0005886,GO:0002237,GO:0010152,GO:0048443,GO:0004842,GO:0010011
AT5G65670	auxin	42	20738.2	20702.8	20773.6	0.996591	-0.00492692		0.900942	0.045303	1	#N/A	AT5G65670	AT5G65670.1	IAA9	indole-3-acetic acid inducible 9	AT5G65670.1	N		N		338	PF02309	0	0	0	0	GO:0005634,GO:0009733,GO:0009734,GO:0010583,GO:0003700,GO:0006355
AT4G23980	auxin	43	1700.63	1696.1	1705.16	0.994686	-0.00768657		1	0	1	#N/A	AT4G23980	AT4G23980.1	ARF9	auxin response factor 9	AT4G23980.1	N		N		638	PF02309,PF06507,PF02362	0	0	0	0	GO:0005634,GO:0006355,GO:0003700,GO:0003677,GO:0009725
AT1G80680	auxin	44	2457.88	2445.29	2470.47	0.989807	-0.014781		0.848637	0.0712782	1	#N/A	AT1G80680	AT1G80680.1	MOS3,NUP96,PRE,SAR3	SUPPRESSOR OF AUXIN RESISTANCE 3	AT1G80680.1	N		N		1046	PF12110,PF04096	PTHR23198	KOG0845	0	0	GO:0005634,GO:0031965,GO:0006406,GO:0009733,GO:0009870,GO:0009910,GO:0032502,GO:0015288,GO:0006810,GO:0005643
AT2G46690	auxin	45	183.412	182.198	184.626	0.986849	-0.0190989		0.865662	0.0626516	1	#N/A	AT2G46690	AT2G46690.1	#N/A	SAUR-like auxin-responsive protein family	AT2G46690.1	N		N		121	PF02519	0	0	0	K14488	GO:0005575,GO:0009733,GO:0003674
AT2G21050	auxin	46	1226.2	1211.88	1240.53	0.976901	-0.0337162		0.782136	0.106717	1	#N/A	AT2G21050	AT2G21050.1	LAX2	like AUXIN RESISTANT 2	AT2G21050.1	N		N		483	PF01490	PTHR22950,PTHR22950:SF3	KOG1303	0	K13946	GO:0016020,GO:0006865,GO:0009624,GO:0048829,GO:0005215,GO:0015171
AT1G76520	auxin	47	2639.81	2602.65	2676.96	0.972242	-0.0406123		0.57687	0.238922	0.979091	#N/A	AT1G76520	AT1G76520.1	#N/A	Auxin efflux carrier family protein	AT1G76520.1	N		N		390	PF03547	0	KOG2722	0	0	GO:0012505,GO:0016021,GO:0009926,GO:0055085,GO:0009672
AT3G16500	auxin	48	6800.69	6697.63	6903.75	0.970143	-0.04373		0.591313	0.228183	0.985803	#N/A	AT3G16500	AT3G16500.1	IAA26,PAP1	phytochrome-associated protein 1	AT3G16500.1	N		N		269	PF02309	0	0	0	0	GO:0005634,GO:0009733,GO:0003700,GO:0006355
AT1G51950	auxin	49	2838.15	2794.43	2881.87	0.969656	-0.0444545		0.618359	0.208759	0.998028	#N/A	AT1G51950	AT1G51950.1	IAA18	indole-3-acetic acid inducible 18	AT1G51950.1	N		N		267	PF02309	0	0	0	K14484	GO:0005634,GO:0009733,GO:0003700,GO:0006355
AT4G34760	auxin	50	902.239	887.706	916.772	0.968294	-0.0464822		0.607952	0.216131	0.993822	#N/A	AT4G34760	AT4G34760.1	#N/A	SAUR-like auxin-responsive protein family	AT4G34760.1	N		N		107	PF02519	0	0	0	K14488	GO:0005575,GO:0009733,GO:0003674
AT2G21220	auxin	51	35.6403	35.0517	36.2288	0.967508	-0.0476539		0.952453	0.0211565	1	#N/A	AT2G21220	AT2G21220.1	#N/A	SAUR-like auxin-responsive protein family	AT2G21220.1	N		N		104	PF02519	0	0	0	K14488	GO:0009733,GO:0005516
AT4G34800	auxin	52	56.5047	55.5559	57.4534	0.966974	-0.0484507		0.917196	0.037538	1	#N/A	#N/A	AT4G34800.1	#N/A	SAUR-like auxin-responsive protein family	AT4G34800.1	N		N		94	PF02519	0	0	0	K14488	GO:0005575,GO:0009733,GO:0003674
AT2G04550	auxin	53	1211.65	1191.08	1232.23	0.966606	-0.0490005		0.626303	0.203216	1	#N/A	AT2G04550	AT2G04550.1	DSPTP1E,IBR5	indole-3-butyric acid response 5	AT2G04550.1	N		N		257	PF00782	PTHR10159:SF19,PTHR10159	KOG1716	0	0	GO:0005634,GO:0007243,GO:0009733,GO:0009737,GO:0043407,GO:0008138,GO:0033549,GO:0006470
AT3G03850	auxin	54	33.6445	33.0702	34.2188	0.966433	-0.0492585		0.906017	0.0428636	1	#N/A	#N/A	AT3G03850.1	#N/A	SAUR-like auxin-responsive protein family	AT3G03850.1	N		N		93	PF02519	0	0	0	K14488	GO:0009733,GO:0003674
AT4G29080	auxin	55	3854.82	3786.11	3923.53	0.964975	-0.0514371		0.477283	0.321224	0.925624	6 (down)	AT4G29080	AT4G29080.1	IAA27,PAP2	phytochrome-associated protein 2	AT4G29080.1	N		N		305	PF02309	0	0	0	0	GO:0005622,GO:0005634,GO:0006417,GO:0009733,GO:0003700,GO:0006355
AT3G23050	auxin	56	6552.57	6433.42	6671.71	0.964284	-0.05247		0.508442	0.293759	0.938472	#N/A	AT3G23050	AT3G23050.1	AXR2,IAA7	indole-3-acetic acid 7	AT3G23050.1	N		Y	23-24	243	PF02309	0	0	0	K14484	GO:0000502,GO:0005634,GO:0008180,GO:0019005,GO:0009414,GO:0009611,GO:0009630,GO:0009733,GO:0009753,GO:0040008,GO:0003700,GO:0006355
AT1G12820	auxin	57	2419.87	2371.55	2468.2	0.960839	-0.0576331		0.461275	0.33604	0.915017	#N/A	AT1G12820	AT1G12820.1	AFB3	auxin signaling F-box 3	AT1G12820.1	N		N		577	0	PTHR23125:SF17,PTHR23125	KOG1947	0	0	GO:0005575,GO:0002237,GO:0010152,GO:0048443,GO:0048527,GO:0071249,GO:0080022,GO:0004842,GO:0010011
AT1G20470	auxin	58	130.793	128.11	133.476	0.959799	-0.0591959		0.810195	0.0914106	1	#N/A	#N/A	AT1G20470.1	#N/A	SAUR-like auxin-responsive protein family	AT1G20470.1	N		N		146	PF02519	0	0	0	0	GO:0005575,GO:0009733,GO:0003674
AT4G38850	auxin	59	36.0959	35.3154	36.8764	0.95767	-0.0623995		0.883137	0.0539721	1	#N/A	AT4G38850	AT4G38850.1	ATSAUR15,SAUR-AC1,SAUR15,SAUR_AC1	SAUR-like auxin-responsive protein family	AT4G38850.1	N		N		89	PF02519	0	0	0	K14488	GO:0009733,GO:0009741,GO:0003674
AT5G18030	auxin	60	122.678	119.256	126.101	0.945721	-0.0805133		0.690655	0.160739	1	#N/A	#N/A	AT5G18030.1	#N/A	SAUR-like auxin-responsive protein family	AT5G18030.1	N		N		88	PF02519	0	0	0	K14488	GO:0009733,GO:0003674
AT2G28085	auxin	61	868.695	843.264	894.126	0.943116	-0.0844934		0.456125	0.340916	0.912346	#N/A	AT2G28085	AT2G28085.1	#N/A	SAUR-like auxin-responsive protein family	AT2G28085.1	N		N		124	PF02519	0	0	0	K14488	GO:0005575,GO:0009733,GO:0003674
AT1G04550	auxin	62	1153.82	1119.15	1188.49	0.941661	-0.0867199		0.341746	0.466296	0.822582	#N/A	AT1G04550	AT1G04550.1	BDL,IAA12	AUX/IAA transcriptional regulator family protein	AT1G04550.2	N		N		239	PF02309	0	0	0	K14484	GO:0005634,GO:0009733,GO:0009880,GO:0010051,GO:0048364,GO:0003700,GO:0016564,GO:0006355
AT1G71090	auxin	63	1068.72	1036.52	1100.93	0.941496	-0.086973		0.347608	0.458911	0.827538	#N/A	AT1G71090	AT1G71090.1	#N/A	Auxin efflux carrier family protein	AT1G71090.1	N		N		457	PF03547	0	KOG2722	0	0	GO:0016021,GO:0009926,GO:0055085,GO:0009672
AT1G54070	auxin	64	144.421	139.962	148.88	0.9401	-0.089114		0.709812	0.148856	1	#N/A	AT1G54070	AT1G54070.1	#N/A	Dormancy/auxin associated family protein	AT1G54070.1	N		N		123	PF05564	0	0	0	0	GO:0005575,GO:0008150,GO:0003674
AT2G04850	auxin	65	258.949	250.662	267.235	0.937982	-0.092368		0.59307	0.226894	0.986677	#N/A	AT2G04850	AT2G04850.1	#N/A	Auxin-responsive family protein	AT2G04850.1	Y	22-23	Y	22-23	404	PF03188,PF04526	PTHR23130	KOG4293	0	0	GO:0016020,GO:0016021
AT2G33310	auxin	66	1509.49	1459.75	1559.24	0.936195	-0.0951191		0.284972	0.545198	0.758224	#N/A	AT2G33310	AT2G33310.1	IAA13	auxin-induced protein 13	AT2G33310.2	N		N		247	PF02309	0	0	0	0	GO:0005634,GO:0009733,GO:0010583,GO:0003700,GO:0006355
AT4G38840	auxin	67	545.821	527.781	563.862	0.936012	-0.0954013		0.32624	0.486463	0.805528	#N/A	AT4G38840	AT4G38840.1	#N/A	SAUR-like auxin-responsive protein family	AT4G38840.1	N		N		99	PF02519	0	0	0	K14488	GO:0005886,GO:0009409,GO:0009733,GO:0003674
AT5G25890	auxin	68	666.311	643.782	688.839	0.93459	-0.0975945		0.384591	0.415001	0.859158	#N/A	AT5G25890	AT5G25890.1	IAA28,IAR2	indole-3-acetic acid inducible 28	AT5G25890.1	N		N		175	PF02309	0	0	0	K14484	GO:0005622,GO:0005634,GO:0006417,GO:0009733,GO:0010102,GO:0003700,GO:0006355
AT2G45210	auxin	69	1923.1	1857.12	1989.07	0.933663	-0.0990269		0.265445	0.576026	0.734099	1 (up)	AT2G45210	AT2G45210.1	#N/A	SAUR-like auxin-responsive protein family	AT2G45210.1	N		N		162	PF02519	0	0	0	K14488	GO:0009733,GO:0003674
AT5G37020	auxin	70	4774.85	4608.54	4941.15	0.932684	-0.100539		0.160626	0.794186	0.585487	#N/A	AT5G37020	AT5G37020.1	ARF8,ATARF8	auxin response factor 8	AT5G37020.1	N		N		811	PF02309,PF06507,PF02362	0	0	0	0	GO:0005634,GO:0006355,GO:0009733,GO:0009908,GO:0010154,GO:0003700,GO:0045449,GO:0003677,GO:0009725
AT4G38860	auxin	71	1277.63	1230.29	1324.97	0.92854	-0.106965		0.179726	0.74539	0.615471	#N/A	AT4G38860	AT4G38860.1	#N/A	SAUR-like auxin-responsive protein family	AT4G38860.1	N		N		105	PF02519	0	0	0	K14488	GO:0009733,GO:0003674
AT1G75310	auxin	72	2086.6	2002.68	2170.52	0.922674	-0.116107		0.157953	0.801472	0.57939	#N/A	AT1G75310	AT1G75310.1	AUL1	auxin-like 1 protein	AT1G75310.1	N		N		1448	PF00226	PTHR23172,PTHR23172:SF31	KOG0431	0	0	GO:0006457,GO:0031072
AT1G77850	auxin	73	708.961	680.181	737.74	0.92198	-0.117193		0.289241	0.53874	0.763154	#N/A	AT1G77850	AT1G77850.1	ARF17	auxin response factor 17	AT1G77850.1	N		N		585	PF06507,PF02362	0	0	0	0	GO:0005634,GO:0009653,GO:0009734,GO:0045449,GO:0048830,GO:0003700,GO:0003677,GO:0006355,GO:0009725
AT4G12550	auxin	74	38.6877	37.104	40.2715	0.921347	-0.118184		0.736428	0.132869	1	#N/A	AT4G12550	AT4G12550.1	AIR1	Auxin-Induced in Root cultures 1	AT4G12550.1	Y	23-24	Y	23-24	111	PF00234	0	0	0	0	GO:0012505,GO:0006869,GO:0009733,GO:0010102,GO:0008289
AT2G28350	auxin	75	918.249	878.335	958.164	0.916685	-0.125502		0.325924	0.486884	0.805122	#N/A	AT2G28350	AT2G28350.1	ARF10	auxin response factor 10	AT2G28350.1	N		N		693	PF02309,PF06507,PF02362	0	0	0	0	GO:0005634,GO:0006355,GO:0007389,GO:0009734,GO:0009738,GO:0009743,GO:0010154,GO:0031540,GO:0048366,GO:0048441,GO:0048442,GO:0048589,GO:0048829,GO:0051301,GO:0003700,GO:0035198,GO:0003677,GO:0009725
AT3G62100	auxin	76	77.2763	73.8746	80.678	0.915672	-0.127097		0.741741	0.129748	1	#N/A	AT3G62100	AT3G62100.1	IAA30	indole-3-acetic acid inducible 30	AT3G62100.1	N		N		172	PF02309	0	0	0	0	GO:0005634,GO:0009507,GO:0009630,GO:0009733,GO:0010262,GO:0010583,GO:0048364,GO:0003700,GO:0006355
AT3G23030	auxin	77	1471.46	1406.11	1536.8	0.914961	-0.128218		0.249166	0.603511	0.713363	#N/A	AT3G23030	AT3G23030.1	IAA2	indole-3-acetic acid inducible 2	AT3G23030.1	N		N		174	PF02309	0	0	0	0	GO:0005634,GO:0009733,GO:0003700,GO:0006355
AT1G30330	auxin	78	13820.3	13204.2	14436.4	0.914646	-0.128715		0.0695547	1.15767	0.36904	#N/A	AT1G30330	AT1G30330.1	ARF6	auxin response factor 6	AT1G30330.2	N		N		935	PF02309,PF06507,PF02362	0	0	0	0	GO:0005634,GO:0006355,GO:0009733,GO:0009908,GO:0003700,GO:0003677,GO:0009725
AT1G70940	auxin	79	1827.53	1745.37	1909.69	0.913954	-0.129806		0.123711	0.907592	0.509462	#N/A	AT1G70940	AT1G70940.1	ATPIN3,PIN3	Auxin efflux carrier family protein	AT1G70940.1	N		N		640	PF03547	0	0	0	K13947	GO:0005886,GO:0009986,GO:0012506,GO:0016328,GO:0007389,GO:0009606,GO:0009630,GO:0009926,GO:0010082,GO:0048364,GO:0048766,GO:0048767,GO:0005215,GO:0009672,GO:0055085,GO:0016021
AT3G04730	auxin	80	8843.88	8428.37	9259.4	0.91025	-0.135666		0.0555346	1.25544	0.321599	#N/A	AT3G04730	AT3G04730.1	IAA16	indoleacetic acid-induced protein 16	AT3G04730.1	N		N		236	PF02309	0	0	0	0	GO:0005634,GO:0009733,GO:0003700,GO:0006355
AT3G02260	auxin	81	15163.4	14443.3	15883.5	0.909327	-0.137129		0.0647189	1.18897	0.353707	#N/A	AT3G02260	AT3G02260.1	ASA1,BIG,CRM1,DOC1,LPR1,TIR3,UMB1,	auxin transport protein (BIG)	AT3G02260.1	N		N		5098	PF00569	PTHR21725	KOG1776	6.3.2.19	K10691	GO:0016020,GO:0009640,GO:0009733,GO:0009926,GO:0048283,GO:0048364,GO:0004842,GO:0005488,GO:0008270
AT5G43700	auxin	82	2974.72	2832.96	3116.49	0.909022	-0.137612		0.0710745	1.14829	0.374119	#N/A	AT5G43700	AT5G43700.1	ATAUX2-11,IAA4	AUX/IAA transcriptional regulator family protein	AT5G43700.1	N		N		186	PF02309	0	0	0	0	GO:0005622,GO:0005634,GO:0006417,GO:0009733,GO:0010583,GO:0003677,GO:0003700,GO:0006355
AT4G14560	auxin	83	226.154	215.356	236.952	0.908863	-0.137866		0.352018	0.453435	0.831613	#N/A	AT4G14560	AT4G14560.1	AXR5,IAA1	indole-3-acetic acid inducible	AT4G14560.1	N		N		168	PF02309	0	0	0	0	GO:0005634,GO:0009733,GO:0003700,GO:0005515,GO:0006355
AT5G15100	auxin	84	78.0816	73.9409	82.2223	0.89928	-0.153157		0.644491	0.190783	1	#N/A	AT5G15100	AT5G15100.1	ATPIN8,PIN8	Auxin efflux carrier family protein	AT5G15100.1	N		N		367	PF03547	0	0	0	K13947	GO:0012505,GO:0016021,GO:0009926,GO:0055085,GO:0005215,GO:0009672
AT5G35735	auxin	85	1873.35	1773.92	1972.77	0.899205	-0.153278		0.207307	0.683387	0.656071	3 (up)	AT5G35735	AT5G35735.1	#N/A	Auxin-responsive family protein	AT5G35735.1	Y	25-26	Y	25-26	404	PF03188,PF04526	PTHR23130	KOG4293	0	0	GO:0005886,GO:0016020,GO:0016021
AT1G23080	auxin	86	1950.26	1839.25	2061.27	0.89229	-0.164416		0.081062	1.09118	0.404365	#N/A	AT1G23080	AT1G23080.1	ATPIN7,PIN7	Auxin efflux carrier family protein	AT1G23080.1	N		N		619	PF03547	0	0	0	K13947	GO:0005886,GO:0016020,GO:0007389,GO:0009926,GO:0009942,GO:0010583,GO:0048364,GO:0005215,GO:0009672,GO:0010329,GO:0055085,GO:0016021
AT1G29440	auxin	87	58.0603	54.6976	61.4231	0.890506	-0.167302		0.698479	0.155847	1	#N/A	AT1G29440	AT1G29440.1	#N/A	SAUR-like auxin-responsive protein family	AT1G29440.1	N		N		141	PF02519	0	0	0	0	GO:0009733,GO:0003674
AT1G19220	auxin	88	2284.98	2149.32	2420.63	0.887916	-0.171504		0.0401298	1.39653	0.259315	#N/A	AT1G19220	AT1G19220.1	ARF11,ARF19,IAA22	auxin response factor 19	AT1G19220.1	N		N		1086	PF02309,PF06507,PF02362	0	0	0	0	GO:0005634,GO:0009723,GO:0009733,GO:0010386,GO:0048366,GO:0048527,GO:0003677,GO:0003700,GO:0006355,GO:0009725
AT1G59750	auxin	89	3744.63	3519.31	3969.95	0.886488	-0.173827		0.034912	1.45702	0.236042	#N/A	AT1G59750	AT1G59750.1	ARF1	auxin response factor 1	AT1G59750.1	N		N		665	PF02309,PF06507,PF02362	0	0	0	K14486	GO:0005634,GO:0006355,GO:0009733,GO:0010150,GO:0016481,GO:0003677,GO:0003700,GO:0009725
AT1G19830	auxin	90	530.744	498.688	562.801	0.886082	-0.174488		0.108857	0.963142	0.476919	7 (down)	AT1G19830	AT1G19830.1	#N/A	SAUR-like auxin-responsive protein family	AT1G19830.1	N		N		117	PF02519	0	0	0	K14488	GO:0005575,GO:0009733,GO:0003674
AT4G05530	auxin	91	3793.16	3561.48	4024.84	0.884874	-0.176455		0.0204636	1.68902	0.16453	#N/A	AT4G05530	AT4G05530.1	IBR1,SDRA	indole-3-butyric acid response 1	AT4G05530.1	N		N		254	PF00106	PTHR24322,PTHR24322:SF67	KOG0725	1.1.-.-	K11147	GO:0005777,GO:0048767,GO:0080024,GO:0080026,GO:0003824,GO:0005488,GO:0016491,GO:0008152
AT5G62000	auxin	92	12646.1	11837.8	13454.4	0.879842	-0.184683	significant	0.00973448	2.01169	0.096679	5 (down)	AT5G62000	AT5G62000.1	ARF1-BP,ARF2,HSS,ORE14	auxin response factor 2	AT5G62000.1	N		N		859	PF02309,PF06507,PF02362	0	0	0	0	GO:0005634,GO:0009507,GO:0008285,GO:0009911,GO:0010047,GO:0010150,GO:0010227,GO:0045892,GO:0048481,GO:0003700,GO:0005515,GO:0006355,GO:0003677,GO:0009725
AT5G47530	auxin	93	137.865	128.51	147.221	0.872908	-0.196098		0.339744	0.468848	0.820706	#N/A	AT5G47530	AT5G47530.1	#N/A	Auxin-responsive family protein	AT5G47530.1	Y	24-25	Y	24-25	395	PF03188,PF04526	PTHR23130	KOG4293	0	0	GO:0016020,GO:0007275,GO:0016021
AT5G18060	auxin	94	53.3138	49.6703	56.9573	0.872063	-0.197495		0.544181	0.264257	0.959408	#N/A	AT5G18060	AT5G18060.1	#N/A	SAUR-like auxin-responsive protein family	AT5G18060.1	N		Y	19-20	90	PF02519	0	0	0	K14488	GO:0009733,GO:0003674
AT5G13320	auxin	95	591.911	550.756	633.065	0.869983	-0.20094		0.0951766	1.02147	0.443596	#N/A	AT5G13320	AT5G13320.1	GDG1,GH3.12,PBS3,WIN3	Auxin-responsive GH3 family protein	AT5G13320.1	N		N		575	PF03321	0	0	0	K14487	GO:0005575,GO:0006952,GO:0009733,GO:0009816,GO:0009863,GO:0016046,GO:0018874,GO:0042742,GO:0052625,GO:0052626,GO:0052627,GO:0052628
AT5G20730	auxin	96	2897.5	2690.31	3104.69	0.86653	-0.206679	significant	0.0110919	1.95499	0.106356	#N/A	AT5G20730	AT5G20730.1	ARF7,BIP,IAA21,IAA23,IAA25,MSG1,NPH4,TIR5	Transcriptional factor B3 family protein / auxin-responsive factor AUX/IAA-related	AT5G20730.1	N		N		1165	PF02309,PF06507,PF02362	0	0	0	K14486	GO:0005634,GO:0006355,GO:0009630,GO:0009638,GO:0009723,GO:0009733,GO:0009785,GO:0010386,GO:0040008,GO:0048366,GO:0048527,GO:0003677,GO:0003700,GO:0016563,GO:0030528,GO:0009725
AT3G61830	auxin	97	994.186	919.922	1068.45	0.860988	-0.215935		0.0328963	1.48285	0.22662	#N/A	AT3G61830	AT3G61830.1	ARF18	auxin response factor 18	AT3G61830.1	N		N		602	PF02309,PF06507,PF02362	0	0	0	0	GO:0005634,GO:0006355,GO:0009725,GO:0045449,GO:0003700,GO:0003677
AT2G21210	auxin	98	74.7148	69.0402	80.3895	0.858822	-0.219569		0.40892	0.388362	0.878938	#N/A	AT2G21210	AT2G21210.1	#N/A	SAUR-like auxin-responsive protein family	AT2G21210.1	N		N		98	PF02519	0	0	0	K14488	GO:0009733,GO:0010200,GO:0003674
AT2G33860	auxin	99	1328.23	1225.13	1431.32	0.85594	-0.224418		0.0220416	1.65676	0.172898	#N/A	AT2G33860	AT2G33860.1	ARF3,ETT	Transcriptional factor B3 family protein / auxin-responsive factor AUX/IAA-related	AT2G33860.1	N		N		608	PF06507,PF02362	0	0	0	K14486	GO:0005634,GO:0006355,GO:0009733,GO:0009850,GO:0010050,GO:0010158,GO:0003677,GO:0003700,GO:0009725
AT1G04240	auxin	100	566.92	522.63	611.21	0.855075	-0.225877		0.0839638	1.07591	0.41236	#N/A	AT1G04240	AT1G04240.1	IAA3,SHY2	AUX/IAA transcriptional regulator family protein	AT1G04240.1	N		N		189	PF02309	0	0	0	K14484	GO:0005634,GO:0009733,GO:0009741,GO:0010583,GO:0003700,GO:0006355
AT4G30080	auxin	101	1392.62	1283.81	1501.44	0.85505	-0.22592	significant	0.0144876	1.839	0.128662	#N/A	AT4G30080	AT4G30080.1	ARF16	auxin response factor 16	AT4G30080.1	N		N		670	PF02309,PF06507,PF02362	0	0	0	0	GO:0005634,GO:0007389,GO:0009733,GO:0048829,GO:0051301,GO:0003700,GO:0035198,GO:0003677,GO:0006355,GO:0009725
AT2G01420	auxin	102	2192.56	2020.44	2364.68	0.854425	-0.226975	significant	0.00541919	2.26607	0.0627216	1 (up)	AT2G01420	AT2G01420.1	ATPIN4,PIN4	Auxin efflux carrier family protein	AT2G01420.2	N		N		616	PF03547	0	0	0	K13947	GO:0012505,GO:0016021,GO:0007389,GO:0009926,GO:0048364,GO:0005215,GO:0009672,GO:0055085
AT5G01990	auxin	103	938.637	862.698	1014.58	0.850302	-0.233952		0.0152539	1.81662	0.133674	#N/A	AT5G01990	AT5G01990.1	#N/A	Auxin efflux carrier family protein	AT5G01990.1	N		N		431	PF03547	0	KOG2722	0	0	GO:0016021,GO:0009926,GO:0055085,GO:0009672
AT5G16530	auxin	104	564.679	518.26	611.098	0.848079	-0.237729		0.103322	0.985809	0.463598	#N/A	AT5G16530	AT5G16530.1	PIN5	Auxin efflux carrier family protein	AT5G16530.1	N		N		351	PF03547	0	0	0	K13947	GO:0005783,GO:0009926,GO:0010252,GO:0080162,GO:0005215,GO:0009672,GO:0080161,GO:0055085,GO:0016021
AT5G01240	auxin	105	1601.65	1467.53	1735.78	0.845459	-0.242194	significant	0.00698257	2.15598	0.075876	#N/A	AT5G01240	AT5G01240.1	LAX1	like AUXIN RESISTANT 1	AT5G01240.1	N		N		488	PF01490	PTHR22950:SF14,PTHR22950	KOG1303	0	K13946	GO:0012505,GO:0016020,GO:0006865,GO:0048829,GO:0005215
AT4G12980	auxin	106	725.789	664.597	786.98	0.84449	-0.243848		0.12755	0.894319	0.518199	#N/A	AT4G12980	AT4G12980.1	#N/A	Auxin-responsive family protein	AT4G12980.1	Y	24-25	Y	24-25	394	PF03188,PF04526	PTHR23130,PTHR23130:SF18	KOG4293	0	0	GO:0016020,GO:0007275,GO:0016021
AT5G20820	auxin	107	180.337	165.012	195.663	0.843347	-0.245802		0.21171	0.674258	0.663186	1 (up)	AT5G20820	AT5G20820.1	#N/A	SAUR-like auxin-responsive protein family	AT5G20820.1	N		N		127	PF02519	0	0	0	0	GO:0009733,GO:0003674
AT1G29510	auxin	108	268.981	245.908	292.053	0.841995	-0.248116		0.113328	0.945661	0.486673	#N/A	AT1G29510	AT1G29510.1	SAUR68	SAUR-like auxin-responsive protein family	AT1G29510.1	N		N		143	PF02519	0	0	0	0	GO:0009733,GO:0003674
AT1G04250	auxin	109	704.157	641.088	767.226	0.835592	-0.25913		0.0522809	1.28166	0.309786	#N/A	AT1G04250	AT1G04250.1	AXR3,IAA17	AUX/IAA transcriptional regulator family protein	AT1G04250.1	N		N		229	PF02309	0	0	0	K14484	GO:0000502,GO:0005634,GO:0008180,GO:0019005,GO:0009733,GO:0009734,GO:0003700,GO:0006355
AT2G23170	auxin	110	2729.22	2481.95	2976.49	0.833851	-0.262139		0.054585	1.26293	0.318393	6 (down)	AT2G23170	AT2G23170.1	GH3.3	Auxin-responsive GH3 family protein	AT2G23170.1	N		N		595	PF03321	0	0	0	K14487	GO:0009733,GO:0010252,GO:0010279
AT5G18050	auxin	111	81.7848	74.3416	89.2281	0.833163	-0.26333		0.250342	0.601466	0.714825	#N/A	#N/A	AT5G18050.1	#N/A	SAUR-like auxin-responsive protein family	AT5G18050.1	N		N		90	PF02519	0	0	0	K14488	GO:0009733,GO:0003674
AT4G03400	auxin	112	1623.35	1471.34	1775.35	0.828761	-0.270972		0.141662	0.848748	0.546407	#N/A	AT4G03400	AT4G03400.1	DFL2,GH3-10	Auxin-responsive GH3 family protein	AT4G03400.1	N		N		591	PF03321	0	0	0	K14487	GO:0009507,GO:0009416,GO:0009733
AT2G21200	auxin	113	21.526	19.3788	23.6732	0.818597	-0.288774		0.52154	0.282712	0.945089	#N/A	AT2G21200	AT2G21200.1	#N/A	SAUR-like auxin-responsive protein family	AT2G21200.1	N		N		86	PF02519	0	0	0	K14488	GO:0009733,GO:0003674
AT5G13360	auxin	114	356.726	319.775	393.677	0.812277	-0.299957		0.020896	1.67994	0.166992	#N/A	AT5G13360	AT5G13360.1	#N/A	Auxin-responsive GH3 family protein	AT5G13360.3	N		N		672	PF03321	0	0	0	K14487	GO:0005575,GO:0009733
AT3G25290	auxin	115	3440.28	3078.84	3801.73	0.809854	-0.304267	significant	7.24359e-05	4	0.001985	#N/A	AT3G25290	AT3G25290.1	#N/A	Auxin-responsive family protein	AT3G25290.1	Y	25-26	Y	25-26	393	PF03188,PF04526	PTHR23130	KOG4293	0	0	GO:0005886,GO:0016020,GO:0007275,GO:0016021
AT4G13790	auxin	116	238.041	211.317	264.764	0.798133	-0.325299		0.101731	0.992547	0.46019	#N/A	AT4G13790	AT4G13790.1	#N/A	SAUR-like auxin-responsive protein family	AT4G13790.1	N		N		92	PF02519	0	0	0	K14488	GO:0009733,GO:0010114,GO:0010218,GO:0003674
AT4G28640	auxin	117	446.126	392.328	499.925	0.784772	-0.349654	significant	0.00819428	2.08649	0.0853408	#N/A	AT4G28640	AT4G28640.1	IAA11	indole-3-acetic acid inducible 11	AT4G28640.2	N		N		302	PF02309	0	0	0	0	GO:0005634,GO:0009733,GO:0010583,GO:0003700,GO:0006355
AT4G14550	auxin	118	327.777	287.907	367.648	0.783104	-0.352725	significant	0.0130124	1.88564	0.119586	#N/A	AT4G14550	AT4G14550.1	IAA14,SLR	indole-3-acetic acid inducible 14	AT4G14550.1	N		N		228	PF02309	0	0	0	0	GO:0005634,GO:0009733,GO:0010102,GO:0003700,GO:0005515,GO:0016564,GO:0006355
AT1G73590	auxin	119	1851.87	1625.56	2078.18	0.782201	-0.354389	significant	6.08252e-05	4	0.00170567	#N/A	AT1G73590	AT1G73590.1	ATPIN1,PIN1	Auxin efflux carrier family protein	AT1G73590.1	N		N		622	PF03547	0	0	0	K13947	GO:0005737,GO:0005886,GO:0009925,GO:0016020,GO:0045177,GO:0009630,GO:0009640,GO:0009790,GO:0009908,GO:0009926,GO:0010051,GO:0010229,GO:0010338,GO:0010358,GO:0010583,GO:0016310,GO:0048364,GO:0048367,GO:0048826,GO:0005215,GO:0055085,GO:0016021
AT1G29500	auxin	120	660.397	576.073	744.72	0.773544	-0.370445	significant	0.00313347	2.50397	0.0410263	#N/A	AT1G29500	AT1G29500.1	#N/A	SAUR-like auxin-responsive protein family	AT1G29500.1	N		N		135	PF02519	0	0	0	0	GO:0005634,GO:0005730,GO:0009733,GO:0003674
AT1G29430	auxin	121	85.615	74.2093	97.0207	0.764881	-0.386693		0.112992	0.946951	0.4861	6 (down)	AT1G29430	AT1G29430.1	#N/A	SAUR-like auxin-responsive protein family	AT1G29430.1	N		N		141	PF02519	0	0	0	0	GO:0009733,GO:0003674
AT1G77690	auxin	122	1092.42	934.839	1249.99	0.747877	-0.419128	significant	0.000989054	3.00478	0.0168401	#N/A	AT1G77690	AT1G77690.1	LAX3	like AUX1 3	AT1G77690.1	N		N		470	PF01490	PTHR22950,PTHR22950:SF3	KOG1303	0	K13946	GO:0016020,GO:0006865,GO:0009733,GO:0009926,GO:0010311,GO:0048829,GO:0005215,GO:0010328,GO:0015171
AT5G18020	auxin	123	83.3735	71.296	95.4509	0.746939	-0.420937		0.0931599	1.03077	0.43832	#N/A	#N/A	AT5G18020.1	#N/A	SAUR-like auxin-responsive protein family	AT5G18020.1	N		N		91	PF02519	0	0	0	K14488	GO:0009733,GO:0003674
AT5G18080	auxin	124	74.9738	63.8957	86.0519	0.742525	-0.429489		0.0931583	1.03078	0.43832	#N/A	#N/A	AT5G18080.1	#N/A	SAUR-like auxin-responsive protein family	AT5G18080.1	N		N		90	PF02519	0	0	0	K14488	GO:0009733,GO:0003674
AT4G00880	auxin	125	906.255	770.225	1042.28	0.738978	-0.436397	significant	0.0016616	2.77947	0.0250639	#N/A	AT4G00880	AT4G00880.1	#N/A	SAUR-like auxin-responsive protein family	AT4G00880.1	N		N		122	PF02519	0	0	0	K14488	GO:0005575,GO:0009733,GO:0003674
AT3G03820	auxin	126	140.835	119.448	162.222	0.736329	-0.441578		0.0283326	1.54771	0.203946	#N/A	#N/A	AT3G03820.1	#N/A	SAUR-like auxin-responsive protein family	AT3G03820.1	N		N		96	PF02519	0	0	0	K14488	GO:0009733,GO:0003674
AT2G46370	auxin	127	2156.15	1827.33	2484.97	0.735355	-0.443487	significant	6.67857e-05	4	0.00185429	#N/A	AT2G46370	AT2G46370.1	FIN219,JAR1	Auxin-responsive GH3 family protein	AT2G46370.4	N		N		586	PF03321	0	0	0	K14506	GO:0005737,GO:0005773,GO:0009585,GO:0009611,GO:0009627,GO:0009640,GO:0009694,GO:0009733,GO:0009753,GO:0009861,GO:0009864,GO:0010119,GO:0010193,GO:0031348,GO:0080010,GO:0003824,GO:0005524,GO:0070566,GO:0080123
AT5G60450	auxin	128	1691.54	1421.39	1961.7	0.724569	-0.464805	significant	3.12602e-05	4	0.000981145	#N/A	AT5G60450	AT5G60450.1	ARF4	auxin response factor 4	AT5G60450.1	N		N		788	PF02309,PF06507,PF02362	0	0	0	0	GO:0005634,GO:0006355,GO:0010050,GO:0010158,GO:0003700,GO:0003677,GO:0009725
AT1G29460	auxin	129	137.377	114.943	159.81	0.719252	-0.47543		0.015401	1.81245	0.134691	#N/A	AT1G29460	AT1G29460.1	#N/A	SAUR-like auxin-responsive protein family	AT1G29460.1	N		N		148	PF02519	0	0	0	0	GO:0005739,GO:0009733,GO:0003674
AT2G46530	auxin	130	196.046	163.891	228.202	0.718183	-0.477578	significant	0.00394572	2.40387	0.0491823	#N/A	AT2G46530	AT2G46530.1	ARF11	auxin response factor 11	AT2G46530.3	N		N		622	PF02309,PF06507,PF02362	0	0	0	0	GO:0005634,GO:0012505,GO:0006355,GO:0009725,GO:0045449,GO:0003700,GO:0003677
AT3G43120	auxin	131	122.109	101.599	142.62	0.712379	-0.489283		0.119904	0.921165	0.501657	#N/A	AT3G43120	AT3G43120.1	#N/A	SAUR-like auxin-responsive protein family	AT3G43120.1	N		N		160	PF02519	0	0	0	K14488	GO:0005575,GO:0009733,GO:0005516
AT1G29450	auxin	132	93.9286	77.7851	110.072	0.706674	-0.500883		0.0395192	1.40319	0.25655	#N/A	AT1G29450	AT1G29450.1	#N/A	SAUR-like auxin-responsive protein family	AT1G29450.1	N		N		141	PF02519	0	0	0	0	GO:0009733,GO:0003674
AT1G76190	auxin	133	11.5424	9.45807	13.6267	0.694082	-0.526822		0.368723	0.4333	0.846498	#N/A	AT1G76190	AT1G76190.1	#N/A	SAUR-like auxin-responsive protein family	AT1G76190.1	N		N		123	PF02519	0	0	0	0	GO:0005575,GO:0009733,GO:0003674
AT3G03840	auxin	134	18.5386	15.0796	21.9976	0.685514	-0.544742		0.27323	0.563472	0.743583	#N/A	AT3G03840	AT3G03840.1	#N/A	SAUR-like auxin-responsive protein family	AT3G03840.1	N		N		95	PF02519	0	0	0	K14488	GO:0009733,GO:0003674
AT4G12410	auxin	135	72.3712	58.5992	86.1432	0.680253	-0.555856		0.0337051	1.4723	0.230837	#N/A	AT4G12410	AT4G12410.1	#N/A	SAUR-like auxin-responsive protein family	AT4G12410.1	N		N		157	PF02519	0	0	0	K14488	GO:0009733,GO:0003674
AT2G36210	auxin	136	47.8661	38.2262	57.5059	0.664736	-0.589147		0.0791851	1.10136	0.398147	#N/A	AT2G36210	AT2G36210.1	#N/A	SAUR-like auxin-responsive protein family	AT2G36210.1	N		N		135	PF02519	0	0	0	K14488	GO:0005575,GO:0009733,GO:0003674
AT2G38120	auxin	137	18401.5	14682	22121	0.66371	-0.591375	significant	5.81181e-17	4	1.29948e-14	#N/A	AT2G38120	AT2G38120.1	AUX1,MAP1,PIR1,WAV5	Transmembrane amino acid transporter family protein	AT2G38120.1	N		N		485	PF01490	PTHR22950:SF14,PTHR22950	KOG1303	0	K13946	GO:0005768,GO:0005794,GO:0005886,GO:0009986,GO:0016020,GO:0001736,GO:0006865,GO:0009624,GO:0009723,GO:0009733,GO:0009926,GO:0009958,GO:0010311,GO:0048765,GO:0048829,GO:0005215,GO:0010011,GO:0010328,GO:0015171
AT3G15540	auxin	138	452.313	352.992	551.634	0.639902	-0.644078	significant	1.20376e-07	4	7.31113e-06	#N/A	AT3G15540	AT3G15540.1	IAA19,MSG2	indole-3-acetic acid inducible 19	AT3G15540.1	N		N		197	PF02309	0	0	0	K14484	GO:0005634,GO:0009630,GO:0009638,GO:0009733,GO:0009741,GO:0080086,GO:0003700,GO:0006355
AT1G15580	auxin	139	107.636	83.2678	132.004	0.630797	-0.664753	significant	0.0034336	2.46425	0.0441718	#N/A	AT1G15580	AT1G15580.1	ATAUX2-27,AUX2-27,IAA5	indole-3-acetic acid inducible 5	AT1G15580.1	N		N		163	PF02309	0	0	0	0	GO:0005634,GO:0009733,GO:0009741,GO:0010583,GO:0003700,GO:0006355
AT1G19840	auxin	140	433.633	333.274	533.993	0.624116	-0.680114	significant	1.26777e-05	4	0.000441206	#N/A	#N/A	AT1G19840.1	#N/A	SAUR-like auxin-responsive protein family	AT1G19840.1	N		N		153	PF02519	0	0	0	K14488	GO:0009733,GO:0003674
AT2G46990	auxin	141	111.683	85.194	138.171	0.616582	-0.697635	significant	0.00805784	2.09378	0.0843922	#N/A	AT2G46990	AT2G46990.1	IAA20	indole-3-acetic acid inducible 20	AT2G46990.1	N		N		175	PF02309	0	0	0	0	GO:0005634,GO:0009630,GO:0009647,GO:0009733,GO:0010588,GO:0048364,GO:0003700,GO:0006355
AT5G18010	auxin	142	11.0354	8.40028	13.6705	0.614482	-0.702558		0.295167	0.529932	0.769549	#N/A	#N/A	AT5G18010.1	#N/A	SAUR-like auxin-responsive protein family	AT5G18010.1	N		N		90	PF02519	0	0	0	K14488	GO:0009733,GO:0003674
AT1G52830	auxin	143	15.8197	10.7808	20.8585	0.516855	-0.952168		0.0984995	1.00657	0.452324	#N/A	AT1G52830	AT1G52830.1	IAA6,SHY1	indole-3-acetic acid 6	AT1G52830.1	N		N		189	PF02309	0	0	0	K14484	GO:0005634,GO:0009704,GO:0009733,GO:0003700,GO:0006355
Tissue				WT	hae
Hours				Stage 15 flw	Stage 15 flw
all auxin				323959	330836
% of total reads per gene				0.830155	0.858542
Total transcriptome reads				3.9024e+07	3.85346e+07
Significant and log>1 auxin				230.566	102.049
% of total reads per gene				0.000590831	0.000264824
Total transcriptome reads				3.9024e+07	3.85346e+07

[truncated: 11 more sheets: IDA-like HAE HSL2, Ethylene, Senescence, PCD, All Primary CW Prot, AGP, Pro-Gly-rich, Extensin, HRGP, Cellulose syn, Callose syn]
