# Supplementary material for: Examination of the Abscission-Associated Transcriptomes for Soybean, Tomato, and Arabidopsis Highlights the Conserved Biosynthesis of an Extensible Extracellular Matrix and Boundary Layer
Source: Front Plant Sci. 2015 Dec 15;6:1109. doi: 10.3389/fpls.2015.01109 (PMC4678212; doi:10.3389/fpls.2015.01109)
Supplement: Supplemental File S6 — Excel file for gene names, expression and annotation for tomato fruit genes. [file DataSheet4.XLSX]

## Sheet: log2 rel 7DAP PG-PL
BINCODE	NAME	Ses_TOM1.Identifier	DESCRIPTION	log2 WT 17DAP/7DAP	significant P<0.05	log2 WT 27DAP/7DAP	significant P<0.05	MG, log2 WT 39DAP/7DAP	significant P<0.05	B-1, log2 WT 41DAP/7DAP	significant P<0.05	B, log2 WT 42DAP/7DAP	significant P<0.05	B+1, log2 WT 43DAP/7DAP	significant P<0.05	B+5, log2 WT 47DAP/7DAP	significant P<0.05	B+10, log2 WT 52DAP/7DAP	significant P<0.05	B+15, log2 WT 57DAP/7DAP	significant P<0.05	TOM1 probe ID	5' Unigene	5' BLAST GB acc#	5' BLAST description	5' BLAST e value	5' Unigene	3' BLAST GB acc#	3' BLAST description	3' BLAST e value
'10.6.3'	'cell wall.degradation.pectate lyases and polygalacturonases'	7.4.12.12	'PGLR_LYCES Polygalacturonase 2A precursor (PG-2A) (Pectinase) gi|82101|pir||A25534 polygalacturonase (EC 3.2.1.15) precursor - tomato gi|19292|emb|CAA28254.1| unnamed protein product [Lycopersicon esculentum] gi|19298|emb|CAA29148.1| unnamed protein prod	0.235334		0.0411891		1.76953	significant	1.48255	significant	4.12902	significant	9.02212	significant	7.44789	significant	4.01555	significant	4.54217	significant	1-1-7.4.12.12	SGN-U213213	P05117	RecName: Full=Polygalacturonase-2; Short=PG; AltName: Full=PG-2A; AltName: Full=PG-2B; AltName: Full=Pectinase; Flags: Precursor	4e-223	No re-sequence
'10.6.3'	'cell wall.degradation.pectate lyases and polygalacturonases'	1.4.12.4	'PGLR_LYCES Polygalacturonase 2A precursor (PG-2A) (Pectinase) gi|82101|pir||A25534 polygalacturonase (EC 3.2.1.15) precursor - tomato gi|19292|emb|CAA28254.1| unnamed protein product [Lycopersicon esculentum] gi|19298|emb|CAA29148.1| unnamed protein prod	-0.339849		-0.26006		0.554493		0.543198		2.89119	significant	6.90622	significant	5.74064	significant	2.74276	significant	2.54131	significant	1-1-1.4.12.4	No re-sequence				SGN-U213213	P05117	RecName: Full=Polygalacturonase-2; Short=PG; AltName: Full=PG-2A; AltName: Full=PG-2B; AltName: Full=Pectinase; Flags: Precursor	4e-223
'10.6.3'	'cell wall.degradation.pectate lyases and polygalacturonases'	3.4.12.4	'PGLR_LYCES Polygalacturonase 2A precursor (PG-2A) (Pectinase) gi|82101|pir||A25534 polygalacturonase (EC 3.2.1.15) precursor - tomato gi|19292|emb|CAA28254.1| unnamed protein product [Lycopersicon esculentum] gi|19298|emb|CAA29148.1| unnamed protein prod	-1.28726	significant	-1.40271	significant	0.283912		-0.0742996		2.70277	significant	6.76042	significant	5.24716	significant	2.15627	significant	2.38095	significant	1-1-3.4.12.4	SGN-U213213	P05117	RecName: Full=Polygalacturonase-2; Short=PG; AltName: Full=PG-2A; AltName: Full=PG-2B; AltName: Full=Pectinase; Flags: Precursor	4e-223	SGN-U213213	P05117	RecName: Full=Polygalacturonase-2; Short=PG; AltName: Full=PG-2A; AltName: Full=PG-2B; AltName: Full=Pectinase; Flags: Precursor	4e-223
'10.6.3'	'cell wall.degradation.pectate lyases and polygalacturonases'	3.4.12.8	'PGLR_LYCES Polygalacturonase 2A precursor (PG-2A) (Pectinase) gi|82101|pir||A25534 polygalacturonase (EC 3.2.1.15) precursor - tomato gi|19292|emb|CAA28254.1| unnamed protein product [Lycopersicon esculentum] gi|19298|emb|CAA29148.1| unnamed protein prod	-0.362247		0.261089		0.945645		0.823647		2.88949	significant	6.63794	significant	5.78697	significant	2.77351	significant	3.03333	significant	1-1-3.4.12.8	SGN-U213213	P05117	RecName: Full=Polygalacturonase-2; Short=PG; AltName: Full=PG-2A; AltName: Full=PG-2B; AltName: Full=Pectinase; Flags: Precursor	4e-223	SGN-U213213	P05117	RecName: Full=Polygalacturonase-2; Short=PG; AltName: Full=PG-2A; AltName: Full=PG-2B; AltName: Full=Pectinase; Flags: Precursor	4e-223
'10.6.3'	'cell wall.degradation.pectate lyases and polygalacturonases'	7.1.17.17	'pectate lyase [Malus x domestica] (evalue: 0, score=690.6)'	-0.0441322		0.137519		0.349284		0.617434		1.32677	significant	3.22238	significant	1.91489	significant	1.49328	significant	1.48958	significant	1-1-7.1.17.17	SGN-U212775	BAE48664	Pectate lyase [Prunus mume]	1e-196	No re-sequence	0	0	0
'10.6.3'	'cell wall.degradation.pectate lyases and polygalacturonases'	1.4.6.1	'pectate lyase [Malus x domestica] (evalue: 0, score=690.6)'	-0.205167		-0.194306		0.273028		0.292326		1.08644	significant	3.04808	significant	1.68804	significant	0.736225		1.37369	significant	1-1-1.4.6.1	SGN-U212775	BAE48664	Pectate lyase [Prunus mume]	1e-196	SGN-U212775	BAE48664	Pectate lyase [Prunus mume]	1e-196
'10.6.3'	'cell wall.degradation.pectate lyases and polygalacturonases'	2.2.6.3	'PGLR_LYCES Polygalacturonase 2A precursor (PG-2A) (Pectinase) gi|82101|pir||A25534 polygalacturonase (EC 3.2.1.15) precursor - tomato gi|19292|emb|CAA28254.1| unnamed protein product [Lycopersicon esculentum] gi|19298|emb|CAA29148.1| unnamed protein prod	-0.13561		0.24696		0.397455		0.148468		0.483706		2.75447	significant	2.17133	significant	1.0571	significant	1.24707	significant	1-1-2.2.6.3	SGN-U213213	P05117	RecName: Full=Polygalacturonase-2; Short=PG; AltName: Full=PG-2A; AltName: Full=PG-2B; AltName: Full=Pectinase; Flags: Precursor	4e-223	SGN-U213213	P05117	RecName: Full=Polygalacturonase-2; Short=PG; AltName: Full=PG-2A; AltName: Full=PG-2B; AltName: Full=Pectinase; Flags: Precursor	4e-223
'10.6.3'	'cell wall.degradation.pectate lyases and polygalacturonases'	1.1.6.7	'dbj|BAB59066.1| pectate lyase [Salix gilgiana] (evalue: 0, score=667.9)'	0.312196		0.579236		1.40466	significant	0.797262		1.76297	significant	2.38002	significant	2.88378	significant	2.0397	significant	2.10472	significant	1-1-1.1.6.7	SGN-U214904	XP_002515037	Pectate lyase precursor, putative [Ricinus communis]	8e-196	No re-sequence	0	0	0
'10.6.3'	'cell wall.degradation.pectate lyases and polygalacturonases'	7.4.5.7	'PE59_LYCES Probable pectate lyase P59 precursor gi|280400|pir||S27098 pectate lyase (EC 4.2.2.2) LAT59 - tomato gi|19271|emb|CAA33523.1| P59 protein [Lycopersicon esculentum] (evalue: 0, score=637.9)'	0.786202		0.836485		1.26493	significant	1.21959	significant	1.30055	significant	1.86284	significant	1.34179	significant	1.3777	significant	2.18292	significant	1-1-7.4.5.7	SGN-U215091	P15722	RecName: Full=Probable pectate lyase P59; Flags: Precursor	8e-181	SGN-U215091	P15722	RecName: Full=Probable pectate lyase P59; Flags: Precursor	8e-181
'10.6.3'	'cell wall.degradation.pectate lyases and polygalacturonases'	4.2.5.9	'pir||S46533 polygalacturonase (EC 3.2.1.15) precursor (clone G27.1, G27.2) - common tobacco (evalue: 0, score=669.8)'	0.961876		0.886039		1.12023	significant	1.12783	significant	1.06515	significant	1.30818	significant	1.07756	significant	0.997432		1.13146	significant	1-1-4.2.5.9	SGN-U214937	Q05967	RecName: Full=Polygalacturonase; Short=PG; AltName: Full=Pectinase; Flags: Precursor	4e-189	No re-sequence	0	0	0
'10.6.3'	'cell wall.degradation.pectate lyases and polygalacturonases'	2.4.1.7	'OOOpectate lyase [Malus x domestica] (evalue: 0, score=690.6)'	-0.169116		-0.064454		0.0254402		-0.117154		0.651508		0.998934		0.743856		0.590578		0.491843		1-1-2.4.1.7	No re-sequence	0	0	0	No re-sequence	0	0	0
'10.6.3'	'cell wall.degradation.pectate lyases and polygalacturonases'	7.2.5.7	'PE59_LYCES Probable pectate lyase P59 precursor gi|280400|pir||S27098 pectate lyase (EC 4.2.2.2) LAT59 - tomato gi|19271|emb|CAA33523.1| P59 protein [Lycopersicon esculentum] (evalue: 0, score=637.9)'	-0.111912		0.505596		0.509573		0.334172		0.204606		0.540149		0.157727		0.499701		0.897709		1-1-7.2.5.7	SGN-U215091	P15722	RecName: Full=Probable pectate lyase P59; Flags: Precursor	8e-181	SGN-U215091	P15722	RecName: Full=Probable pectate lyase P59; Flags: Precursor	8e-181
'10.6.3'	'cell wall.degradation.pectate lyases and polygalacturonases'	4.4.11.4	'flag_XH 1-> PEL_TOBAC Pectate lyase precursor gi|280405|pir||S26211 pectate lyase (EC 4.2.2.2) - common tobacco gi|19908|emb|CAA47630.1| pectate lyase [Nicotiana tabacum] gi|19982|emb|CAA43414.1| pectate lyase [Nicotiana tabacum] (evalue: 7e-147, score=5	0.271062		0.163393		0.344731		0.341168		0.124476		0.394611		0.159103		0.0603688		0.071857		1-1-4.4.11.4	SGN-U214548	P40972	RecName: Full=Pectate lyase; Flags: Precursor	3e-146	SGN-U214547	P40972	RecName: Full=Pectate lyase; Flags: Precursor	1e-009
'10.6.3'	'cell wall.degradation.pectate lyases and polygalacturonases'	4.4.5.7	'pectate lyase [Malus x domestica] (evalue: 8.7e-65, score=179.9)'	-0.0936015		-0.167755		0.017174		-0.0766981		0.0534503		0.353457		0.0452993		0.0459538		0.108944		1-1-4.4.5.7	SGN-U224511	AAF63756	pectate lyase [Vitis vinifera]	9e-044	No re-sequence	0	0	0
'10.6.3'	'cell wall.degradation.pectate lyases and polygalacturonases'	2.1.10.7	'flag_XH 1-> pir||JQ1670 polygalacturonase (EC 3.2.1.15) 1 beta chain precursor - tomato gi|170480|gb|AAA34181.1| polygalacturonase isoenzyme 1 beta subunit gi|1762586|gb|AAB39547.1| polygalacturonase isoenzyme 1 beta subunit (evalue: 3.6e-53, score=209.5	0.327684		0.39413		0.397673		0.472962		0.623349		0.33411		0.212666		-0.0103958		-0.13728		1-1-2.1.10.7	SGN-U223263	Q40161	RecName: Full=Polygalacturonase-1 non-catalytic subunit beta; AltName: Full=AroGP1; AltName: Full=Polygalacturonase converter; Short=PG converter; Flags: Precursor	2e-052	SGN-U229812	Q40161	RecName: Full=Polygalacturonase-1 non-catalytic subunit beta; AltName: Full=AroGP1; AltName: Full=Polygalacturonase converter; Short=PG converter; Flags: Precursor	4e-063
'10.6.3'	'cell wall.degradation.pectate lyases and polygalacturonases'	6.2.17.14	'flag_XH 1-> PGLR_LYCES Polygalacturonase 2A precursor (PG-2A) (Pectinase) gi|82101|pir||A25534 polygalacturonase (EC 3.2.1.15) precursor - tomato gi|19292|emb|CAA28254.1| unnamed protein product [Lycopersicon esculentum] gi|19298|emb|CAA29148.1| unnamed	-0.255739		0.517277		-0.0435779		-0.00855468		0.227473		0.258568		0.277968		0.621646		0.388084		1-1-6.2.17.14	SGN-U213212	1403396A	endopolygalacturonase	1e-015	SGN-U213213	P05117	RecName: Full=Polygalacturonase-2; Short=PG; AltName: Full=PG-2A; AltName: Full=PG-2B; AltName: Full=Pectinase; Flags: Precursor	4e-223
'10.6.3'	'cell wall.degradation.pectate lyases and polygalacturonases'	3.4.6.16	'pectate lyase [Malus x domestica] (evalue: 8.7e-65, score=179.9)'	0.148573		0.262907		0.243341		0.255968		0.0367		0.214289		0.00118914		0.0258177		0.149945		1-1-3.4.6.16	SGN-U224511	AAF63756	pectate lyase [Vitis vinifera]	9e-044	No re-sequence	0	0	0
'10.6.3'	'cell wall.degradation.pectate lyases and polygalacturonases'	2.3.4.4	'dbj|BAB59066.1| pectate lyase [Salix gilgiana] (evalue: 0, score=667.9)'	0.117822		-0.0427222		0.308203		0.141445		-0.206647		0.0944723		-0.0456641		-0.27791		-0.34648		1-1-2.3.4.4	SGN-U214904	XP_002515037	Pectate lyase precursor, putative [Ricinus communis]	8e-196	SGN-U214904	XP_002515037	Pectate lyase precursor, putative [Ricinus communis]	8e-196
'10.6.3'	'cell wall.degradation.pectate lyases and polygalacturonases'	1.1.16.17	'flag_XH 1-> [1 EST]2->[2 ESTs]'	0.174233		0.172098		0.253605		0.130539		0.0180777		0.0733491		0.119903		0.214598		0.0669536		1-1-1.1.16.17	SGN-U230583	0	no hits found	0	SGN-U241822	XP_002515219	Polygalacturonase precursor, putative [Ricinus communis]	6e-057
'10.6.3'	'cell wall.degradation.pectate lyases and polygalacturonases'	3.1.4.6	'flag_XH 1-> pir||S47965 polygalacturonase inhibitor protein - tomato gi|469457|gb|AAA53547.1| polygalacturonase inhibitor protein (evalue: 0, score=656)2->[1 EST]'	-0.0930686		-0.0705596		-0.179415		-0.0059894		-0.243356		-0.0191734		-0.213694		-0.13096		-0.224402		1-1-3.1.4.6	SGN-U215373	AAA53547	polygalacturonase inhibitor protein	2e-186	SGN-U233219	AAA53547	polygalacturonase inhibitor protein	2e-053
'10.6.3'	'cell wall.degradation.pectate lyases and polygalacturonases'	8.1.2.20	'pectate lyase [Malus x domestica] (evalue: 0, score=652.9)'	-0.0350817		0.0759132		-0.153814		0.200259		-0.0227897		-0.170547		-0.018573		0.0907358		-0.364838		1-1-8.1.2.20	SGN-U212774	AAM12784	putative pectate-lyase [Capsicum annuum]	4e-144	No re-sequence	0	0	0
'10.6.3'	'cell wall.degradation.pectate lyases and polygalacturonases'	8.1.7.20	'OOOpectate lyase [Malus x domestica] (evalue: 0, score=690.6)'	-0.339982		-0.639629		-0.00715508		-0.41688		-0.286685		-0.236882		-0.435043		-0.267953		-0.260504		1-1-8.1.7.20	No re-sequence	0	0	0	No re-sequence	0	0	0
'10.6.3'	'cell wall.degradation.pectate lyases and polygalacturonases'	3.1.8.3	'flag_XH 1-> putative protein [Arabidopsis thaliana] gi|28059069|gb|AAO29984.1| putative protein [Arabidopsis thaliana] (evalue: 1.1e-50, score=201.8)2->polygalacturonase, putative [Arabidopsis thaliana] (evalue: 6e-57, score=222.6)'	-0.232499		-0.259503		-0.117891		-0.304314		-0.215374		-0.248304		-0.186699		-0.434234		0.10538		1-1-3.1.8.3	SGN-U222208	XP_002526753	pentatricopeptide repeat-containing protein, putative [Ricinus communis]	3e-056	SGN-U229012	NP_567055	glycoside hydrolase family 28 protein / polygalacturonase (pectinase) family protein [Arabidopsis thaliana]	3e-056
'10.6.3'	'cell wall.degradation.pectate lyases and polygalacturonases'	2.2.8.21	'jjjpir||T04320 polygalacturonase (EC 3.2.1.15) TAPG4 - tomato gi|2459815|gb|AAC28905.1| polygalacturonase 4 [Lycopersicon esculentum] (evalue: 6.5e-86, score=316.2)'	0.124964		0.116873		-0.103349		-0.00737687		-0.207193		-0.27644		0.00455785		0.0586686		-0.170809		1-1-2.2.8.21	SGN-U221801	AAC28905	polygalacturonase 4 [Lycopersicon esculentum]	3e-085	No re-sequence	0	0	0
'10.6.3'	'cell wall.degradation.pectate lyases and polygalacturonases'	8.2.17.14	'flag_XH 1-> pectate lyase [Malus x domestica] (evalue: 0, score=652.9)2->pectate lyase [Malus x domestica] (evalue: 0, score=690.6)'	-0.247165		0.0361243		-0.491461		0.130507		-0.0688108		-0.340346		-0.0216134		0.230886		0.179646		1-1-8.2.17.14	SGN-U212774	AAM12784	putative pectate-lyase [Capsicum annuum]	4e-144	SGN-U212775	BAE48664	Pectate lyase [Prunus mume]	1e-196
'10.6.3'	'cell wall.degradation.pectate lyases and polygalacturonases'	4.2.8.21	'pir||T04320 polygalacturonase (EC 3.2.1.15) TAPG4 - tomato gi|2459815|gb|AAC28905.1| polygalacturonase 4 [Lycopersicon esculentum] (evalue: 6.5e-86, score=316.2)'	-0.0609496		-0.281694		0.251273		0.179602		0.112795		-0.395586		0.077125		-0.209063		-0.598867		1-1-4.2.8.21	SGN-U221801	AAC28905	polygalacturonase 4 [Lycopersicon esculentum]	3e-085	No re-sequence	0	0	0
'10.6.3'	'cell wall.degradation.pectate lyases and polygalacturonases'	1.2.12.1	'pir||JQ1670 polygalacturonase (EC 3.2.1.15) 1 beta chain precursor - tomato gi|170480|gb|AAA34181.1| polygalacturonase isoenzyme 1 beta subunit gi|1762586|gb|AAB39547.1| polygalacturonase isoenzyme 1 beta subunit (evalue: 8.9e-64, score=244.6)'	-0.00663223		-0.418982		-0.311685		-0.0707991		-0.522531		-0.536458		-0.766258		-0.811162		-0.710182		1-1-1.2.12.1	No re-sequence	0	0	0	SGN-U229812	Q40161	RecName: Full=Polygalacturonase-1 non-catalytic subunit beta; AltName: Full=AroGP1; AltName: Full=Polygalacturonase converter; Short=PG converter; Flags: Precursor	4e-063
'10.6.3'	'cell wall.degradation.pectate lyases and polygalacturonases'	8.2.3.5	'pectate lyase [Malus x domestica] (evalue: 0, score=690.6)'	0.0241759		-0.0308134		-0.876594		-0.593519		-0.371298		-1.12425	significant	0.115075		-0.0150075		0.633186		1-1-8.2.3.5	No re-sequence	0	0	0	SGN-U212775	BAE48664	Pectate lyase [Prunus mume]	1e-196

## Sheet: log2 rel 7DAP Lipid-wax
Sort Name	BINCODE	NAME	Ses_TOM1.Identifier	DESCRIPTION	log2 WT 17DAP/7DAP	significant P<0.05	log2 WT 27DAP/7DAP	significant P<0.05	MG, log2 WT 39DAP/7DAP	significant P<0.05	B-1, log2 WT 41DAP/7DAP	significant P<0.05	B, log2 WT 42DAP/7DAP	significant P<0.05	B+1, log2 WT 43DAP/7DAP	significant P<0.05	B+5, log2 WT 47DAP/7DAP	significant P<0.05	B+10, log2 WT 52DAP/7DAP	significant P<0.05	B+15, log2 WT 57DAP/7DAP	significant P<0.05	TOM1 probe ID	5' Unigene	5' BLAST GB acc#	5' BLAST description	5' BLAST e value	5' Unigene	3' BLAST GB acc#	3' BLAST description	3' BLAST e value
? LTP posible probe chimera	'11.6'	'lipid metabolism.lipid transfer proteins etc'	5.4.2.13	'HHHlipid transfer protein - related [Arabidopsis thaliana] gi|7486421|pir||T02386 hypothetical protein At2g44300 [imported] - Arabidopsis thaliana gi|3128176|gb|AAC16080.1| unknown protein [Arabidopsis thaliana] gi|30017223|gb|AAP12845.1| At2g44300 [Arab	-0.425981		0.687837		0.026297		-0.569332		0.733419		1.0137		0.891845		2.05634	significant	1.78461	significant	1-1-5.4.2.13	This probe a potential chimera	0	0	0	0	0	0	0
LTP	'11.6'	'lipid metabolism.lipid transfer proteins etc'	7.1.9.4	'lipid transfer protein LTP1 precursor [Capsicum annuum] (evalue: 3.9e-53, score=209.5)'	0.239279		0.602242		0.726837		0.639396		1.09673	significant	0.39768		0.551959		0.567389		0.714237		1-1-7.1.9.4	SGN-U213641	AAD18029	lipid transfer protein LTP1 precursor [Capsicum annuum]	7e-051	SGN-U213641	AAD18029	lipid transfer protein LTP1 precursor [Capsicum annuum]	7e-051
LTP	'11.6'	'lipid metabolism.lipid transfer proteins etc'	4.3.2.6	'lipid transfer protein LTP1 precursor [Capsicum annuum] (evalue: 3.9e-53, score=209.5)'	0.0851595		0.134311		0.353643		0.38892		0.680674		0.269351		0.430783		0.546909		0.663619		1-1-4.3.2.6	SGN-U213641	AAD18029	lipid transfer protein LTP1 precursor [Capsicum annuum]	7e-051	SGN-U213641	AAD18029	lipid transfer protein LTP1 precursor [Capsicum annuum]	7e-051
LTP	'11.6'	'lipid metabolism.lipid transfer proteins etc'	8.1.13.8	'NLT2_TOBAC NONSPECIFIC LIPID-TRANSFER PROTEIN 2 PRECURSOR (LTP 2) gi|322763|pir||S29227 lipid transfer protein - common tobacco gi|218292|dbj|BAA03044.1| lipid transfer protein [Nicotiana tabacum] (evalue: 7.9e-39, score=162.2)'	0.199551		0.24988		0.197911		0.256185		0.288112		0.163084		0.258495		0.194948		0.36444		1-1-8.1.13.8	SGN-U217109	Q03461	RecName: Full=Non-specific lipid-transfer protein 2; Short=LTP 2; Flags: Precursor	3e-038	No re-sequence	0	0	0
LTP	'11.6'	'lipid metabolism.lipid transfer proteins etc'	4.2.2.14	'emb|CAG14984.1| putative lipid transfer protein GPI-anchored [Cicer arietinum] (evalue: 1.2e-35, score=151.8)'	-0.308749		-0.444613		0.0064542		-0.209956		0.116496		-0.039331		-0.124809		-0.214617		-0.170966		1-1-4.2.2.14	SGN-U216923	CAG14984	putative lipid transfer protein GPI-anchored [Cicer arietinum]	5e-035	SGN-U216923	CAG14984	putative lipid transfer protein GPI-anchored [Cicer arietinum]	5e-035
LTP	'11.6'	'lipid metabolism.lipid transfer proteins etc'	6.4.8.1	'flag_XH 1-> putative non-specific lipid transfer protein StnsLTP [Solanum tuberosum] (evalue: 4.5e-53, score=209.1)2->[1 EST]'	0.131254		0.0166534		0.0875135		0.00347404		0.0389778		-0.0436672		-0.0882621		-0.0142392		-0.123679		1-1-6.4.8.1	SGN-U216420	AAM82606	putative non-specific lipid transfer protein StnsLTP [Solanum tuberosum]	2e-052	SGN-U233542	AAM82606	putative non-specific lipid transfer protein StnsLTP [Solanum tuberosum]	7e-019
LTP	'11.6'	'lipid metabolism.lipid transfer proteins etc'	8.1.17.4	'lipid transfer protein LTP1 precursor [Capsicum annuum] (evalue: 3.9e-53, score=209.5)'	-0.0515183		-0.0886223		-0.00321097		0.122106		-0.187436		0.257931		-0.208083		-0.370685		-0.290327		1-1-8.1.17.4	SGN-U213641	AAD18029	lipid transfer protein LTP1 precursor [Capsicum annuum]	7e-051	SGN-U213641	AAD18029	lipid transfer protein LTP1 precursor [Capsicum annuum]	7e-051
LTP	'11.6'	'lipid metabolism.lipid transfer proteins etc'	5.4.4.11	'lipid transfer protein 2 [Lycopersicon pennellii] (evalue: 2.2e-56, score=220.7)'	-0.387309		-0.38702		-0.441928		-0.455173		-0.200913		-0.547672		-0.605031		-0.548798		-0.45553		1-1-5.4.4.11	SGN-U212736	CAJ19705	non-specific lipid transfer protein [Solanum lycopersicum]	2e-060	SGN-U212736	CAJ19705	non-specific lipid transfer protein [Solanum lycopersicum]	2e-060
LTP	'11.6'	'lipid metabolism.lipid transfer proteins etc'	6.4.15.14	'lipid transfer protein 2 [Lycopersicon pennellii] (evalue: 2.2e-56, score=220.7)'	-0.608491		-0.323667		-0.681674		-0.718077		-0.421355		-0.843121		-1.1	significant	-0.988474		-0.251927		1-1-6.4.15.14	SGN-U212736	CAJ19705	non-specific lipid transfer protein [Solanum lycopersicum]	2e-060	SGN-U212736	CAJ19705	non-specific lipid transfer protein [Solanum lycopersicum]	2e-060
LTP	'11.6'	'lipid metabolism.lipid transfer proteins etc'	3.4.3.3	'lipid transfer protein LTP1 precursor [Capsicum annuum] (evalue: 3.9e-53, score=209.5)'	-0.10575		-0.725422		0.104171		1.0698		-0.846757		-1.01149		-0.437724		-0.696353		-0.350204		1-1-3.4.3.3	SGN-U213641	AAD18029	lipid transfer protein LTP1 precursor [Capsicum annuum]	7e-051	SGN-U213641	AAD18029	lipid transfer protein LTP1 precursor [Capsicum annuum]	7e-051
wax	'16.7'	'secondary metabolism.wax'	5.4.7.17	'putative 3-ketoacyl-CoA reductase 1 [Brassica napus] (evalue: 2e-122, score=441.4)'	-0.391288		-0.785526		0.326498		-0.00865638		2.36764	significant	2.45094	significant	1.06621	significant	0.0910757		0.879171		1-1-5.4.7.17	SGN-U215119	AAY23354	3-ketoacyl-CoA reductase 1 [Gossypium hirsutum]	2e-155	No re-sequence	0	0	0
wax	'16.7'	'secondary metabolism.wax'	8.2.14.16	'CER1 protein [Arabidopsis thaliana] (evalue: 0, score=828.9)'	-0.394875		-0.0551729		-0.0200356		-0.233124		0.371442		0.0128785		0.222787		0.00447779		0.221028		1-1-8.2.14.16	SGN-U213404	XP_002526512	sterol desaturase, putative [Ricinus communis]	3e-249	SGN-U213404	XP_002526512	sterol desaturase, putative [Ricinus communis]	3e-249
wax	'16.7'	'secondary metabolism.wax'	8.3.4.17	'CER1 protein [Arabidopsis thaliana] (evalue: 0, score=828.9)'	-0.581028		0.265373		-0.224711		-0.317452		0.369831		0.259832		0.44733		1.26968	significant	0.806027		1-1-8.3.4.17	SGN-U213404	XP_002526512	sterol desaturase, putative [Ricinus communis]	3e-249	No re-sequence	0	0	0
wax	'16.7'	'secondary metabolism.wax'	1.3.5.7	'short chain dehydrogenase/reductase family protein (b-keto acyl reductase, putative) [Arabidopsis thaliana] gi|21594872|gb|AAM66051.1| unknown [Arabidopsis thaliana] (evalue: 1.1e-61, score=238.8)'	0.509234		0.0413869		0.739572		0.834697		0.307231		-0.0494396		-0.156046		-0.0599666		-0.555284		1-1-1.3.5.7	SGN-U219448	XP_002515028	steroid dehydrogenase, putative [Ricinus communis]	1e-071	SGN-U219448	XP_002515028	steroid dehydrogenase, putative [Ricinus communis]	1e-071
wax	'16.7'	'secondary metabolism.wax'	7.2.20.1	'CER1 protein [Arabidopsis thaliana] (evalue: 0, score=742.3)'	1.22333		1.8734	significant	1.14012		2.05729	significant	0.131456		0.407883		0.852843		0.430852		1.15969		1-1-7.2.20.1	SGN-U215098	XP_002526512	sterol desaturase, putative [Ricinus communis]	3e-228	SGN-U215098	XP_002526512	sterol desaturase, putative [Ricinus communis]	3e-228
wax	'16.7'	'secondary metabolism.wax'	8.3.9.16	'wax synthase isoform 1 [Vitis vinifera] (evalue: 6.9e-66, score=253.8)'	0.0745692		0.161449		0.219829		-0.0418031		0.11924		-0.0883164		0.0770768		0.207837		0.339264		1-1-8.3.9.16	SGN-U217447	XP_002532420	acyltransferase, putative [Ricinus communis]	3e-083	SGN-U217447	XP_002532420	acyltransferase, putative [Ricinus communis]	3e-083
wax	'16.7'	'secondary metabolism.wax'	5.1.2.8	'At1g68530/T26J14_10 [Arabidopsis thaliana] gi|20334738|gb|AAM16230.1| At1g68530/T26J14_10 [Arabidopsis thaliana] (evalue: 0, score=872.1)'	-0.0295583		0.421341		-0.0732282		-0.0588373		-0.0795824		-0.149347		-0.167823		0.0666114		0.170678		1-1-5.1.2.8	SGN-U215204	ACT21783	CER6 [Solanum lycopersicum]	3e-287	SGN-U215204	ACT21783	CER6 [Solanum lycopersicum]	3e-287
wax	'16.7'	'secondary metabolism.wax'	8.3.13.2	'CER1 protein [Arabidopsis thaliana] (evalue: 0, score=811.6)'	-0.0510001		-0.237262		-0.0508228		-0.137451		-0.10296		-0.0716394		-0.180136		-0.0873645		-0.136961		1-1-8.3.13.2	SGN-U213739	XP_002526512	sterol desaturase, putative [Ricinus communis]	2e-249	No re-sequence	0	0	0
wax	'16.7'	'secondary metabolism.wax'	6.4.9.12	'flag_XH 1-> CER1 protein, putative [Arabidopsis thaliana] gi|22900949|gb|AAN06975.1| cuticle protein [Arabidopsis thaliana] gi|37051339|dbj|BAC81644.1| YORE-YORE protein [Arabidopsis thaliana] (evalue: 3e-94, score=298.9)2->pir||T04146 glossy1 homolog -	0.162332		0.249394		0.161651		0.199216		-0.265838		-0.00656681		-0.477628		-0.572781		-0.687097		1-1-6.4.9.12	SGN-U225779	XP_002528208	sterol desaturase, putative [Ricinus communis]	6e-082	SGN-U225059	AAB87722	glossy1 homolog [Oryza sativa]	9e-065
wax	'16.7'	'secondary metabolism.wax'	4.3.18.11	'wax synthase isoform 1 [Vitis vinifera] (evalue: 6.9e-66, score=253.8)'	-0.170242		0.021241		-0.32972		-0.0234207		-0.346844		-0.168739		-0.284478		-0.204266		-0.237827		1-1-4.3.18.11	No re-sequence	0	0	0	SGN-U217447	XP_002532420	acyltransferase, putative [Ricinus communis]	3e-083
	'11.9.3'	'lipid metabolism.lipid degradation.lysophospholipases'	3.4.20.2	'glycerophosphodiester phosphodiesterase -related [Arabidopsis thaliana] gi|25406323|pir||D96770 hypothetical protein F1O17.12 [imported] - Arabidopsis thaliana gi|12324904|gb|AAG52406.1| putative glycerophosphodiester phosphodiesterase; 42559-40170 [Arab	-0.486043		0.700793		0.523817		-0.185786		1.14495	significant	1.66105	significant	1.62547	significant	1.99729	significant	2.58508	significant	1-1-3.4.20.2	SGN-U216735	XP_002514650	glycerophosphoryl diester phosphodiesterase, putative [Ricinus communis]	4e-154	SGN-U216735	XP_002514650	glycerophosphoryl diester phosphodiesterase, putative [Ricinus communis]	4e-154
	'11.9.4.3'	'lipid metabolism.lipid degradation.beta-oxidation.enoyl CoA hydratase'	5.4.14.9	'enoyl-CoA hydratase/isomerase family [Arabidopsis thaliana] gi|7488070|pir||D71406 probable carnitine racemase - Arabidopsis thaliana gi|2244799|emb|CAB10222.1| carnitine racemase like protein [Arabidopsis thaliana] gi|7268149|emb|CAB78485.1| carnitine r	0.392771		0.714801		0.445139		0.711908		1.05613	significant	0.770026		0.158696		0.267464		0.160598		1-1-5.4.14.9	No re-sequence	0	0	0	SGN-U218236	NP_193179	IBR10 (INDOLE-3-BUTYRIC ACID RESPONSE 10); catalytic/ dodecenoyl-CoA delta-isomerase [Arabidopsis thaliana]	1e-069
	'11.1.10'	'lipid metabolism.FA synthesis and FA elongation.beta ketoacyl CoA synthase'	6.2.14.10	'flag_XH 1-> emb|CAC84082.1| putative beta-ketoacyl-CoA synthase [Antirrhinum majus] (evalue: 1e-147, score=524.2)2->fiddlehead-like protein [Gossypium hirsutum] (evalue: 4.4e-49, score=196.1)'	0.493279		0.8484		0.417386		0.481196		0.862132		0.705995		0.378949		-0.00128582		0.10836		1-1-6.2.14.10	SGN-U219184	CAC84082	putative beta-ketoacyl-CoA synthase [Antirrhinum majus]	2e-146	SGN-U225095	XP_002516167	acyltransferase, putative [Ricinus communis]	1e-049
	'11.3'	'lipid metabolism.Phospholipid synthesis'	5.1.4.18	'flag_XH 1-> pir||S71467 diacylglycerol kinase (EC 2.7.1.107) ATDGK1 - Arabidopsis thaliana gi|1374772|dbj|BAA09856.1| diacylglycerol kinase [Arabidopsis thaliana] (evalue: 6.5e-85, score=315.5)2->[1 EST]'	0.748827		1.66741	significant	0.841225		1.12273		0.850806		0.272717		0.447012		1.52637	significant	1.10776		1-1-5.1.4.18	SGN-U220689	XP_002514684	diacylglycerol kinase, theta, putative [Ricinus communis]	9e-086	SGN-U236496	XP_002514684	diacylglycerol kinase, theta, putative [Ricinus communis]	7e-067
	'11.2.4'	'lipid metabolism.FA desaturation.omega 6 desaturase'	5.4.7.4	'FD6C_BRANA Omega-6 fatty acid desaturase, chloroplast precursor gi|7433281|pir||T08136 probable omega-6 desaturase (EC 1.14.99.-) precursor, chloroplast - rape gi|457631|gb|AAA50157.1| omega-6 desaturase (evalue: 0, score=669.5)'	-0.774261		0.031911		-0.251458		-0.902673		0.748337		0.40862		0.896529		1.51211	significant	1.63659	significant	1-1-5.4.7.4	SGN-U215717	AAW63039	plastidial delta-12 oleate desaturase [Olea europaea]	8e-198	No re-sequence	0	0	0
	'11.9.3'	'lipid metabolism.lipid degradation.lysophospholipases'	8.4.6.10	'flag_XH 1-> dbj|BAD09541.1| putative shoot gravitropism 2 [Oryza sativa (japonica cultivar-group)] (evalue: 5.8e-57, score=223)2->shoot gravitropism 2 [Arabidopsis thaliana] gi|16904659|dbj|BAB71959.1| shoot gravitropism 2 [Arabidopsis thaliana] (evalue	0.34828		0.485202		0.380368		0.456126		0.703943		1.42517	significant	1.75859	significant	1.02942	significant	1.28901	significant	1-1-8.4.6.10	SGN-U223843	NP_174433	SGR2 (SHOOT GRAVITROPISM 2); phospholipase A1 [Arabidopsis thaliana]	1e-032	SGN-U217775	NP_174433	SGR2 (SHOOT GRAVITROPISM 2); phospholipase A1 [Arabidopsis thaliana]	5e-071
	'11.2.3'	'lipid metabolism.FA desaturation.omega 3 desaturase'	6.1.3.6	'flag_XH 1-> FD3E_TOBAC Omega-3 fatty acid desaturase, endoplasmic reticulum gi|1084421|pir||JC2555 omega-3 fatty acid desaturase - common tobacco (cv. SR1) gi|599592|dbj|BAA05515.1| microsomal omega-3 acid desaturase [Nicotiana tabacum] gi|21668484|dbj|B	0.520241		0.543032		0.2781		-0.249739		0.658673		1.22081	significant	0.653719		0.809239		1.71929	significant	1-1-6.1.3.6	SGN-U214609	ABX24525	omega-3 fatty acid desaturase [Solanum lycopersicum]	9e-128	SGN-U217626	ABX24525	omega-3 fatty acid desaturase [Solanum lycopersicum]	4e-098
	'11.1.10'	'lipid metabolism.FA synthesis and FA elongation.beta ketoacyl CoA synthase'	7.3.6.11	'beta-ketoacyl-CoA synthase, putative [Arabidopsis thaliana] gi|10177945|dbj|BAB11304.1| beta-ketoacyl-CoA synthase [Arabidopsis thaliana] gi|15983491|gb|AAL11613.1| AT5g43760/MQD19_11 [Arabidopsis thaliana] gi|23297625|gb|AAN12994.1| beta-ketoacyl-CoA sy	-0.0429941		-0.169141		0.407511		0.289157		0.60069		1.02067	significant	0.549102		0.322631		0.300887		1-1-7.3.6.11	SGN-U216218	ACC60973	beta-ketoacyl-CoA synthase [Helianthus annuus]	5e-167	SGN-U216218	ACC60973	beta-ketoacyl-CoA synthase [Helianthus annuus]	5e-167
	'11.3'	'lipid metabolism.Phospholipid synthesis'	8.2.16.12	'glycerol-3-phosphate acyltransferase [Lycopersicon esculentum] (evalue: 6e-114, score=412.5)'	0.26631		0.205856		0.35339		0.475886		0.557435		0.573506		0.377317		0.254034		0.613033		1-1-8.2.16.12	SGN-U220664	ABU55009	glycerol-3-phosphate acyltransferase [Hippophae rhamnoides]	2e-109	SGN-U220664	ABU55009	glycerol-3-phosphate acyltransferase [Hippophae rhamnoides]	2e-109
	'11.9.2'	'lipid metabolism.lipid degradation.lipases'	1.2.4.2	'lipase (class 3) family [Arabidopsis thaliana] gi|25405467|pir||F96552 hypothetical protein F5D21.19 [imported] - Arabidopsis thaliana gi|12325376|gb|AAG52635.1| hypothetical protein; 69776-68193 [Arabidopsis thaliana] gi|15983396|gb|AAL11566.1| At1g5144	0.257991		0.351273		0.569773		0.374999		0.474213		0.404074		0.285272		0.312721		0.727374		1-1-1.2.4.2	No re-sequence	0	0	0	SGN-U214984	NP_564590	lipase class 3 family protein [Arabidopsis thaliana]	1e-178
	'11.2.4'	'lipid metabolism.FA desaturation.omega 6 desaturase'	8.2.3.15	'flag_XH 1-> pir||T07009 omega-6 fatty acid desaturase (EC 1.14.99.-) defense-related - tomato gi|1161568|emb|CAA64414.1| lipid desaturase-like protein [Lycopersicon esculentum] (evalue: 2e-105, score=384.4)2->pir||T07009 omega-6 fatty acid desaturase (EC	0.731461		-0.590812		0.666949		-0.861228		0.450678		0.00868753		-0.433683		-0.419698		-1.91289	significant	1-1-8.2.3.15	SGN-U214193	AAT72296	microsomal omega-6-desaturase [Nicotiana tabacum]	5e-101	SGN-U214190	CAA64414	lipid desaturase-like protein [Solanum lycopersicum]	2e-097
	'11.8'	'lipid metabolism.'exotics' (steroids, squalene etc)'	6.3.1.1	'sulfotransferase family [Arabidopsis thaliana] gi|9958058|gb|AAG09547.1| Similar to steroid sulfotransferases [Arabidopsis thaliana] (evalue: 3.2e-26, score=119)'	0.137454		0.283683		0.455961		0.228968		0.440236		0.300464		0.265788		0.449781		0.26534		1-1-6.3.1.1	No re-sequence	0	0	0	SGN-U230188	NP_172799	ST4B (SULFOTRANSFERASE 4B); brassinosteroid sulfotransferase/ sulfotransferase [Arabidopsis thaliana]	1e-025
	'11.9.3'	'lipid metabolism.lipid degradation.lysophospholipases'	8.3.1.21	'flag_XH 1-> expressed protein [Arabidopsis thaliana] gi|34395718|sp|Q9FJ62|GLQ1_ARATH Probable glycerophosphoryl diester phosphodiesterase 1 precursor gi|9758180|dbj|BAB08565.1| gene_id:MTE17.19~pir||T04792~similar to unknown protein [Arabidopsis thalian	-0.119652		0.144423		-0.0508454		-0.180475		0.437292		0.240268		0.460203		0.569836		0.988874		1-1-8.3.1.21	SGN-U215624	BAE53680	putative glycerophosphoryl diester phosphodiesterase family protein [Nicotiana tabacum]	6e-147	SGN-U219870	BAE53680	putative glycerophosphoryl diester phosphodiesterase family protein [Nicotiana tabacum]	1e-085
	'11.8'	'lipid metabolism.'exotics' (steroids, squalene etc)'	3.2.14.6	'quinone reductase family [Arabidopsis thaliana] gi|8843802|dbj|BAA97350.1| 1,4-benzoquinone reductase-like [Arabidopsis thaliana] gi|17381198|gb|AAL36411.1| putative light harvesting pigment protein [Arabidopsis thaliana] gi|20465807|gb|AAM20008.1| putat	-0.147172		-0.0797645		0.0544339		0.162555		0.435212		-0.130072		0.172377		0.0702153		0.0790464		1-1-3.2.14.6	SGN-U220669	XP_002525624	Flavoprotein wrbA, putative [Ricinus communis]	2e-089	SGN-U220669	XP_002525624	Flavoprotein wrbA, putative [Ricinus communis]	2e-089
	'11.5'	'lipid metabolism.glyceral metabolism'	7.4.17.19	'glycerol kinase -related [Arabidopsis thaliana] gi|25287497|pir||D96836 probable glycerol kinase, 69575-71670 [imported] - Arabidopsis thaliana gi|6730733|gb|AAF27123.1| putative glycerol kinase; 69575-71670 [Arabidopsis thaliana] gi|30314022|gb|AAO61418	0.416278		0.549171		0.473417		0.328506		0.401226		0.394317		0.219912		0.432079		0.0717705		1-1-7.4.17.19	No re-sequence	0	0	0	SGN-U216479	XP_002517681	glycerol kinase, putative [Ricinus communis]	8e-233
	'11.1.7'	'lipid metabolism.FA synthesis and FA elongation.ACP thioesterase'	8.3.17.12	'OOOacyl-ACP thioesterase [Capsicum chinense] (evalue: 3e-144, score=513.5)'	-0.349924		0.499401		-0.168481		-0.272733		0.391495		0.23088		0.401414		1.38215	significant	1.25342	significant	1-1-8.3.17.12	This probe was contaminated by E coli genome sequences	0	0	0	0	0	0	0
	'11.9.3'	'lipid metabolism.lipid degradation.lysophospholipases'	1.2.19.17	'PDA1_MAIZE Phospholipase D alpha 1 (PLD alpha 1) (Choline phosphatase 1) (Phosphatidylcholine-hydrolyzing phospholipase D 1) gi|7489797|pir||T03659 phospholipase D (EC 3.1.4.4) - maize gi|1020409|dbj|BAA11135.1| phospholipase D [Zea mays] (evalue: 5e-109	0.089851		0.0577684		-0.102691		0.252981		0.389058		-0.132288		0.197289		0.0924009		-0.399496		1-1-1.2.19.17	SGN-U223536	BAE79735	phospholipase D alpha 2 [Arachis hypogaea]	1e-110	No re-sequence	0	0	0
	'11.9.2'	'lipid metabolism.lipid degradation.lipases'	5.2.8.14	'lipase (class 3) family [Arabidopsis thaliana] gi|25405467|pir||F96552 hypothetical protein F5D21.19 [imported] - Arabidopsis thaliana gi|12325376|gb|AAG52635.1| hypothetical protein; 69776-68193 [Arabidopsis thaliana] gi|15983396|gb|AAL11566.1| At1g5144	0.616776		0.506987		0.271947		0.54562		0.34647		0.361792		0.178065		0.0832255		0.0314624		1-1-5.2.8.14	SGN-U214984	NP_564590	lipase class 3 family protein [Arabidopsis thaliana]	1e-178	SGN-U214984	NP_564590	lipase class 3 family protein [Arabidopsis thaliana]	1e-178
	'11.5'	'lipid metabolism.glyceral metabolism'	7.4.18.16	'glycerol kinase -related [Arabidopsis thaliana] gi|25287497|pir||D96836 probable glycerol kinase, 69575-71670 [imported] - Arabidopsis thaliana gi|6730733|gb|AAF27123.1| putative glycerol kinase; 69575-71670 [Arabidopsis thaliana] gi|30314022|gb|AAO61418	0.0367324		0.0739812		0.32261		-0.0153275		0.343413		0.238779		0.212778		-0.0497131		0.0410182		1-1-7.4.18.16	SGN-U216479	XP_002517681	glycerol kinase, putative [Ricinus communis]	8e-233	SGN-U216479	XP_002517681	glycerol kinase, putative [Ricinus communis]	8e-233
	'11.8'	'lipid metabolism.'exotics' (steroids, squalene etc)'	6.2.17.8	'oxidoreductase, zinc-binding dehydrogenase family [Arabidopsis thaliana] gi|11358743|pir||T49047 quinone reductase-like protein - Arabidopsis thaliana gi|7594524|emb|CAB88049.1| quinone reductase-like protein [Arabidopsis thaliana] gi|24030344|gb|AAN4133	0.0201298		0.427335		0.341172		-0.0781086		0.336561		0.788084		0.742079		0.818422		1.41329	significant	1-1-6.2.17.8	SGN-U214816	NP_191205	oxidoreductase, zinc-binding dehydrogenase family protein [Arabidopsis thaliana]	3e-139	SGN-U214816	NP_191205	oxidoreductase, zinc-binding dehydrogenase family protein [Arabidopsis thaliana]	3e-139
	'11.9.4.14'	'lipid metabolism.lipid degradation.beta-oxidation.enoyl isomerase'	2.3.16.13	'enoyl-CoA hydratase/isomerase family [Arabidopsis thaliana] gi|10177390|dbj|BAB10591.1| enoyl CoA hydratase-like protein [Arabidopsis thaliana] gi|18252833|gb|AAL62343.1| enoyl CoA hydratase-like protein [Arabidopsis thaliana] gi|25084271|gb|AAN72209.1|	-0.0264383		0.457309		0.364479		-0.229995		0.328547		0.379158		0.613101		0.955971		1.23113	significant	1-1-2.3.16.13	SGN-U217048	NP_199142	ATDCI1 (DELTA(3,5),DELTA(2,4)-DIENOYL-COA ISOMERASE 1); delta3,5-delta2,4-dienoyl-CoA isomerase/ enoyl-CoA hydratase [Arabidopsis thaliana]	3e-107	SGN-U217048	NP_199142	ATDCI1 (DELTA(3,5),DELTA(2,4)-DIENOYL-COA ISOMERASE 1); delta3,5-delta2,4-dienoyl-CoA isomerase/ enoyl-CoA hydratase [Arabidopsis thaliana]	3e-107
	'11.1.10'	'lipid metabolism.FA synthesis and FA elongation.beta ketoacyl CoA synthase'	8.2.14.10	'emb|CAC84082.1| putative beta-ketoacyl-CoA synthase [Antirrhinum majus] (evalue: 1e-147, score=524.2)'	-0.07803		0.374003		0.367661		0.0451433		0.31336		0.508357		0.129678		-0.0735386		0.0997296		1-1-8.2.14.10	SGN-U219184	CAC84082	putative beta-ketoacyl-CoA synthase [Antirrhinum majus]	2e-146	No re-sequence	0	0	0
	'11.9.3'	'lipid metabolism.lipid degradation.lysophospholipases'	1.2.10.11	'pir||T07425 phosphoinositide-specific phospholipase C (EC 3.1.4.-) plc3 - potato gi|2853039|emb|CAA63954.1| phosphoinositide-specific phospholipase C [Solanum tuberosum] (evalue: 3e-111, score=403.3)'	0.372072		0.129771		0.149625		0.646022		0.306518		0.344673		0.170506		0.266623		-0.128372		1-1-1.2.10.11	SGN-U222589	ABW81001	PI-phospholipase C PLC3 [Solanum lycopersicum]	1e-112	No re-sequence	0	0	0
	'11.1.8'	'lipid metabolism.FA synthesis and FA elongation.acyl coa ligase'	8.4.19.2	'putative acyl-CoA synthetase [Capsicum annuum] (evalue: 0, score=921)'	0.262063		0.423259		0.286191		0.271783		0.245194		-0.000785343		0.379158		0.273334		0.322737		1-1-8.4.19.2	SGN-U212621	AAL29212	putative acyl-CoA synthetase [Capsicum annuum]	6e-266	SGN-U212621	AAL29212	putative acyl-CoA synthetase [Capsicum annuum]	6e-266
	'11.9.2'	'lipid metabolism.lipid degradation.lipases'	6.4.6.11	'triacylglycerol/steryl ester lipase-like protein [Medicago truncatula] (evalue: 1.1e-75, score=249.6)'	0.288056		0.358907		0.269745		0.278737		0.239493		0.406542		0.377167		0.396647		0.56068		1-1-6.4.6.11	No re-sequence	0	0	0	SGN-U225071	XP_002509537	Triacylglycerol lipase 2 precursor, putative [Ricinus communis]	5e-065
	'11.1.13'	'lipid metabolism.FA synthesis and FA elongation.acyl-CoA binding protein'	3.4.8.17	'ACBP_RICCO ACYL-COA-BINDING PROTEIN (ACBP) gi|7441625|pir||T09844 acyl-CoA-binding protein - castor bean gi|1938236|emb|CAA70200.1| acyl-CoA-binding protein [Ricinus communis] (evalue: 3.2e-31, score=136)'	0.204716		0.465816		-0.385037		0.0110015		0.228956		-0.30826		-0.428146		-0.0897174		-0.00787642		1-1-3.4.8.17	SGN-U214537	O04066	RecName: Full=Acyl-CoA-binding protein; Short=ACBP	1e-030	SGN-U214537	O04066	RecName: Full=Acyl-CoA-binding protein; Short=ACBP	1e-030
	'11.1.13'	'lipid metabolism.FA synthesis and FA elongation.acyl-CoA binding protein'	4.4.9.2	'ACBP_RICCO ACYL-COA-BINDING PROTEIN (ACBP) gi|7441625|pir||T09844 acyl-CoA-binding protein - castor bean gi|1938236|emb|CAA70200.1| acyl-CoA-binding protein [Ricinus communis] (evalue: 3.2e-31, score=136)'	-0.34996		-0.964159		-0.0651467		-0.278474		0.225545		-0.247813		-0.716613		-1.83276	significant	-1.38037	significant	1-1-4.4.9.2	SGN-U214537	O04066	RecName: Full=Acyl-CoA-binding protein; Short=ACBP	1e-030	SGN-U214537	O04066	RecName: Full=Acyl-CoA-binding protein; Short=ACBP	1e-030
	'11.2.4'	'lipid metabolism.FA desaturation.omega 6 desaturase'	4.2.20.15	'pir||T10480 Delta12 fatty acid desaturase (EC 1.14.99.-) [imported] - Commerson's wild potato gi|1054843|emb|CAA63432.1| D12 oleate desaturase [Solanum commersonii] (evalue: 5e-157, score=556.2)'	-0.0445813		0.0570219		0.0391749		-0.115712		0.224504		0.262779		0.190718		0.396468		0.756076		1-1-4.2.20.15	SGN-U218869	AAT72296	microsomal omega-6-desaturase [Nicotiana tabacum]	1e-156	SGN-U218869	AAT72296	microsomal omega-6-desaturase [Nicotiana tabacum]	1e-156
	'11.8'	'lipid metabolism.'exotics' (steroids, squalene etc)'	4.3.19.1	'pir||T03845 probable sterol 24-C-methyltransferase (EC 2.1.1.41) - common tobacco (fragment) gi|2246452|gb|AAB62807.1| S-adenosyl-methionine-sterol-C-methyltransferase homolog [Nicotiana tabacum] (evalue: 0, score=654.1)'	-0.503768		0.400879		-0.505526		-0.62368		0.199686		0.47058		0.257687		1.09489	significant	1.28353	significant	1-1-4.3.19.1	SGN-U218653	AAB62807	S-adenosyl-methionine-sterol-C-methyltransferase homolog [Nicotiana tabacum]	1e-185	SGN-U218653	AAB62807	S-adenosyl-methionine-sterol-C-methyltransferase homolog [Nicotiana tabacum]	1e-185
	'11.8.1'	'lipid metabolism.'exotics' (steroids, squalene etc).sphingolipids'	3.4.1.8	'delta-8 sphingolipid desaturase, putative [Arabidopsis thaliana] gi|25408976|pir||A84900 hypothetical protein At2g46210 [imported] - Arabidopsis thaliana gi|3702328|gb|AAC62885.1| putative fatty acid desaturase/cytochrome b5 fusion protein [Arabidopsis t	-0.23592		0.314823		-0.0655436		-0.049678		0.193399		0.120362		0.335295		0.301571		0.855643		1-1-3.4.1.8	SGN-U217501	ABA55805	delta-8 sphingolipid desaturase [Crepis alpina]	1e-065	No re-sequence	0	0	0
	'11.2.2'	'lipid metabolism.FA desaturation.a hydroxylase'	2.1.1.1	'OOOfatty acid hydroxylase (FAH1) [Arabidopsis thaliana] gi|7484965|pir||T01359 fatty acid hydroxylase (EC 1.14.15.-) FAH1 - Arabidopsis thaliana gi|2736147|gb|AAB94072.1| fatty acid hydroxylase Fah1p [Arabidopsis thaliana] gi|3132481|gb|AAC16270.1| fatty	0.301838		2.35788	significant	1.33429	significant	0.651282		0.189043		-0.105003		0.415118		0.134472		0.070722		1-1-2.1.1.1	No re-sequence	0	0	0	No re-sequence	0	0	0
	'11.8.1'	'lipid metabolism.'exotics' (steroids, squalene etc).sphingolipids'	2.1.1.1	'OOOfatty acid hydroxylase (FAH1) [Arabidopsis thaliana] gi|7484965|pir||T01359 fatty acid hydroxylase (EC 1.14.15.-) FAH1 - Arabidopsis thaliana gi|2736147|gb|AAB94072.1| fatty acid hydroxylase Fah1p [Arabidopsis thaliana] gi|3132481|gb|AAC16270.1| fatty	0.301838		2.35788	significant	1.33429	significant	0.651282		0.189043		-0.105003		0.415118		0.134472		0.070722		1-1-2.1.1.1	No re-sequence	0	0	0	No re-sequence	0	0	0
	'11.1.8'	'lipid metabolism.FA synthesis and FA elongation.acyl coa ligase'	4.1.4.5	'pir||G86338 protein F2D10.4 [imported] - Arabidopsis thaliana gi|8886956|gb|AAF80642.1| F2D10.4 [Arabidopsis thaliana] (evalue: 2e-126, score=454.1)'	-0.360376		-0.0381734		-0.628328		-0.449226		0.187943		-0.140672		-0.356535		-0.315353		0.138659		1-1-4.1.4.5	SGN-U227888	XP_002270022	PREDICTED: similar to adenosine monophosphate binding protein 1 AMPBP1 [Vitis vinifera]	6e-139	SGN-U227888	XP_002270022	PREDICTED: similar to adenosine monophosphate binding protein 1 AMPBP1 [Vitis vinifera]	6e-139
	'11.9.4.9'	'lipid metabolism.lipid degradation.beta-oxidation.mutifunctional'	8.4.15.18	'abnormal inflorescence meristem 1 (fatty acid multifunctional protein) (AIM1) [Arabidopsis thaliana] gi|7436974|pir||T08956 AIM1 protein - Arabidopsis thaliana gi|4337025|gb|AAD18041.1| AIM1 protein [Arabidopsis thaliana] gi|4972047|emb|CAB43915.1| AIM1	0.149581		0.227018		0.0765605		-0.086705		0.18236		0.284513		-0.140344		-0.825988		0.0806281		1-1-8.4.15.18	SGN-U214895	XP_002514279	3-hydroxyacyl-CoA dehyrogenase, putative [Ricinus communis]	2e-059	No re-sequence	0	0	0
	'11.1.15'	'lipid metabolism.FA synthesis and FA elongation.ACP desaturase'	8.1.11.16	'jjjSTAD_SOLTU Acyl-[acyl-carrier protein] desaturase, chloroplast precursor (Stearoyl-ACP desaturase) gi|7433267|pir||T07653 acyl-[acyl-carrier-protein] desaturase (EC 1.14.19.2) precursor - potato gi|169565|gb|AAA33839.1| stearoyl-acyl carrier protein d	0.131287		0.16973		0.372631		0.227818		0.175868		0.187072		0.267883		0.0431853		0.206199		1-1-8.1.11.16	SGN-U215645	P46253	RecName: Full=Acyl-[acyl-carrier-protein] desaturase, chloroplastic; AltName: Full=Stearoyl-ACP desaturase; Flags: Precursor	3e-190	No re-sequence	0	0	0
	'11.2.1'	'lipid metabolism.FA desaturation.desaturase'	8.1.11.16	'jjjSTAD_SOLTU Acyl-[acyl-carrier protein] desaturase, chloroplast precursor (Stearoyl-ACP desaturase) gi|7433267|pir||T07653 acyl-[acyl-carrier-protein] desaturase (EC 1.14.19.2) precursor - potato gi|169565|gb|AAA33839.1| stearoyl-acyl carrier protein d	0.131287		0.16973		0.372631		0.227818		0.175868		0.187072		0.267883		0.0431853		0.206199		1-1-8.1.11.16	SGN-U215645	P46253	RecName: Full=Acyl-[acyl-carrier-protein] desaturase, chloroplastic; AltName: Full=Stearoyl-ACP desaturase; Flags: Precursor	3e-190	No re-sequence	0	0	0
	'11.1.8'	'lipid metabolism.FA synthesis and FA elongation.acyl coa ligase'	5.1.20.1	'AMP-dependent synthetase and ligase family [Arabidopsis thaliana] gi|18086379|gb|AAL57649.1| AT3g16910/K14A17_3 [Arabidopsis thaliana] gi|19699128|gb|AAL90930.1| AT3g16910/K14A17_3 [Arabidopsis thaliana] gi|20799723|gb|AAM28624.1| adenosine monophosphate	-0.458978		0.226474		0.0594155		-0.353482		0.172805		1.08734		-0.294143		-0.0180233		0.448251		1-1-5.1.20.1	SGN-U214071	XP_002519195	AMP dependent ligase, putative [Ricinus communis]	5e-265	SGN-U214071	XP_002519195	AMP dependent ligase, putative [Ricinus communis]	5e-265
	'11.1.8'	'lipid metabolism.FA synthesis and FA elongation.acyl coa ligase'	2.1.1.6	'emb|CAA67130.1| acetyl-CoA synthetase [Solanum tuberosum] (evalue: 2e-114, score=413.7)'	-0.746512		-0.121957		-0.441366		0.73006		0.163786		-0.666642		-0.019491		0.326201		0.363376		1-1-2.1.1.6	No re-sequence	0	0	0	SGN-U225020	CAA67130	acetyl-CoA synthetase [Solanum tuberosum]	1e-113
	'11.1.30'	'lipid metabolism.FA synthesis and FA elongation.pyruvate kinase'	8.3.3.7	'KPYA_TOBAC Pyruvate kinase isozyme A, chloroplast precursor gi|482936|emb|CAA82222.1| pyruvate kinase; plastid isozyme [Nicotiana tabacum] (evalue: 7.2e-39, score=162.2)'	0.543324		0.107539		0.235324		0.517109		0.160586		0.636096		-0.119178		0.463628		0.361536		1-1-8.3.3.7	SGN-U218288	Q40545	RecName: Full=Pyruvate kinase isozyme A, chloroplastic; Flags: Precursor	3e-038	No re-sequence	0	0	0
	'11.2.4'	'lipid metabolism.FA desaturation.omega 6 desaturase'	3.1.7.11	'OOOFD6C_BRANA Omega-6 fatty acid desaturase, chloroplast precursor gi|7433281|pir||T08136 probable omega-6 desaturase (EC 1.14.99.-) precursor, chloroplast - rape gi|457631|gb|AAA50157.1| omega-6 desaturase (evalue: 0, score=669.5)'	-0.728491		0.0332317		-0.247413		-0.524989		0.154596		0.115908		0.258895		0.731977		0.856811		1-1-3.1.7.11	No re-sequence	0	0	0	No re-sequence	0	0	0
	'11.8'	'lipid metabolism.'exotics' (steroids, squalene etc)'	2.1.16.9	'flag_XH 1-> dbj|BAC87862.1| steroid 5alpha-reductase [Ipomoea nil] (evalue: 2.3e-91, score=337.4)2->protein phosphatase 2C, putative; 16828-18284 [Arabidopsis thaliana] (evalue: 7.8e-25, score=115.5)'	-0.337332		-0.0207193		-0.296723		-0.444792		0.154364		0.0984831		0.299659		0.55486		0.694007		1-1-2.1.16.9	SGN-U219624	XP_002525208	protein phosphatase 2c, putative [Ricinus communis]	4e-027	SGN-U221333	CAH05260	steroid 5 alpha reductase DET2 [Solanum lycopersicum]	2e-153
	'11.9.4.3'	'lipid metabolism.lipid degradation.beta-oxidation.enoyl CoA hydratase'	6.4.14.9	'enoyl-CoA hydratase/isomerase family [Arabidopsis thaliana] gi|7488070|pir||D71406 probable carnitine racemase - Arabidopsis thaliana gi|2244799|emb|CAB10222.1| carnitine racemase like protein [Arabidopsis thaliana] gi|7268149|emb|CAB78485.1| carnitine r	0.200868		0.515203		0.94681		0.436195		0.148188		0.237999		0.445628		0.503192		0.570803		1-1-6.4.14.9	SGN-U218236	NP_193179	IBR10 (INDOLE-3-BUTYRIC ACID RESPONSE 10); catalytic/ dodecenoyl-CoA delta-isomerase [Arabidopsis thaliana]	1e-069	SGN-U218236	NP_193179	IBR10 (INDOLE-3-BUTYRIC ACID RESPONSE 10); catalytic/ dodecenoyl-CoA delta-isomerase [Arabidopsis thaliana]	1e-069
	'11.9.2'	'lipid metabolism.lipid degradation.lipases'	7.3.20.21	'flag_XH 1-> lipase (class 3) family [Arabidopsis thaliana] (evalue: 1e-125, score=452.6)2->[1 EST]'	0.169922		0.408021		0.360799		0.0119529		0.144491		0.154073		0.293395		0.478406		0.294251		1-1-7.3.20.21	SGN-U215817	ACI62779	lipase [Jatropha curcas]	1e-140	SGN-U215817	ACI62779	lipase [Jatropha curcas]	1e-140
	'11.9.2'	'lipid metabolism.lipid degradation.lipases'	7.3.20.21	'lipase (class 3) family [Arabidopsis thaliana] (evalue: 1e-125, score=452.6)'	0.169922		0.408021		0.360799		0.0119529		0.144491		0.154073		0.293395		0.478406		0.294251		1-1-7.3.20.21	SGN-U215817	ACI62779	lipase [Jatropha curcas]	1e-140	SGN-U215817	ACI62779	lipase [Jatropha curcas]	1e-140
	'11.2.4'	'lipid metabolism.FA desaturation.omega 6 desaturase'	7.4.3.20	'pir||T10480 Delta12 fatty acid desaturase (EC 1.14.99.-) [imported] - Commerson's wild potato gi|1054843|emb|CAA63432.1| D12 oleate desaturase [Solanum commersonii] (evalue: 3e-160, score=566.6)'	0.15944		0.240088		0.262167		0.16078		0.144401		0.206919		0.231017		0.497671		0.474413		1-1-7.4.3.20	SGN-U214192	ABV21586	fatty acid desaturase [Capsicum annuum]	1e-164	SGN-U214192	ABV21586	fatty acid desaturase [Capsicum annuum]	1e-164
	'11.9.2'	'lipid metabolism.lipid degradation.lipases'	5.3.13.13	'flag_XH 1-> Ipomoea nil Pn47p (evalue: 9e-95, score=349.7)2->lipase-like protein [Oryza sativa (japonica cultivar-group)] gi|20146425|dbj|BAB89205.1| lipase-like protein [Oryza sativa (japonica cultivar-group)] (evalue: 0.006, score=40.82)'	0.0612891		0.0407625		0.0747477		0.0524908		0.138219		0.127752		0.090117		0.132541		0.215013		1-1-5.3.13.13	SGN-U215242	XP_002522554	triacylglycerol lipase, putative [Ricinus communis]	1e-106	SGN-U215240	0	no hits found	0
	'11.1.12'	'lipid metabolism.FA synthesis and FA elongation.ACP protein'	5.3.13.7	'acyl carrier protein, putative [Arabidopsis thaliana] (evalue: 4.1e-44, score=180.3)'	0.148251		0.106113		0.222167		0.261522		0.131583		0.171913		-0.0267089		0.0315463		0.149624		1-1-5.3.13.7	SGN-U215348	XP_002514816	acyl carrier protein, putative [Ricinus communis]	2e-045	No re-sequence	0	0	0
	'11.1.13'	'lipid metabolism.FA synthesis and FA elongation.acyl-CoA binding protein'	4.3.11.19	'flag_XH 1-> ACBP_RICCO ACYL-COA-BINDING PROTEIN (ACBP) gi|7441625|pir||T09844 acyl-CoA-binding protein - castor bean gi|1938236|emb|CAA70200.1| acyl-CoA-binding protein [Ricinus communis] (evalue: 3.2e-31, score=136)2->[13 ESTs]'	0.0362694		0.129015		0.0307238		0.0937097		0.130491		0.0844522		0.232008		0.0693345		0.0792384		1-1-4.3.11.19	SGN-U216684	0	no hits found	0	SGN-U214537	O04066	RecName: Full=Acyl-CoA-binding protein; Short=ACBP	1e-030
	'11.1.20'	'lipid metabolism.FA synthesis and FA elongation.MCD'	2.1.8.11	'malonyl-CoA decarboxylase -related [Arabidopsis thaliana] gi|30794100|gb|AAP40492.1| putative malonyl-CoA decarboxylase [Arabidopsis thaliana] (evalue: 2.9e-29, score=131.3)'	-0.186889		0.264329		-0.197102		-0.103494		0.128431		0.327707		0.107166		0.432167		0.480593		1-1-2.1.8.11	SGN-U222548	XP_002518428	malonyl-CoA decarboxylase, putative [Ricinus communis]	9e-030	SGN-U222548	XP_002518428	malonyl-CoA decarboxylase, putative [Ricinus communis]	9e-030
	'11.8'	'lipid metabolism.'exotics' (steroids, squalene etc)'	6.2.6.12	'3-beta hydroxysteroid dehydrogenase/isomerase family [Arabidopsis thaliana] gi|25408295|pir||H84747 probable steroid dehydrogenase [imported] - Arabidopsis thaliana gi|2459443|gb|AAB80678.1| putative steroid dehydrogenase [Arabidopsis thaliana] gi|162266	0.127154		0.224646		0.0784673		0.0529401		0.127922		0.20096		0.150817		0.0366731		0.2494		1-1-6.2.6.12	SGN-U223700	XP_002510725	hydroxysteroid dehydrogenase, putative [Ricinus communis]	8e-100	SGN-U223700	XP_002510725	hydroxysteroid dehydrogenase, putative [Ricinus communis]	8e-100
	'11.1.8'	'lipid metabolism.FA synthesis and FA elongation.acyl coa ligase'	4.1.4.20	'putative acyl-CoA synthetase [Capsicum annuum] (evalue: 0, score=802)'	-0.175539		0.583156		-0.101351		-0.593903		0.124591		0.464958		-0.516366		-0.231602		-0.188027		1-1-4.1.4.20	SGN-U212623	AAL29212	putative acyl-CoA synthetase [Capsicum annuum]	5e-230	SGN-U212623	AAL29212	putative acyl-CoA synthetase [Capsicum annuum]	5e-230
	'11.5'	'lipid metabolism.glyceral metabolism'	5.2.2.1	'glycerol-3-phosphate dehydrogenase [Arabidopsis thaliana] gi|15293069|gb|AAK93645.1| putative glycerol-3-phosphate dehydrogenase [Arabidopsis thaliana] gi|21281213|gb|AAM45126.1| putative glycerol-3-phosphate dehydrogenase [Arabidopsis thaliana] (evalue:	-0.260517		0.194797		-0.298471		-0.220109		0.108804		-0.00834658		0.181601		0.259634		0.2463		1-1-5.2.2.1	SGN-U223668	NP_565939	GLY1; glycerol-3-phosphate dehydrogenase (NAD+) [Arabidopsis thaliana]	2e-065	SGN-U223668	NP_565939	GLY1; glycerol-3-phosphate dehydrogenase (NAD+) [Arabidopsis thaliana]	2e-065
	'11.10'	'lipid metabolism.glycolipid synthesis'	5.2.20.11	'flag_XH 1-> digalactosyldiacylglycerol synthase [Xerophyta humilis] (evalue: 5.4e-11, score=69.32)2->[1 EST]'	0.17968		0.306866		-0.070734		0.30337		0.0903876		0.219014		-0.16852		-0.149384		0.0579356		1-1-5.2.20.11	SGN-U226342	AAT67159	digalactosyldiacylglycerol synthase [Nicotiana tabacum]	6e-014	SGN-U237900	AAT67159	digalactosyldiacylglycerol synthase [Nicotiana tabacum]	6e-016
	'11.9.2'	'lipid metabolism.lipid degradation.lipases'	4.2.8.5	'flag_XH 1-> unknown protein [Arabidopsis thaliana] (evalue: 9.8e-31, score=135.2)2->dbj|BAB01041.1| gene_id:MLN21.14~unknown protein [Arabidopsis thaliana] (evalue: 7.6e-64, score=245.4)'	0.040704		0.274254		0.0675347		0.282986		0.0853479		0.304764		0.166863		0.377196		0.440903		1-1-4.2.8.5	SGN-U222758	XP_002533322	triacylglycerol lipase, putative [Ricinus communis]	4e-031	SGN-U231253	XP_002533322	triacylglycerol lipase, putative [Ricinus communis]	3e-077
	'11.9.3'	'lipid metabolism.lipid degradation.lysophospholipases'	8.1.16.16	'OOOexpressed protein [Arabidopsis thaliana] gi|7485885|pir||T05697 hypothetical protein F20M13.250 - Arabidopsis thaliana gi|4467156|emb|CAB37525.1| putative protein [Arabidopsis thaliana] gi|7270852|emb|CAB80533.1| putative protein [Arabidopsis thaliana	0.354582		0.262813		0.489171		0.50622		0.0846529		0.0949556		0.18273		0.212152		0.105204		1-1-8.1.16.16	This probe a potential chimera	0	0	0	0	0	0	0
	'11.9.3'	'lipid metabolism.lipid degradation.lysophospholipases'	6.3.14.1	'emb|CAA65127.1| phosphoinositide-specific phospholipase C [Nicotiana rustica] (evalue: 3.1e-92, score=340.1)'	0.054573		0.324033		0.618091		0.41808		0.0831018		-0.137176		0.0965574		0.0388073		-0.330993		1-1-6.3.14.1	SGN-U220392	ABW81000	PI-phospholipase C PLC4 [Solanum lycopersicum]	4e-095	No re-sequence	0	0	0
	'11.2.4'	'lipid metabolism.FA desaturation.omega 6 desaturase'	5.2.16.8	'omega-6 fatty acid desaturase [Sesamum indicum] (evalue: 2e-173, score=610.5)'	0.291663		0.153015		0.300511		0.29712		0.0697842		0.391844		0.0304902		0.267709		0.295601		1-1-5.2.16.8	SGN-U218557	AAF80560	omega-6 fatty acid desaturase [Sesamum indicum]	1e-172	SGN-U218557	AAF80560	omega-6 fatty acid desaturase [Sesamum indicum]	1e-172
	'11.8.1'	'lipid metabolism.'exotics' (steroids, squalene etc).sphingolipids'	2.1.3.15	'delta-8 sphingolipid desaturase, putative [Arabidopsis thaliana] gi|25408976|pir||A84900 hypothetical protein At2g46210 [imported] - Arabidopsis thaliana gi|3702328|gb|AAC62885.1| putative fatty acid desaturase/cytochrome b5 fusion protein [Arabidopsis t	0.834764		0.344632		0.704426		0.148152		0.0552363		-0.70777		-0.238202		0.121085		0.582254		1-1-2.1.3.15	SGN-U217501	ABA55805	delta-8 sphingolipid desaturase [Crepis alpina]	1e-065	SGN-U217501	ABA55805	delta-8 sphingolipid desaturase [Crepis alpina]	1e-065
	'11.9.4.2'	'lipid metabolism.lipid degradation.beta-oxidation.acyl CoA DH'	8.2.1.17	'acetyl-coA dehydrogenase -related [Arabidopsis thaliana] gi|20259431|gb|AAM14036.1| unknown protein [Arabidopsis thaliana] gi|26983892|gb|AAN86198.1| unknown protein [Arabidopsis thaliana] (evalue: 0, score=708.4)'	0.29426		0.192973		0.222082		0.182565		0.0516917		0.257723		0.19643		0.123679		0.0888359		1-1-8.2.1.17	SGN-U215859	XP_002271622	PREDICTED: similar to IBR3 (IBA-RESPONSE 3); acyl-CoA dehydrogenase/ oxidoreductase [Vitis vinifera]	1e-207	SGN-U215859	XP_002271622	PREDICTED: similar to IBR3 (IBA-RESPONSE 3); acyl-CoA dehydrogenase/ oxidoreductase [Vitis vinifera]	1e-207
	'11.1.30'	'lipid metabolism.FA synthesis and FA elongation.pyruvate kinase'	3.3.11.17	'KPYA_TOBAC Pyruvate kinase isozyme A, chloroplast precursor gi|482936|emb|CAA82222.1| pyruvate kinase; plastid isozyme [Nicotiana tabacum] (evalue: 7.2e-39, score=162.2)'	-0.0618792		0.02681		0.000769702		-0.0288087		0.0472951		0.0983622		0.0201994		-0.00285889		0.0711873		1-1-3.3.11.17	SGN-U218288	Q40545	RecName: Full=Pyruvate kinase isozyme A, chloroplastic; Flags: Precursor	3e-038	No re-sequence	0	0	0
	'11.2.4'	'lipid metabolism.FA desaturation.omega 6 desaturase'	7.3.3.15	'pir||T07009 omega-6 fatty acid desaturase (EC 1.14.99.-) defense-related - tomato gi|1161568|emb|CAA64414.1| lipid desaturase-like protein [Lycopersicon esculentum] (evalue: 2e-105, score=384.4)'	0.384137		0.325654		0.0867493		-0.644573		0.0456107		-0.763469		0.00485552		0.00745535		-1.03003		1-1-7.3.3.15	SGN-U214193	AAT72296	microsomal omega-6-desaturase [Nicotiana tabacum]	5e-101	No re-sequence	0	0	0
	'11.8'	'lipid metabolism.'exotics' (steroids, squalene etc)'	7.1.18.11	'pir||T03845 probable sterol 24-C-methyltransferase (EC 2.1.1.41) - common tobacco (fragment) gi|2246452|gb|AAB62807.1| S-adenosyl-methionine-sterol-C-methyltransferase homolog [Nicotiana tabacum] (evalue: 0, score=654.1)'	0.212026		0.00587255		-0.278919		0.15549		0.0444216		0.0575292		0.0423587		0.111774		0.0479866		1-1-7.1.18.11	No re-sequence	0	0	0	SGN-U218653	AAB62807	S-adenosyl-methionine-sterol-C-methyltransferase homolog [Nicotiana tabacum]	1e-185
	'11.9.4.3'	'lipid metabolism.lipid degradation.beta-oxidation.enoyl CoA hydratase'	4.2.15.5	'enoyl-CoA hydratase/isomerase family protein [Arabidopsis thaliana] (evalue: 9e-141, score=502.7)'	0.0968432		0.184359		0.106159		0.0594962		0.0440623		0.154558		0.0815756		0.150279		0.234183		1-1-4.2.15.5	SGN-U216771	XP_002511633	catalytic, putative [Ricinus communis]	1e-155	SGN-U216771	XP_002511633	catalytic, putative [Ricinus communis]	1e-155
	'11.3'	'lipid metabolism.Phospholipid synthesis'	5.1.11.20	'putative choline kinase [Arabidopsis thaliana] (evalue: 3.4e-78, score=293.5)'	0.0969585		0.108835		0.267796		0.283901		0.039604		0.118384		0.0779381		0.152336		-0.0252591		1-1-5.1.11.20	SGN-U219959	XP_002524470	choline/ethanolamine kinase, putative [Ricinus communis]	9e-089	SGN-U219959	XP_002524470	choline/ethanolamine kinase, putative [Ricinus communis]	9e-089
	'11.1.9'	'lipid metabolism.FA synthesis and FA elongation.long chain fatty acid CoA ligase'	1.1.8.11	'pir||T07929 probable long-chain-fatty-acid-CoA ligase (EC 6.2.1.3) isoform 2 - rape gi|1617270|emb|CAA64327.1| acyl-CoA synthetase [Brassica napus] (evalue: 4e-167, score=589.7)'	0.228182		-0.0297822		0.217736		0.258725		0.0379381		-0.00672448		0.16114		0.0111259		-0.234377		1-1-1.1.8.11	SGN-U217697	ACF17663	putative long-chain acyl-CoA synthetase [Capsicum annuum]	5e-190	SGN-U217697	ACF17663	putative long-chain acyl-CoA synthetase [Capsicum annuum]	5e-190
	'11.8'	'lipid metabolism.'exotics' (steroids, squalene etc)'	2.1.5.6	'dbj|BAC87862.1| steroid 5alpha-reductase [Ipomoea nil] (evalue: 2.3e-91, score=337.4)'	0.308323		-0.0847403		-0.0377486		0.502207		0.0363342		-0.416622		0.0575569		-0.163505		-0.768499		1-1-2.1.5.6	SGN-U221333	CAH05260	steroid 5 alpha reductase DET2 [Solanum lycopersicum]	2e-153	SGN-U221333	CAH05260	steroid 5 alpha reductase DET2 [Solanum lycopersicum]	2e-153
	'11.3'	'lipid metabolism.Phospholipid synthesis'	6.3.15.10	'1-acyl-sn-glycerol-3-phosphate acyltransferase [Prunus dulcis] (evalue: 3e-56, score=219.9)'	0.0180965		-0.14737		0.0205024		-0.0407062		0.0356531		0.121485		-0.0536636		-0.0292244		0.0504379		1-1-6.3.15.10	SGN-U218096	XP_002526730	lysophosphatidic acid acyltransferase, putative [Ricinus communis]	3e-059	No re-sequence	0	0	0
	'11.8'	'lipid metabolism.'exotics' (steroids, squalene etc)'	4.4.20.9	'emb|CAD87012.1| putative progesterone 5-beta-reductase [Digitalis obscura] (evalue: 0, score=638.3)'	0.133029		-0.0219292		0.171492		-0.130538		0.0339885		0.0990087		0.149308		0.296847		0.441599		1-1-4.4.20.9	SGN-U216074	BAH47641	progesterone 5beta reductase-B [Nicotiana tabacum]	5e-213	SGN-U216074	BAH47641	progesterone 5beta reductase-B [Nicotiana tabacum]	5e-213
	'11.8'	'lipid metabolism.'exotics' (steroids, squalene etc)'	1.2.6.17	'flag_XH 1-> dbj|BAA33462.1| Oxidosqualene Cyclase [Panax ginseng] (evalue: 8.5e-68, score=257.3)2->[1 EST]'	-0.276852		-0.611575		-0.771576		-0.290995		0.032127		0.0883493		-0.09544		-0.42205		-0.30911		1-1-1.2.6.17	SGN-U228533	BAA33462	Oxidosqualene Cyclase [Panax ginseng]	3e-067	SGN-U236772	BAE95410	lanosterol synthase [Lotus japonicus]	1e-029
	'11.9.2'	'lipid metabolism.lipid degradation.lipases'	4.2.18.9	'flag_XH 1-> lipase (class 3) family [Arabidopsis thaliana] (evalue: 4.9e-48, score=192.6)2->lipase (class 3) family [Arabidopsis thaliana] (evalue: 1e-125, score=452.6)'	0.362252		0.0725585		0.401046		0.310834		0.0319475		0.288726		0.117509		0.0604648		0.109697		1-1-4.2.18.9	SGN-U215818	ACI62779	lipase [Jatropha curcas]	9e-049	SGN-U215817	ACI62779	lipase [Jatropha curcas]	1e-140
	'11.9.2'	'lipid metabolism.lipid degradation.lipases'	1.3.13.8	'lipase class 3 family protein [Arabidopsis thaliana] gi|22135828|gb|AAM91100.1| At1g45200 [Arabidopsis thaliana] gi|25090355|gb|AAN72283.1| At1g45200/At1g45200 [Arabidopsis thaliana] (evalue: 3.9e-59, score=230.3)'	0.0650886		0.108105		-0.0410061		0.0602119		0.0260724		0.135001		0.0441034		0.0443084		-0.0619915		1-1-1.3.13.8	SGN-U215313	XP_002523593	triacylglycerol lipase, putative [Ricinus communis]	2e-063	No re-sequence	0	0	0
	'11.1.31'	'lipid metabolism.FA synthesis and FA elongation.pyruvate DH'	2.4.9.16	'dihydrolipoamide dehydrogenase 2, plastidic (lipoamide dehydrogenase 2) (ptlpd2) [Arabidopsis thaliana] gi|7159284|gb|AAF37699.1| lipoamide dehydrogenase [Arabidopsis thaliana] gi|15292887|gb|AAK92814.1| unknown protein [Arabidopsis thaliana] gi|15809856	-0.00419831		-0.079861		-0.0783639		-0.0559565		0.0245354		0.0138969		-0.0894089		-0.091858		-0.192274		1-1-2.4.9.16	SGN-U225044	ACF17672	putative pyruvate dehydrogenase E3 subunit [Capsicum annuum]	1e-097	No re-sequence	0	0	0
	'11.1.1'	'lipid metabolism.FA synthesis and FA elongation.Acetyl CoA Carboxylation'	4.1.1.6	'OOOacetyl-CoA carboxylase (EC 6.4.1.2) - alfalfa gi|495725|gb|AAB42144.1| acetyl-CoA carboxylase [Medicago sativa] (evalue: 0, score=885.6)'	0.165684		0.0755407		0.0989088		0.33498		0.0230662		-0.0676947		0.323757		-0.3133		-0.581096		1-1-4.1.1.6	This probe was contaminated by the cloning vector	0	0	0	0	0	0	0
	'11.2.4'	'lipid metabolism.FA desaturation.omega 6 desaturase'	1.3.2.12	'omega-6 fatty acid desaturase [Sesamum indicum] (evalue: 2e-173, score=610.5)'	-0.0694938		0.057465		0.0650605		0.0399329		0.0216866		0.145231		0.241289		0.394234		0.53068		1-1-1.3.2.12	SGN-U218557	AAF80560	omega-6 fatty acid desaturase [Sesamum indicum]	1e-172	SGN-U218557	AAF80560	omega-6 fatty acid desaturase [Sesamum indicum]	1e-172
	'11.3'	'lipid metabolism.Phospholipid synthesis'	7.1.17.1	'flag_XH 1-> acyl-CoA:1-acylglycerol-3-phosphate acyltransferase [Brassica oleracea] (evalue: 1.9e-37, score=157.1)2->1-acyl-sn-glycerol-3-phosphate acyltransferase [Prunus dulcis] (evalue: 3e-56, score=219.9)'	0.130029		0.170093		0.140321		0.000593149		0.0114932		-0.0258772		-0.107603		-0.114064		0.133171		1-1-7.1.17.1	SGN-U221526	Q6IWY1	RecName: Full=1-acyl-sn-glycerol-3-phosphate acyltransferase 2; AltName: Full=Lysophosphatidyl acyltransferase 2	8e-037	SGN-U218096	XP_002526730	lysophosphatidic acid acyltransferase, putative [Ricinus communis]	3e-059
	'11.1.30'	'lipid metabolism.FA synthesis and FA elongation.pyruvate kinase'	2.1.4.21	'flag_XH 1-> KPYA_TOBAC Pyruvate kinase isozyme A, chloroplast precursor gi|482936|emb|CAA82222.1| pyruvate kinase; plastid isozyme [Nicotiana tabacum] (evalue: 3e-127, score=456.1)2->KPYA_TOBAC Pyruvate kinase isozyme A, chloroplast precursor gi|482936|e	-0.0990411		-0.248751		0.366821		-0.244908		0.010608		-1.43123	significant	0.00313127		0.196065		-0.377765		1-1-2.1.4.21	SGN-U222681	Q40545	RecName: Full=Pyruvate kinase isozyme A, chloroplastic; Flags: Precursor	1e-126	SGN-U218288	Q40545	RecName: Full=Pyruvate kinase isozyme A, chloroplastic; Flags: Precursor	3e-038
	'11.2.4'	'lipid metabolism.FA desaturation.omega 6 desaturase'	6.1.1.1	'OOOFD6C_BRANA Omega-6 fatty acid desaturase, chloroplast precursor gi|7433281|pir||T08136 probable omega-6 desaturase (EC 1.14.99.-) precursor, chloroplast - rape gi|457631|gb|AAA50157.1| omega-6 desaturase (evalue: 0, score=669.5)'	-0.109308		0.00602981		-0.234043		-0.0654416		0.00761445		-0.0740128		0.0189438		0.0324707		-0.0876175		1-1-6.1.1.1	No re-sequence	0	0	0	No re-sequence	0	0	0
	'11.9.4.2'	'lipid metabolism.lipid degradation.beta-oxidation.acyl CoA DH'	8.3.20.9	'acetyl-coA dehydrogenase -related [Arabidopsis thaliana] gi|20259431|gb|AAM14036.1| unknown protein [Arabidopsis thaliana] gi|26983892|gb|AAN86198.1| unknown protein [Arabidopsis thaliana] (evalue: 0, score=708.4)'	0.166053		-0.108955		0.576926		0.383786		0.00688005		0.102037		-0.0890171		0.0169531		-0.0856995		1-1-8.3.20.9	SGN-U215859	XP_002271622	PREDICTED: similar to IBR3 (IBA-RESPONSE 3); acyl-CoA dehydrogenase/ oxidoreductase [Vitis vinifera]	1e-207	SGN-U215859	XP_002271622	PREDICTED: similar to IBR3 (IBA-RESPONSE 3); acyl-CoA dehydrogenase/ oxidoreductase [Vitis vinifera]	1e-207
	'11.8'	'lipid metabolism.'exotics' (steroids, squalene etc)'	7.2.4.19	'flag_XH 1-> cycloartenol synthase [Centella asiatica] (evalue: 9e-155, score=548.5)2->N-hydroxycinnamoyl-CoA:tyramine N-hydroxycinnamoyl transferase THT1-3 [Lycopersicon esculentum] (evalue: 1e-132, score=474.6)'	0.137522		0.248509		0.0568325		-0.0406576		0.00254345		-1.00669		0.465362		0.0801517		0.308005		1-1-7.2.4.19	SGN-U220035	ACA28830	cycloartenol synthase [Solanum lycopersicum]	2e-182	SGN-U213200	AAL99189	N-hydroxycinnamoyl-CoA:tyramine N-hydroxycinnamoyl transferase THT1-3 [Lycopersicon esculentum]	5e-132
	'11.9.3'	'lipid metabolism.lipid degradation.lysophospholipases'	6.1.10.5	'flag_XH 1-> pir||T07425 phosphoinositide-specific phospholipase C (EC 3.1.4.-) plc3 - potato gi|2853039|emb|CAA63954.1| phosphoinositide-specific phospholipase C [Solanum tuberosum] (evalue: 1e-151, score=537.7)2->pir||T07425 phosphoinositide-specific ph	0.421067		0.187258		0.427801		0.486315		-0.00244195		0.197664		-0.135929		-0.327117		-0.270958		1-1-6.1.10.5	SGN-U221131	ABW81001	PI-phospholipase C PLC3 [Solanum lycopersicum]	7e-155	SGN-U222589	ABW81001	PI-phospholipase C PLC3 [Solanum lycopersicum]	1e-112
	'11.9.2'	'lipid metabolism.lipid degradation.lipases'	6.2.15.4	'Ipomoea nil Pn47p (evalue: 9e-95, score=349.7)'	0.0829969		0.0302548		0.381546		-0.000728605		-0.00402185		-0.144224		-0.0174776		-0.014711		0.100865		1-1-6.2.15.4	SGN-U215242	XP_002522554	triacylglycerol lipase, putative [Ricinus communis]	1e-106	No re-sequence	0	0	0
	'11.9.3'	'lipid metabolism.lipid degradation.lysophospholipases'	6.3.9.12	'expressed protein [Arabidopsis thaliana] gi|7485885|pir||T05697 hypothetical protein F20M13.250 - Arabidopsis thaliana gi|4467156|emb|CAB37525.1| putative protein [Arabidopsis thaliana] gi|7270852|emb|CAB80533.1| putative protein [Arabidopsis thaliana] g	0.292042		0.221472		0.195391		0.335219		-0.00777216		0.0577363		0.00330414		-0.06657		-0.0820717		1-1-6.3.9.12	SGN-U218306	XP_002528284	phospholipase C, putative [Ricinus communis]	4e-096	No re-sequence	0	0	0
	'11.8'	'lipid metabolism.'exotics' (steroids, squalene etc)'	8.3.1.2	'OOOdbj|BAA82093.1| squalene synthase [Solanum tuberosum] (evalue: 0, score=793.1)'	-0.48972		-0.608941		-0.510261		-0.551076		-0.0122192		-0.464008		-0.226306		-0.0685389		-0.188177		1-1-8.3.1.2	No re-sequence	0	0	0	No re-sequence	0	0	0
	'11.9.2'	'lipid metabolism.lipid degradation.lipases'	5.2.2.15	'lipase class 3 family protein [Arabidopsis thaliana] (evalue: 4.7e-34, score=146.7)'	0.249411		0.0476371		0.0913669		0.0931041		-0.0157394		0.0964502		-0.111323		-0.0811874		-0.154568		1-1-5.2.2.15	SGN-U223655	XP_002532378	triacylglycerol lipase, putative [Ricinus communis]	2e-042	SGN-U223655	XP_002532378	triacylglycerol lipase, putative [Ricinus communis]	2e-042
	'11.9.3'	'lipid metabolism.lipid degradation.lysophospholipases'	7.1.14.18	'phospholipase PLDb1 [Lycopersicon esculentum] (evalue: 6.5e-23, score=109)'	0.255764		0.166584		-0.0786247		-0.0704662		-0.0217999		0.0590344		0.0484358		0.0940872		0.0177264		1-1-7.1.14.18	SGN-U229101	AAG45487	phospholipase PLDb1 [Lycopersicon esculentum]	4e-022	No re-sequence	0	0	0
	'11.9.2'	'lipid metabolism.lipid degradation.lipases'	6.2.20.21	'Ipomoea nil Pn47p (evalue: 9e-95, score=349.7)'	-0.109824		-0.25339		-0.198044		-0.410416		-0.0219469		-0.116254		-0.0238787		-0.103561		-0.316076		1-1-6.2.20.21	SGN-U215242	XP_002522554	triacylglycerol lipase, putative [Ricinus communis]	1e-106	No re-sequence	0	0	0
	'11.2.1'	'lipid metabolism.FA desaturation.desaturase'	6.4.2.11	'fatty acid desaturase family protein [Arabidopsis thaliana] gi|11994357|dbj|BAB02316.1| delta 9 desaturase-like protein [Arabidopsis thaliana] gi|24030393|gb|AAN41357.1| putative delta 9 desaturase [Arabidopsis thaliana] (evalue: 3e-150, score=533.9)'	-0.321661		-0.224606		-0.0325401		-0.179901		-0.0253731		0.000112665		0.0396512		0.229388		0.298208		1-1-6.4.2.11	SGN-U217678	XP_002517641	delta 9 desaturase, putative [Ricinus communis]	5e-151	SGN-U217678	XP_002517641	delta 9 desaturase, putative [Ricinus communis]	5e-151
	'11.9.3'	'lipid metabolism.lipid degradation.lysophospholipases'	5.4.4.9	'flag_XH 1-> phosphoesterase family [Arabidopsis thaliana] gi|7485404|pir||T02648 probable phospholipase C [imported] - Arabidopsis thaliana gi|3426039|gb|AAC32238.1| putative phospholipase C [Arabidopsis thaliana] gi|24417129|dbj|BAC22507.1| phosphatidyl	0.117561		0.048822		0.199199		0.0760765		-0.0297292		0.0702646		0.0255085		0.00638186		-0.0654892		1-1-5.4.4.9	SGN-U224013	XP_002526040	hydrolase, acting on ester bonds, putative [Ricinus communis]	2e-117	SGN-U228927	XP_002526040	hydrolase, acting on ester bonds, putative [Ricinus communis]	3e-088
	'11.1.9'	'lipid metabolism.FA synthesis and FA elongation.long chain fatty acid CoA ligase'	3.1.13.15	'dbj|BAB40450.1| long-chain acyl-CoA synthetase [Arabidopsis thaliana] (evalue: 0, score=1138.6)'	-0.0131869		-0.0317584		-0.163292		0.0062973		-0.0325544		-0.0370251		-0.0211992		-0.0747462		0.0863586		1-1-3.1.13.15	SGN-U214750	XP_002517212	Acyl-CoA synthetase [Ricinus communis]	0.0	No re-sequence	0	0	0
	'11.8'	'lipid metabolism.'exotics' (steroids, squalene etc)'	7.2.10.2	'3-oxo-5-alpha-steroid 4-dehydrogenase (steroid 5-alpha-reductase) family [Arabidopsis thaliana] gi|20198183|gb|AAD26491.2| expressed protein [Arabidopsis thaliana] (evalue: 5.1e-77, score=290)'	0.100011		0.244708		0.269475		0.164984		-0.0365779		0.110274		-0.0402447		-0.11063		-0.220168		1-1-7.2.10.2	SGN-U222676	XP_002513007	dfg10 protein, putative [Ricinus communis]	3e-090	SGN-U222676	XP_002513007	dfg10 protein, putative [Ricinus communis]	3e-090
	'11.9.4.3'	'lipid metabolism.lipid degradation.beta-oxidation.enoyl CoA hydratase'	1.2.4.8	'enoyl-CoA hydratase/isomerase family [Arabidopsis thaliana] gi|25404548|pir||A96680 hypothetical protein F5I14.5 [imported] - Arabidopsis thaliana gi|2190542|gb|AAB60906.1| F5I14.5 gene product [Arabidopsis thaliana] gi|38454116|gb|AAR20752.1| At1g65520	0.0408589		0.510324		0.443321		-0.0438448		-0.0365833		-0.143709		0.316828		0.55947		0.583936		1-1-1.2.4.8	SGN-U218117	XP_002528449	carnitine racemase, putative [Ricinus communis]	2e-070	SGN-U218117	XP_002528449	carnitine racemase, putative [Ricinus communis]	2e-070
	'11.3'	'lipid metabolism.Phospholipid synthesis'	1.2.13.3	'flag_XH 1-> CDP-alcohol phosphatidyltransferase family [Arabidopsis thaliana] gi|16604581|gb|AAL24147.1| putative phosphatidylglycerotransferase [Arabidopsis thaliana] gi|20258985|gb|AAM14208.1| putative phosphatidylglycerotransferase [Arabidopsis thalia	0.0507465		0.0624853		0.13423		-0.071304		-0.0369479		0.122789		0.00623908		0.0375467		0.110087		1-1-1.2.13.3	SGN-U221896	XP_002518507	cdp-diacylglycerol--glycerol-3-phosphate 3-phosphatidyltransferase, putative [Ricinus communis]	4e-064	SGN-U240531	0	no hits found	0
	'11.1.15'	'lipid metabolism.FA synthesis and FA elongation.ACP desaturase'	3.1.16.10	'STAD_SOLTU Acyl-[acyl-carrier protein] desaturase, chloroplast precursor (Stearoyl-ACP desaturase) gi|7433267|pir||T07653 acyl-[acyl-carrier-protein] desaturase (EC 1.14.19.2) precursor - potato gi|169565|gb|AAA33839.1| stearoyl-acyl carrier protein desa	0.0161695		0.115054		0.0562444		-0.0249039		-0.0387483		0.0771963		0.196723		0.0199525		0.00022189		1-1-3.1.16.10	SGN-U215645	P46253	RecName: Full=Acyl-[acyl-carrier-protein] desaturase, chloroplastic; AltName: Full=Stearoyl-ACP desaturase; Flags: Precursor	3e-190	No re-sequence	0	0	0
	'11.2.1'	'lipid metabolism.FA desaturation.desaturase'	3.1.16.10	'STAD_SOLTU Acyl-[acyl-carrier protein] desaturase, chloroplast precursor (Stearoyl-ACP desaturase) gi|7433267|pir||T07653 acyl-[acyl-carrier-protein] desaturase (EC 1.14.19.2) precursor - potato gi|169565|gb|AAA33839.1| stearoyl-acyl carrier protein desa	0.0161695		0.115054		0.0562444		-0.0249039		-0.0387483		0.0771963		0.196723		0.0199525		0.00022189		1-1-3.1.16.10	SGN-U215645	P46253	RecName: Full=Acyl-[acyl-carrier-protein] desaturase, chloroplastic; AltName: Full=Stearoyl-ACP desaturase; Flags: Precursor	3e-190	No re-sequence	0	0	0
	'11.9.3'	'lipid metabolism.lipid degradation.lysophospholipases'	1.4.20.18	'expressed protein [Arabidopsis thaliana] gi|21593747|gb|AAM65714.1| putative lysophospholipase [Arabidopsis thaliana] gi|23306356|gb|AAN17405.1| putative protein [Arabidopsis thaliana] gi|24899695|gb|AAN65062.1| putative protein [Arabidopsis thaliana] (e	0.07548		-0.279377		0.121582		-0.397164		-0.0392693		0.231694		0.128152		0.369193		0.342702		1-1-1.4.20.18	SGN-U216919	XP_002524444	Acyl-protein thioesterase, putative [Ricinus communis]	2e-117	SGN-U216919	XP_002524444	Acyl-protein thioesterase, putative [Ricinus communis]	2e-117
	'11.1.8'	'lipid metabolism.FA synthesis and FA elongation.acyl coa ligase'	5.4.11.9	'putative AMP-binding protein [Oryza sativa (japonica cultivar-group)] (evalue: 2.6e-25, score=115.9)'	0.0141861		-0.0342448		0.0612715		-0.0261498		-0.0399539		0.0854283		0.00650738		0.0135279		0.0882989		1-1-5.4.11.9	SGN-U219912	ABF99869	AMP-binding protein, putative, expressed [Oryza sativa (japonica cultivar-group)]	2e-024	No re-sequence	0	0	0
	'11.1.13'	'lipid metabolism.FA synthesis and FA elongation.acyl-CoA binding protein'	5.2.2.2	'ACBP_RICCO ACYL-COA-BINDING PROTEIN (ACBP) gi|7441625|pir||T09844 acyl-CoA-binding protein - castor bean gi|1938236|emb|CAA70200.1| acyl-CoA-binding protein [Ricinus communis] (evalue: 3.2e-31, score=136)'	-0.457509		-0.521026		-0.0327741		-0.436602		-0.0412219		-0.289662		-0.525045		-0.828696		-0.584734		1-1-5.2.2.2	SGN-U214537	O04066	RecName: Full=Acyl-CoA-binding protein; Short=ACBP	1e-030	SGN-U214537	O04066	RecName: Full=Acyl-CoA-binding protein; Short=ACBP	1e-030
	'11.1.15'	'lipid metabolism.FA synthesis and FA elongation.ACP desaturase'	5.1.16.10	'STAD_SOLTU Acyl-[acyl-carrier protein] desaturase, chloroplast precursor (Stearoyl-ACP desaturase) gi|7433267|pir||T07653 acyl-[acyl-carrier-protein] desaturase (EC 1.14.19.2) precursor - potato gi|169565|gb|AAA33839.1| stearoyl-acyl carrier protein desa	0.0208793		0.0683195		0.0692496		0.0227982		-0.0432518		0.013454		-0.041364		-0.104386		-0.0558238		1-1-5.1.16.10	SGN-U215645	P46253	RecName: Full=Acyl-[acyl-carrier-protein] desaturase, chloroplastic; AltName: Full=Stearoyl-ACP desaturase; Flags: Precursor	3e-190	No re-sequence	0	0	0
	'11.2.1'	'lipid metabolism.FA desaturation.desaturase'	5.1.16.10	'STAD_SOLTU Acyl-[acyl-carrier protein] desaturase, chloroplast precursor (Stearoyl-ACP desaturase) gi|7433267|pir||T07653 acyl-[acyl-carrier-protein] desaturase (EC 1.14.19.2) precursor - potato gi|169565|gb|AAA33839.1| stearoyl-acyl carrier protein desa	0.0208793		0.0683195		0.0692496		0.0227982		-0.0432518		0.013454		-0.041364		-0.104386		-0.0558238		1-1-5.1.16.10	SGN-U215645	P46253	RecName: Full=Acyl-[acyl-carrier-protein] desaturase, chloroplastic; AltName: Full=Stearoyl-ACP desaturase; Flags: Precursor	3e-190	No re-sequence	0	0	0
	'11.9.3'	'lipid metabolism.lipid degradation.lysophospholipases'	5.2.8.9	'expressed protein [Arabidopsis thaliana] gi|7485885|pir||T05697 hypothetical protein F20M13.250 - Arabidopsis thaliana gi|4467156|emb|CAB37525.1| putative protein [Arabidopsis thaliana] gi|7270852|emb|CAB80533.1| putative protein [Arabidopsis thaliana] g	0.078083		-0.0763005		-0.0203715		0.0920511		-0.0438567		0.0887754		-0.0241316		-0.0241548		0.068184		1-1-5.2.8.9	SGN-U218305	NP_195581	1-phosphatidylinositol phosphodiesterase-related [Arabidopsis thaliana]	2e-084	No re-sequence	0	0	0
	'11.9.3'	'lipid metabolism.lipid degradation.lysophospholipases'	7.4.10.4	'expressed protein [Arabidopsis thaliana] gi|34395718|sp|Q9FJ62|GLQ1_ARATH Probable glycerophosphoryl diester phosphodiesterase 1 precursor gi|9758180|dbj|BAB08565.1| gene_id:MTE17.19~pir||T04792~similar to unknown protein [Arabidopsis thaliana] (evalue:	0.0594301		0.0995166		0.135535		0.0178084		-0.0467651		-0.0341901		0.0524235		-0.0914091		-0.0382455		1-1-7.4.10.4	SGN-U217694	BAE53680	putative glycerophosphoryl diester phosphodiesterase family protein [Nicotiana tabacum]	4e-162	SGN-U217694	BAE53680	putative glycerophosphoryl diester phosphodiesterase family protein [Nicotiana tabacum]	4e-162
	'11.10'	'lipid metabolism.glycolipid synthesis'	8.2.16.18	'flag_XH 1-> digalactosyldiacylglycerol synthase 1 (MGDG:MGDG galactosyltransferase) (galactolipid galactosyltransferase) (DGD1) [Arabidopsis thaliana] (evalue: 2.3e-87, score=323.2)2->digalactosyldiacylglycerol synthase [Xerophyta humilis] (evalue: 4e-11	0.313679		0.355793		0.33084		0.331631		-0.0469217		0.157742		0.227705		0.487871		0.527054		1-1-8.2.16.18	SGN-U225190	XP_002533901	galactolipid galactosyltransferase, putative [Ricinus communis]	6e-097	SGN-U221626	AAT67159	digalactosyldiacylglycerol synthase [Nicotiana tabacum]	4e-146
	'11.1.3'	'lipid metabolism.FA synthesis and FA elongation.ketoacyl ACP synthase'	6.3.8.10	'3-ketoacyl-ACP synthase [Cuphea pulcherrima] (evalue: 0, score=708.8)'	0.125676		0.0663767		-0.00812077		-0.033037		-0.0485201		-0.135423		-0.0651122		-0.0798709		-0.186743		1-1-6.3.8.10	SGN-U217203	XP_002276214	PREDICTED: similar to beta-ketoacyl-ACP synthase II [Vitis vinifera]	1e-216	No re-sequence	0	0	0
	'11.1.9'	'lipid metabolism.FA synthesis and FA elongation.long chain fatty acid CoA ligase'	6.1.6.13	'flag_XH 1-> long-chain-fatty-acid--CoA ligase (acyl-CoA synthetase) family [Arabidopsis thaliana] gi|25293396|pir||D96805 probable acyl-CoA synthetase, 62297-59022 [imported] - Arabidopsis thaliana gi|12323387|gb|AAG51668.1| putative acyl-CoA synthetase;	0.447231		0.154527		0.374317		0.400248		-0.0527431		0.196918		0.0473829		-0.268374		-0.380963		1-1-6.1.6.13	SGN-U224120	XP_002513807	long-chain-fatty-acid CoA ligase, putative [Ricinus communis]	4e-086	SGN-U219453	BAE71220	putative long chain acyl-CoA synthetase 9 [Trifolium pratense]	1e-205
	'11.2.4'	'lipid metabolism.FA desaturation.omega 6 desaturase'	8.1.15.1	'omega-6 fatty acid desaturase [Sesamum indicum] (evalue: 2e-173, score=610.5)'	0.0444612		0.124858		0.222037		-0.00894611		-0.0624906		-0.00590128		-0.0963052		-0.286032		-0.104374		1-1-8.1.15.1	No re-sequence	0	0	0	SGN-U218557	AAF80560	omega-6 fatty acid desaturase [Sesamum indicum]	1e-172
	'11.9.4.2'	'lipid metabolism.lipid degradation.beta-oxidation.acyl CoA DH'	7.2.16.13	'OOOhypothetical protein [Arabidopsis thaliana] (evalue: 6.8e-48, score=193)'	0.106978		0.0508194		0.509102		0.0150771		-0.06599		-0.0975114		-0.0403658		0.0795841		-0.0573536		1-1-7.2.16.13	No re-sequence	0	0	0	No re-sequence	0	0	0
	'11.5'	'lipid metabolism.glyceral metabolism'	1.4.18.12	'glycerol kinase -related [Arabidopsis thaliana] gi|25287497|pir||D96836 probable glycerol kinase, 69575-71670 [imported] - Arabidopsis thaliana gi|6730733|gb|AAF27123.1| putative glycerol kinase; 69575-71670 [Arabidopsis thaliana] gi|30314022|gb|AAO61418	0.228915		0.164068		0.131921		0.0824358		-0.0686035		0.139199		-0.0983287		-0.0440297		-0.282321		1-1-1.4.18.12	SGN-U216479	XP_002517681	glycerol kinase, putative [Ricinus communis]	8e-233	No re-sequence	0	0	0
	'11.9.2'	'lipid metabolism.lipid degradation.lipases'	7.3.13.13	'flag_XH 1-> Ipomoea nil Pn47p (evalue: 9e-95, score=349.7)2->lipase-like protein [Oryza sativa (japonica cultivar-group)] gi|20146425|dbj|BAB89205.1| lipase-like protein [Oryza sativa (japonica cultivar-group)] (evalue: 0.006, score=40.82)'	0.00353564		-0.000361177		-0.00562877		0.0261068		-0.071837		0.0488178		-0.0709256		-0.0728519		-0.0106911		1-1-7.3.13.13	SGN-U215242	XP_002522554	triacylglycerol lipase, putative [Ricinus communis]	1e-106	SGN-U215240	0	no hits found	0
	'11.1.30'	'lipid metabolism.FA synthesis and FA elongation.pyruvate kinase'	6.3.3.7	'KPYA_TOBAC Pyruvate kinase isozyme A, chloroplast precursor gi|482936|emb|CAA82222.1| pyruvate kinase; plastid isozyme [Nicotiana tabacum] (evalue: 7.2e-39, score=162.2)'	-0.499975		0.648186		0.113231		-0.351312		-0.0724318		0.176388		-0.580886		-0.348874		-0.310901		1-1-6.3.3.7	SGN-U218288	Q40545	RecName: Full=Pyruvate kinase isozyme A, chloroplastic; Flags: Precursor	3e-038	SGN-U218288	Q40545	RecName: Full=Pyruvate kinase isozyme A, chloroplastic; Flags: Precursor	3e-038
	'11.8'	'lipid metabolism.'exotics' (steroids, squalene etc)'	6.3.1.16	'pir||T03848 probable sterol 24-C-methyltransferase (EC 2.1.1.41) - common tobacco gi|2246454|gb|AAB62808.1| S-adenosyl-methionine-sterol-C- methyltransferase [Nicotiana tabacum] (evalue: 0, score=700.7)'	-0.0472189		-0.242295		-0.15126		-0.318048		-0.0745294		-0.682681		-0.206492		-0.436167		-0.154044		1-1-6.3.1.16	SGN-U215017	AAB62808	S-adenosyl-methionine-sterol-C- methyltransferase [Nicotiana tabacum]	8e-200	SGN-U215017	AAB62808	S-adenosyl-methionine-sterol-C- methyltransferase [Nicotiana tabacum]	8e-200
	'11.3'	'lipid metabolism.Phospholipid synthesis'	8.1.14.1	'1-acyl-sn-glycerol-3-phosphate acyltransferase [Prunus dulcis] (evalue: 3e-56, score=219.9)'	0.173731		-0.069503		0.150967		0.312899		-0.0787098		0.0563041		-0.0318223		-0.225522		-0.547148		1-1-8.1.14.1	SGN-U218096	XP_002526730	lysophosphatidic acid acyltransferase, putative [Ricinus communis]	3e-059	SGN-U218096	XP_002526730	lysophosphatidic acid acyltransferase, putative [Ricinus communis]	3e-059
	'11.8.1'	'lipid metabolism.'exotics' (steroids, squalene etc).sphingolipids'	5.1.1.10	'flag_XH 1-> putative sphingolipid delta 4 desaturase DES-1 [Lycopersicon esculentum] (evalue: 5e-124, score=445.3)2->[1 EST]'	0.00697444		0.0304948		-0.175349		0.00669736		-0.0928814		-0.0207418		-0.0687425		-0.116417		-0.0492832		1-1-5.1.1.10	SGN-U218192	AAM12534	putative sphingolipid delta 4 desaturase DES-1 [Lycopersicon esculentum]	2e-123	SGN-U242868	AAM12534	putative sphingolipid delta 4 desaturase DES-1 [Lycopersicon esculentum]	3e-021
	'11.3'	'lipid metabolism.Phospholipid synthesis'	2.4.6.9	'flag_XH 1-> phosphatidylserine decarboxylase, putative [Arabidopsis thaliana] (evalue: 2.3e-78, score=293.9)2->phosphatidylserine decarboxylase, putative [Arabidopsis thaliana] (evalue: 1e-143, score=511.5)'	-0.158102		-0.133371		0.0349158		0.00529396		-0.0935192		0.140114		-0.074674		-0.00604913		0.212613		1-1-2.4.6.9	SGN-U221658	XP_002267948	PREDICTED: similar to phosphatidylserine decarboxylase [Vitis vinifera]	3e-085	SGN-U219469	XP_002267948	PREDICTED: similar to phosphatidylserine decarboxylase [Vitis vinifera]	4e-155
	'11.1.31'	'lipid metabolism.FA synthesis and FA elongation.pyruvate DH'	2.2.4.2	'pyruvate dehydrogenase E1 alpha subunit [Arabidopsis thaliana] gi|2454182|gb|AAB86803.1| pyruvate dehydrogenase E1 alpha subunit [Arabidopsis thaliana] gi|15450707|gb|AAK96625.1| At1g01090/T25K16_8 [Arabidopsis thaliana] gi|17380622|gb|AAL36074.1| At1g01	-0.230516		-0.193677		-0.414452		-0.485204		-0.104542		-0.0315066		-0.264464		-0.0300176		0.104886		1-1-2.2.4.2	SGN-U214434	ACF17669	putative pyruvate dehydrogenase E1 alpha subunit [Capsicum annuum]	9e-204	SGN-U214434	ACF17669	putative pyruvate dehydrogenase E1 alpha subunit [Capsicum annuum]	9e-204
	'11.1.5'	'lipid metabolism.FA synthesis and FA elongation.beta hydroxyacyl ACP dehydratase'	7.2.3.19	'beta-hydroxyacyl-ACP dehydratase family [Arabidopsis thaliana] gi|11279583|pir||T50020 (3R)-hydroxymyristoyl-[acyl carrier protein] dehydratase-like protein - Arabidopsis thaliana gi|7960735|emb|CAB92057.1| (3R)-hydroxymyristoyl-[acyl carrier protein] de	-0.0616594		-0.122502		0.0479898		-0.0282058		-0.113148		-0.132068		-0.0970647		-0.159064		-0.098175		1-1-7.2.3.19	SGN-U219066	ACF17652	DH putative beta-hydroxyacyl-ACP dehydratase [Capsicum annuum]	6e-101	No re-sequence	0	0	0
	'11.9.2'	'lipid metabolism.lipid degradation.lipases'	1.2.18.21	'flag_XH 1-> lipase (class 3) family [Arabidopsis thaliana] (evalue: 6.1e-70, score=266.2)2->[1 EST]'	0.0622236		-0.162827		-0.0900576		-0.0393309		-0.119379		-0.0820694		-0.2953		0.199715		0.202293		1-1-1.2.18.21	SGN-U216270	XP_002532349	triacylglycerol lipase, putative [Ricinus communis]	4e-081	SGN-U237689	NP_567515	lipase class 3 family protein [Arabidopsis thaliana]	1e-059
	'11.3'	'lipid metabolism.Phospholipid synthesis'	4.4.3.20	'glycerol-3-phosphate acyltransferase [Lycopersicon esculentum] (evalue: 6e-114, score=412.5)'	-0.0786015		0.108807		-0.353858		-0.259794		-0.125677		-0.0299133		-0.0433613		0.102051		0.275023		1-1-4.4.3.20	SGN-U220664	ABU55009	glycerol-3-phosphate acyltransferase [Hippophae rhamnoides]	2e-109	SGN-U220664	ABU55009	glycerol-3-phosphate acyltransferase [Hippophae rhamnoides]	2e-109
	'11.9.4.5'	'lipid metabolism.lipid degradation.beta-oxidation'	5.4.8.10	'pir||S72532 acetyl-CoA C-acyltransferase (EC 2.3.1.16) precursor - cucurbit gi|1694621|dbj|BAA11117.1| 3-ketoacyl-CoA thiolase [Cucurbita cv. Kurokawa Amakuri] (evalue: 5.3e-77, score=289.3)'	-0.074509		-0.0771571		-0.0817595		-0.148371		-0.130641		-0.0133491		-0.120221		-0.200423		-0.0527539		1-1-5.4.8.10	SGN-U217603	ACV70032	3-ketoacyl CoA thiolase 1 [Petunia x hybrida]	3e-082	No re-sequence	0	0	0
	'11.9.3'	'lipid metabolism.lipid degradation.lysophospholipases'	1.3.19.17	'flag_XH 1-> PDA1_MAIZE Phospholipase D alpha 1 (PLD alpha 1) (Choline phosphatase 1) (Phosphatidylcholine-hydrolyzing phospholipase D 1) gi|7489797|pir||T03659 phospholipase D (EC 3.1.4.4) - maize gi|1020409|dbj|BAA11135.1| phospholipase D [Zea mays] (ev	-0.111925		-0.116006		-0.0685836		-0.103925		-0.130654		-0.155128		-0.112121		-0.174583		-0.369084		1-1-1.3.19.17	SGN-U223536	BAE79735	phospholipase D alpha 2 [Arachis hypogaea]	1e-110	SGN-U241115	0	no hits found	0
	'11.9.2'	'lipid metabolism.lipid degradation.lipases'	3.1.16.16	'flag_XH 1-> lipase (class 3) family [Arabidopsis thaliana] gi|7486297|pir||T04551 hypothetical protein F28J12.210 - Arabidopsis thaliana gi|2832660|emb|CAA16735.1| lipase-like protein [Arabidopsis thaliana] gi|7268648|emb|CAB78857.1| lipase-like protein	0.159136		0.113244		0.0371322		0.194006		-0.13485		0.075197		-0.240346		-0.236908		-0.115147		1-1-3.1.16.16	SGN-U213075	ABQ95989	phospholipase A1 [Capsicum annuum]	2e-128	SGN-U237872	BAA89335	EEF53 [Solanum melongena]	4e-048
	'11.1.9'	'lipid metabolism.FA synthesis and FA elongation.long chain fatty acid CoA ligase'	7.2.2.1	'flag_XH 1-> long-chain-fatty-acid--CoA ligase (acyl-CoA synthetase) family [Arabidopsis thaliana] gi|25293396|pir||D96805 probable acyl-CoA synthetase, 62297-59022 [imported] - Arabidopsis thaliana gi|12323387|gb|AAG51668.1| putative acyl-CoA synthetase;	0.221129		0.263374		0.126851		0.266249		-0.137605		0.00551107		-0.150529		-0.0580199		-0.0744539		1-1-7.2.2.1	SGN-U219453	BAE71220	putative long chain acyl-CoA synthetase 9 [Trifolium pratense]	1e-205	SGN-U220527	P93768	RecName: Full=Probable 26S proteasome non-ATPase regulatory subunit 3; Short=26S proteasome subunit S3; AltName: Full=Nuclear antigen 21D7	1e-097
	'11.8'	'lipid metabolism.'exotics' (steroids, squalene etc)'	1.3.16.11	'cytochrome P450-like protein [Oryza sativa (japonica cultivar-group)] gi|15408780|dbj|BAB64180.1| cytochrome P450-like protein [Oryza sativa (japonica cultivar-group)] gi|20521370|dbj|BAB91882.1| cytochrome P450-like protein [Oryza sativa (japonica culti	0.249616		-0.341568		0.320438		0.364966		-0.145515		-0.408894		-0.330951		-0.709108		-0.875095		1-1-1.3.16.11	SGN-U230582	XP_002516084	cytochrome P450, putative [Ricinus communis]	9e-053	No re-sequence	0	0	0
	'11.9.3'	'lipid metabolism.lipid degradation.lysophospholipases'	6.3.10.4	'expressed protein [Arabidopsis thaliana] gi|34395718|sp|Q9FJ62|GLQ1_ARATH Probable glycerophosphoryl diester phosphodiesterase 1 precursor gi|9758180|dbj|BAB08565.1| gene_id:MTE17.19~pir||T04792~similar to unknown protein [Arabidopsis thaliana] (evalue:	0.228984		0.0078239		0.092626		0.016045		-0.149315		-0.16701		-0.11802		-0.126196		-0.198459		1-1-6.3.10.4	SGN-U217694	BAE53680	putative glycerophosphoryl diester phosphodiesterase family protein [Nicotiana tabacum]	4e-162	SGN-U217694	BAE53680	putative glycerophosphoryl diester phosphodiesterase family protein [Nicotiana tabacum]	4e-162
	'11.1.8'	'lipid metabolism.FA synthesis and FA elongation.acyl coa ligase'	1.3.8.20	'putative acyl-CoA synthetase [Capsicum annuum] (evalue: 0, score=802)'	-1.32492		-0.0210797		-0.81635		-0.0345397		-0.154105		-0.00300394		-0.772183		-0.810843		-0.718342		1-1-1.3.8.20	No re-sequence	0	0	0	SGN-U212623	AAL29212	putative acyl-CoA synthetase [Capsicum annuum]	5e-230
	'11.9.2'	'lipid metabolism.lipid degradation.lipases'	7.3.15.15	'flag_XH 1-> lipase (class 3) family [Arabidopsis thaliana] gi|7486297|pir||T04551 hypothetical protein F28J12.210 - Arabidopsis thaliana gi|2832660|emb|CAA16735.1| lipase-like protein [Arabidopsis thaliana] gi|7268648|emb|CAB78857.1| lipase-like protein	0.224432		0.0794202		0.186333		0.16786		-0.155961		-0.0923786		0.00200578		-0.0221748		0.276626		1-1-7.3.15.15	SGN-U224326	XP_002522554	triacylglycerol lipase, putative [Ricinus communis]	3e-074	SGN-U242699	XP_002522554	triacylglycerol lipase, putative [Ricinus communis]	1e-037
	'11.1.8'	'lipid metabolism.FA synthesis and FA elongation.acyl coa ligase'	6.2.6.2	'flag_XH 1-> putative acyl-CoA synthetase [Capsicum annuum] (evalue: 0, score=921)2->emb|CAD39837.2| OSJNBb0072N21.3 [Oryza sativa (japonica cultivar-group)] (evalue: 8e-154, score=546.2)'	0.224813		0.0399271		0.379066		0.237834		-0.16328		0.247108		-0.177086		-0.350676		-0.372902		1-1-6.2.6.2	SGN-U213115	XP_002527280	dimethylaniline monooxygenase, putative [Ricinus communis]	6e-149	SGN-U212621	AAL29212	putative acyl-CoA synthetase [Capsicum annuum]	6e-266
	'11.1.3'	'lipid metabolism.FA synthesis and FA elongation.ketoacyl ACP synthase'	2.1.6.17	'flag_XH 1-> pir||T10061 3-oxoacyl-[acyl-carrier-protein] synthase (EC 2.3.1.41) precursor, chloroplast - castor bean gi|294668|gb|AAA33873.1| beta-ketoacyl-ACP synthase (evalue: 0, score=793.5)2->pir||T10061 3-oxoacyl-[acyl-carrier-protein] synthase (EC	0.0347348		0.0748784		0.0527386		-0.0616979		-0.190757		0.140184		-0.0282322		-0.0784056		0.120299		1-1-2.1.6.17	SGN-U214975	XP_002519707	50 kDa ketoavyl-ACP synthase [Ricinus communis]	1e-227	SGN-U214978	XP_002519707	50 kDa ketoavyl-ACP synthase [Ricinus communis]	3e-054
	'11.1.6'	'lipid metabolism.FA synthesis and FA elongation.enoyl ACP reductase'	7.4.2.12	'flag_XH 1-> [1 EST]2->GH09355p [Drosophila melanogaster] (evalue: 0.002, score=45.05)'	0.107875		-0.00860634		-0.0824456		-0.0833818		-0.192853		-0.0168102		-0.146476		-0.300806		-0.20168		1-1-7.4.2.12	SGN-U241463	ACF17651	putative enoyl-acyl-carrier-protein reductase [Capsicum annuum]	4e-039	SGN-U226127	XP_002523656	chromodomain helicase DNA binding protein, putative [Ricinus communis]	2e-013
	'11.1.30'	'lipid metabolism.FA synthesis and FA elongation.pyruvate kinase'	4.2.14.13	'flag_XH 1-> putative pyruvate kinase [Oryza sativa (japonica cultivar-group)] (evalue: 1.7e-42, score=174.9)2->[1 EST]'	0.193683		0.0544875		0.123133		-0.13743		-0.193114		-0.296724		-0.359683		0.329596		0.0577221		1-1-4.2.14.13	SGN-U220671	XP_002522100	pyruvate kinase, putative [Ricinus communis]	8e-060	SGN-U237748	XP_002522100	pyruvate kinase, putative [Ricinus communis]	7e-006
	'11.9.3'	'lipid metabolism.lipid degradation.lysophospholipases'	8.1.15.21	'expressed protein [Arabidopsis thaliana] gi|7485885|pir||T05697 hypothetical protein F20M13.250 - Arabidopsis thaliana gi|4467156|emb|CAB37525.1| putative protein [Arabidopsis thaliana] gi|7270852|emb|CAB80533.1| putative protein [Arabidopsis thaliana] g	-0.0218308		-0.487269		-0.0320399		-0.00884324		-0.194241		-0.100536		-0.0979625		-0.248219		-0.783963		1-1-8.1.15.21	SGN-U216936	XP_002528284	phospholipase C, putative [Ricinus communis]	3e-142	SGN-U216936	XP_002528284	phospholipase C, putative [Ricinus communis]	3e-142
	'11.1.15'	'lipid metabolism.FA synthesis and FA elongation.ACP desaturase'	6.3.6.2	'STAD_SOLCO Acyl-[acyl-carrier protein] desaturase, chloroplast precursor (Stearoyl-ACP desaturase) gi|629712|pir||S44202 acyl-[acyl-carrier-protein] desaturase (EC 1.14.19.2) precursor - Commerson's wild potato gi|474833|emb|CAA55535.1| stearoyl-acyl car	-0.107141		-0.330733		0.013099		-0.137206		-0.194258		0.0496404		-0.173459		-0.186791		-0.382526		1-1-6.3.6.2	SGN-U215646	Q41319	RecName: Full=Acyl-[acyl-carrier-protein] desaturase, chloroplastic; AltName: Full=Stearoyl-ACP desaturase; Flags: Precursor	3e-225	SGN-U215646	Q41319	RecName: Full=Acyl-[acyl-carrier-protein] desaturase, chloroplastic; AltName: Full=Stearoyl-ACP desaturase; Flags: Precursor	3e-225
	'11.2.1'	'lipid metabolism.FA desaturation.desaturase'	6.3.6.2	'STAD_SOLCO Acyl-[acyl-carrier protein] desaturase, chloroplast precursor (Stearoyl-ACP desaturase) gi|629712|pir||S44202 acyl-[acyl-carrier-protein] desaturase (EC 1.14.19.2) precursor - Commerson's wild potato gi|474833|emb|CAA55535.1| stearoyl-acyl car	-0.107141		-0.330733		0.013099		-0.137206		-0.194258		0.0496404		-0.173459		-0.186791		-0.382526		1-1-6.3.6.2	SGN-U215646	Q41319	RecName: Full=Acyl-[acyl-carrier-protein] desaturase, chloroplastic; AltName: Full=Stearoyl-ACP desaturase; Flags: Precursor	3e-225	SGN-U215646	Q41319	RecName: Full=Acyl-[acyl-carrier-protein] desaturase, chloroplastic; AltName: Full=Stearoyl-ACP desaturase; Flags: Precursor	3e-225
	'11.9.2'	'lipid metabolism.lipid degradation.lipases'	8.3.11.19	'flag_XH 1-> lipase (class 3) family [Arabidopsis thaliana] gi|15146181|gb|AAK83574.1| AT3g14070/MAG2_2 [Arabidopsis thaliana] gi|27764916|gb|AAO23579.1| At3g14070/MAG2_2 [Arabidopsis thaliana] (evalue: 2.4e-85, score=316.6)2->dbj|BAD19435.1| lipase class	0.128952		0.265729		0.152613		-0.00507003		-0.199291		-0.0570565		0.0428875		-0.363634		-0.0778224		1-1-8.3.11.19	SGN-U226410	XP_002532722	triacylglycerol lipase, putative [Ricinus communis]	2e-087	SGN-U231870	XP_002532722	triacylglycerol lipase, putative [Ricinus communis]	1e-038
	'11.1.9'	'lipid metabolism.FA synthesis and FA elongation.long chain fatty acid CoA ligase'	4.2.19.6	'OOOlong-chain acyl-CoA synthetase [Arabidopsis thaliana] (evalue: 3.4e-22, score=106.3)'	-0.288369		-0.124408		-0.341722		0.124856		-0.200443		-0.57711		-0.340226		-0.608545		-0.601728		1-1-4.2.19.6	No re-sequence	0	0	0	No re-sequence	0	0	0
	'11.1.1'	'lipid metabolism.FA synthesis and FA elongation.Acetyl CoA Carboxylation'	3.1.6.8	'expressed protein [Arabidopsis thaliana] gi|14190387|gb|AAK55674.1| AT3g56130/F18O21_90 [Arabidopsis thaliana] gi|15215875|gb|AAK91481.1| AT3g56130/F18O21_90 [Arabidopsis thaliana] (evalue: 1.3e-44, score=169.1)'	-0.0769685		-0.0629526		0.17638		-0.0649077		-0.204024		-0.0766782		-0.126871		-0.13985		-0.0638361		1-1-3.1.6.8	SGN-U218181	XP_002520803	Biotin carboxyl carrier protein of acetyl-CoA carboxylase, putative [Ricinus communis]	2e-045	SGN-U218181	XP_002520803	Biotin carboxyl carrier protein of acetyl-CoA carboxylase, putative [Ricinus communis]	2e-045
	'11.3'	'lipid metabolism.Phospholipid synthesis'	3.1.20.17	'flag_XH 1-> phosphatidylglycerolphosphate synthase (PGS1) [Arabidopsis thaliana] gi|7484841|pir||T02573 CDP-diacylglycerol-glycerol-3-phosphate 3-phosphatidyltransferase homolog At2g39290 - Arabidopsis thaliana gi|3402692|gb|AAC28995.1| putative CDP-diac	0.103772		-0.00538027		0.110316		0.1782		-0.225689		0.0473197		-0.38135		-0.42506		-0.68093		1-1-3.1.20.17	SGN-U219075	XP_002525055	cdp-diacylglycerol--glycerol-3-phosphate 3-phosphatidyltransferase, putative [Ricinus communis]	3e-057	SGN-U219074	XP_002525055	cdp-diacylglycerol--glycerol-3-phosphate 3-phosphatidyltransferase, putative [Ricinus communis]	3e-028
	'11.8'	'lipid metabolism.'exotics' (steroids, squalene etc)'	6.4.15.15	'C-14 sterol reductase (delta(14)-sterol reductase) (FACKEL) (FK) [Arabidopsis thaliana] gi|20138022|sp|Q9LDR4|ER24_ARATH Delta(14)-sterol reductase (C-14 sterol reductase) (Sterol C14-reductase) (FACKEL protein) gi|8980704|gb|AAF82282.1| sterol C-14 redu	0.16934		-0.113319		0.101144		0.00300175		-0.226214		0.0503314		-0.238388		-0.463723		-0.455938		1-1-6.4.15.15	SGN-U218530	XP_002283576	PREDICTED: similar to FK (FACKEL); delta14-sterol reductase [Vitis vinifera]	7e-158	SGN-U218530	XP_002283576	PREDICTED: similar to FK (FACKEL); delta14-sterol reductase [Vitis vinifera]	7e-158
	'11.8'	'lipid metabolism.'exotics' (steroids, squalene etc)'	7.4.17.7	'putative glycoprotein [Oryza sativa (japonica cultivar-group)] gi|9663963|dbj|BAB03604.1| putative glycoprotein [Oryza sativa (japonica cultivar-group)] gi|13872906|dbj|BAB44013.1| putative glycoprotein [Oryza sativa (japonica cultivar-group)] (evalue: 2	-0.0894451		-0.0645715		-0.399734		-0.334363		-0.231046		-0.166293		-0.223908		-0.119531		0.0154412		1-1-7.4.17.7	SGN-U216472	AAY17262	TSC13 protein [Nicotiana benthamiana]	3e-177	SGN-U216472	AAY17262	TSC13 protein [Nicotiana benthamiana]	3e-177
	'11.1.10'	'lipid metabolism.FA synthesis and FA elongation.beta ketoacyl CoA synthase'	3.3.1.21	'flag_XH 1-> beta-ketoacyl-CoA synthase, putative [Arabidopsis thaliana] gi|10177945|dbj|BAB11304.1| beta-ketoacyl-CoA synthase [Arabidopsis thaliana] gi|15983491|gb|AAL11613.1| AT5g43760/MQD19_11 [Arabidopsis thaliana] gi|23297625|gb|AAN12994.1| beta-ket	0.214025		0.00831207		0.0932236		0.0987419		-0.23872		0.146086		-0.25493		-0.249671		-0.501903		1-1-3.3.1.21	SGN-U213363	Q43710	RecName: Full=Proteinase inhibitor type-2 TR8; AltName: Full=Proteinase inhibitor type II TR8; Flags: Precursor	1e-128	SGN-U216218	ACC60973	beta-ketoacyl-CoA synthase [Helianthus annuus]	5e-167
	'11.9.2'	'lipid metabolism.lipid degradation.lipases'	5.3.15.9	'lipase (class 3) family [Arabidopsis thaliana] (evalue: 1.8e-45, score=184.5)'	0.0025947		-0.0247		-0.0871047		0.058502		-0.251134		0.0218821		-0.214482		-0.0648923		0.00563201		1-1-5.3.15.9	SGN-U219883	XP_002515304	triacylglycerol lipase, putative [Ricinus communis]	6e-059	SGN-U219883	XP_002515304	triacylglycerol lipase, putative [Ricinus communis]	6e-059
	'11.8.1'	'lipid metabolism.'exotics' (steroids, squalene etc).sphingolipids'	4.3.3.14	'delta-8 sphingolipid desaturase, putative [Arabidopsis thaliana] gi|25408976|pir||A84900 hypothetical protein At2g46210 [imported] - Arabidopsis thaliana gi|3702328|gb|AAC62885.1| putative fatty acid desaturase/cytochrome b5 fusion protein [Arabidopsis t	-0.960804		-0.196677		-0.47994		0.541179		-0.252486		0.141333		0.11998		-0.0695283		0.223504		1-1-4.3.3.14	SGN-U217501	ABA55805	delta-8 sphingolipid desaturase [Crepis alpina]	1e-065	SGN-U217501	ABA55805	delta-8 sphingolipid desaturase [Crepis alpina]	1e-065
	'11.2.3'	'lipid metabolism.FA desaturation.omega 3 desaturase'	6.2.16.6	'flag_XH 1-> omega-3 fatty acid desaturase [Lycopersicon esculentum] gi|32479366|gb|AAP82169.2| omega-3 fatty acid desaturase [Lycopersicon esculentum] (evalue: 0, score=884.4)2->putative protein kinase LESK1 [Lycopersicon esculentum] (evalue: 4.8e-83, s	-0.66912		-0.402247		-0.590942		-0.724572		-0.255486		-0.521638		-0.191356		0.0239802		-0.195188		1-1-6.2.16.6	SGN-U228386	AAK60493	putative protein kinase LESK1 [Lycopersicon esculentum]	1e-082	SGN-U214130	AAP82170	omega-3 fatty acid desaturase [Lycopersicon esculentum]	5e-255
	'11.8'	'lipid metabolism.'exotics' (steroids, squalene etc)'	6.3.13.16	'flag_XH 1-> putative phosphatidylcholine acyltransferase [Medicago truncatula] (evalue: 3.3e-72, score=185.3)2->[1 EST]'	0.0322506		-0.0165522		-0.0226715		-0.186417		-0.258849		-0.0271405		-0.266859		-0.0913823		0.0055245		1-1-6.3.13.16	SGN-U219680	AAN77002	lecithine cholesterol acyltransferase-like protein [Medicago truncatula]	4e-045	SGN-U234217	AAX56094	putative sterol esterification protein [Citrus sinensis]	1e-009
	'11.1.13'	'lipid metabolism.FA synthesis and FA elongation.acyl-CoA binding protein'	5.1.11.18	'flag_XH 1-> expressed protein [Arabidopsis thaliana] (evalue: 1.8e-09, score=65.85)2->At4g24230 [Arabidopsis thaliana] >gi|45773894|gb|AAS76751.1| At4g24230 [Arabidopsis thaliana] (evalue: 1.9e-15, score=56.61)'	0.321418		-0.168822		0.131607		0.14201		-0.2596		0.12673		-0.371113		-0.4493		-0.540448		1-1-5.1.11.18	SGN-U219889	NP_849432	ACBP3 (ACYL-COA-BINDING DOMAIN 3); acyl-CoA binding [Arabidopsis thaliana]	8e-009	SGN-U219890	AAT81164	membrane acyl-CoA binding protein [Agave americana]	2e-007
	'11.9.3'	'lipid metabolism.lipid degradation.lysophospholipases'	7.4.13.2	'flag_XH 1-> emb|CAA65127.1| phosphoinositide-specific phospholipase C [Nicotiana rustica] (evalue: 3.1e-92, score=340.1)2->[1 EST]'	-0.13882		-0.0891353		0.0170462		-0.0877989		-0.264416		-0.00724679		-0.162096		-0.228626		-0.344746		1-1-7.4.13.2	SGN-U220392	ABW81000	PI-phospholipase C PLC4 [Solanum lycopersicum]	4e-095	SGN-U240096	ABW81000	PI-phospholipase C PLC4 [Solanum lycopersicum]	6e-018
	'11.8.1'	'lipid metabolism.'exotics' (steroids, squalene etc).sphingolipids'	6.4.9.15	'ceramidase family protein [Arabidopsis thaliana] (evalue: 7e-143, score=509.2)'	0.393361		0.195264		0.0159179		0.121482		-0.265968		0.156911		-0.162382		-0.0117754		0.193726		1-1-6.4.9.15	SGN-U217845	XP_002520446	ceramidase, putative [Ricinus communis]	4e-155	SGN-U217845	XP_002520446	ceramidase, putative [Ricinus communis]	4e-155
	'11.9.4.3'	'lipid metabolism.lipid degradation.beta-oxidation.enoyl CoA hydratase'	2.4.6.15	'flag_XH 1-> 3-hydroxyisobutyryl-coenzyme A hydrolase (CoA-thioester hydrolase) family [Arabidopsis thaliana] (evalue: 3.9e-77, score=289.3)2->F12K11.12 [Arabidopsis thaliana] (evalue: 8.2e-46, score=185.7)'	0.122603		-0.0455521		-0.0137765		-0.0405273		-0.276062		0.0193059		-0.147108		-0.212659		-0.418348		1-1-2.4.6.15	SGN-U220947	XP_002526648	Enoyl-CoA hydratase, mitochondrial precursor, putative [Ricinus communis]	2e-081	SGN-U220820	XP_002526648	Enoyl-CoA hydratase, mitochondrial precursor, putative [Ricinus communis]	1e-045
	'11.9.2'	'lipid metabolism.lipid degradation.lipases'	1.4.20.7	'flag_XH 1-> emb|CAD41339.2| OJ991113_30.24 [Oryza sativa (japonica cultivar-group)] (evalue: 1e-65, score=251.1)2->[1 EST]'	0.194731		0.0755973		0.145235		-0.128003		-0.297919		-0.123628		-0.110994		-0.00956866		0.105324		1-1-1.4.20.7	SGN-U230326	CAD41339	OJ991113_30.24 [Oryza sativa (japonica cultivar-group)]	4e-065	SGN-U236363	NP_172070	lipase class 3 family protein [Arabidopsis thaliana]	4e-022
	'11.8.1'	'lipid metabolism.'exotics' (steroids, squalene etc).sphingolipids'	7.4.9.15	'ceramidase family protein [Arabidopsis thaliana] (evalue: 7e-143, score=509.2)'	0.183745		0.331546		-0.0179907		-0.0310933		-0.319358		0.0352228		-0.0249223		-0.144756		0.296982		1-1-7.4.9.15	SGN-U217845	XP_002520446	ceramidase, putative [Ricinus communis]	4e-155	SGN-U217845	XP_002520446	ceramidase, putative [Ricinus communis]	4e-155
	'11.8'	'lipid metabolism.'exotics' (steroids, squalene etc)'	4.2.11.20	'steroid sulfotransferase, putative [Arabidopsis thaliana] gi|27735199|sp|P52839|FSTL_ARATH Flavonol sulfotransferase-like (RaRO47) gi|25288807|pir||A84452 probable steroid sulfotransferase [imported] - Arabidopsis thaliana gi|4406767|gb|AAD20078.1| putat	-0.179741		-0.407977		-0.111911		-0.0516628		-0.33487		-0.157162		-0.316582		-0.435527		-0.720564		1-1-4.2.11.20	SGN-U215649	XP_002512030	Flavonol 4'-sulfotransferase, putative [Ricinus communis]	9e-110	SGN-U215649	XP_002512030	Flavonol 4'-sulfotransferase, putative [Ricinus communis]	9e-110
	'11.8'	'lipid metabolism.'exotics' (steroids, squalene etc)'	7.1.10.2	'3-oxo-5-alpha-steroid 4-dehydrogenase (steroid 5-alpha-reductase) family [Arabidopsis thaliana] gi|20198183|gb|AAD26491.2| expressed protein [Arabidopsis thaliana] (evalue: 5.1e-77, score=290)'	0.23439		-0.235284		0.0812665		0.142076		-0.341726		-0.0148774		-0.479363		-0.531251		-0.510621		1-1-7.1.10.2	SGN-U222676	XP_002513007	dfg10 protein, putative [Ricinus communis]	3e-090	SGN-U222676	XP_002513007	dfg10 protein, putative [Ricinus communis]	3e-090
	'11.9.3'	'lipid metabolism.lipid degradation.lysophospholipases'	6.2.15.20	'glycerophosphodiester phosphodiesterase -related [Arabidopsis thaliana] gi|25406323|pir||D96770 hypothetical protein F1O17.12 [imported] - Arabidopsis thaliana gi|12324904|gb|AAG52406.1| putative glycerophosphodiester phosphodiesterase; 42559-40170 [Arab	-0.225542		-0.451731		-0.391824		0.00583488		-0.342216		-0.479555		-0.40818		-0.489886		-0.875804		1-1-6.2.15.20	SGN-U216735	XP_002514650	glycerophosphoryl diester phosphodiesterase, putative [Ricinus communis]	4e-154	SGN-U216735	XP_002514650	glycerophosphoryl diester phosphodiesterase, putative [Ricinus communis]	4e-154
	'11.8'	'lipid metabolism.'exotics' (steroids, squalene etc)'	2.1.1.11	'dbj|BAA82093.1| squalene synthase [Solanum tuberosum] (evalue: 0, score=793.1)'	-0.384768		-0.289325		-0.593566		-0.670492		-0.347385		-0.257657		-0.350832		-0.207975		-0.149127		1-1-2.1.1.11	SGN-U215575	ACY25092	squalene synthase [Solanum lycopersicum]	3e-230	SGN-U215575	ACY25092	squalene synthase [Solanum lycopersicum]	3e-230
	'11.8'	'lipid metabolism.'exotics' (steroids, squalene etc)'	1.1.1.11	'dbj|BAA82093.1| squalene synthase [Solanum tuberosum] (evalue: 0, score=793.1)'	-0.00579507		-0.341903		-0.25237		-0.110587		-0.351036		0.113487		-0.268847		-0.459128		-0.566885		1-1-1.1.1.11	SGN-U215575	ACY25092	squalene synthase [Solanum lycopersicum]	3e-230	SGN-U215575	ACY25092	squalene synthase [Solanum lycopersicum]	3e-230
	'11.9.2'	'lipid metabolism.lipid degradation.lipases'	5.2.15.11	'dbj|BAD17323.1| lipase class 3-like [Oryza sativa (japonica cultivar-group)] (evalue: 9.2e-74, score=279.6)'	-0.102993		-0.17719		-0.0523108		-0.056235		-0.368176		-0.336773		-0.324163		-0.290229		-0.462333		1-1-5.2.15.11	SGN-U215314	XP_002523594	triacylglycerol lipase, putative [Ricinus communis]	9e-081	SGN-U215314	XP_002523594	triacylglycerol lipase, putative [Ricinus communis]	9e-081
	'11.1.12'	'lipid metabolism.FA synthesis and FA elongation.ACP protein'	6.4.3.8	'acyl carrier protein [Capsicum chinense] (evalue: 3e-41, score=170.2)'	-0.270228		0.0965039		-0.499241		-0.600204		-0.371027		-0.168882		0.264443		-0.109496		-0.737413		1-1-6.4.3.8	No re-sequence	0	0	0	SGN-U213720	ACE06753	plastid acyl carrier protein [Camellia oleifera]	9e-042
	'11.9.2'	'lipid metabolism.lipid degradation.lipases'	2.4.13.12	'dbj|BAD17323.1| lipase class 3-like [Oryza sativa (japonica cultivar-group)] (evalue: 9.2e-74, score=279.6)'	-0.0637692		-0.305478		-0.12143		-0.187209		-0.433253		-0.219211		-0.55322		-0.505102		-0.420468		1-1-2.4.13.12	SGN-U215314	XP_002523594	triacylglycerol lipase, putative [Ricinus communis]	9e-081	SGN-U215314	XP_002523594	triacylglycerol lipase, putative [Ricinus communis]	9e-081
	'11.2.3'	'lipid metabolism.FA desaturation.omega 3 desaturase'	8.2.4.17	'omega-3 fatty acid desaturase [Lycopersicon esculentum] gi|32479366|gb|AAP82169.2| omega-3 fatty acid desaturase [Lycopersicon esculentum] (evalue: 0, score=884.4)'	-0.313519		-0.528249		-0.550319		-0.490747		-0.436942		-0.162		-0.310627		-0.534379		-0.190737		1-1-8.2.4.17	SGN-U214130	AAP82170	omega-3 fatty acid desaturase [Lycopersicon esculentum]	5e-255	SGN-U214130	AAP82170	omega-3 fatty acid desaturase [Lycopersicon esculentum]	5e-255
	'11.1.6'	'lipid metabolism.FA synthesis and FA elongation.enoyl ACP reductase'	8.2.20.6	'emb|CAA05879.1| enoyl-ACP reductase [Petunia x hybrida] (evalue: 0, score=641.3)'	-0.292312		-0.147545		-0.228856		-0.0640361		-0.437234		-0.313749		-0.25534		-0.456119		-0.0689738		1-1-8.2.20.6	SGN-U215147	ACF17650	putative enoyl-acyl-carrier-protein reductase [Capsicum annuum]	2e-195	SGN-U215147	ACF17650	putative enoyl-acyl-carrier-protein reductase [Capsicum annuum]	2e-195
	'11.9.2'	'lipid metabolism.lipid degradation.lipases'	6.3.20.10	'flag_XH 1-> unknown protein [Arabidopsis thaliana] (evalue: 3.7e-15, score=83.96)2->pir||T00396 hypothetical protein At2g44970 [imported] - Arabidopsis thaliana gi|4895253|gb|AAD32838.1| unknown protein [Arabidopsis thaliana] gi|20196918|gb|AAM14832.1| u	-0.0402145		-0.157219		-0.0391412		-0.14166		-0.467369		-0.73487		-0.332416		-0.171165		0.0445257		1-1-6.3.20.10	SGN-U222131	NP_850428	lipase-related [Arabidopsis thaliana]	2e-014	SGN-U222397	NP_850428	lipase-related [Arabidopsis thaliana]	4e-022
	'11.9.4.9'	'lipid metabolism.lipid degradation.beta-oxidation.mutifunctional'	7.2.15.19	'abnormal inflorescence meristem 1 (fatty acid multifunctional protein) (AIM1) [Arabidopsis thaliana] gi|7436974|pir||T08956 AIM1 protein - Arabidopsis thaliana gi|4337025|gb|AAD18041.1| AIM1 protein [Arabidopsis thaliana] gi|4972047|emb|CAB43915.1| AIM1	-0.209445		-0.112914		-0.101786		-0.131288		-0.474602		-0.494998		-0.176738		-0.46934		-0.845834		1-1-7.2.15.19	SGN-U214895	XP_002514279	3-hydroxyacyl-CoA dehyrogenase, putative [Ricinus communis]	2e-059	No re-sequence	0	0	0
	'11.8'	'lipid metabolism.'exotics' (steroids, squalene etc)'	1.2.8.21	'dbj|BAC87862.1| steroid 5alpha-reductase [Ipomoea nil] (evalue: 2.3e-91, score=337.4)'	-0.527701		-0.314007		-0.308872		-0.485368		-0.49823		-0.51697		-0.505851		-0.536988		-0.372549		1-1-1.2.8.21	SGN-U221333	CAH05260	steroid 5 alpha reductase DET2 [Solanum lycopersicum]	2e-153	No re-sequence	0	0	0
	'11.1.8'	'lipid metabolism.FA synthesis and FA elongation.acyl coa ligase'	2.4.3.11	'putative acyl-CoA synthetase [Capsicum annuum] (evalue: 0, score=802)'	-0.315376		0.233105		-0.252138		-0.221598		-0.577243		-1.24888		0.170105		-0.622721		0.798959		1-1-2.4.3.11	No re-sequence	0	0	0	SGN-U212623	AAL29212	putative acyl-CoA synthetase [Capsicum annuum]	5e-230
	'11.9.4.5'	'lipid metabolism.lipid degradation.beta-oxidation'	6.2.3.17	'pir||S57792 acetyl-CoA C-acyltransferase (EC 2.3.1.16) B precursor, peroxisomal - mango (fragment) (evalue: 2.9e-91, score=337.4)'	0.135218		-0.302091		0.56269		-0.314144		-0.581658		-0.400586		-0.582447		-0.11881		-0.4835		1-1-6.2.3.17	SGN-U214617	ACV70032	3-ketoacyl CoA thiolase 1 [Petunia x hybrida]	1e-105	SGN-U214617	ACV70032	3-ketoacyl CoA thiolase 1 [Petunia x hybrida]	1e-105
	'11.10'	'lipid metabolism.glycolipid synthesis'	8.2.13.10	'dbj|BAB11980.1| MGDG synthase type A [Nicotiana tabacum] (evalue: 0, score=785.4)'	0.0180601		-0.258142		-0.257894		-0.12159		-0.624281		-0.372665		-0.573128		-0.67179		-0.635923		1-1-8.2.13.10	SGN-U219269	Q9FZL3	RecName: Full=Probable monogalactosyldiacylglycerol synthase, chloroplastic; Short=NtMGD1; AltName: Full=MGDG synthase type A; Flags: Precursor	3e-225	SGN-U219269	Q9FZL3	RecName: Full=Probable monogalactosyldiacylglycerol synthase, chloroplastic; Short=NtMGD1; AltName: Full=MGDG synthase type A; Flags: Precursor	3e-225
	'11.10'	'lipid metabolism.glycolipid synthesis'	3.4.13.15	'dbj|BAB11980.1| MGDG synthase type A [Nicotiana tabacum] (evalue: 0, score=785.4)'	-0.357079		-0.324806		-0.353931		-0.25833		-0.625607		-0.385282		-0.632404		-0.582542		-0.566954		1-1-3.4.13.15	SGN-U219269	Q9FZL3	RecName: Full=Probable monogalactosyldiacylglycerol synthase, chloroplastic; Short=NtMGD1; AltName: Full=MGDG synthase type A; Flags: Precursor	3e-225	SGN-U219269	Q9FZL3	RecName: Full=Probable monogalactosyldiacylglycerol synthase, chloroplastic; Short=NtMGD1; AltName: Full=MGDG synthase type A; Flags: Precursor	3e-225
	'11.2.4'	'lipid metabolism.FA desaturation.omega 6 desaturase'	7.2.3.15	'pir||T07009 omega-6 fatty acid desaturase (EC 1.14.99.-) defense-related - tomato gi|1161568|emb|CAA64414.1| lipid desaturase-like protein [Lycopersicon esculentum] (evalue: 2e-105, score=384.4)'	-0.669417		-0.338952		-0.105483		-0.40511		-0.668391		-0.457021		-0.301998		-0.760941		-0.125955		1-1-7.2.3.15	SGN-U214193	AAT72296	microsomal omega-6-desaturase [Nicotiana tabacum]	5e-101	No re-sequence	0	0	0
	'11.2.4'	'lipid metabolism.FA desaturation.omega 6 desaturase'	8.3.3.15	'flag_XH 1-> pir||T07009 omega-6 fatty acid desaturase (EC 1.14.99.-) defense-related - tomato gi|1161568|emb|CAA64414.1| lipid desaturase-like protein [Lycopersicon esculentum] (evalue: 2e-105, score=384.4)2->pir||T07009 omega-6 fatty acid desaturase (EC	0.192179		-0.175861		-0.519435		-0.199179		-0.717668		-0.238511		-0.356913		-0.00568216		-0.291514		1-1-8.3.3.15	SGN-U214193	AAT72296	microsomal omega-6-desaturase [Nicotiana tabacum]	5e-101	SGN-U214190	CAA64414	lipid desaturase-like protein [Solanum lycopersicum]	2e-097
	'11.9.4.5'	'lipid metabolism.lipid degradation.beta-oxidation'	1.4.12.16	'flag_XH 1-> dbj|BAC42016.1| putative acyl CoA thioesterase [Arabidopsis thaliana] gi|28950989|gb|AAO63418.1| At1g01710 [Arabidopsis thaliana] (evalue: 1e-115, score=417.9)2->[1 EST]'	-0.665485		-0.288637		-0.69252		-0.6827		-0.721349		-0.692483		-0.551374		-0.508724		-0.339698		1-1-1.4.12.16	SGN-U220092	BAC42016	putative acyl CoA thioesterase [Arabidopsis thaliana]	7e-115	SGN-U234277	0	no hits found	0
	'11.3'	'lipid metabolism.Phospholipid synthesis'	8.2.4.18	'coclaurine N-methyltransferase [Arabidopsis thaliana] (evalue: 3e-154, score=547)'	-0.649327		-0.284678		-1.89846	significant	-0.857594		-0.808695		-0.815342		-0.918697		-1.05539		-1.11683		1-1-8.2.4.18	SGN-U217151	NP_567912	coclaurine N-methyltransferase, putative [Arabidopsis thaliana]	1e-153	SGN-U217151	NP_567912	coclaurine N-methyltransferase, putative [Arabidopsis thaliana]	1e-153
	'11.8'	'lipid metabolism.'exotics' (steroids, squalene etc)'	2.1.9.17	'dbj|BAA86931.1| cycloartenol synthase [Olea europaea] (evalue: 4e-111, score=401.7)'	-0.37732		-0.467339		-0.527729		-0.271811		-0.849239		-0.333985		-0.527422		-0.468582		-0.342676		1-1-2.1.9.17	SGN-U223714	ACA28830	cycloartenol synthase [Solanum lycopersicum]	6e-121	No re-sequence	0	0	0
	'11.9.4.9'	'lipid metabolism.lipid degradation.beta-oxidation.mutifunctional'	8.2.15.19	'abnormal inflorescence meristem 1 (fatty acid multifunctional protein) (AIM1) [Arabidopsis thaliana] gi|7436974|pir||T08956 AIM1 protein - Arabidopsis thaliana gi|4337025|gb|AAD18041.1| AIM1 protein [Arabidopsis thaliana] gi|4972047|emb|CAB43915.1| AIM1	-0.263756		-1.04133		-1.2757	significant	-1.08864		-0.957623		-1.50832	significant	-1.04069		-1.8256	significant	-0.966525		1-1-8.2.15.19	SGN-U214895	XP_002514279	3-hydroxyacyl-CoA dehyrogenase, putative [Ricinus communis]	2e-059	No re-sequence	0	0	0
	'11.8'	'lipid metabolism.'exotics' (steroids, squalene etc)'	6.3.5.1	'cycloartenol synthase [Centella asiatica] (evalue: 9e-155, score=548.5)'	-0.931825		-0.797516		-1.04991	significant	-0.698136		-1.00681	significant	-0.9813		-1.04274	significant	-1.01431	significant	-1.02917	significant	1-1-6.3.5.1	SGN-U220035	ACA28830	cycloartenol synthase [Solanum lycopersicum]	2e-182	SGN-U220035	ACA28830	cycloartenol synthase [Solanum lycopersicum]	2e-182
	'11.9.4.5'	'lipid metabolism.lipid degradation.beta-oxidation'	6.1.4.15	'pir||S57792 acetyl-CoA C-acyltransferase (EC 2.3.1.16) B precursor, peroxisomal - mango (fragment) (evalue: 2.9e-91, score=337.4)'	-0.708951		-0.628478		-1.58199	significant	-0.992509		-1.05033	significant	-1.07331	significant	-1.2805	significant	-1.19773	significant	-0.970418		1-1-6.1.4.15	SGN-U214617	ACV70032	3-ketoacyl CoA thiolase 1 [Petunia x hybrida]	1e-105	No re-sequence	0	0	0
	'11.1.12'	'lipid metabolism.FA synthesis and FA elongation.ACP protein'	2.4.10.21	'HHHacyl carrier protein [Capsicum chinense] (evalue: 3e-41, score=170.2)'	-0.171458		-0.560177		-1.1658	significant	-1.41641	significant	-1.21763	significant	-2.328	significant	-2.75898	significant	-2.57156	significant	-2.18797	significant	1-1-2.4.10.21	No re-sequence	0	0	0	No re-sequence	0	0	0
